# Supplementary material for: The Road to Sorghum Domestication: Evidence From Nucleotide Diversity and Gene Expression Patterns
Source: Front Plant Sci. 2021 Aug 30;12:666075. doi: 10.3389/fpls.2021.666075 (PMC8435843; doi:10.3389/fpls.2021.666075)
Supplement: Supplementary file 1 [file Data_Sheet_1.zip]

Archive with 20 entries (20 files):
- Suplementary_Figure_S1.pdf
- Suplementary_Figure_S2.pdf
- Suplementary_Figure_S3.pdf
- Suplementary_Figure_S4.pdf
- Suplementary_Figure_S5.pdf
- Suplementary_Figure_S6.pdf
- Suplementary_Figure_S7.pdf
- Supplementary Text 1.pdf
- TableS1.xlsx
- TableS10.xlsx
- TableS11_.xlsx
- TableS12.xlsx
- TableS2.xlsx
- TableS3.xlsx
- TableS4.xlsx
- TableS5.xlsx
- TableS6.xlsx
- TableS7.xlsx
- TableS8.xlsx
- TableS9.xlsx
