# Supplementary material for: The Road to Sorghum Domestication: Evidence From Nucleotide Diversity and Gene Expression Patterns
Source: Front Plant Sci. 2021 Aug 30;12:666075. doi: 10.3389/fpls.2021.666075 (PMC8435843; doi:10.3389/fpls.2021.666075)
Supplement: Supplementary file 1 [file Data_Sheet_1.zip › TableS1.xlsx]

## Sheet: Feuil1
Table S1. Origin of sorghum accessions used in this study
Code used in this study	Status	Species	Accession	Country of Origin	race	Provider	Plant_Code_Clement_et_al_20171	Plant_Code_Ranwez_et_al_20172	SRA
ES1	Wild	Sorghum bicolor ssp verticilliflorum	IS14564	Sudan	aethiopicum	International Crops Research Institute for the Semi-Arid Tropics	ES1	WS1	SAMN06052464
ES2	Wild	Sorghum bicolor ssp verticilliflorum	IS18821	Egypt	aethiopicum	International Crops Research Institute for the Semi-Arid Tropics	ES2	WS2	SAMN06052465
ES3	Wild	Sorghum bicolor ssp verticilliflorum	IS18909	Chad	aethiopicum	International Crops Research Institute for the Semi-Arid Tropics	ES3	WS3	SAMN06052466
ES4	Wild	Sorghum bicolor ssp verticilliflorum	IS18824	Côte d'ivoire	arundinaceum	International Crops Research Institute for the Semi-Arid Tropics	ES4	WS4	SAMN06052467
ES5	Wild	Sorghum bicolor ssp verticilliflorum	IS18833	Malawi	arundinaceum	International Crops Research Institute for the Semi-Arid Tropics	ES5	WS5	SAMN06052468
ES6	Wild	Sorghum bicolor ssp verticilliflorum	IS14312	South Africa	verticilliflorum	International Crops Research Institute for the Semi-Arid Tropics	ES7	WS6	SAMN06052469
ES7	Wild	Sorghum bicolor ssp verticilliflorum	IS14357	Malawi	verticilliflorum	International Crops Research Institute for the Semi-Arid Tropics	ES8	WS7	SAMN07313361
ES9	Wild	Sorghum bicolor ssp verticilliflorum	IS18804	USA	virgatum	International Crops Research Institute for the Semi-Arid Tropics	ES10	WS9	SAMN06052471
ES10	Wild	Sorghum bicolor ssp verticilliflorum	IS18812	Egypt	virgatum	International Crops Research Institute for the Semi-Arid Tropics	ES11	WS10	SAMN06052472
EC1	Cultivated	Sorghum bicolor ssp bicolor	SSM1049	Senegal	bicolor	CRBT Montpellier	not_used	CS1	SAMN05277472
EC2	Cultivated	Sorghum bicolor ssp bicolor	IS29876	Swaziland	caudatum	International Crops Research Institute for the Semi-Arid Tropics	not_used	CS2	SAMN05277473
EC3	Cultivated	Sorghum bicolor ssp bicolor	IS30436	China	caudatum	International Crops Research Institute for the Semi-Arid Tropics	not_used	CS3	SAMN05277474
EC4	Cultivated	Sorghum bicolor ssp bicolor	SSM1123	Niger	caudatum	CRBT Montpellier	not_used	CS4	SAMN05277475
EC5	Cultivated	Sorghum bicolor ssp bicolor	IS6193	India	durra	International Crops Research Institute for the Semi-Arid Tropics	not_used	CS5	SAMN05277476
EC6	Cultivated	Sorghum bicolor ssp bicolor	SSM973	Senegal	durra	CRBT Montpellier	not_used	CS6	SAMN05277477
EC7	Cultivated	Sorghum bicolor ssp bicolor	IS14317	Swaziland	guinea roxburghii	International Crops Research Institute for the Semi-Arid Tropics	not_used	CS7	SAMN05277478
EC8	Cultivated	Sorghum bicolor ssp bicolor	IS29407	Lesotho	kafir caudatum	International Crops Research Institute for the Semi-Arid Tropics	not_used	CS8	SAMN05277479
EC9	Cultivated	Sorghum bicolor ssp bicolor	SSM1057	Senegal	guinea margaritiferum	CRBT Montpellier	not_used	CS9	SAMN05277480
EC10	Cultivated	Sorghum bicolor ssp bicolor	IS26554	Benin	guinea	International Crops Research Institute for the Semi-Arid Tropics	not_used	CS10	SAMN05277481
EC11*	Cultivated	Sorghum bicolor ssp verticilliflorum	IS14719	Ethiopia	verticilliflorum	International Crops Research Institute for the Semi-Arid Tropics	not_used	WS8	SAMN06052470
* This accession was mis-assigned to the wild pool (see Ranwez et al. 2017)
1 Clement et al. 2017. Evolutionary forces affecting synonymous variations in plant genomes. PLOS Genetics. https://doi.org/10.1371/journal.pgen.1006799
2 Ranwez et al 2017. Domestication reduces alternative splicing expression variations in sorghum. PLOS One. https://doi.org/10.1371/journal.pone.0183454
