# Supplementary material for: The Road to Sorghum Domestication: Evidence From Nucleotide Diversity and Gene Expression Patterns
Source: Front Plant Sci. 2021 Aug 30;12:666075. doi: 10.3389/fpls.2021.666075 (PMC8435843; doi:10.3389/fpls.2021.666075)
Supplement: Supplementary file 1 [file Data_Sheet_1.zip › TableS10.xlsx]

## Sheet: Feuil1
Table S10: Enrichment of the modules detected through the WGCNA analysis in genes differentially expressed between wild and domesticated sorghum
Module	number_of_genes	inModule_inBait	p_value	estimate_odd_ratio
yellow	2051	420	4.98519e-263	15.3916
magenta	173	118	1.93445e-142	85.6545
cyan	92	62	2.81072e-74	77.3493
greenyellow	133	8	0.0323422	2.25365
pink	94	4	0.264315	1.55997
lightcyan	45	2	0.356069	1.6314
salmon	61	2	0.507555	1.18844
grey60	34	1	0.615957	1.06207
purple	111	2	0.816978	0.642323
green	1815	32	0.998341	0.616043
black	271	1	0.999526	0.12891
blue	2251	36	0.99994	0.552675
red	764	5	0.999996	0.226811
brown	2134	26	1	0.416289
grey	49	0	1	0
lightgreen	47	0	1	0
lightyellow	27	0	1	0
midnightblue	51	0	1	0
royalblue	22	0	1	0
tan	30	0	1	0
turquoise	13393	226	1	0.477022
