# Supplementary material for: The Road to Sorghum Domestication: Evidence From Nucleotide Diversity and Gene Expression Patterns
Source: Front Plant Sci. 2021 Aug 30;12:666075. doi: 10.3389/fpls.2021.666075 (PMC8435843; doi:10.3389/fpls.2021.666075)
Supplement: Supplementary file 1 [file Data_Sheet_1.zip › TableS11_.xlsx]

## Sheet: Feuil1
Table S11: Enrichment of the modules detected through the WGCNA analysis in genes detected by Mace et al., 2013 as harbouring signature of selection compatible with a domestication event
Module	number_of_genes	inModule_inBait	p_value	estimate_odd_ratio
greenyellow	133	9	0.000905676	3.85925
yellow	2051	48	0.0633351	1.28219
green	1815	40	0.156722	1.1982
black	271	7	0.243881	1.39955
red	764	16	0.35383	1.12877
pink	94	2	0.525529	1.14434
lightcyan	45	1	0.571613	1.19619
blue	2251	41	0.586044	0.974557
midnightblue	51	1	0.61743	1.05249
salmon	61	1	0.683178	0.876795
magenta	173	2	0.83561	0.614225
brown	2134	30	0.960215	0.73794
purple	111	0	1	0
tan	30	0	1	0
grey	49	0	1	0
lightyellow	27	0	1	0
grey60	34	0	1	0
cyan	92	0	1	0
lightgreen	47	0	1	0
royalblue	22	0	1	0
turquoise	13393	278	0.0119347	1.20445
