# Supplementary material for: The Road to Sorghum Domestication: Evidence From Nucleotide Diversity and Gene Expression Patterns
Source: Front Plant Sci. 2021 Aug 30;12:666075. doi: 10.3389/fpls.2021.666075 (PMC8435843; doi:10.3389/fpls.2021.666075)
Supplement: Supplementary file 1 [file Data_Sheet_1.zip › TableS12.xlsx]

## Sheet: Feuil1
Table S12: Enrichment of the modules detected through the WGCNA analysis in genes detected by Mace et al., 2013 as harbouring signature of selection compatible with an improvement event
Module	number_of_genes	inModule_inBait	p_value	estimate_odd_ratio
greenyellow	133	4	0.0377158	3.28104
brown	2134	24	0.215265	1.2088
lightyellow	27	1	0.226045	4.04408
blue	2251	24	0.297999	1.14108
yellow	2051	22	0.298796	1.14756
green	1815	19	0.354945	1.11671
purple	111	1	0.651718	0.953587
red	764	3	0.976356	0.408085
black	271	0	1	0
pink	94	0	1	0
tan	30	0	1	0
grey	49	0	1	0
lightcyan	45	0	1	0
grey60	34	0	1	0
salmon	61	0	1	0
cyan	92	0	1	0
midnightblue	51	0	1	0
magenta	173	0	1	0
lightgreen	47	0	1	0
royalblue	22	0	1	0
turquoise	13393	141	0.0544776	1.20627
