# Supplementary material for: The Road to Sorghum Domestication: Evidence From Nucleotide Diversity and Gene Expression Patterns
Source: Front Plant Sci. 2021 Aug 30;12:666075. doi: 10.3389/fpls.2021.666075 (PMC8435843; doi:10.3389/fpls.2021.666075)
Supplement: Supplementary file 1 [file Data_Sheet_1.zip › TableS2.xlsx]

## Sheet: Table S2
Table S2. Annotation, expression and nucleotide statistics for the 24646 genes analyzed in this study
Gene-ID-V3.1 1	chr 2	start 3	end 4	Sbicv3_1_Protein 5	v1.4 6	V2.1 7	logFC 8	logCPM 9	PValue 10	FDR 11	CV.CULT 12	CV.WILD 13	BiAllelic_SNP.CULT 14	Sorghum_bicolor_nb_sequence.CULT 15	Sorghum_bicolor_nb_complete_site.CULT 16	Sorghum_bicolor_piN.CULT 17	Sorghum_bicolor_piS.CULT 18	Sorghum_bicolor_Fit.CULT 19	Sorghum_bicolor_WeirCockerham84_Fit.CULT 20	BiAllelic_SNP.WILD 21	Sorghum_bicolor_nb_sequence.WILD 22	Sorghum_bicolor_nb_complete_site.WILD 23	Sorghum_bicolor_piN.WILD 24	Sorghum_bicolor_piS.WILD 25	Sorghum_bicolor_Fit.WILD 26	Sorghum_bicolor_WeirCockerham84_Fit.WILD 27	n.sites.x 28	n.gaps 29	n.unknowns 30	n.valid.sites 31	n.polyallelic.sites 32	trans.transv.ratio 33	sites_cult 34	sites_wild 35	Tajima.D_cult 36	Tajima.D_wild 37	cult.wild_fst 38	n.sites.y 39	nuc.div.cult 40	nuc.div.wild 41	ratio.piS.crop.wild 42	ratio.piN.crop.wild 43	ratio.nuc.div.crop.wild 44
Sobic.K021600	super_10	1613709	1617732	NA	Sb0010s007570	Sobic.K021600	-1.04383	1.94193	0.487799	0.73338	1.82145	2.05961	NA	NA	NA	NA	NA	NA	NA	NA	NA	NA	NA	NA	NA	NA	NA	NA	NA	NA	NA	NA	NA	NA	NA	NA	NA	NA	NA	NA	NA	NA	NA
Sobic.K022000	super_10	1807243	1822570	NA	Sb0010s007790	Sobic.K022000	0.282632	3.40529	0.317155	0.592257	0.360017	0.361138	2	22	154	0.000479668	0.00308602	1	1	4	16	113	0.000466345	0	0.370492	0.460432	612	0	612	611	1	2.4	2	1	-0.778153	1.14799	0.14	612	0.000831848	0.00087146	Inf	1.02857	0.954545
Sobic.K022600	super_10	2664824	2668154	NA	Sb0010s012040	Sobic.K022600	-1.41654	3.96048	0.117124	0.347828	0.74919	0.977635	3	14	523	0.000220375	0.00141703	1	1	3	10	146	0.00117199	0.00206825	-0.111111	-2.31296e-16	438	0	438	438	0	0.695652	1	2	-1.11173	-0.972558	0	438	0.000456621	0.00182648	0.685135	0.188035	0.25
Sobic.K022900	super_10	3211788	3212387	NA	Sb0010s013050	Sobic.K022900	0.926405	1.57762	0.021718	0.131546	0.279702	0.697439	NA	NA	NA	NA	NA	NA	NA	NA	NA	NA	NA	NA	NA	NA	NA	NA	NA	NA	NA	NA	NA	NA	NA	NA	NA	NA	NA	NA	NA	NA	NA
Sobic.K023800	super_10	8273214	8281483	NA	Sb0010s021250	Sobic.K023800	-0.33036	5.81468	0.659105	0.840737	0.382177	0.432606	2	22	628	0	0.00111716	1	1	3	18	307	0	0.000549149	-0.101338	-0.0381356	2103	0	2103	2101	2	3.625	2	2	0.117597	-0.447939	-0.056352	2103	0.000337181	0.000322668	2.03435	NA	1.04498
Sobic.K001500	super_11	983180	986452	NA	Sb0011s005460	Sobic.K001500	-0.460168	5.11464	0.0168684	0.112149	0.291987	0.115656	1	22	615	0.000120139	0	1	1	3	18	194	0.000243132	0	0.449331	0.514286	1950	0	1950	1949	1	1.25	1	1	-1.1285	-1.05482	0	1950	9.32401e-05	0.000128205	NA	0.494131	0.727273
Sobic.K001650	super_11	1491498	1496113	NA	Sb0011s006460	v2.1_None	-0.141927	4.47327	0.402891	0.668753	0.154511	0.179902	0	22	109	0	0	NA	NA	1	12	126	0.0010579	0	1	1	441	0	441	441	0	2.4	0	1	NA	-0.614919	0	441	0	0.000755858	NA	0	0
Sobic.K002400	super_11	4169177	4178925	NA	Sb0011s011820	Sobic.K002400	0.431221	4.17206	0.53908	0.767499	0.475667	1.14263	2	16	101	0	0.00364583	0.625	0.6	4	10	79	0.00211305	0.00838574	-0.111111	-1.73472e-16	240	0	240	240	0	0.25	1	2	-0.880777	-1.13197	0	240	0.00104167	0.00277778	0.434765	0	0.375
Sobic.K002600	super_11	4347543	4349386	NA	Sb0011s012840	Sobic.K002600	-2.52683	1.18444	0.0230331	0.135207	0.987964	1.74828	0	10	10	0	0	NA	NA	NA	NA	NA	NA	NA	NA	NA	NA	NA	NA	NA	NA	NA	NA	NA	NA	NA	NA	NA	NA	NA	NA	NA	NA
Sobic.K004800	super_12	88907	92704	NA	Sb0012s002110	Sobic.K004800	0.593152	3.71443	0.194469	0.456178	0.523563	0.902657	3	18	190	0.00153107	0	1	1	4	14	205	0.00123394	0	0.373882	0.480597	1083	0	1083	1081	2	0.982143	3	4	0.00603873	0.406339	0.237645	1083	0.00102083	0.00163567	NA	1.2408	0.624104
Sobic.K004900	super_12	118972	122696	NA	Sb0012s002210	Sobic.K004900	-4.04191	2.45164	0.0383728	0.181003	1.16252	2.03204	2	10	421	0.000361215	0.00127592	1	1	0	10	20	0	0	NA	NA	63	0	63	63	0	Inf	0	0	NA	NA	NA	63	0	0	Inf	Inf	NA
Sobic.K005400	super_12	690303	691331	NA	Sb0012s004580	Sobic.K005400	-1.82806	2.09388	0.0378262	0.179627	0.706694	1.24391	NA	NA	NA	NA	NA	NA	NA	NA	NA	NA	NA	NA	NA	NA	NA	NA	NA	NA	NA	NA	NA	NA	NA	NA	NA	NA	NA	NA	NA	NA	NA
Sobic.K005700	super_12	841492	841806	NA	Sb0012s004890	Sobic.K005700	0.362605	0.958436	0.506295	0.747284	0.66802	0.77332	NA	NA	NA	NA	NA	NA	NA	NA	NA	NA	NA	NA	NA	NA	NA	NA	NA	NA	NA	NA	NA	NA	NA	NA	NA	NA	NA	NA	NA	NA	NA
Sobic.K005800	super_12	850623	852593	NA	Sb0012s004900	Sobic.K005800	-0.332046	3.32781	0.464871	0.717462	0.454204	0.396189	3	22	289	0.00125193	0	1	1	1	12	309	0.000234531	0	-0.0909091	5.9952e-16	1008	0	1008	1007	1	1.3125	2	1	0.850483	-1.00623	0.158491	1008	0.000865801	0.000283447	NA	5.33802	3.05455
Sobic.K006100	super_12	1366573	1369549	NA	Sb0012s006000	Sobic.K006100	-0.486963	5.55965	0.242708	0.514025	0.457265	1.03979	NA	NA	NA	NA	NA	NA	NA	10	16	340	0.000947204	0.00264452	0.182482	0.242105	NA	NA	NA	NA	NA	NA	NA	NA	NA	NA	NA	NA	NA	NA	NA	NA	NA
Sobic.K006500	super_12	2052401	2060947	NA	Sb0012s009230	Sobic.K006500	-0.313774	1.6155	0.529427	0.761585	0.384125	0.608425	1	22	30	0	0	1	1	2	12	59	0	0.00951374	0.74026	0.8	246	0	246	246	0	2.33333	0	2	NA	0.310634	0.125	246	0	0.00379404	0	NA	0
Sobic.K006800	super_12	2469249	2477443	NA	Sb0012s010230	Sobic.K006800	-0.127038	5.58574	0.864046	0.943898	0.343845	0.41581	0	22	931	0	0	NA	NA	6	14	689	0.00026709	0.000308944	0.128028	0.227642	2943	0	2943	2941	2	1.77049	0	7	NA	-1.01375	0.059051	2943	0	0.000721917	0	0	0
Sobic.K008000	super_12	4507514	4511385	NA	Sb0012s014630	Sobic.K008000	-0.839715	4.0118	0.124667	0.360544	0.49538	0.627617	1	22	117	0	0	1	1	3	16	77	0.00199374	0	0.446914	0.482759	360	0	360	360	0	0.71875	0	2	NA	-1.31009	0	360	0	0.00138889	NA	0	0
Sobic.K009100	super_12	6254984	6259107	NA	Sb0012s019770	Sobic.K009100	-0.541471	3.8341	0.00272058	0.0365403	0.170627	0.132508	0	22	313	0	0	NA	NA	1	12	294	0	0.000806343	-0.0909091	5.9952e-16	984	0	984	983	1	1.54054	0	0	NA	NA	NA	984	0	0	0	NA	NA
Sobic.K009600	super_12	6922547	6930203	NA	Sb0012s021070	Sobic.K009600	0.0654462	4.03031	0.700498	0.863418	0.140556	0.176192	1	22	217	0.00034246	0	1	1	3	18	189	0	0.00339663	-0.0909091	-0.0322581	654	0	654	652	2	2.36364	1	2	-1.1285	-1.3624	0	654	0.000278009	0.000679579	0	Inf	0.409091
ARCAD_BFF.38632	NA	NA	NA	NA	NA	NA	0.367092	1.36568	0.210459	0.475532	0.355095	0.290904	0	16	15	0	0	NA	NA	1	10	18	0	0.0193548	-0.111111	-3.46945e-16	66	0	66	66	0	1.5	0	0	NA	NA	NA	66	0	0	0	NA	NA
Sobic.005G110535	Chr05	34221950	34228377	NA	Sb0019s004400	Sobic.K019100	-1.41217	4.93035	0.0156632	0.10733	0.27651	0.701925	3	22	340	0.00039326	0	1	1	0	10	15	0	0	NA	NA	51	0	51	51	0	Inf	0	0	NA	NA	NA	51	0	0	NA	Inf	NA
Sobic.005G110541	Chr05	34315299	34321295	NA	Sb0019s004510	Sobic.K019300	-0.097584	6.93528	0.683639	0.854844	0.146507	0.479469	24	22	461	0.0020347	0.00780259	1	1	23	18	253	0.00271647	0.0131916	0.242048	0.303833	1431	0	1431	1429	2	2.875	19	20	-1.7815	0.232301	0.536261	1431	0.00274443	0.00538529	0.591482	0.749024	0.509615
Sobic.005G110544	Chr05	34355373	34363638	NA	Sb0019s004610	Sobic.K019400	-0.369512	5.90409	0.043632	0.196412	0.180053	0.252852	9	22	378	0.000197897	0.00468	1	1	10	16	278	0.000192314	0.0187026	0.202773	0.284848	1158	0	1158	1156	2	2.68182	8	9	-1.93406	0.46083	0.420491	1158	0.00125608	0.00327946	0.250233	1.02903	0.383015
Sobic.005G110550	Chr05	34427242	34428711	NA	Sb0019s004710	Sobic.K019600	-1.21764	0.828465	0.00825012	0.0719348	0.44138	0.617953	NA	NA	NA	NA	NA	NA	NA	NA	NA	NA	NA	NA	NA	NA	NA	NA	NA	NA	NA	NA	NA	NA	NA	NA	NA	NA	NA	NA	NA	NA	NA
Sobic.005G110553	Chr05	34428387	34434202	NA	Sb0019s004720	Sobic.K019700	-0.392577	3.41329	0.156932	0.40868	0.255859	0.371962	NA	NA	NA	NA	NA	NA	NA	NA	NA	NA	NA	NA	NA	NA	NA	NA	NA	NA	NA	NA	NA	NA	NA	NA	NA	NA	NA	NA	NA	NA	NA
Sobic.006G070032	Chr06	43277256	43279871	NA	Sb0067s002010	Sobic.K040900	-0.846481	4.75983	0.419697	0.681817	1.63194	0.740862	1	14	94	0	0	1	1	2	10	85	0.00180059	0.00617999	1	1	255	0	255	254	1	0.608696	0	2	NA	-0.771321	0	255	0	0.00287582	0	0	0
Sobic.006G070298	Chr06	43304436	43308204	NA	Sb0067s002110	Sobic.K041000	-0.082531	3.35018	0.941976	0.97743	1.232	0.975446	0	12	2	NA	NA	NA	NA	1	10	36	0.00435374	0	1	1	12	0	0	0	0	NA	NA	NA	NA	NA	0	12	0	0	NA	NA	NA
Sobic.006G070564	Chr06	43320306	43324194	NA	Sb0067s002130	Sobic.K041100	0.447988	5.6991	0.582311	0.793639	0.52659	1.35629	8	20	188	0.00117969	0.0204786	1	1	8	10	245	0.00119161	0.0120268	0.642857	0.714286	696	0	696	696	0	0.477273	7	9	1.69853	-1.13501	0.015493	696	0.00498084	0.00458402	1.70275	0.989997	1.08657
Sobic.006G070830	Chr06	43344453	43349422	NA	Sb0067s002240	Sobic.K041200	1.59264	2.57678	0.212458	0.478076	1.6818	2.36743	NA	NA	NA	NA	NA	NA	NA	NA	NA	NA	NA	NA	NA	NA	NA	NA	NA	NA	NA	NA	NA	NA	NA	NA	NA	NA	NA	NA	NA	NA	NA
Sobic.006G071362	Chr06	43359681	43366424	NA	Sb0067s002260	Sobic.K041400	-0.429274	2.71118	0.295029	0.570505	0.408008	0.564367	0	12	10	0	0	NA	NA	NA	NA	NA	NA	NA	NA	NA	NA	NA	NA	NA	NA	NA	NA	NA	NA	NA	NA	NA	NA	NA	NA	NA	NA
Sobic.K041900	super_73	7456	14272	NA	Sb0073s002030	Sobic.K041900	-0.473338	6.09821	0.0609435	0.238654	0.377356	0.339717	4	22	505	0.00052438	0.0014863	1	1	7	12	364	0.00103255	0.00333323	0.459459	0.528302	1905	0	1905	1905	0	2.28571	4	7	-0.541687	-1.38054	-0.00106383	1905	0.000610833	0.00109986	0.445904	0.507849	0.555372
Sobic.K043400	super_88	3307	7917	NA	Sb0088s002010	Sobic.K043400	-0.788135	5.40187	0.00714522	0.0653922	0.281369	0.457139	2	22	420	0.000636099	0	1	1	1	14	155	0	0.0014627	-0.0769231	0	1392	0	1392	1392	0	1.69444	0	0	NA	NA	NA	1392	0	0	0	Inf	NA
Sobic.K043500	super_88	64035	64892	NA	Sb0088s002210	Sobic.K043500	2.29791	0.859205	0.126323	0.363522	1.46911	2.17414	NA	NA	NA	NA	NA	NA	NA	NA	NA	NA	NA	NA	NA	NA	NA	NA	NA	NA	NA	NA	NA	NA	NA	NA	NA	NA	NA	NA	NA	NA	NA
Sobic.001G000200	Chr01	11180	14899	similar to RabGAP/TBC domain-containing protein	putative	expressed	Sb01g000210	Sobic.001G000200	-0.159516	5.26119	0.318281	0.593396	0.101495	0.200184	3	22	352	0.000583452	0.00292448	1	1	4	12	361	0.000713806	0.00200773	0.492958	0.558824	1248	0	1248	1242	6	0.873563	3	3	0.587286	-1.00623	-0.00647773	1248	0.000961538	0.000763126	1.45661	0.817382	1.26
Sobic.001G000400	Chr01	22391	42443	similar to PDR-like ABC transporter	Sb01g000220	Sobic.001G000400	-0.391356	4.95986	0.170039	0.426629	0.294851	0.437367	1	16	186	0	0	1	1	0	10	76	0	0	NA	NA	240	0	240	240	0	1.8	0	0	NA	NA	NA	240	0	0	NA	NA	NA
Sobic.001G000700	Chr01	53781	63305	similar to Putative uncharacterized protein	Sb01g000230	Sobic.001G000700	0.652538	5.18225	0.0156645	0.10733	0.398478	0.345191	0	22	200	0	0	NA	NA	3	18	163	0.00131957	0.00103252	0.617021	0.652174	603	0	603	603	0	2.11111	0	2	NA	-0.583254	0.0833333	603	0	0.00101345	0	0	0
Sobic.001G000800	Chr01	62892	69306	similar to Expressed protein	Sb01g000240	Sobic.001G000800	0.877924	7.78122	0.00723455	0.0660625	0.233372	0.766965	6	22	871	0.000257211	0.00192616	1	1	8	18	544	0.000342712	0.000892946	0.163287	0.212524	2757	0	2757	2751	6	1.40517	3	2	0.587286	-1.3624	0.209709	2757	0.000435256	0.000161206	2.15708	0.750516	2.7
Sobic.001G000900	Chr01	79159	81636	NA	Sb01g000250	Sobic.001G000900	-1.71479	1.07214	0.00923662	0.0775625	0.929226	0.742215	NA	NA	NA	NA	NA	NA	NA	NA	NA	NA	NA	NA	NA	NA	NA	NA	NA	NA	NA	NA	NA	NA	NA	NA	NA	NA	NA	NA	NA	NA	NA
Sobic.001G001000	Chr01	81932	83350	NA	Sb01g000255	Sobic.001G001000	-0.0615296	-0.126999	0.971796	0.989695	1.2469	1.5881	NA	NA	NA	NA	NA	NA	NA	NA	NA	NA	NA	NA	NA	NA	NA	NA	NA	NA	NA	NA	NA	NA	NA	NA	NA	NA	NA	NA	NA	NA	NA
Sobic.001G001200	Chr01	109968	112306	similar to Os03g0861900 protein	Sb01g000260	Sobic.001G001200	-0.199188	1.36569	0.729994	0.879578	0.541821	0.60597	NA	NA	NA	NA	NA	NA	NA	NA	NA	NA	NA	NA	NA	NA	NA	NA	NA	NA	NA	NA	NA	NA	NA	NA	NA	NA	NA	NA	NA	NA	NA
Sobic.001G001300	Chr01	112766	116048	similar to Rhodanese-like domain containing protein	expressed	Sb01g000270	Sobic.001G001300	0.96332	4.00627	0.0125011	0.0935136	0.429302	0.781249	1	16	142	0	0.00237288	1	1	3	12	128	0.000562482	0.00190054	0.0551181	0.169811	537	0	537	537	0	4.71429	1	1	-0.950772	-0.067082	-0.166667	537	0.000413822	0.000744879	1.24853	0	0.555556
Sobic.001G001400	Chr01	116116	136690	NA	Sb01g000280	Sobic.001G001400	-0.651358	6.28762	0.0318771	0.162966	0.389532	0.475465	4	22	704	0.000317396	0	1	1	2	12	390	0.000538322	0	0.158879	0.238095	2421	0	2421	2417	4	1.94915	3	2	-1.59996	0.0530259	0.132283	2421	0.000225301	0.000365846	NA	0.589603	0.615836
Sobic.001G001800	Chr01	154632	157785	weakly similar to Putative uncharacterized protein	Sb01g000290	Sobic.001G001800	-0.162327	4.49444	0.81013	0.919519	0.716042	1.01583	1	18	59	0	0.00922722	1	1	1	10	71	0.00122274	0	-0.111111	-3.46945e-16	213	0	213	213	0	0.565217	1	1	0.156474	-0.816497	0.0657895	213	0.00182577	0.00187793	Inf	0	0.972222
Sobic.001G001900	Chr01	155315	162004	similar to Transcriptional corepressor LEUNIG	putative	expressed	Sb01g000300	Sobic.001G001900	0.261902	5.80642	0.42234	0.684037	0.435596	0.682386	4	22	280	0.00148279	0.00260629	1	1	NA	NA	NA	NA	NA	NA	NA	1599	0	1599	1594	5	1.60606	4	3	0.433292	-1.54918	0.0525128	1599	0.000955142	0.000503787	NA	NA	1.89592
Sobic.001G002000	Chr01	162161	167916	weakly similar to Putative uncharacterized protein	Sb01g000310	Sobic.001G002000	-0.393859	6.70612	0.46333	0.716329	0.332393	0.499564	5	22	1119	0.000426355	0	1	1	5	12	1142	0.000354147	0	0.1133	0.25	3528	0	3528	3528	0	2.03846	5	4	-1.21975	-0.134217	-0.0315754	3528	0.000329829	0.00042382	NA	1.20389	0.778228
Sobic.001G002200	Chr01	185033	204958	NA	Sb01g000330	Sobic.001G002200	-1.36396	3.60804	0.198863	0.461422	0.908802	1.30185	NA	NA	NA	NA	NA	NA	NA	NA	NA	NA	NA	NA	NA	NA	NA	NA	NA	NA	NA	NA	NA	NA	NA	NA	NA	NA	NA	NA	NA	NA	NA
Sobic.001G002400	Chr01	216906	219523	similar to Putative uncharacterized protein	Sb01g000350	Sobic.001G002400	0.0861596	3.11404	0.898598	0.959547	1.08139	0.771221	1	12	40	0.00333	0	1	1	2	10	18	0.0130208	0	0.6	0.666667	81	0	81	81	0	0.8	1	1	-0.933021	-0.338491	-0.222222	81	0.00411523	0.00493827	NA	0.255745	0.833333
Sobic.001G002600	Chr01	250934	254491	similar to Chromosome undetermined scaffold_127	whole genome shotgun sequence	Sb01g000355	Sobic.001G002600	0.0337878	4.04336	0.870179	0.946934	0.198919	0.300327	NA	NA	NA	NA	NA	NA	NA	NA	NA	NA	NA	NA	NA	NA	NA	NA	NA	NA	NA	NA	NA	NA	NA	NA	NA	NA	NA	NA	NA	NA	NA
Sobic.001G002800	Chr01	260916	264566	NA	Sb01g000365	Sobic.001G002800	0.301451	3.62974	0.634927	0.826614	1.41239	0.933452	NA	NA	NA	NA	NA	NA	NA	NA	NA	NA	NA	NA	NA	NA	NA	NA	NA	NA	NA	NA	NA	NA	NA	NA	NA	NA	NA	NA	NA	NA	NA
Sobic.001G003000	Chr01	270920	275933	similar to OTU-like cysteine protease family protein	putative	expressed	Sb01g000370	Sobic.001G003000	0.246719	4.65144	0.191578	0.452395	0.189572	0.262365	2	22	202	0.00101029	0.000720981	0.834586	0.848485	2	14	221	0.000274876	0	-0.083871	-2.09234e-16	1017	0	1017	1017	0	1.67857	1	0	1.1856	NA	0.3	1017	0.000500581	0	Inf	3.67544	Inf
Sobic.001G003100	Chr01	278106	282181	similar to RuBisCO large subunit-binding protein subunit alpha	chloroplast precursor	Sb01g000380	Sobic.001G003100	-0.156208	7.06446	0.746398	0.88837	0.586776	0.379588	3	22	511	0.000149663	0.00239477	1	1	8	18	420	0.000116469	0.00559614	0.269565	0.318812	1548	0	1548	1541	7	1.88571	3	6	0.344259	-0.724006	0.103226	1548	0.000728212	0.00118945	0.427932	1.285	0.612226
Sobic.001G003200	Chr01	282881	285375	similar to Sigma factor SIG6	Sb01g000390	Sobic.001G003200	0.820412	6.94916	0.0873087	0.294018	0.69525	0.968419	NA	NA	NA	NA	NA	NA	NA	NA	NA	NA	NA	NA	NA	NA	156	0	156	156	0	5	0	0	NA	NA	NA	156	0	0	NA	NA	NA
Sobic.001G003300	Chr01	290474	298496	similar to ABC transporter family protein	putative	expressed	Sb01g000400	Sobic.001G003300	-0.252603	2.68092	0.636421	0.827492	0.531721	0.509291	NA	NA	NA	NA	NA	NA	NA	NA	NA	NA	NA	NA	NA	NA	NA	NA	NA	NA	NA	NA	NA	NA	NA	NA	NA	NA	NA	NA	NA	NA	NA
Sobic.001G003400	Chr01	298066	299728	Predicted protein	Sb01g000410	Sobic.001G003400	-1.22934	1.42052	0.214979	0.48065	0.96582	1.07933	NA	NA	NA	NA	NA	NA	NA	NA	NA	NA	NA	NA	NA	NA	NA	NA	NA	NA	NA	NA	NA	NA	NA	NA	NA	NA	NA	NA	NA	NA	NA
Sobic.001G003500	Chr01	300363	306318	similar to La domain containing protein	expressed	Sb01g000420	Sobic.001G003500	-0.0831133	4.79696	0.633832	0.82605	0.146544	0.224287	2	22	158	0.00112017	0	1	1	1	12	140	0.000915807	0	1	1	531	0	531	531	0	5.5	2	1	-0.20813	-0.614919	0.101124	531	0.00119842	0.000627746	NA	1.22315	1.90909
Sobic.001G004100	Chr01	355496	360888	NA	Sb01g000460	Sobic.001G004100	-0.00943868	5.29675	0.955301	0.982406	0.169028	0.240059	3	22	314	0	0.00142976	1	1	5	12	270	0	0.0031384	0.747899	0.773585	1041	0	1041	1035	6	1.51724	1	4	-0.100013	0.343596	0.0512111	1041	0.000314383	0.00168108	0.45557	NA	0.187013
Sobic.001G004200	Chr01	365351	370627	NA	Sb01g000470	Sobic.001G004200	0.482043	4.52226	0.0485758	0.20941	0.257189	0.418151	2	18	119	0	0.00239485	1	1	3	12	133	0.000555556	0.00306091	0.760956	0.814815	531	0	531	530	1	0.823529	2	2	-1.16947	-0.659819	-0.171429	531	0.000914716	0.00129136	0.782398	0	0.708333
Sobic.001G004300	Chr01	375343	378198	NA	Sb01g000480	Sobic.001G004300	1.34092	1.37761	0.00183956	0.0284427	0.713685	0.437921	NA	NA	NA	NA	NA	NA	NA	NA	NA	NA	NA	NA	NA	NA	NA	NA	NA	NA	NA	NA	NA	NA	NA	NA	NA	NA	NA	NA	NA	NA	NA
Sobic.001G004400	Chr01	380347	391045	similar to Putative chromosome region maintenance protein	Sb01g000490	Sobic.001G004400	-0.171291	6.52244	0.275653	0.551006	0.137446	0.164403	1	22	856	0	0.000320272	1	1	3	14	497	0	0.000451603	0.574037	0.64878	2826	0	2826	2826	0	6.2	1	2	-1.1285	-0.183546	-2.22045e-16	2826	6.43376e-05	0.000259495	0.709189	NA	0.247934
Sobic.001G004500	Chr01	391117	392320	similar to Chromosome chr18 scaffold_1	whole genome shotgun sequence	Sb01g000500	Sobic.001G004500	-0.885282	1.40832	0.270984	0.545688	1.26891	0.781055	NA	NA	NA	NA	NA	NA	NA	NA	NA	NA	NA	NA	NA	NA	NA	NA	NA	NA	NA	NA	NA	NA	NA	NA	NA	NA	NA	NA	NA	NA	NA
Sobic.001G004600	Chr01	398643	403250	Predicted protein	Sb01g000510	Sobic.001G004600	-0.444855	1.06219	0.579202	0.791506	1.45968	1.01931	NA	NA	NA	NA	NA	NA	NA	NA	NA	NA	NA	NA	NA	NA	NA	NA	NA	NA	NA	NA	NA	NA	NA	NA	NA	NA	NA	NA	NA	NA	NA
Sobic.001G004700	Chr01	403512	406130	similar to Putative uncharacterized protein	Sb01g000520	Sobic.001G004700	0.673851	2.83409	0.00834853	0.0725521	0.306846	0.25145	0	16	15	0	0	NA	NA	0	12	32	0	0	NA	NA	75	0	75	75	0	2	0	0	NA	NA	NA	75	0	0	NA	NA	NA
Sobic.001G004800	Chr01	406446	407508	similar to Putative uncharacterized protein OSJNBa0059G06.14	Sb01g000530	Sobic.001G004800	-1.75696	0.400443	0.0190887	0.12207	1.80408	0.747677	NA	NA	NA	NA	NA	NA	NA	NA	NA	NA	NA	NA	NA	NA	NA	NA	NA	NA	NA	NA	NA	NA	NA	NA	NA	NA	NA	NA	NA	NA	NA
Sobic.001G005000	Chr01	412931	416475	similar to Os03g0857500 protein	Sb01g000550	Sobic.001G005000	-0.88061	0.684081	0.199179	0.461759	0.667151	0.862718	NA	NA	NA	NA	NA	NA	NA	NA	NA	NA	NA	NA	NA	NA	NA	NA	NA	NA	NA	NA	NA	NA	NA	NA	NA	NA	NA	NA	NA	NA	NA
Sobic.001G005200	Chr01	421248	426344	similar to Putative uncharacterized protein OSJNBa0059G06.17	Sb01g000570	Sobic.001G005200	1.54471	7.30138	0.000643861	0.0144654	0.350568	1.03718	NA	NA	NA	NA	NA	NA	NA	NA	NA	NA	NA	NA	NA	NA	NA	NA	NA	NA	NA	NA	NA	NA	NA	NA	NA	NA	NA	NA	NA	NA	NA
Sobic.001G005300	Chr01	450965	452825	similar to Gibberellin 20-oxidase	Sb01g000580	Sobic.001G005300	0.038248	3.88389	0.931201	0.972969	0.582514	0.720774	0	16	39	0	0	NA	NA	0	10	71	0	0	NA	NA	186	0	186	186	0	0.285714	0	0	NA	NA	NA	186	0	0	NA	NA	NA
Sobic.001G005500	Chr01	524642	525870	similar to Putative uncharacterized protein	Sb01g000590	Sobic.001G005500	1.24332	5.83406	0.00653993	0.0619821	0.513644	0.966821	2	18	129	0	0.00470001	0.4375	0.483871	1	18	105	0	0.00399255	-0.2	-0.142857	594	0	594	586	8	0.442623	1	1	-1.24343	0.888832	0.0625	594	0.000306091	0.000841751	1.1772	NA	0.363636
Sobic.001G005600	Chr01	526364	532987	similar to Protein kinase AKINbetagamma-1	Sb01g000600	Sobic.001G005600	0.0346893	6.41241	0.830494	0.929451	0.113167	0.216527	0	22	443	0	0	NA	NA	3	16	228	0.000445328	0.000781047	0.772819	0.810811	1377	0	1377	1377	0	2.9375	0	4	NA	-1.59081	0	1377	0	0.000711807	0	0	0
Sobic.001G005700	Chr01	541962	544103	similar to Acyl carrier protein	Sb01g000610	Sobic.001G005700	0.56408	0.669006	0.267276	0.54194	0.330874	0.71782	NA	NA	NA	NA	NA	NA	NA	NA	NA	NA	NA	NA	NA	NA	NA	NA	NA	NA	NA	NA	NA	NA	NA	NA	NA	NA	NA	NA	NA	NA	NA
Sobic.001G005800	Chr01	544727	551920	similar to Putative H-box binding protein	KAP2	with alternative splicing isoforms	Sb01g000620	Sobic.001G005800	-0.854018	4.47267	0.00958121	0.0792677	0.282018	0.562851	1	20	287	0	0	1	1	1	8	33	0.00683164	0	0.466667	0.571429	102	0	102	102	0	1.33333	0	1	NA	-0.338491	0	102	0	0.00392157	NA	0	0
Sobic.001G005900	Chr01	563262	565110	similar to Putative uncharacterized protein	Sb01g000630	Sobic.001G005900	0.0894707	5.36007	0.62707	0.822683	0.233497	0.227337	0	22	131	0	0	NA	NA	3	18	99	0.000488003	0.00462039	-0.0909091	-0.0322581	423	0	423	423	0	2.5	0	0	NA	NA	NA	423	0	0	0	0	NA
Sobic.001G006000	Chr01	565503	568068	similar to Putative uncharacterized protein	Sb01g000640	Sobic.001G006000	0.950906	4.92764	0.00778893	0.0696363	0.402461	0.642729	0	18	244	0	0	NA	NA	2	14	251	0.000452119	0	0.408451	0.52	954	0	954	952	2	2.30769	0	2	NA	-1.13766	0	954	0	0.000561545	NA	0	0
Sobic.001G006201	Chr01	572086	573495	similar to Putative uncharacterized protein	Sb01g000660	v2.1_None	2.3118	-0.0692748	0.000694921	0.0152511	1.09389	1.02229	NA	NA	NA	NA	NA	NA	NA	NA	NA	NA	NA	NA	NA	NA	NA	NA	NA	NA	NA	NA	NA	NA	NA	NA	NA	NA	NA	NA	NA	NA	NA
Sobic.001G006400	Chr01	583778	588934	NA	Sb01g000680	Sobic.001G006400	1.19426	5.49625	3.99983e-06	0.000619999	0.306126	0.494544	1	22	107	0	0	1	1	3	18	104	0.000466273	0	-0.0865191	1.94612e-16	495	0	495	495	0	1	1	2	0.014992	-0.719997	0.382022	495	0.000718294	0.00125701	NA	0	0.571429
Sobic.001G006500	Chr01	588935	590911	similar to Os03g0855500 protein	Sb01g000690	Sobic.001G006500	-0.229926	1.32739	0.50083	0.743209	0.447493	0.27213	NA	NA	NA	NA	NA	NA	NA	NA	NA	NA	NA	NA	NA	NA	NA	NA	NA	NA	NA	NA	NA	NA	NA	NA	NA	NA	NA	NA	NA	NA	NA
Sobic.001G006600	Chr01	661532	669834	weakly similar to Putative DNA-binding protein	Sb01g000696	Sobic.001G006600	-0.887012	0.992285	0.107571	0.331634	0.430178	0.992763	NA	NA	NA	NA	NA	NA	NA	NA	NA	NA	NA	NA	NA	NA	NA	NA	NA	NA	NA	NA	NA	NA	NA	NA	NA	NA	NA	NA	NA	NA	NA
Sobic.001G006700	Chr01	684665	690615	similar to Os03g0854800 protein	Sb01g000700	Sobic.001G006700	0.112846	6.68579	0.549842	0.773879	0.140763	0.320674	1	22	573	0	0.000460941	1	1	5	18	410	0.000346727	0.000413622	-0.0623946	3.19002e-16	1719	0	1719	1710	9	1.65217	0	2	NA	-1.3624	0	1719	0	0.000258548	1.1144	0	0
Sobic.001G007000	Chr01	705245	711484	similar to Os09g0261300 protein	Sb01g000720	Sobic.001G007000	0.152496	5.56354	0.390267	0.658668	0.138923	0.264474	1	22	273	0	0.000985732	1	1	3	18	149	0.000841137	0.00114155	0.309463	0.315315	864	0	864	864	0	2.45455	1	2	-1.1285	-0.773642	0.0654762	864	0.000210438	0.000707305	0.863503	0	0.297521
Sobic.001G007200	Chr01	717984	723547	similar to Putative heat shock transcription factor	Sb01g000730	Sobic.001G007200	0.00372135	6.15661	0.984794	0.994438	0.305427	0.417998	1	22	451	0.000395669	0	1	1	10	16	389	0.00103136	0.00295754	0.316694	0.379581	1374	0	1374	1373	1	2.26667	1	8	0.671353	-0.622673	0.291515	1374	0.000317586	0.00184839	0	0.383638	0.171818
Sobic.001G007400	Chr01	725425	728412	similar to Expressed protein	Sb01g000750	Sobic.001G007400	-0.355221	4.71571	0.0610041	0.238801	0.188816	0.245831	1	22	271	0.000660643	0	1	1	3	14	229	0.000536985	0	-0.0815451	-6.54447e-17	900	0	900	897	3	2.28	1	2	0.671353	-1.27177	0.518824	900	0.000484848	0.000564374	NA	1.23028	0.859091
Sobic.001G007500	Chr01	728051	731978	similar to Putative exosome component	Sb01g000760	Sobic.001G007500	-0.459983	3.63192	0.0585084	0.233192	0.212072	0.320051	1	16	71	0	0	1	1	NA	NA	NA	NA	NA	NA	NA	NA	NA	NA	NA	NA	NA	NA	NA	NA	NA	NA	NA	NA	NA	NA	NA	NA
Sobic.001G007600	Chr01	732601	736502	similar to Putative uncharacterized protein	Sb01g000770	Sobic.001G007600	-0.560153	6.12855	0.0573618	0.230441	0.679076	0.179502	1	22	412	0.000182723	0	1	1	1	16	232	0	0	-0.0769231	-4.53341e-16	1251	0	1251	1251	0	2.28571	1	3	-1.1285	-1.41929	0	1251	0.000145338	0.000605865	NA	Inf	0.239886
Sobic.001G007700	Chr01	737123	738969	NA	Sb01g000775	Sobic.001G007700	0.21133	1.33062	0.625046	0.821305	0.474365	0.622269	NA	NA	NA	NA	NA	NA	NA	NA	NA	NA	NA	NA	NA	NA	NA	NA	NA	NA	NA	NA	NA	NA	NA	NA	NA	NA	NA	NA	NA	NA	NA
Sobic.001G007800	Chr01	739596	746898	similar to Os01g0238900 protein	Sb01g000780	Sobic.001G007800	-0.616146	3.89127	0.030377	0.158462	0.146038	0.56413	4	20	147	0	0.0110108	1	1	4	12	29	0.002443	0.0718128	0.04	0.130435	156	0	156	156	0	0.75	3	3	-0.26331	0.600306	-0.0473684	156	0.00606061	0.00940171	0.153326	0	0.644628
Sobic.001G007900	Chr01	746917	749421	similar to Putative uncharacterized protein	Sb01g000790	Sobic.001G007900	0.0394366	3.10557	0.869562	0.946558	0.154966	0.285647	0	16	29	0	0	NA	NA	NA	NA	NA	NA	NA	NA	NA	21	0	21	21	0	0.666667	0	0	NA	NA	NA	21	0	0	NA	NA	NA
Sobic.001G008100	Chr01	757179	759201	similar to Expressed protein	Sb01g000810	Sobic.001G008100	-0.377159	5.13914	0.187498	0.447506	0.211996	0.448147	6	22	206	0	0.00764293	1	1	8	16	154	0	0.00676101	0.198664	0.264177	726	0	726	721	5	2	4	5	-0.541687	-0.14511	0.0322581	726	0.0016028	0.00257117	1.13044	NA	0.623377
Sobic.001G008200	Chr01	759332	762941	NA	Sb01g000820	Sobic.001G008200	-0.198632	4.5329	0.313121	0.588559	0.15514	0.262463	6	20	106	0.000765035	0.00478922	0.909457	0.929078	5	12	101	0.00304253	0.00879056	0.435028	0.485714	843	0	843	843	0	4.75	1	4	-1.25419	-0.469825	0.1	843	0.000237248	0.00189798	0.544814	0.251447	0.125
Sobic.001G008300	Chr01	766997	772094	similar to Expressed protein	Sb01g000830	Sobic.001G008300	0.12999	2.56274	0.741965	0.887219	0.41307	0.607889	NA	NA	NA	NA	NA	NA	NA	NA	NA	NA	NA	NA	NA	NA	NA	NA	NA	NA	NA	NA	NA	NA	NA	NA	NA	NA	NA	NA	NA	NA	NA
Sobic.001G008400	Chr01	772342	778931	NA	Sb01g000840	Sobic.001G008400	0.673763	0.814093	0.375403	0.64782	1.11589	0.62283	NA	NA	NA	NA	NA	NA	NA	NA	NA	NA	NA	NA	NA	NA	NA	NA	NA	NA	NA	NA	NA	NA	NA	NA	NA	NA	NA	NA	NA	NA	NA
Sobic.001G008500	Chr01	815311	818496	similar to Putative uncharacterized protein	Sb01g000850	Sobic.001G008500	-0.630449	4.83538	0.00530568	0.0546443	0.233974	0.329406	2	22	306	0.000245038	0.00081937	1	1	2	10	226	0	0.00228408	1	1	756	0	756	756	0	1.16667	2	2	-1.42961	0.254305	0.0097561	756	0.000481	0.00114638	0.358731	Inf	0.41958
Sobic.001G008600	Chr01	819598	822380	similar to Putative uncharacterized protein	Sb01g000860	Sobic.001G008600	-1.5519	2.74579	0.000193701	0.00654292	0.42983	0.568303	0	10	15	0	0	NA	NA	NA	NA	NA	NA	NA	NA	NA	NA	NA	NA	NA	NA	NA	NA	NA	NA	NA	NA	NA	NA	NA	NA	NA	NA
Sobic.001G008700	Chr01	822722	824448	similar to Os03g0852600 protein	Sb01g000870	Sobic.001G008700	-0.121083	3.3546	0.63573	0.826915	0.272264	0.293107	3	20	124	0	0	1	1	1	14	74	0	0	-0.333333	-0.25	459	0	459	458	1	3.6	2	0	1.5698	NA	0.295455	459	0.00225127	0	NA	NA	Inf
Sobic.001G008800	Chr01	824643	826523	similar to Putative uncharacterized protein OSJNBa0015N08.27	Sb01g000880	Sobic.001G008800	-0.39077	4.36974	0.103028	0.324337	0.193718	0.407789	5	22	107	0.00324235	0.00827491	1	1	3	16	55	0.00831135	0	0.699248	0.72	333	0	333	331	2	1.71429	3	2	-0.627851	1.62123	0.169764	333	0.0025116	0.00332475	Inf	0.390111	0.755425
Sobic.001G008900	Chr01	829021	830644	Predicted protein	Sb01g000890	Sobic.001G008900	-0.517027	1.0542	0.478605	0.727024	1.54393	0.889298	NA	NA	NA	NA	NA	NA	NA	NA	NA	NA	NA	NA	NA	NA	NA	NA	NA	NA	NA	NA	NA	NA	NA	NA	NA	NA	NA	NA	NA	NA	NA
Sobic.001G009200	Chr01	848269	854834	NA	Sb01g000900	Sobic.001G009200	0.522499	3.2046	0.172109	0.428942	0.356577	0.717678	1	14	48	0	0	1	1	3	10	120	0.00143558	0.00436979	0.411765	0.5	315	0	315	315	0	1.33333	2	3	-1.04187	-0.447361	0.275229	315	0.00176367	0.00380952	0	0	0.462963
Sobic.001G009300	Chr01	860540	865043	similar to Derlin-2.1	Sb01g000910	Sobic.001G009300	0.151704	6.1359	0.465982	0.718162	0.204178	0.349289	0	22	21	0	0	NA	NA	0	18	17	0	0	NA	NA	81	0	0	0	0	NA	NA	NA	NA	NA	0	81	0	0	NA	NA	NA
Sobic.001G009400	Chr01	865524	868001	similar to Pentatricopeptide	putative	expressed	Sb01g000920	Sobic.001G009400	-0.604859	0.390435	0.232045	0.502031	0.404034	0.681561	NA	NA	NA	NA	NA	NA	NA	NA	NA	NA	NA	NA	NA	NA	NA	NA	NA	NA	NA	NA	NA	NA	NA	NA	NA	NA	NA	NA	NA	NA	NA
Sobic.001G009500	Chr01	870029	872265	similar to Putative uncharacterized protein	Sb01g000930	Sobic.001G009500	0.860777	1.28973	0.408465	0.673379	1.34211	0.542151	0	12	60	0	0	NA	NA	NA	NA	NA	NA	NA	NA	NA	NA	NA	NA	NA	NA	NA	NA	NA	NA	NA	NA	NA	NA	NA	NA	NA	NA
Sobic.001G009600	Chr01	874380	880832	similar to AFG1-like ATPase family protein	putative	expressed	Sb01g000940	Sobic.001G009600	0.197545	6.06608	0.47369	0.724184	0.313686	0.520265	5	22	512	0.00040402	0.00185562	1	1	7	14	503	0.000797178	0.00125686	0.296335	0.379747	1683	0	1683	1679	4	2.83333	4	5	-0.88293	-0.0555269	0.306027	1683	0.000615784	0.00113177	1.47639	0.506813	0.544091
Sobic.001G009700	Chr01	881235	889724	similar to Histone H2A	Sb01g000950	Sobic.001G009700	-1.05149	3.18985	0.0698182	0.258447	0.898941	0.622108	0	16	41	0	0	NA	NA	0	10	20	0	0	NA	NA	60	0	0	0	0	NA	NA	NA	NA	NA	0	60	0	0	NA	NA	NA
Sobic.001G009800	Chr01	896282	899367	similar to Putative uncharacterized protein	Sb01g000960	Sobic.001G009800	-0.124457	6.99259	0.461615	0.715168	0.187242	0.180494	NA	NA	NA	NA	NA	NA	NA	NA	NA	NA	NA	NA	NA	NA	NA	NA	NA	NA	NA	NA	NA	NA	NA	NA	NA	NA	NA	NA	NA	NA	NA
Sobic.001G009900	Chr01	902635	905799	NA	Sb01g000970	Sobic.001G009900	0.0575872	1.64221	0.832917	0.930578	0.351782	0.268582	NA	NA	NA	NA	NA	NA	NA	NA	NA	NA	NA	NA	NA	NA	NA	NA	NA	NA	NA	NA	NA	NA	NA	NA	NA	NA	NA	NA	NA	NA	NA
Sobic.001G010000	Chr01	907300	909467	NA	Sb01g000980	Sobic.001G010000	-1.24703	-0.751921	0.0337192	0.168127	0.555746	0.951456	NA	NA	NA	NA	NA	NA	NA	NA	NA	NA	NA	NA	NA	NA	NA	NA	NA	NA	NA	NA	NA	NA	NA	NA	NA	NA	NA	NA	NA	NA	NA
Sobic.001G010100	Chr01	909734	911888	similar to Ankyrin repeat domain protein 2	putative	expressed	Sb01g000990	Sobic.001G010100	1.18133	5.54406	0.0142825	0.101432	0.869259	1.19571	3	18	95	0	0	1	1	5	14	138	0.00114157	0.00148295	0.559748	0.643564	672	0	672	672	0	1	4	2	-0.250758	-0.413453	0.389715	672	0.00205499	0.00102041	0	0	2.01389
Sobic.001G010200	Chr01	917429	924294	similar to Putative uncharacterized protein	Sb01g001000	Sobic.001G010200	0.205512	2.16078	0.626403	0.822325	0.421634	0.713299	NA	NA	NA	NA	NA	NA	NA	NA	NA	NA	NA	NA	NA	NA	NA	NA	NA	NA	NA	NA	NA	NA	NA	NA	NA	NA	NA	NA	NA	NA	NA
Sobic.001G010300	Chr01	919634	925242	NA	Sb01g001010	Sobic.001G010300	-0.172393	4.20355	0.392182	0.660046	0.224818	0.236886	2	18	169	0.00104285	0	1	1	0	12	94	0	0	NA	NA	579	0	579	579	0	7	2	0	-1.40085	NA	0	579	0.000690846	0	NA	Inf	Inf
Sobic.001G010400	Chr01	925774	928058	similar to SnRK1-interacting protein 1	putative	expressed	Sb01g001020	Sobic.001G010400	0.163554	5.16217	0.521976	0.757193	0.150972	0.435279	1	22	96	0	0.00767705	1	1	1	18	84	0	0.00352501	-0.125	-0.0666667	303	0	303	303	0	1	1	1	1.44272	0.156474	0.0159574	303	0.00180018	0.00128346	2.17788	NA	1.4026
Sobic.001G010500	Chr01	930875	933769	Predicted protein	Sb01g001030	Sobic.001G010500	-0.244748	0.0904809	0.723637	0.876271	0.636466	0.708203	NA	NA	NA	NA	NA	NA	NA	NA	NA	NA	NA	NA	NA	NA	NA	NA	NA	NA	NA	NA	NA	NA	NA	NA	NA	NA	NA	NA	NA	NA	NA
Sobic.001G010600	Chr01	934690	938671	similar to Putative U2 snRNP protein A'	Sb01g001040	Sobic.001G010600	0.0220821	5.67543	0.901292	0.960242	0.122672	0.277473	5	22	282	0.000475135	0.00583276	1	1	6	16	193	0	0.000966495	0.288547	0.361045	852	0	852	832	20	0.830189	4	4	-0.151696	1.17617	0.0401684	852	0.00153649	0.00222725	6.03496	Inf	0.68986
Sobic.001G010700	Chr01	940000	945188	similar to Putative uncharacterized protein	Sb01g001050	Sobic.001G010700	-0.538248	6.71302	0.00106566	0.0203442	0.175946	0.161963	18	22	434	0.000611244	0.0195161	1	1	23	18	209	0.00087032	0.0321444	0.316374	0.373797	1326	0	1326	1325	1	3.16667	17	22	-0.143448	0.933477	0.00368824	1326	0.00423694	0.00725718	0.607138	0.702321	0.583828
Sobic.001G010800	Chr01	948055	950515	similar to OSIGBa0157N01.7 protein	Sb01g001060	Sobic.001G010800	0.790011	4.7977	0.0114772	0.0884789	0.381915	0.643028	10	22	166	0.00486744	0.00578277	1	1	8	18	122	0.00184448	0	-0.0108979	0.098922	618	0	618	615	3	1.55556	6	6	1.56231	-0.443251	0.0593135	618	0.00462286	0.00320928	Inf	2.63892	1.44047
Sobic.001G010900	Chr01	949330	954862	similar to Monothiol glutaredoxin-S7	chloroplast precursor	Sb01g001070	Sobic.001G010900	1.74748	5.01958	1.21752e-06	0.000315863	0.436037	0.624914	0	22	84	0	0	NA	NA	0	18	81	0	0	NA	NA	300	0	300	300	0	0.5	0	0	NA	NA	NA	300	0	0	NA	NA	NA
Sobic.001G011000	Chr01	955066	959328	similar to Translational elongation factor Tu	Sb01g001080	Sobic.001G011000	-0.765946	6.22612	0.00104273	0.0201247	0.195699	0.36154	7	22	365	0	0.0142416	1	1	5	18	156	0	0.000995025	0.285636	0.372041	1098	0	1098	1098	0	3.57143	4	4	2.18825	1.48846	-0.067163	1098	0.00198708	0.00188438	14.3128	NA	1.0545
Sobic.001G011200	Chr01	987109	989382	similar to NAC domain containing protein	expressed	Sb01g001100	Sobic.001G011200	-0.319446	6.85916	0.0958803	0.311012	0.178278	0.263132	2	22	158	0.000470544	0.00392061	1	1	1	18	158	0	0.00400789	0.169231	0.225806	477	0	477	475	2	1.63636	1	0	-1.1285	NA	0	477	0.00038117	0	0.978223	Inf	Inf
Sobic.001G011300	Chr01	991763	995481	similar to Putative uncharacterized protein	Sb01g001110	Sobic.001G011300	0.709379	3.46167	0.0105623	0.083776	0.408191	0.301941	0	20	38	0	0	NA	NA	0	14	60	0	0	NA	NA	267	0	267	265	2	1.06667	0	0	NA	NA	NA	267	0	0	NA	NA	NA
Sobic.001G011400	Chr01	998360	1002297	similar to Putative phosphatidylinositol/phosphatidylcholine transfer protein	Sb01g001120	Sobic.001G011400	0.439756	5.09754	0.391625	0.659667	1.20034	0.856772	4	22	134	0.00188939	0.0065131	1	1	3	18	90	0.00175406	0.00341006	0.138756	0.185185	543	0	543	542	1	1.71429	2	0	-1.42961	NA	0	543	0.00066968	0	1.90997	1.07715	Inf
Sobic.001G011600	Chr01	1004121	1006547	similar to Putative uncharacterized protein	Sb01g001130	Sobic.001G011600	1.45733	5.34372	1.33236e-05	0.00124857	0.37715	0.604764	0	16	20	0	0	NA	NA	1	12	27	0	0	1	1	87	0	87	87	0	4	0	1	NA	-0.338491	0	87	0	0.0045977	NA	NA	0
Sobic.001G011700	Chr01	1005669	1010890	similar to Aspartokinase	Sb01g001140	Sobic.001G011700	1.3989	5.43194	0.00374092	0.0442837	0.384622	1.23206	3	22	222	0	0.00111716	1	1	0	12	245	0	0	NA	NA	1287	0	1287	1286	1	2	2	0	-0.651481	NA	0.0763889	1287	0.00041754	0	Inf	NA	Inf
Sobic.001G011800	Chr01	1015540	1016301	similar to Os03g0850300 protein	Sb01g001150	Sobic.001G011800	0.555387	2.32859	0.027391	0.149583	0.245908	0.23857	NA	NA	NA	NA	NA	NA	NA	NA	NA	NA	NA	NA	NA	NA	NA	NA	NA	NA	NA	NA	NA	NA	NA	NA	NA	NA	NA	NA	NA	NA	NA
Sobic.001G012000	Chr01	1031520	1034071	similar to Cytochrome P450 71E1	Sb01g001160	Sobic.001G012000	-0.202901	2.46191	0.81323	0.921172	1.55967	1.42531	NA	NA	NA	NA	NA	NA	NA	NA	NA	NA	NA	NA	NA	NA	NA	NA	NA	NA	NA	NA	NA	NA	NA	NA	NA	NA	NA	NA	NA	NA	NA
Sobic.001G012100	Chr01	1042020	1047090	similar to Putative uncharacterized protein	Sb01g001170	Sobic.001G012100	0.282144	4.23749	0.229931	0.499373	0.229644	0.338128	5	22	140	0	0.0070438	1	1	2	16	53	0.00201222	0	0.227586	0.261538	555	0	555	555	0	2.5	5	2	-0.852476	-0.447939	0.0343857	555	0.00239148	0.00122265	Inf	0	1.95598
Sobic.001G012200	Chr01	1048825	1050688	similar to Cytochrome P450 71E1	Sb01g001180	Sobic.001G012200	-0.301219	6.44376	0.738231	0.884943	2.42116	1.54558	0	16	164	0	0	NA	NA	1	12	211	0	0.00112867	-0.0909091	5.9952e-16	837	0	837	837	0	0.272727	1	1	-1.38997	-0.614919	0	837	0.000217226	0.000398248	0	NA	0.545455
Sobic.001G012300	Chr01	1144011	1146367	similar to Cytochrome P450 79A1	Sb01g001200	Sobic.001G012300	-0.579841	7.33732	0.691548	0.859241	3.19716	2.58383	0	12	100	0	0	NA	NA	0	10	87	0	0	NA	NA	165	0	0	0	0	NA	NA	NA	NA	NA	0	165	0	0	NA	NA	NA
Sobic.001G012400	Chr01	1152501	1153979	similar to UDP-glucose glucosyltransferase	Sb01g001220	Sobic.001G012400	1.00432	4.79667	0.162641	0.416951	2.11019	1.16097	5	16	112	0.000909091	0	1	1	12	12	236	0.00309482	0.00703868	0.565847	0.637631	444	0	444	444	0	0.4	5	5	1.73418	1.68677	-0.0970588	444	0.00583977	0.00616152	0	0.293746	0.947781
Sobic.001G012500	Chr01	1169607	1171177	similar to Glutathione S-transferase 1	Sb01g001230	Sobic.001G012500	0.525593	8.27559	0.472178	0.722859	1.93187	1.56595	1	22	46	0.00490076	0	1	1	1	16	26	0.00874317	0	0	0.0666667	162	0	162	162	0	3	1	1	1.44272	0.333503	-0.0204082	162	0.003367	0.0026455	NA	0.560524	1.27273
Sobic.001G012600	Chr01	1173739	1176242	similar to Os03g0571900 protein	Sb01g001240	Sobic.001G012600	-0.258797	3.86028	0.669072	0.846194	1.54331	0.9335	NA	NA	NA	NA	NA	NA	NA	NA	NA	NA	NA	NA	NA	NA	NA	NA	NA	NA	NA	NA	NA	NA	NA	NA	NA	NA	NA	NA	NA	NA	NA
Sobic.001G012700	Chr01	1194661	1197314	similar to Putative regulatory protein	Sb01g001250	Sobic.001G012700	-0.604151	3.83082	0.0377607	0.179534	0.424721	0.34526	4	22	58	0	0	1	1	1	10	126	0.00158156	0	0.52381	0.6	384	0	384	384	0	4	0	1	NA	-0.338491	0	384	0	0.00104167	NA	0	0
Sobic.001G012800	Chr01	1203141	1207730	similar to Regulatory protein	putative	expressed	Sb01g001260	Sobic.001G012800	0.952003	4.42452	0.00330222	0.0411667	0.584549	0.477043	2	22	92	0	0	1	1	2	14	169	0	0.0032967	0.565891	0.619883	573	0	573	573	0	0.625	2	2	1.33722	0.414213	0.0298507	573	0.0017452	0.00149589	0	NA	1.16667
Sobic.001G012900	Chr01	1211147	1221198	similar to Putative uncharacterized protein	Sb01g001270	Sobic.001G012900	-0.598232	5.07879	0.0149532	0.104283	0.451778	0.230027	15	22	377	0.00238219	0.00923602	1	1	7	14	219	0.00195374	0	0.683783	0.710824	1107	0	1107	1107	0	2.5	9	6	1.74063	1.36536	-0.0202685	1107	0.00392543	0.00280681	Inf	1.2193	1.39854
Sobic.001G013000	Chr01	1221172	1224186	similar to Putative nitrate-induced protein	Sb01g001280	Sobic.001G013000	-0.0712276	4.30695	0.769957	0.899765	0.39549	0.245963	NA	NA	NA	NA	NA	NA	NA	NA	NA	NA	NA	NA	NA	NA	NA	NA	NA	NA	NA	NA	NA	NA	NA	NA	NA	NA	NA	NA	NA	NA	NA
Sobic.001G013100	Chr01	1226719	1230218	similar to Putative uncharacterized protein	Sb01g001290	Sobic.001G013100	0.107079	3.96284	0.65492	0.838067	0.287367	0.286503	2	22	126	0.000592338	0.00363838	1	1	1	14	51	0	0.0123241	1	1	300	0	300	300	0	2	2	2	-0.778153	-0.218032	0.275302	300	0.00169697	0.00242063	0.295225	Inf	0.701043
Sobic.001G013200	Chr01	1231050	1234117	similar to Uncharacterized protein At4g14147.1	Sb01g001300	Sobic.001G013200	-0.339398	3.61686	0.19036	0.451002	0.267583	0.356064	1	22	131	0	0.003996	1	1	1	10	125	0	0.00453901	1	1	402	0	402	402	0	Inf	1	1	-0.100013	-0.338491	-0.176471	402	0.000814111	0.000995025	0.880368	NA	0.818182
Sobic.001G013300	Chr01	1235446	1239001	similar to SWIM zinc finger family protein-like	Sb01g001310	Sobic.001G013300	-0.119584	4.40011	0.555344	0.777032	0.224047	0.235136	4	18	244	0.00183037	0.00227809	0.88765	0.877966	2	10	186	0.000813628	0.00165289	0.6	0.666667	591	0	591	586	5	2.8	2	2	-0.696721	-0.410669	0.0266667	591	0.00089217	0.00135364	1.37825	2.24964	0.659091
Sobic.001G013500	Chr01	1246783	1249524	similar to Putative RNA polymerase I	II and III 16.5 kDa subunit	Sb01g001330	Sobic.001G013500	0.151271	4.99018	0.466543	0.71862	0.270453	0.283612	1	22	143	0	0.00321328	1	1	0	18	144	0	0	NA	NA	432	0	432	432	0	0	1	0	-0.100013	NA	0.1	432	0.000757576	0	Inf	NA	Inf
Sobic.001G013600	Chr01	1249666	1252108	Predicted protein	Sb01g001340	Sobic.001G013600	-0.169283	3.70666	0.541004	0.76864	0.241829	0.413218	2	20	25	0	0.0103349	1	1	0	12	23	0	0	NA	NA	108	0	108	108	0	Inf	1	0	-1.24343	NA	0	108	0.0016835	0	Inf	NA	Inf
Sobic.001G013800	Chr01	1256829	1259439	similar to Ser/Thr protein phosphatase family protein	expressed	Sb01g001350	Sobic.001G013800	-0.199033	4.06651	0.561986	0.780696	0.485105	0.51781	1	18	92	0	0	1	1	4	10	93	0	0.0152381	0.652174	0.666667	333	0	333	333	0	1.33333	0	3	NA	1.12414	0.272727	333	0	0.0048048	0	NA	0
Sobic.001G013900	Chr01	1261456	1266351	similar to Ser/Thr protein phosphatase family protein	expressed	Sb01g001360	Sobic.001G013900	0.422049	2.76351	0.243854	0.515131	0.349072	0.627393	NA	NA	NA	NA	NA	NA	NA	NA	NA	NA	NA	NA	NA	NA	NA	NA	NA	NA	NA	NA	NA	NA	NA	NA	NA	NA	NA	NA	NA	NA	NA
Sobic.001G014000	Chr01	1267070	1268411	similar to Putative uncharacterized protein OSJNBb0096M04.140	Sb01g001370	Sobic.001G014000	0.460349	1.22715	0.470269	0.721415	1.30654	1.07032	NA	NA	NA	NA	NA	NA	NA	NA	NA	NA	NA	NA	NA	NA	NA	NA	NA	NA	NA	NA	NA	NA	NA	NA	NA	NA	NA	NA	NA	NA	NA
Sobic.001G014100	Chr01	1273048	1279860	similar to Putative uncharacterized protein OSJNBb0043P23.6	Sb01g001380	Sobic.001G014100	0.137678	5.27727	0.411264	0.675329	0.126399	0.247849	3	22	256	0.0002925	0	1	1	3	12	367	0.000745787	0	0.428571	0.5	1533	0	1533	1532	1	0.8	2	3	-1.48382	-0.477961	0.0605727	1533	0.000249066	0.000714441	NA	0.392203	0.348617
Sobic.001G014200	Chr01	1289675	1296628	similar to Cyclin-dependent kinase F-3	Sb01g001390	Sobic.001G014200	-0.0149129	6.66246	0.954739	0.982074	0.310215	0.378853	NA	NA	NA	NA	NA	NA	NA	NA	NA	NA	NA	NA	NA	NA	NA	NA	NA	NA	NA	NA	NA	NA	NA	NA	NA	NA	NA	NA	NA	NA	NA
Sobic.001G014300	Chr01	1299764	1305513	NA	Sb01g001400	Sobic.001G014300	0.0214961	5.34487	0.943977	0.978075	0.484426	0.546262	NA	NA	NA	NA	NA	NA	NA	NA	NA	NA	NA	NA	NA	NA	NA	NA	NA	NA	NA	NA	NA	NA	NA	NA	NA	NA	NA	NA	NA	NA	NA
Sobic.001G014500	Chr01	1316718	1319836	similar to Putative RNA polymerase I	II and III 16.5 kDa subunit	Sb01g001420	Sobic.001G014500	0.27683	4.57202	0.283454	0.559552	0.315537	0.319097	6	22	85	0	0.00543642	1	1	5	18	109	0.0016423	0.00876929	0.189711	0.240589	408	0	408	407	1	1.71429	5	2	-1.30137	0.195897	0.0551102	408	0.00276292	0.00190632	0.619938	0	1.44935
Sobic.001G014800	Chr01	1325521	1329282	similar to Putative uncharacterized protein	Sb01g001440	Sobic.001G014800	0.238644	6.20985	0.203857	0.467247	0.240842	0.239122	5	22	236	0.000313163	0.00335018	1	1	6	18	129	0.000365898	0.012549	0.649208	0.718159	720	0	720	719	1	1.44444	3	5	-1.5392	0.323442	0.125419	720	0.000782828	0.00275022	0.266968	0.855875	0.284642
Sobic.001G015000	Chr01	1341705	1345061	Predicted protein	Sb01g001460	Sobic.001G015000	-1.99528	1.72869	0.00221084	0.0322035	1.19826	0.648323	NA	NA	NA	NA	NA	NA	NA	NA	NA	NA	NA	NA	NA	NA	NA	NA	NA	NA	NA	NA	NA	NA	NA	NA	NA	NA	NA	NA	NA	NA	NA
Sobic.001G015100	Chr01	1346247	1348023	similar to Pirin	putative	expressed	Sb01g001470	Sobic.001G015100	0.29899	4.59365	0.378675	0.650733	0.396024	0.569149	NA	NA	NA	NA	NA	NA	NA	NA	NA	NA	NA	NA	NA	NA	NA	NA	NA	NA	NA	NA	NA	NA	NA	NA	NA	NA	NA	NA	NA	NA	NA
Sobic.001G015200	Chr01	1348406	1352435	similar to Putative ribosomal S1 protein	Sb01g001480	Sobic.001G015200	1.03183	4.95249	0.015606	0.107198	0.27452	1.03796	2	22	190	0.000796527	0	1	1	14	14	86	0.00221627	0.0386764	0.797241	0.813953	729	0	729	729	0	2.69231	2	12	-1.42961	0.883675	0.240314	729	0.000498815	0.00780913	0	0.3594	0.0638759
Sobic.001G015400	Chr01	1354962	1369982	similar to Elongation factor G	mitochondrial precursor	Sb01g001500	Sobic.001G015400	-0.46124	5.73398	0.00308956	0.0396178	0.135346	0.163952	2	22	560	0	0.00166976	1	1	NA	NA	NA	NA	NA	NA	NA	1677	0	1677	1677	0	1.47059	2	5	-0.126699	-0.653902	0.029106	1677	0.000390307	0.00105631	NA	NA	0.369501
Sobic.001G015500	Chr01	1372290	1381195	similar to ARTEMIS protein	chloroplast	putative	expressed	Sb01g001520	Sobic.001G015500	0.0198546	4.32248	0.920913	0.96846	0.173034	0.277888	2	22	90	0	0	1	1	0	10	134	0	0	NA	NA	411	0	411	411	0	Inf	0	1	NA	-1.35768	0	411	0	0.000695169	NA	NA	0
Sobic.001G015600	Chr01	1381364	1382101	weakly similar to Expressed protein	Sb01g001530	Sobic.001G015600	-0.0805946	0.487606	0.94241	0.977519	0.799182	1.01346	NA	NA	NA	NA	NA	NA	NA	NA	NA	NA	NA	NA	NA	NA	NA	NA	NA	NA	NA	NA	NA	NA	NA	NA	NA	NA	NA	NA	NA	NA	NA
Sobic.001G015700	Chr01	1384540	1387593	similar to Putative uncharacterized protein	Sb01g001540	Sobic.001G015700	-0.517815	3.70636	0.480337	0.727912	0.720786	0.720139	2	14	123	0.000951789	0.00286967	1	1	0	12	27	0	0	NA	NA	126	0	126	126	0	1.25	0	0	NA	NA	NA	126	0	0	Inf	Inf	NA
Sobic.001G015800	Chr01	1387666	1391790	similar to Protein phosphatase 2A regulatory subunit B'	Sb01g001550	Sobic.001G015800	-0.161452	5.03138	0.390913	0.659315	0.299126	0.161202	3	22	342	0.000511632	0.000810192	1	1	3	12	276	0.000626586	0.0017305	0.16955	0.25	1395	0	1395	1395	0	3.91304	3	2	0.499526	0.00150428	0.141216	1395	0.000841389	0.000628094	0.468184	0.816539	1.33959
Sobic.001G016000	Chr01	1403696	1407454	similar to Glycohydrolase family protein	expressed	Sb01g001560	Sobic.001G016000	0.266566	4.22661	0.105174	0.327339	0.150466	0.117552	6	22	80	0	0.00363273	1	1	2	14	112	0.000983217	0.00794638	0.424658	0.485714	591	0	591	590	1	2.4	1	2	-1.24343	-0.294971	0.0765686	591	0.000307645	0.00128246	0.457155	0	0.239886
Sobic.001G016100	Chr01	1409714	1411795	similar to Putative uncharacterized protein	Sb01g001570	Sobic.001G016100	0.612667	2.65182	0.338241	0.611413	0.51854	1.24747	NA	NA	NA	NA	NA	NA	NA	NA	NA	NA	NA	NA	NA	NA	NA	NA	NA	NA	NA	NA	NA	NA	NA	NA	NA	NA	NA	NA	NA	NA	NA
Sobic.001G016201	Chr01	1411835	1418917	NA	Sb01g001580	v2.1_None	-0.0583724	3.45123	0.96973	0.988574	0.693357	0.899113	0	16	18	0.00291971	0.0327747	NA	NA	2	16	25	0.00212766	0.0307692	-0.0666667	0	84	0	84	83	1	0	0	0	NA	NA	NA	84	0	0	1.06518	1.37226	NA
Sobic.001G016300	Chr01	1419645	1422725	NA	Sb01g001585	Sobic.001G016300	0.5779	2.27578	0.353705	0.626026	0.56167	1.07344	NA	NA	NA	NA	NA	NA	NA	NA	NA	NA	NA	NA	NA	NA	NA	NA	NA	NA	NA	NA	NA	NA	NA	NA	NA	NA	NA	NA	NA	NA	NA
Sobic.001G016200	Chr01	1423660	1428078	similar to Nuf2 family protein	expressed	Sb01g001590	Sobic.001G016200	0.0465445	5.01015	0.883863	0.953378	0.305649	0.605341	1	16	79	0.000676895	0	-0.0666667	0	1	14	16	0	0	-0.111111	-3.46945e-16	183	0	183	183	0	0	1	0	-1.08823	NA	0	183	0.00121433	0	NA	Inf	Inf
Sobic.001G016400	Chr01	1428305	1431270	similar to Putative uncharacterized protein	Sb01g001600	Sobic.001G016400	-0.103213	6.94633	0.589373	0.798467	0.194932	0.255675	3	22	170	0.000438683	0.00540784	1	1	2	18	171	0	0.00910163	0.333333	0.384615	513	0	513	513	0	0.909091	3	2	-0.627851	1.23476	0.295349	513	0.00163034	0.00194932	0.594162	Inf	0.836364
Sobic.001G016500	Chr01	1432980	1435566	similar to Putative uncharacterized protein	Sb01g001610	Sobic.001G016500	-0.640453	5.21623	0.0494289	0.211497	0.643249	0.304035	5	22	166	0.000450156	0.00611154	1	1	7	18	132	0.000364277	0.00696831	0.304732	0.364378	513	0	513	513	0	6	5	6	-1.79107	0.946403	0.260444	513	0.00177211	0.00523686	0.877048	1.23575	0.338391
Sobic.001G016600	Chr01	1436503	1440930	similar to Putative far-red impaired response protein	Sb01g001615	Sobic.001G016600	-0.104247	4.72669	0.629633	0.823756	0.147589	0.403105	4	20	146	0	0.00587515	1	1	4	12	164	0.000425894	0.00165563	0.172414	0.290323	1032	0	1032	1030	2	2.28	2	3	0.348474	-0.110611	0.157456	1032	0.000759044	0.00124585	3.54859	0	0.609259
Sobic.001G016700	Chr01	1441609	1449144	similar to Probable ion channel DMI1-like	chloroplast precursor	Sb01g001620	Sobic.001G016700	0.145446	4.79958	0.53261	0.76369	0.335973	0.292516	3	14	183	0	0.00828491	1	1	4	12	114	0.00246838	0.00621158	0.719298	0.719101	861	0	861	861	0	5	1	3	1.44416	0.49741	0.280851	861	0.00066368	0.00167303	1.33378	0	0.396694
Sobic.001G016900	Chr01	1467448	1473628	similar to RNA-binding protein Luc7-like 2	putative	expressed	Sb01g001640	Sobic.001G016900	0.178874	6.41381	0.268591	0.543269	0.179169	0.162917	NA	NA	NA	NA	NA	NA	NA	NA	NA	NA	NA	NA	NA	NA	NA	NA	NA	NA	NA	NA	NA	NA	NA	NA	NA	NA	NA	NA	NA	NA	NA
Sobic.001G017000	Chr01	1473135	1474616	similar to Putative plastid ribosomal protein S6	Sb01g001650	Sobic.001G017000	1.95339	4.28231	0.000329458	0.00909057	0.937369	1.2549	0	22	90	0	0	NA	NA	1	18	90	0.00102487	0	1	1	297	0	297	296	1	1.14286	0	1	NA	-1.08823	0	297	0	0.000748223	NA	0	0
Sobic.001G017100	Chr01	1477012	1479956	similar to Salt tolerance protein	Sb01g001660	Sobic.001G017100	0.132081	5.95998	0.648055	0.834418	0.454577	0.391131	NA	NA	NA	NA	NA	NA	NA	NA	NA	NA	NA	NA	NA	NA	NA	NA	NA	NA	NA	NA	NA	NA	NA	NA	NA	NA	NA	NA	NA	NA	NA
Sobic.001G017200	Chr01	1480415	1485939	similar to Translocation protein-related-like	Sb01g001670	Sobic.001G017200	-0.345812	5.9849	0.0649565	0.247705	0.138721	0.31968	11	22	368	0.000201328	0.00709937	1	1	3	16	277	0.000361524	0	0.445545	0.466667	1095	0	1095	1095	0	2.92308	7	3	-1.89693	-1.07347	-0.0529412	1095	0.00116231	0.000724795	Inf	0.556887	1.60364
Sobic.001G017300	Chr01	1486492	1491239	similar to Expressed protein	Sb01g001680	Sobic.001G017300	0.908547	4.00161	0.0217161	0.131546	0.468476	0.84624	0	12	35	0	0	NA	NA	1	12	109	0.00119775	0	1	1	330	0	330	330	0	1	0	2	NA	-1.38958	0	330	0	0.0018759	NA	0	0
Sobic.001G017400	Chr01	1493296	1494703	similar to Ras-related protein Rab11C	Sb01g001690	Sobic.001G017400	0.343939	0.00415027	0.514947	0.751948	0.922395	0.356117	NA	NA	NA	NA	NA	NA	NA	NA	NA	NA	NA	NA	NA	NA	NA	NA	NA	NA	NA	NA	NA	NA	NA	NA	NA	NA	NA	NA	NA	NA	NA
Sobic.001G017500	Chr01	1495068	1497208	similar to Putative uncharacterized protein	Sb01g001700	Sobic.001G017500	-1.38191	2.31144	0.233719	0.503913	0.908888	1.38858	0	10	38	0	0	NA	NA	NA	NA	NA	NA	NA	NA	NA	NA	NA	NA	NA	NA	NA	NA	NA	NA	NA	NA	NA	NA	NA	NA	NA	NA
Sobic.001G017600	Chr01	1497655	1503070	similar to ProFAR isomerase associated	putative	Sb01g001710	Sobic.001G017600	0.375143	3.32552	0.179922	0.437573	0.321868	0.382131	NA	NA	NA	NA	NA	NA	NA	NA	NA	NA	NA	NA	NA	NA	NA	NA	NA	NA	NA	NA	NA	NA	NA	NA	NA	NA	NA	NA	NA	NA	NA
Sobic.001G017700	Chr01	1503221	1511448	similar to Diphthamide biosynthesis protein 2	Sb01g001720	Sobic.001G017700	-0.292778	4.29339	0.0917944	0.302941	0.102566	0.222575	3	22	146	0.000513321	0	1	1	0	10	252	0	0	NA	NA	786	0	786	786	0	2.25	1	0	-1.1285	NA	0	786	0.000231321	0	NA	Inf	Inf
Sobic.001G017900	Chr01	1515148	1519065	similar to Os10g0360900 protein	Sb01g001740	Sobic.001G017900	0.274505	4.57904	0.310408	0.586232	0.312732	0.43093	2	22	48	0	0	0.616	0.727273	0	12	130	0	0	NA	NA	507	0	507	507	0	0	1	0	-0.880777	NA	0	507	0.000493097	0	NA	NA	Inf
Sobic.001G018000	Chr01	1518766	1525254	similar to FAD dependent oxidoreductase family protein	expressed	Sb01g001750	Sobic.001G018000	1.59172	5.36106	0.000559658	0.0131994	0.343166	1.01836	1	20	186	0	0.00150376	1	1	1	14	254	0.00061708	0	0.575758	0.625	1230	0	1230	1230	0	3.46154	1	1	-1.24343	-1.00623	0	1230	0.00014782	0.000232288	Inf	0	0.636364
Sobic.001G018100	Chr01	1526528	1531907	similar to Putative salt-inducible protein kinase	Sb01g001760	Sobic.001G018100	0.425736	4.60317	0.348623	0.621539	0.758367	0.55207	0	22	423	0	0	NA	NA	0	14	243	0	0	NA	NA	1281	0	1281	1281	0	1.92857	0	0	NA	NA	NA	1281	0	0	NA	NA	NA
Sobic.001G018200	Chr01	1528936	1534824	similar to Prohibitin	Sb01g001770	Sobic.001G018200	-0.546479	5.88545	0.0259453	0.144901	0.288126	0.390187	0	22	203	0	0	NA	NA	1	14	86	0	0	-0.0909091	5.9952e-16	681	0	681	674	7	0.693396	0	0	NA	NA	NA	681	0	0	NA	NA	NA
Sobic.001G018500	Chr01	1553010	1556516	similar to Putative uncharacterized protein OSJNBa0075M12.11	Sb01g001810	Sobic.001G018500	-0.0328587	5.62106	0.889697	0.955647	0.24258	0.376948	0	22	80	0	0	NA	NA	0	18	55	0	0	NA	NA	267	0	267	267	0	1.125	0	1	NA	-1.08823	0	267	0	0.000832293	NA	NA	0
Sobic.001G018800	Chr01	1567076	1568503	similar to 60S ribosomal protein L144	Sb01g001840	Sobic.001G018800	-0.263854	6.02104	0.147393	0.395068	0.132316	0.266593	0	22	105	0	0	NA	NA	2	18	105	0	0.0034904	-0.0588235	2.81025e-16	318	0	318	318	0	Inf	0	1	NA	-1.08823	0	318	0	0.000698812	0	NA	0
Sobic.001G018900	Chr01	1572016	1574513	similar to 40S ribosomal protein S4	Sb01g001850	Sobic.001G018900	-0.646236	8.55742	0.00614119	0.0595888	0.256649	0.281855	6	22	264	0	0.00963786	1	1	6	18	261	0	0.00860832	0.384615	0.433628	786	0	786	785	1	1.92857	4	4	-0.541687	-0.075406	-0.0165354	786	0.00148045	0.00183772	1.1196	NA	0.805594
Sobic.001G019200	Chr01	1587740	1591203	similar to Os04g0278000 protein	Sb01g001870	Sobic.001G019200	-0.705961	2.60369	0.0247676	0.141216	0.475648	0.291224	0	10	41	0	0	NA	NA	NA	NA	NA	NA	NA	NA	NA	NA	NA	NA	NA	NA	NA	NA	NA	NA	NA	NA	NA	NA	NA	NA	NA	NA
Sobic.001G019300	Chr01	1591351	1594430	similar to Putative uncharacterized protein	Sb01g001880	Sobic.001G019300	1.55531	5.71873	0.000184308	0.00639903	0.463866	0.768042	1	18	174	0	0	1	1	1	18	183	0	0	-0.0769231	-4.53341e-16	906	0	906	905	1	0.931034	0	1	NA	-0.614056	0	906	0	0.000315358	NA	NA	0
Sobic.001G019400	Chr01	1610923	1616733	similar to Putative uncharacterized protein OSJNBa0075M12.3	Sb01g001890	Sobic.001G019400	0.0145358	4.66301	0.938761	0.975913	0.122418	0.340749	3	22	103	0	0.00271979	1	1	2	12	162	0.000800844	0.00154879	-0.16129	-0.0714286	1104	0	1104	1104	0	Inf	2	1	-1.09267	0.850568	0.117557	1104	0.00042349	0.000483092	1.75607	0	0.876623
Sobic.001G019700	Chr01	1638610	1644411	similar to Putative uncharacterized protein	Sb01g001900	Sobic.001G019700	0.884321	0.929603	0.0315672	0.16222	0.528808	0.547256	NA	NA	NA	NA	NA	NA	NA	NA	NA	NA	NA	NA	NA	NA	NA	NA	NA	NA	NA	NA	NA	NA	NA	NA	NA	NA	NA	NA	NA	NA	NA
Sobic.001G019800	Chr01	1646392	1651582	similar to Os03g0839100 protein	Sb01g001905	Sobic.001G019800	-0.111565	4.36502	0.504528	0.745789	0.157307	0.139871	4	22	295	0.000760586	0	1	1	11	12	285	0.00233061	0.00840101	0.943128	0.952381	1014	0	1014	1014	0	1.64286	1	10	-1.1285	-0.670724	0.0482986	1014	0.000179308	0.00352212	0	0.326346	0.0509091
Sobic.001G019900	Chr01	1658660	1661648	similar to Putative uncharacterized protein OSJNBa0042I09.10	Sb01g001920	Sobic.001G019900	0.222945	4.84351	0.152626	0.402744	0.141224	0.144627	0	22	188	0	0	NA	NA	4	16	91	0.00194332	0.0127792	0.491294	0.54417	573	0	573	573	0	6.25	0	4	NA	0.440342	0.201493	573	0	0.00296407	0	0	0
Sobic.001G020000	Chr01	1662896	1672214	similar to Cleavage and polyadenylation specificity factor subunit 2	Sb01g001930	Sobic.001G020000	-0.342245	5.73237	0.0350735	0.172097	0.125857	0.214614	4	22	569	0.000989419	0.000459422	1	1	7	12	428	0.000470233	0.00271	0.53668	0.576923	1887	0	1887	1887	0	2.3	3	4	1.19485	-0.925219	0.0748052	1887	0.000732283	0.000697757	0.169528	2.1041	1.04948
Sobic.001G020100	Chr01	1672997	1674726	similar to Putative uncharacterized protein OSJNBa0042I09.11	Sb01g001940	Sobic.001G020100	0.899758	5.21231	0.00256569	0.03521	0.334746	0.617135	1	22	186	0.000400216	0	1	1	10	14	152	0.0023877	0.00432557	0.836576	0.87234	588	0	588	587	1	1.14815	1	9	-1.1285	-0.535992	0.0614462	588	0.000309215	0.00525726	0	0.167616	0.0588167
Sobic.001G020500	Chr01	1703099	1705675	similar to Putative uncharacterized protein	Sb01g001980	Sobic.001G020500	0.270698	3.51348	0.354739	0.626866	0.279416	0.506321	0	12	17	0	0	NA	NA	0	10	45	0	0	NA	NA	120	0	120	120	0	0.375	0	0	NA	NA	NA	120	0	0	NA	NA	NA
Sobic.001G020600	Chr01	1704442	1711957	similar to Streptomyces cyclase/dehydrase family protein	expressed	Sb01g001990	Sobic.001G020600	1.16893	6.19363	0.000197778	0.00660604	0.313597	0.609359	3	22	399	0	0.004301	1	1	5	16	367	0	0.00331197	0.286372	0.391509	1767	0	1767	1767	0	2.30435	3	6	0.465772	-0.93638	0.00172125	1767	0.000658538	0.00104652	1.29862	NA	0.629263
Sobic.001G020700	Chr01	1718223	1721174	similar to Myosin-like protein	Sb01g002000	Sobic.001G020700	-0.650793	0.055484	0.410787	0.675147	1.03542	1.00022	NA	NA	NA	NA	NA	NA	NA	NA	NA	NA	NA	NA	NA	NA	NA	NA	NA	NA	NA	NA	NA	NA	NA	NA	NA	NA	NA	NA	NA	NA	NA
Sobic.001G021000	Chr01	1729643	1737804	similar to Putative nicotinate phosphoribosyltransferase	Sb01g002020	Sobic.001G021000	0.377316	5.70748	0.0573624	0.230441	0.138709	0.33818	0	22	483	0	0	NA	NA	4	12	495	0	0.00418553	0.744681	0.782609	1584	0	1584	1582	2	2.36364	0	4	NA	0.2855	0.148438	1584	0	0.00109227	0	NA	0
Sobic.001G021500	Chr01	1770077	1776290	similar to Cellulose synthase-7	Sb01g002050	Sobic.001G021500	-0.566584	7.87816	0.0673573	0.25287	0.631424	0.255638	3	22	969	0	0.00108906	1	1	8	16	663	0.00015072	0.0010585	0.650873	0.693005	3018	0	3018	3016	2	2.94595	3	6	-0.324067	-1.1602	0.100248	3018	0.000307247	0.00057591	1.02887	0	0.533499
Sobic.001G021700	Chr01	1780750	1786230	weakly similar to Putative uncharacterized protein	Sb01g002060	Sobic.001G021700	-1.03969	3.89057	0.0196657	0.124228	0.372335	0.607503	3	12	31	0	0	0.824561	0.857143	NA	NA	NA	NA	NA	NA	NA	NA	NA	NA	NA	NA	NA	NA	NA	NA	NA	NA	NA	NA	NA	NA	NA	NA
Sobic.001G021800	Chr01	1787545	1793480	weakly similar to Putative uncharacterized protein	Sb01g002070	Sobic.001G021800	-0.300077	3.55229	0.297925	0.573176	0.233692	0.40498	0	18	106	0	0	NA	NA	0	10	85	0	0	NA	NA	264	0	0	0	0	NA	NA	NA	NA	NA	0	264	0	0	NA	NA	NA
Sobic.001G021900	Chr01	1792932	1797374	similar to Putative IAA amidohydrolase	Sb01g002080	Sobic.001G021900	-0.0691341	-0.238276	0.937741	0.975748	0.559422	1.18099	NA	NA	NA	NA	NA	NA	NA	NA	NA	NA	NA	NA	NA	NA	NA	NA	NA	NA	NA	NA	NA	NA	NA	NA	NA	NA	NA	NA	NA	NA	NA
Sobic.001G022000	Chr01	1799075	1802499	similar to Putative IAA amidohydrolase	Sb01g002090	Sobic.001G022000	-0.617888	1.48864	0.215516	0.481168	0.515512	0.782175	0	10	24	0	0	NA	NA	NA	NA	NA	NA	NA	NA	NA	NA	NA	NA	NA	NA	NA	NA	NA	NA	NA	NA	NA	NA	NA	NA	NA	NA
Sobic.001G022100	Chr01	1802533	1805609	similar to Expressed protein	Sb01g002100	Sobic.001G022100	0.20643	4.28892	0.302355	0.578233	0.186364	0.268005	2	22	50	0.00347549	0.00569152	1	1	2	12	39	0	0	0.268293	0.368421	261	0	261	259	2	1.15789	1	4	0.671353	-0.430242	0.0864198	261	0.00167189	0.00569239	Inf	Inf	0.293706
Sobic.001G022300	Chr01	1808073	1810257	similar to Putative uncharacterized protein	Sb01g002120	Sobic.001G022300	-0.447873	2.58665	0.220132	0.486799	0.326574	0.606476	1	16	21	0.0047619	0	1	1	NA	NA	NA	NA	NA	NA	NA	NA	NA	NA	NA	NA	NA	NA	NA	NA	NA	NA	NA	NA	NA	NA	NA	NA
Sobic.001G022400	Chr01	1812171	1813687	similar to Putative uncharacterized protein	Sb01g002130	Sobic.001G022400	0.660397	2.27573	0.110305	0.336986	0.60354	0.495219	NA	NA	NA	NA	NA	NA	NA	1	10	21	0.00424929	0	-0.111111	-3.46945e-16	NA	NA	NA	NA	NA	NA	NA	NA	NA	NA	NA	NA	NA	NA	NA	NA	NA
Sobic.001G022500	Chr01	1814461	1823163	similar to Putative lysyl-tRNA synthetase	Sb01g002140	Sobic.001G022500	0.165198	5.21203	0.530081	0.762188	0.340603	0.503562	8	22	317	0	0.00802357	1	1	4	16	204	0	0.00472155	-0.209406	-0.122917	1446	0	1446	1446	0	1.75	7	2	-3.57843e-05	-0.980564	0.536813	1446	0.00165277	0.000430306	1.69935	NA	3.84091
Sobic.001G022600	Chr01	1823402	1826715	similar to Putative uncharacterized protein	Sb01g002150	Sobic.001G022600	0.067248	6.32408	0.787017	0.907536	0.269547	0.453635	NA	NA	NA	NA	NA	NA	NA	NA	NA	NA	NA	NA	NA	NA	NA	NA	NA	NA	NA	NA	NA	NA	NA	NA	NA	NA	NA	NA	NA	NA	NA
Sobic.001G022800	Chr01	1835108	1838685	similar to Actin-11	Sb01g002170	Sobic.001G022800	0.00841933	6.52312	0.965625	0.987178	0.339512	0.258863	7	22	376	0	0.0114984	1	1	7	18	251	0	0.00553633	0.122363	0.175159	1122	0	1122	1117	5	4.5625	2	3	1.6648	0.272483	0.188749	1122	0.00093988	0.00105396	2.0769	NA	0.891763
Sobic.001G022900	Chr01	1839741	1842448	similar to Ferredoxin-3	chloroplast precursor	Sb01g002180	Sobic.001G022900	0.102065	7.64021	0.666834	0.844964	0.235748	0.394565	1	22	151	0.000497977	0	1	1	3	18	150	0.000604999	0.00213068	0.454545	0.5	453	0	453	452	1	1	0	2	NA	-1.3624	0	453	0	0.000981114	0	0.823104	0
Sobic.001G023000	Chr01	1843896	1850570	similar to Kelch motif family protein	expressed	Sb01g002190	Sobic.001G023000	-0.124024	4.81037	0.5168	0.753485	0.119632	0.334494	NA	NA	NA	NA	NA	NA	NA	NA	NA	NA	NA	NA	NA	NA	NA	NA	NA	NA	NA	NA	NA	NA	NA	NA	NA	NA	NA	NA	NA	NA	NA
Sobic.001G023100	Chr01	1850735	1856772	similar to Acyl-CoA binding family protein	putative	expressed	Sb01g002200	Sobic.001G023100	-0.409337	6.36151	0.0397321	0.185067	0.337575	0.166894	0	22	586	0	0	NA	NA	20	18	325	0.000278468	0.00878559	0.673134	0.713893	1839	0	1839	1839	0	2.6	0	19	NA	0.657863	0.287222	1839	0	0.00448959	0	0	0
Sobic.001G023200	Chr01	1857418	1860721	similar to Putative uncharacterized protein	Sb01g002210	Sobic.001G023200	-0.238235	4.87148	0.428285	0.689948	0.249032	0.607319	0	18	21	0	0	NA	NA	0	10	72	0	0	NA	NA	201	0	201	201	0	5	0	0	NA	NA	NA	201	0	0	NA	NA	NA
Sobic.001G023400	Chr01	1867351	1871783	similar to Os03g0835100 protein	Sb01g002230	Sobic.001G023400	-0.221115	3.93889	0.297127	0.572378	0.222637	0.275665	1	12	51	0	0	1	1	0	10	67	0	0	NA	NA	177	0	177	177	0	6	0	0	NA	NA	NA	177	0	0	NA	NA	NA
Sobic.001G023500	Chr01	1873872	1880619	similar to Putative uncharacterized protein	Sb01g002240	Sobic.001G023500	-0.734532	4.26108	0.0487813	0.209892	0.379674	0.624649	2	14	142	0.00159472	0	1	1	NA	NA	NA	NA	NA	NA	NA	NA	NA	NA	NA	NA	NA	NA	NA	NA	NA	NA	NA	NA	NA	NA	NA	NA
Sobic.001G023600	Chr01	1883564	1885539	similar to Os06g0620600 protein	Sb01g002250	Sobic.001G023600	0.806251	3.16533	0.122758	0.357369	0.302801	1.56186	NA	NA	NA	NA	NA	NA	NA	NA	NA	NA	NA	NA	NA	NA	NA	NA	NA	NA	NA	NA	NA	NA	NA	NA	NA	NA	NA	NA	NA	NA	NA
Sobic.001G023900	Chr01	1898224	1900808	similar to Putative uncharacterized protein	Sb01g002270	Sobic.001G023900	0.435355	3.72019	0.33682	0.610037	0.692458	0.568208	0	12	26	0	0	NA	NA	NA	NA	NA	NA	NA	NA	NA	NA	NA	NA	NA	NA	NA	NA	NA	NA	NA	NA	NA	NA	NA	NA	NA	NA
Sobic.001G024000	Chr01	1902840	1909071	similar to Putative uncharacterized protein OSJNBb0027B08.11	Sb01g002280	Sobic.001G024000	-0.984015	5.59098	0.000113024	0.00479447	0.191697	0.366719	3	22	545	0.000518253	0.00132714	1	1	3	12	129	0.000555042	0	-0.114551	4.95099e-17	1128	0	1128	1128	0	1.64706	1	4	1.1856	-1.28766	0.12125	1128	0.000451322	0.00118414	Inf	0.933719	0.381138
Sobic.001G024200	Chr01	1919703	1924815	similar to Lipase family protein	expressed	Sb01g002300	Sobic.001G024200	0.540932	4.22213	0.0155441	0.106862	0.225568	0.384231	1	16	87	0	0	1	1	10	14	158	0.0018315	0.00508751	0.711092	0.757282	807	0	807	804	3	1.36585	2	9	-1.74017	-1.53131	-0.0137508	807	0.000450603	0.00324049	0	0	0.139054
Sobic.001G024300	Chr01	1929057	1929990	weakly similar to Putative uncharacterized protein	Sb01g002320	Sobic.001G024300	-0.61172	4.17494	0.514808	0.751879	0.789834	1.06761	0	14	78	0	0	NA	NA	0	10	64	0	0	NA	NA	192	0	192	192	0	1	0	0	NA	NA	NA	192	0	0	NA	NA	NA
Sobic.001G024400	Chr01	1934662	1935930	similar to Putative uncharacterized protein	Sb01g002330	Sobic.001G024400	-1.07344	4.21848	0.085597	0.290911	0.887453	0.767006	1	20	46	0	0	1	1	2	14	39	0	0	0.555556	0.615385	201	0	201	201	0	0.4	0	2	NA	0.254305	0.133333	201	0	0.00431177	NA	NA	0
Sobic.001G024500	Chr01	1938235	1944319	similar to Putative uncharacterized protein	Sb01g002340	Sobic.001G024500	2.4126	4.43071	1.26385e-06	0.000321073	0.565313	0.918808	NA	NA	NA	NA	NA	NA	NA	NA	NA	NA	NA	NA	NA	NA	NA	NA	NA	NA	NA	NA	NA	NA	NA	NA	NA	NA	NA	NA	NA	NA	NA
Sobic.001G024700	Chr01	1946274	1947436	similar to Putative uncharacterized protein	Sb01g002360	Sobic.001G024700	0.194122	4.05473	0.836608	0.931471	0.913505	1.28096	0	14	42	0	0	NA	NA	0	10	70	0	0	NA	NA	198	0	198	198	0	0.9	0	0	NA	NA	NA	198	0	0	NA	NA	NA
Sobic.001G024800	Chr01	1948990	1950281	similar to Putative uncharacterized protein	Sb01g002370	Sobic.001G024800	-0.35906	4.21811	0.749728	0.890228	0.884902	0.965604	0	10	41	0	0	NA	NA	NA	NA	NA	NA	NA	NA	NA	NA	NA	NA	NA	NA	NA	NA	NA	NA	NA	NA	NA	NA	NA	NA	NA	NA
Sobic.001G024900	Chr01	1951300	1952200	similar to Expressed protein	Sb01g002380	Sobic.001G024900	-0.441243	3.40401	0.702221	0.864267	1.39908	1.18544	NA	NA	NA	NA	NA	NA	NA	NA	NA	NA	NA	NA	NA	NA	NA	NA	NA	NA	NA	NA	NA	NA	NA	NA	NA	NA	NA	NA	NA	NA	NA
Sobic.001G025300	Chr01	1970548	1974756	NA	Sb01g002410	Sobic.001G025300	0.0133503	5.01409	0.954848	0.982146	0.359365	0.273514	1	22	162	0.000457362	0	1	1	3	16	127	0	0.00273438	0.309589	0.445378	606	0	606	605	1	1.61111	1	2	-1.1285	-0.237191	0.0578947	606	0.00030003	0.00119179	0	Inf	0.251748
Sobic.001G025400	Chr01	1981927	1985260	similar to Putative isomerase	Sb01g002420	Sobic.001G025400	0.964184	5.89306	0.00279446	0.037128	0.204372	0.807637	0	22	165	0	0	NA	NA	0	18	109	0	0	NA	NA	654	0	654	653	1	2.09091	0	0	NA	NA	NA	654	0	0	NA	NA	NA
Sobic.001G025500	Chr01	1987307	1990981	similar to Putative calreticulin	Sb01g002430	Sobic.001G025500	-0.346845	5.52441	0.396157	0.662908	0.629627	0.805935	NA	NA	NA	NA	NA	NA	NA	NA	NA	NA	NA	NA	NA	NA	NA	NA	NA	NA	NA	NA	NA	NA	NA	NA	NA	NA	NA	NA	NA	NA	NA
Sobic.001G025600	Chr01	1992459	1995850	similar to Putative uncharacterized protein OSJNBa0078D06.29	Sb01g002440	Sobic.001G025600	0.392008	5.13414	0.0109736	0.0858866	0.144662	0.145018	0	22	106	0	0	NA	NA	1	18	87	0	0.00335535	1	1	342	0	342	342	0	7	0	1	NA	-1.08823	0	342	0	0.000649773	0	NA	0
Sobic.001G025700	Chr01	1998516	2001946	similar to Putative uncharacterized protein	Sb01g002450	Sobic.001G025700	0.275346	4.687	0.14169	0.385612	0.236934	0.182107	1	22	176	0.000420323	0	1	1	1	14	120	0	0	0.555556	0.615385	654	0	654	654	0	2.57143	1	1	-1.1285	0.333503	0.104762	654	0.000278009	0.000655308	NA	Inf	0.424242
Sobic.001G025800	Chr01	2004957	2008342	NA	Sb01g002460	Sobic.001G025800	0.109248	3.98865	0.629483	0.823674	0.202086	0.386784	0	10	83	0	0	NA	NA	NA	NA	NA	NA	NA	NA	NA	NA	NA	NA	NA	NA	NA	NA	NA	NA	NA	NA	NA	NA	NA	NA	NA	NA
Sobic.001G025900	Chr01	2009633	2016283	similar to Putative uncharacterized protein OSJNBa0078D06.31	Sb01g002470	Sobic.001G025900	-0.550351	1.49348	0.2351	0.505553	0.302503	0.678215	NA	NA	NA	NA	NA	NA	NA	NA	NA	NA	NA	NA	NA	NA	NA	NA	NA	NA	NA	NA	NA	NA	NA	NA	NA	NA	NA	NA	NA	NA	NA
Sobic.001G026000	Chr01	2018430	2023764	similar to Putative uncharacterized protein	Sb01g002480	Sobic.001G026000	-0.0363445	5.59849	0.888574	0.955072	0.218215	0.518903	0	22	355	0	0	NA	NA	2	14	226	0.000275255	0	-0.09375	-3.91277e-16	1281	0	1281	1278	3	2.43333	0	2	NA	-0.980564	0	1281	0	0.000485732	NA	0	0
Sobic.001G026400	Chr01	2049444	2052777	similar to Chromosome chr7 scaffold_42	whole genome shotgun sequence	Sb01g002520	Sobic.001G026400	-0.596811	2.22968	0.0491548	0.210837	0.290032	0.371064	0	16	6	NA	NA	NA	NA	NA	NA	NA	NA	NA	NA	NA	NA	NA	NA	NA	NA	NA	NA	NA	NA	NA	NA	NA	NA	NA	NA	NA	NA
Sobic.001G026500	Chr01	2052792	2059544	similar to Squamosa promoter-binding-like protein 6	Sb01g002530	Sobic.001G026500	-0.330884	7.13731	0.0850918	0.289905	0.233486	0.182988	6	22	933	0.000608482	0.00103426	1	1	11	16	494	0.000677991	0.00105729	0.0876649	0.171657	2832	0	2832	2829	3	3.03175	5	6	0.412584	-0.997131	0.336174	2832	0.000667694	0.000642319	0.978218	0.897478	1.0395
Sobic.001G026700	Chr01	2082677	2085528	similar to Expressed protein	Sb01g002540	Sobic.001G026700	0.00942328	1.8188	0.975065	0.990972	0.741833	0.390673	NA	NA	NA	NA	NA	NA	NA	NA	NA	NA	NA	NA	NA	NA	NA	NA	NA	NA	NA	NA	NA	NA	NA	NA	NA	NA	NA	NA	NA	NA	NA
Sobic.001G026800	Chr01	2094324	2098430	similar to Glycoside hydrolase family 28 protein	putative	expressed	Sb01g002550	Sobic.001G026800	-1.05232	4.75658	0.0082485	0.0719348	0.514836	0.647861	0	22	263	0	0	NA	NA	0	12	15	0	0	NA	NA	204	0	204	203	1	1.26667	0	1	NA	-0.338491	0	204	0	0.00196078	NA	NA	0
Sobic.001G027100	Chr01	2117619	2124838	NA	Sb01g002580	Sobic.001G027100	0.0934315	3.44848	0.762891	0.896606	0.515514	0.351513	0	8	64	0	0	NA	NA	NA	NA	NA	NA	NA	NA	NA	21	0	0	0	0	NA	NA	NA	NA	NA	0	21	0	0	NA	NA	NA
Sobic.001G027500	Chr01	2133792	2134894	similar to Expressed protein	Sb01g002600	Sobic.001G027500	-0.319123	1.20948	0.670797	0.84669	0.607901	0.875855	NA	NA	NA	NA	NA	NA	NA	NA	NA	NA	NA	NA	NA	NA	NA	NA	NA	NA	NA	NA	NA	NA	NA	NA	NA	NA	NA	NA	NA	NA	NA
Sobic.001G027600	Chr01	2135954	2137994	similar to 50S ribosomal protein L18	chloroplast precursor	Sb01g002610	Sobic.001G027600	1.22549	6.20364	0.00764568	0.0687971	0.804324	1.09656	0	22	113	0	0	NA	NA	2	18	112	0.000430663	0.0014245	-0.0588235	2.81025e-16	372	0	372	370	2	3.83333	0	1	NA	-1.08823	0	372	0	0.000597372	0	0	0
Sobic.001G027800	Chr01	2143844	2146691	NA	Sb01g002630	Sobic.001G027800	0.76854	2.34606	0.174131	0.431303	1.09819	1.00911	NA	NA	NA	NA	NA	NA	NA	NA	NA	NA	NA	NA	NA	NA	NA	NA	NA	NA	NA	NA	NA	NA	NA	NA	NA	NA	NA	NA	NA	NA	NA
Sobic.001G028000	Chr01	2168794	2169814	similar to Os03g0827900 protein	Sb01g002650	Sobic.001G028000	-0.268546	2.34408	0.413417	0.677059	0.271958	0.492364	NA	NA	NA	NA	NA	NA	NA	NA	NA	NA	NA	NA	NA	NA	NA	NA	NA	NA	NA	NA	NA	NA	NA	NA	NA	NA	NA	NA	NA	NA	NA
Sobic.001G028100	Chr01	2178240	2185016	similar to DEAD-box ATP-dependent RNA helicase 3	Sb01g002660	Sobic.001G028100	0.710244	7.70119	0.0749319	0.268582	0.40723	0.854731	NA	NA	NA	NA	NA	NA	NA	NA	NA	NA	NA	NA	NA	NA	NA	NA	NA	NA	NA	NA	NA	NA	NA	NA	NA	NA	NA	NA	NA	NA	NA
Sobic.001G028400	Chr01	2238553	2242355	similar to MAP kinase-activating protein C22orf5	putative	expressed	Sb01g002680	Sobic.001G028400	-0.0484609	5.97673	0.786393	0.907536	0.240182	0.180211	10	22	373	0	0.0122202	1	1	8	18	218	0	0.00884104	-0.237063	-0.162508	1125	0	1125	1124	1	7.5	6	6	-0.164008	2.16823	0.0897532	1125	0.00174545	0.00293757	1.38221	NA	0.594184
Sobic.001G028500	Chr01	2241769	2246330	similar to BLYIDS4G	putative	expressed	Sb01g002690	Sobic.001G028500	0.161951	4.75368	0.542474	0.769496	0.215976	0.479766	4	22	235	0	0.00579586	1	1	6	18	154	0.000315922	0.00936278	-0.215831	-0.165207	723	0	723	719	4	3	4	3	-1.02918	0.602104	0.0679167	723	0.00135798	0.00176733	0.619032	0	0.768379
Sobic.001G028600	Chr01	2247054	2248954	Predicted protein	Sb01g002700	Sobic.001G028600	-3.13801	1.235	0.0480181	0.208195	1.53619	2.10731	NA	NA	NA	NA	NA	NA	NA	NA	NA	NA	NA	NA	NA	NA	NA	NA	NA	NA	NA	NA	NA	NA	NA	NA	NA	NA	NA	NA	NA	NA	NA
Sobic.001G028700	Chr01	2248934	2252167	similar to Expressed protein	Sb01g002710	Sobic.001G028700	-0.225974	3.06032	0.434037	0.694132	0.327994	0.287756	1	16	55	0.00406091	0	1	1	0	14	0	NA	NA	NA	NA	84	0	84	83	1	6	0	0	NA	NA	NA	84	0	0	NA	NA	NA
Sobic.001G028800	Chr01	2252387	2253722	similar to Expressed protein	Sb01g002720	Sobic.001G028800	-1.70872	2.94256	0.0357385	0.174005	1.35964	0.703931	0	12	30	0	0	NA	NA	NA	NA	NA	NA	NA	NA	NA	NA	NA	NA	NA	NA	NA	NA	NA	NA	NA	NA	NA	NA	NA	NA	NA	NA
Sobic.001G029100	Chr01	2265712	2268310	similar to Expressed protein	Sb01g002740	Sobic.001G029100	0.545573	2.00106	0.332017	0.606049	0.350879	0.987182	NA	NA	NA	NA	NA	NA	NA	0	10	16	0	0	NA	NA	NA	NA	NA	NA	NA	NA	NA	NA	NA	NA	NA	NA	NA	NA	NA	NA	NA
Sobic.001G029200	Chr01	2270791	2273666	similar to Phosphoesterase family protein	putative	expressed	Sb01g002750	Sobic.001G029200	0.450802	8.69299	0.118787	0.350781	0.407383	0.373701	6	22	380	0.000198199	0.0071518	1	1	3	18	377	0	0.00480293	0.0721649	0.130435	1449	0	1449	1449	0	1.69231	5	3	0.657435	0.0252666	0.114943	1449	0.00138026	0.000766812	1.48905	Inf	1.8
Sobic.001G029300	Chr01	2279889	2285400	similar to Anthranilate synthase alpha 1 subunit	Sb01g002760	Sobic.001G029300	-1.85844	3.79514	0.0712088	0.261488	0.889724	0.939477	8	12	115	0	0.00381971	1	1	NA	NA	NA	NA	NA	NA	NA	21	0	0	0	0	NA	NA	NA	NA	NA	0	21	0	0	NA	NA	NA
Sobic.001G029400	Chr01	2287542	2290693	similar to RNA recognition motif family protein	expressed	Sb01g002770	Sobic.001G029400	-0.183262	3.9573	0.339637	0.612754	0.142154	0.244383	3	22	152	0.000473233	0.00384412	1	1	0	12	139	0	0	NA	NA	465	0	465	465	0	1.58333	3	1	-1.59996	-1.00623	1.11022e-16	465	0.00117302	0.000614439	Inf	Inf	1.90909
Sobic.001G029800	Chr01	2308204	2312822	Predicted protein	Sb01g002790	Sobic.001G029800	-1.69819	1.22586	0.00127502	0.0226236	0.949959	0.637881	NA	NA	NA	NA	NA	NA	NA	NA	NA	NA	NA	NA	NA	NA	NA	NA	NA	NA	NA	NA	NA	NA	NA	NA	NA	NA	NA	NA	NA	NA	NA
Sobic.001G029900	Chr01	2313297	2316186	similar to Protein kinase domain containing protein	expressed	Sb01g002800	Sobic.001G029900	1.14425	1.14258	0.0268181	0.147766	0.574346	0.599702	NA	NA	NA	NA	NA	NA	NA	NA	NA	NA	NA	NA	NA	NA	NA	NA	NA	NA	NA	NA	NA	NA	NA	NA	NA	NA	NA	NA	NA	NA	NA
Sobic.001G030000	Chr01	2316213	2323874	similar to Defective in exine formation protein	putative	expressed	Sb01g002810	Sobic.001G030000	-0.252334	6.93874	0.186825	0.446952	0.160329	0.299135	2	22	691	0	0.00137006	1	1	13	16	372	0.000920253	0.00449695	0.0565626	0.167008	2103	0	2103	2100	3	2.87097	2	10	-0.126699	-0.074879	0.089087	2103	0.000311244	0.00180619	0.304664	0	0.172321
Sobic.001G030100	Chr01	2327845	2329284	similar to Expressed protein	Sb01g002820	Sobic.001G030100	-0.664175	1.12331	0.128897	0.367463	0.590607	0.596275	NA	NA	NA	NA	NA	NA	NA	NA	NA	NA	NA	NA	NA	NA	NA	NA	NA	NA	NA	NA	NA	NA	NA	NA	NA	NA	NA	NA	NA	NA	NA
Sobic.001G030200	Chr01	2330250	2333441	similar to KOW motif family protein	expressed	Sb01g002830	Sobic.001G030200	0.94	3.4673	0.0182207	0.118176	0.438771	0.807991	0	14	9	NA	NA	NA	NA	1	12	24	0.00282486	0	-0.0909091	5.9952e-16	90	0	90	90	0	1	0	1	NA	-0.933021	0	90	0	0.0037037	NA	NA	0
Sobic.001G030300	Chr01	2333693	2335771	similar to Os03g0825400 protein	Sb01g002840	Sobic.001G030300	-0.29729	4.63339	0.111236	0.33846	0.195353	0.200864	0	22	81	0	0	NA	NA	1	18	49	0	0.00387597	-0.0588235	0	249	0	249	249	0	1.25	0	0	NA	NA	NA	249	0	0	0	NA	NA
Sobic.001G030400	Chr01	2341337	2346547	similar to TPR-containing protein kinase	putative	expressed	Sb01g002850	Sobic.001G030400	-1.04788	4.04901	0.00812128	0.071281	0.386219	0.686808	1	22	158	0	0	1	1	NA	NA	NA	NA	NA	NA	NA	NA	NA	NA	NA	NA	NA	NA	NA	NA	NA	NA	NA	NA	NA	NA	NA	NA
Sobic.001G030500	Chr01	2360333	2362090	similar to Os03g0824600 protein	Sb01g002860	Sobic.001G030500	0.541041	2.52263	0.20545	0.46904	0.554707	0.657404	NA	NA	NA	NA	NA	NA	NA	NA	NA	NA	NA	NA	NA	NA	NA	NA	NA	NA	NA	NA	NA	NA	NA	NA	NA	NA	NA	NA	NA	NA	NA
Sobic.001G030600	Chr01	2365663	2367422	similar to Os03g0824600 protein	Sb01g002870	Sobic.001G030600	0.0587838	1.93734	0.91607	0.966542	0.658572	0.977023	NA	NA	NA	NA	NA	NA	NA	NA	NA	NA	NA	NA	NA	NA	NA	NA	NA	NA	NA	NA	NA	NA	NA	NA	NA	NA	NA	NA	NA	NA	NA
ARCAD_BFF.321	NA	NA	NA	NA	NA	NA	0.399439	3.81689	0.0689187	0.256389	0.189899	0.312234	NA	NA	NA	NA	NA	NA	NA	NA	NA	NA	NA	NA	NA	NA	NA	NA	NA	NA	NA	NA	NA	NA	NA	NA	NA	NA	NA	NA	NA	NA	NA
Sobic.001G031100	Chr01	2384786	2387678	similar to Dolichol-phosphate mannosyltransferase	putative	expressed	Sb01g002910	Sobic.001G031100	-0.0686429	5.49858	0.819635	0.924041	0.190524	0.669318	5	22	218	0.00068984	0.00341832	1	1	4	18	107	0	0.00833381	0.144094	0.218112	645	0	645	645	0	6	3	4	-1.59996	0.812314	0.118828	645	0.000845666	0.00273779	0.410175	Inf	0.308887
Sobic.001G031200	Chr01	2389159	2391267	similar to Putative uncharacterized protein	Sb01g002920	Sobic.001G031200	0.170732	4.83195	0.310624	0.586358	0.158726	0.192769	11	22	235	0.00122596	0.00720331	1	1	9	16	130	0	0.0187719	0.29769	0.37024	735	0	735	735	0	2.88889	10	9	-1.80856	0.759877	0.103444	735	0.00267161	0.00545513	0.383728	Inf	0.489743
Sobic.001G031300	Chr01	2391412	2395531	NA	Sb01g002930	Sobic.001G031300	0.240214	6.11909	0.338576	0.611724	0.290777	0.399776	4	20	469	0.000803341	0.000618521	1	1	13	18	191	0	0.00280112	0.356394	0.448205	1509	0	1509	1507	2	2.875	1	9	0.885621	0.192024	0.236502	1509	0.000309256	0.00239042	0.220812	Inf	0.129373
Sobic.001G031400	Chr01	2396426	2397223	similar to Expressed protein	Sb01g002940	Sobic.001G031400	0.201358	0.114039	0.652308	0.836475	0.561225	0.516481	NA	NA	NA	NA	NA	NA	NA	NA	NA	NA	NA	NA	NA	NA	NA	NA	NA	NA	NA	NA	NA	NA	NA	NA	NA	NA	NA	NA	NA	NA	NA
Sobic.001G031600	Chr01	2400643	2404529	similar to Putative uncharacterized protein OSJNBb0013C14.20	Sb01g002950	Sobic.001G031600	-0.0735307	5.14407	0.742275	0.887331	0.166074	0.398163	3	22	428	0.000483019	0.00173029	1	1	14	14	332	0.00153809	0.00566553	0.828833	0.854651	1485	0	1485	1483	2	2.29032	3	13	-0.0202825	-1.39718	0.0807046	1485	0.000685644	0.00266154	0.305407	0.314038	0.257612
Sobic.001G031700	Chr01	2408109	2411763	similar to Putative uncharacterized protein	Sb01g002960	Sobic.001G031700	-1.36412	1.91081	0.0429042	0.194424	0.838345	0.828941	NA	NA	NA	NA	NA	NA	NA	NA	NA	NA	NA	NA	NA	NA	NA	NA	NA	NA	NA	NA	NA	NA	NA	NA	NA	NA	NA	NA	NA	NA	NA
Sobic.001G031800	Chr01	2416082	2419724	similar to Ribosomal protein L30p family-like	Sb01g002970	Sobic.001G031800	0.852451	1.24832	0.327139	0.602355	1.36409	0.741862	NA	NA	NA	NA	NA	NA	NA	NA	NA	NA	NA	NA	NA	NA	NA	NA	NA	NA	NA	NA	NA	NA	NA	NA	NA	NA	NA	NA	NA	NA	NA
Sobic.001G031900	Chr01	2416592	2424714	similar to Ras-related GTP-binding protein	Sb01g002980	Sobic.001G031900	-0.346667	5.64416	0.0453895	0.201526	0.219681	0.162771	NA	NA	NA	NA	NA	NA	NA	NA	NA	NA	NA	NA	NA	NA	NA	NA	NA	NA	NA	NA	NA	NA	NA	NA	NA	NA	NA	NA	NA	NA	NA
Sobic.001G032000	Chr01	2434482	2436725	similar to Putative uncharacterized protein	Sb01g002990	Sobic.001G032000	1.02001	3.59143	0.020361	0.12688	0.473937	1.02764	2	18	67	0	0.0122549	1	1	2	12	44	0	0.010101	0.734513	0.76	354	0	354	354	0	Inf	2	2	0.975048	0.310634	-0.0432099	354	0.00266792	0.00263653	1.21324	NA	1.0119
Sobic.001G032100	Chr01	2443609	2445280	NA	Sb01g003000	Sobic.001G032100	-0.370594	4.27121	0.202039	0.465805	0.465634	0.280224	NA	NA	NA	NA	NA	NA	NA	NA	NA	NA	NA	NA	NA	NA	NA	NA	NA	NA	NA	NA	NA	NA	NA	NA	NA	NA	NA	NA	NA	NA	NA
Sobic.001G032400	Chr01	2465532	2468560	similar to Putative uncharacterized protein	Sb01g003030	Sobic.001G032400	-0.0520134	4.65144	0.801048	0.915707	0.180445	0.332997	NA	NA	NA	NA	NA	NA	NA	NA	NA	NA	NA	NA	NA	NA	NA	NA	NA	NA	NA	NA	NA	NA	NA	NA	NA	NA	NA	NA	NA	NA	NA
Sobic.001G032700	Chr01	2477362	2481048	similar to Putative uncharacterized protein	Sb01g003060	Sobic.001G032700	0.681137	3.0929	0.0374341	0.17852	0.211241	0.659559	0	20	15	0	0	NA	NA	0	10	88	0	0	NA	NA	243	0	0	0	0	NA	NA	NA	NA	NA	0	243	0	0	NA	NA	NA
Sobic.001G032800	Chr01	2481787	2485139	NA	Sb01g003070	Sobic.001G032800	-0.321671	6.06284	0.0732242	0.265161	0.151338	0.251385	1	22	208	0	0	1	1	1	14	207	0	0	-0.111111	-3.46945e-16	759	0	759	759	0	2.25	1	1	-0.84281	0.111372	-0.166667	759	0.000292783	0.000527009	NA	NA	0.555556
Sobic.001G032900	Chr01	2485761	2487705	similar to Expressed protein	Sb01g003080	Sobic.001G032900	-1.21793	1.93484	0.0415714	0.19044	0.932653	0.784757	NA	NA	NA	NA	NA	NA	NA	NA	NA	NA	NA	NA	NA	NA	NA	NA	NA	NA	NA	NA	NA	NA	NA	NA	NA	NA	NA	NA	NA	NA	NA
Sobic.001G033000	Chr01	2489317	2497493	similar to FtsJ-like methyltransferase family protein	putative	expressed	Sb01g003090	Sobic.001G033000	-0.27802	4.14529	0.399388	0.665736	0.294668	0.536351	NA	NA	NA	NA	NA	NA	NA	NA	NA	NA	NA	NA	NA	NA	NA	NA	NA	NA	NA	NA	NA	NA	NA	NA	NA	NA	NA	NA	NA	NA	NA
Sobic.001G033100	Chr01	2497419	2499730	similar to Putative uncharacterized protein OSJNBb0081B07.22	Sb01g003100	Sobic.001G033100	-0.128861	6.49291	0.607878	0.810484	0.319079	0.403707	NA	NA	NA	NA	NA	NA	NA	NA	NA	NA	NA	NA	NA	NA	NA	NA	NA	NA	NA	NA	NA	NA	NA	NA	NA	NA	NA	NA	NA	NA	NA
Sobic.001G033200	Chr01	2499310	2503376	similar to OSJNBa0086O06.18 protein	Sb01g003110	Sobic.001G033200	0.577427	2.31085	0.652037	0.836403	1.211	1.19032	1	18	89	0	0	1	1	2	12	62	0	0	-0.126761	-1.54198e-16	429	0	429	429	0	5.5	0	1	NA	-0.338491	0	429	0	0.000932401	NA	NA	0
Sobic.001G033300	Chr01	2523358	2527858	similar to Expansin-A7 precursor	Sb01g003120	Sobic.001G033300	-0.522726	4.99826	0.425092	0.68651	0.657787	0.776348	1	16	103	0	0	1	1	0	10	80	0	0	NA	NA	243	0	243	243	0	2	0	0	NA	NA	NA	243	0	0	NA	NA	NA
Sobic.001G033400	Chr01	2528909	2533375	similar to Protein kinase APK1B	chloroplast	putative	expressed	Sb01g003130	Sobic.001G033400	-0.068321	4.8326	0.789687	0.909043	0.412885	0.346884	7	22	301	0.000999525	0.00164891	1	1	1	12	231	0	0	-0.111111	-3.46945e-16	987	0	987	987	0	2.45455	5	0	-1.75026	NA	0	987	0.000939486	0	Inf	Inf	Inf
Sobic.001G033500	Chr01	2536855	2539617	NA	Sb01g003140	Sobic.001G033500	0.0345138	4.37724	0.86494	0.944411	0.311386	0.188649	3	22	184	0.000408981	0.00134644	1	1	2	12	201	0.00140312	0	0.162791	0.25	717	0	717	716	1	1.26087	3	3	-0.870878	-0.152193	0.344053	717	0.00106504	0.0016504	Inf	0.29148	0.645327
Sobic.001G033600	Chr01	2539884	2544526	similar to Putative uncharacterized protein	Sb01g003150	Sobic.001G033600	-0.763694	1.13944	0.0165986	0.111169	0.259517	0.446067	NA	NA	NA	NA	NA	NA	NA	NA	NA	NA	NA	NA	NA	NA	NA	NA	NA	NA	NA	NA	NA	NA	NA	NA	NA	NA	NA	NA	NA	NA	NA
Sobic.001G033900	Chr01	2553818	2555716	NA	Sb01g003170	Sobic.001G033900	-0.526433	1.64373	0.100971	0.320193	0.285421	0.449672	NA	NA	NA	NA	NA	NA	NA	NA	NA	NA	NA	NA	NA	NA	NA	NA	NA	NA	NA	NA	NA	NA	NA	NA	NA	NA	NA	NA	NA	NA	NA
Sobic.001G034000	Chr01	2557849	2560823	weakly similar to MTERF	putative	Sb01g003180	Sobic.001G034000	0.123563	1.4809	0.781982	0.905758	0.275694	0.64509	NA	NA	NA	NA	NA	NA	NA	NA	NA	NA	NA	NA	NA	NA	NA	NA	NA	NA	NA	NA	NA	NA	NA	NA	NA	NA	NA	NA	NA	NA	NA
Sobic.001G034100	Chr01	2587306	2590571	similar to Probable protein phosphatase 2C POLTERGEIST-LIKE 4	Sb01g003190	Sobic.001G034100	0.549914	3.89246	0.039864	0.18548	0.249473	0.429852	1	22	123	0	0.00369591	1	1	3	14	206	0.00030033	0.00200736	-0.0769231	-4.53341e-16	726	0	726	726	0	Inf	1	0	-0.100013	NA	0.1	726	0.000450789	0	1.84118	0	Inf
Sobic.001G034300	Chr01	2611023	2613615	similar to Os03g0821200 protein	Sb01g003210	Sobic.001G034300	0.723315	2.28521	0.038112	0.180233	0.36957	0.556304	NA	NA	NA	NA	NA	NA	NA	NA	NA	NA	NA	NA	NA	NA	NA	NA	NA	NA	NA	NA	NA	NA	NA	NA	NA	NA	NA	NA	NA	NA	NA
Sobic.001G034500	Chr01	2620628	2626806	similar to Putative uncharacterized protein OJ1754_E06.24	Sb01g003230	Sobic.001G034500	-0.506511	5.90406	0.0109308	0.085742	0.188842	0.320413	2	22	474	0.000315332	0	1	1	17	14	254	0.00086522	0.0102001	0.593056	0.649362	1425	0	1425	1424	1	2.31579	1	14	-1.1285	-0.440309	0.100501	1425	0.000127592	0.00346143	0	0.364453	0.036861
Sobic.001G034700	Chr01	2632380	2634538	similar to Actin-depolymerizing factor 3	Sb01g003250	Sobic.001G034700	-0.22389	9.00836	0.258544	0.532452	0.266181	0.136312	NA	NA	NA	NA	NA	NA	NA	NA	NA	NA	NA	NA	NA	NA	NA	NA	NA	NA	NA	NA	NA	NA	NA	NA	NA	NA	NA	NA	NA	NA	NA
Sobic.001G034900	Chr01	2635349	2636404	similar to Actin-depolymerizing factor 3	Sb01g003260	Sobic.001G034900	0.438343	2.55361	0.4863	0.732364	0.70368	1.35589	0	12	36	0	0	NA	NA	NA	NA	NA	NA	NA	NA	NA	NA	NA	NA	NA	NA	NA	NA	NA	NA	NA	NA	NA	NA	NA	NA	NA	NA
Sobic.001G035100	Chr01	2642280	2643549	similar to Putative uncharacterized protein	Sb01g003280	Sobic.001G035100	1.1088	0.138105	0.0577347	0.231207	0.989326	0.853269	NA	NA	NA	NA	NA	NA	NA	NA	NA	NA	NA	NA	NA	NA	NA	NA	NA	NA	NA	NA	NA	NA	NA	NA	NA	NA	NA	NA	NA	NA	NA
Sobic.001G035200	Chr01	2649168	2658158	similar to ThiF family protein	expressed	Sb01g003290	Sobic.001G035200	-0.212548	5.21812	0.206124	0.4696	0.152366	0.204343	NA	NA	NA	NA	NA	NA	NA	NA	NA	NA	NA	NA	NA	NA	NA	NA	NA	NA	NA	NA	NA	NA	NA	NA	NA	NA	NA	NA	NA	NA	NA
Sobic.001G035400	Chr01	2660718	2664113	similar to Ras-related protein ARA-3	Sb01g003310	Sobic.001G035400	-0.329544	6.03771	0.0967801	0.312428	0.304525	0.204378	2	22	213	0.000350527	0.00119421	1	1	5	18	188	0.000729525	0.0063268	0.576471	0.614458	645	0	645	644	1	3.5	2	4	-1.42961	-1.14944	-0.0485075	645	0.000563777	0.00163652	0.188754	0.480487	0.344498
Sobic.001G035500	Chr01	2668949	2672836	weakly similar to Os03g0819700 protein	Sb01g003320	Sobic.001G035500	-0.307365	5.62308	0.279243	0.554641	0.412481	0.340243	0	22	525	0	0	NA	NA	12	14	255	0.00180616	0.00087822	0.657143	0.711908	1605	0	1605	1603	2	1.20455	0	11	NA	-0.0191101	0.127764	1605	0	0.00263314	0	0	0
Sobic.001G035600	Chr01	2674768	2676463	similar to Chalcone--flavonone isomerase	Sb01g003330	Sobic.001G035600	0.970851	5.63227	0.00920807	0.0774061	0.644111	0.449541	0	20	109	0	0	NA	NA	2	18	118	0.000783443	0	0.630499	0.608696	438	0	438	438	0	0.777778	0	1	NA	-1.08823	0	438	0	0.000507357	NA	0	0
Sobic.001G035800	Chr01	2685066	2687274	similar to Putative uncharacterized protein	Sb01g003340	Sobic.001G035800	1.27308	5.17839	0.0223136	0.133192	1.06306	1.29856	0	20	121	0	0	NA	NA	2	14	103	0	0	-0.100917	8.32667e-17	459	0	459	459	0	1	0	1	NA	-0.614919	0	459	0	0.000726216	NA	NA	0
Sobic.001G035900	Chr01	2687602	2695012	NA	Sb01g003350	Sobic.001G035900	0.291871	4.93495	0.187375	0.447483	0.310221	0.303376	4	20	152	0	0.00395915	0.903129	0.883204	4	12	174	0.0015404	0	0.828571	0.842105	1116	0	1116	1116	0	1.875	3	3	0.359882	-0.971195	0.116381	1116	0.00108225	0.000955795	Inf	0	1.13231
Sobic.001G036200	Chr01	2705291	2707284	similar to Expressed protein	Sb01g003370	Sobic.001G036200	-0.740478	5.7765	0.383892	0.654418	0.816105	1.0566	0	18	134	0	0	NA	NA	2	10	158	0	0.00843373	0.52381	0.6	477	0	477	477	0	0.62069	0	2	NA	0.671286	0.166667	477	0	0.00209644	0	NA	0
Sobic.001G036300	Chr01	2707859	2716150	similar to Putative uncharacterized protein	Sb01g003380	Sobic.001G036300	-0.499731	5.81066	0.0145726	0.102675	0.216411	0.265075	3	22	359	0	0.00548425	1	1	6	18	179	0.000696411	0.00319197	0.212992	0.295836	1059	0	1059	1059	0	1.52381	3	4	0.951827	0.231615	0.0422565	1059	0.00123616	0.00153409	1.71814	0	0.805791
Sobic.001G036700	Chr01	2720807	2723805	Predicted protein	Sb01g003390	Sobic.001G036700	-0.0700473	4.44863	0.859233	0.942023	0.271944	0.441507	10	22	99	0.000755059	0.00255902	1	1	5	12	132	0.00177192	0.00189036	0.286776	0.383562	762	0	762	762	0	3.07692	6	4	-0.133398	0.713086	0.25964	762	0.0026936	0.00246219	1.35372	0.426125	1.09399
Sobic.001G036800	Chr01	2736885	2740680	similar to Indeterminate spikelet 1	Sb01g003400	Sobic.001G036800	-0.352664	3.96543	0.193666	0.455144	0.34577	0.386144	0	22	165	0	0	NA	NA	NA	NA	NA	NA	NA	NA	NA	594	0	594	592	2	1.125	0	1	NA	-0.338491	0	594	0	0.000673401	NA	NA	0
Sobic.001G036900	Chr01	2743597	2745712	similar to 40S ribosomal protein S23-1	Sb01g003410	Sobic.001G036900	-0.348634	6.44583	0.232006	0.502031	0.387771	0.501755	4	22	142	0	0.00974026	1	1	4	18	142	0	0.0122549	0.6	0.636364	429	0	429	429	0	3.5	4	4	-1.02918	-0.689138	0.1272	429	0.00228862	0.002849	0.794805	NA	0.803306
Sobic.001G037000	Chr01	2747323	2751063	similar to Putative PHD-finger domain containing protein	Sb01g003420	Sobic.001G037000	0.349733	4.49466	0.0278187	0.151007	0.137662	0.140555	0	22	133	0	0	NA	NA	1	18	107	0	0	0.589744	0.631579	468	0	468	468	0	2.18182	0	1	NA	0.452831	0.142857	468	0	0.000915751	NA	NA	0
Sobic.001G037400	Chr01	2787774	2792855	similar to Os12g0235700 protein	Sb01g003440	Sobic.001G037400	-1.50662	2.17526	0.0734386	0.265742	1.92534	1.01196	NA	NA	NA	NA	NA	NA	NA	NA	NA	NA	NA	NA	NA	NA	NA	NA	NA	NA	NA	NA	NA	NA	NA	NA	NA	NA	NA	NA	NA	NA	NA
Sobic.001G037500	Chr01	2794698	2803370	NA	Sb01g003450	Sobic.001G037500	0.611402	4.59485	0.0855045	0.290727	0.415736	0.686733	0	18	115	0	0	NA	NA	1	12	155	0.000843704	0	1	1	636	0	636	636	0	2.22222	0	1	NA	-0.933021	0	636	0	0.000524109	NA	0	0
Sobic.001G037900	Chr01	2819328	2822168	similar to Putative uncharacterized protein	Sb01g003480	Sobic.001G037900	0.250896	5.21118	0.309056	0.584736	0.257533	0.383728	1	22	190	0	0.00386847	1	1	8	18	146	0.00481682	0.00531413	0.682382	0.715648	585	0	585	582	3	1.46154	1	5	1.1856	1.87855	0.186234	585	0.000870241	0.00453941	0.727959	0	0.191708
Sobic.001G038000	Chr01	2822265	2827550	NA	Sb01g003490	Sobic.001G038000	-0.566348	5.77761	0.012151	0.0916946	0.298109	0.261185	9	22	465	0.000767533	0.00932129	1	1	7	16	221	0.000451613	0.00313212	0.0923008	0.154	1353	0	1353	1352	1	1.9697	5	6	1.06552	0.51047	-0.0407937	1353	0.00161258	0.00189761	2.97603	1.69954	0.849796
Sobic.001G038100	Chr01	2830310	2834726	similar to Putative uncharacterized protein OSJNBa0094J08.8	Sb01g003500	Sobic.001G038100	0.593857	4.05402	0.00269188	0.036333	0.238744	0.161649	1	22	123	0.000599045	0	1	1	0	14	114	0	0	NA	NA	411	0	411	411	0	1.5	1	1	-1.1285	-1.27078	0	411	0.00044238	0.000540687	NA	Inf	0.818182
Sobic.001G038200	Chr01	2839249	2843814	similar to Putative uncharacterized protein	Sb01g003510	Sobic.001G038200	-0.594622	5.6116	0.0641324	0.245701	0.590602	0.511787	3	22	270	0.000541638	0.00243593	1	1	1	16	121	0.00138568	0	0.333333	0.391304	843	0	843	839	4	4	1	0	-1.1285	NA	0	843	0.00021568	0	Inf	0.390882	Inf
Sobic.001G038300	Chr01	2851085	2854638	similar to Expressed protein	Sb01g003520	Sobic.001G038300	-1.24424	5.3784	0.051947	0.217736	1.44915	0.69745	4	22	123	0.00181926	0.00497977	1	1	2	10	141	0	0.00584795	0.542857	0.619718	432	0	432	430	2	0.888889	1	1	1.44272	1.4451	-0.166667	432	0.00126263	0.00138889	0.851541	Inf	0.909091
Sobic.001G038500	Chr01	2882557	2884958	similar to Putative uncharacterized protein	Sb01g003540	Sobic.001G038500	1.22895	2.10206	0.0270487	0.148275	0.787018	0.987253	NA	NA	NA	NA	NA	NA	NA	NA	NA	NA	NA	NA	NA	NA	NA	NA	NA	NA	NA	NA	NA	NA	NA	NA	NA	NA	NA	NA	NA	NA	NA
Sobic.001G038700	Chr01	2898759	2900504	similar to Os03g0817100 protein	Sb01g003560	Sobic.001G038700	2.43942	2.17848	1.82773e-05	0.00154268	0.74812	1.3594	NA	NA	NA	NA	NA	NA	NA	2	10	51	0.00175439	0.00512821	-0.111111	-3.46945e-16	NA	NA	NA	NA	NA	NA	NA	NA	NA	NA	NA	NA	NA	NA	NA	NA	NA
Sobic.001G038800	Chr01	2900104	2910005	weakly similar to SCAR-like protein 1	Sb01g003570	Sobic.001G038800	-0.169063	6.2795	0.301674	0.577525	0.203642	0.141429	NA	NA	NA	NA	NA	NA	NA	NA	NA	NA	NA	NA	NA	NA	NA	NA	NA	NA	NA	NA	NA	NA	NA	NA	NA	NA	NA	NA	NA	NA	NA
Sobic.001G038900	Chr01	2913500	2915031	similar to Expressed protein	Sb01g003580	Sobic.001G038900	0.352677	0.673764	0.478243	0.726798	1.06339	0.480744	NA	NA	NA	NA	NA	NA	NA	NA	NA	NA	NA	NA	NA	NA	NA	NA	NA	NA	NA	NA	NA	NA	NA	NA	NA	NA	NA	NA	NA	NA	NA
Sobic.001G039100	Chr01	2917308	2920126	similar to Oxidoreductase	2OG-Fe oxygenase family protein	putative	expressed	Sb01g003600	Sobic.001G039100	-0.610651	0.517529	0.48634	0.732364	0.833281	1.06748	NA	NA	NA	NA	NA	NA	NA	NA	NA	NA	NA	NA	NA	NA	NA	NA	NA	NA	NA	NA	NA	NA	NA	NA	NA	NA	NA	NA	NA	NA	NA
Sobic.001G039300	Chr01	2932598	2937249	similar to Putative uncharacterized protein	Sb01g003620	Sobic.001G039300	-0.80475	3.78959	0.00764152	0.0687971	0.166054	0.478466	5	16	57	0	0.00625	1	1	NA	NA	NA	NA	NA	NA	NA	24	0	0	0	0	NA	NA	NA	NA	NA	0	24	0	0	NA	NA	NA
Sobic.001G039400	Chr01	2938433	2941774	NA	Sb01g003630	Sobic.001G039400	-0.439305	5.77735	0.0973632	0.313675	0.469717	0.327206	1	22	117	0	0.00215552	1	1	6	18	132	0	0.0171983	0.498008	0.540984	399	0	399	399	0	1.28571	1	5	-1.1285	-1.29379	-0.0176056	399	0.000455685	0.00320245	0.125333	NA	0.142292
Sobic.001G039500	Chr01	2947143	2951769	similar to Protein kinase domain containing protein	expressed	Sb01g003640	Sobic.001G039500	0.262613	5.8603	0.0962391	0.311563	0.138368	0.1993	0	20	15	0	0	NA	NA	0	18	16	0	0	NA	NA	78	0	78	78	0	0.2	0	0	NA	NA	NA	78	0	0	NA	NA	NA
Sobic.001G039600	Chr01	2951770	2955625	similar to Putative uncharacterized protein OSJNBa0094J08.30	Sb01g003650	Sobic.001G039600	0.475352	3.94326	0.182313	0.440556	0.239644	0.496411	1	18	100	0	0	1	1	2	12	196	0.00107373	0.00222091	0.538462	0.6	711	0	711	711	0	1.6875	1	1	-0.258427	1.14799	0.290909	711	0.000468823	0.000750117	0	0	0.625
Sobic.001G039700	Chr01	2956198	2959307	similar to Putative uncharacterized protein	Sb01g003660	Sobic.001G039700	-0.0772537	6.63914	0.712095	0.870387	0.219817	0.28865	6	22	329	0.000861063	0.00295312	1	1	11	18	226	0.000423012	0.00629335	0.444696	0.491356	975	0	975	970	5	2.39286	4	10	-0.931679	-1.04532	0.0283929	975	0.00104429	0.00292633	0.469245	2.03555	0.356859
Sobic.001G039800	Chr01	2963339	2964486	weakly similar to Putative uncharacterized protein	Sb01g003670	Sobic.001G039800	0.243608	5.94549	0.306565	0.582495	0.26432	0.395954	2	22	158	0.000891387	0.0033425	1	1	3	18	157	0	0.00238474	0.59322	0.633065	564	0	564	562	2	1.24138	0	3	NA	-0.12581	0.106312	564	0	0.00189266	1.40162	Inf	0
Sobic.001G039900	Chr01	2966595	2970669	similar to Expressed protein	Sb01g003680	Sobic.001G039900	0.14159	5.25308	0.564171	0.782122	0.270361	0.451105	0	22	211	0	0	NA	NA	7	14	187	0.000329308	0.0107998	0.458065	0.527363	774	0	774	772	2	2.4	0	6	NA	0.337808	0.203312	774	0	0.00320639	0	0	0
Sobic.001G040000	Chr01	2977629	2979955	NA	Sb01g003690	Sobic.001G040000	1.37471	5.91248	0.00255995	0.03521	0.598537	1.18015	0	22	134	0	0	NA	NA	2	18	132	0	0.00457993	-0.125	-0.0666667	429	0	429	429	0	8.66667	0	1	NA	0.156474	0.125	429	0	0.000906501	0	NA	0
Sobic.001G040100	Chr01	2981544	2987118	similar to Methylenetetrahydrofolate reductase 1	Sb01g003700	Sobic.001G040100	-0.639558	7.39238	0.0548518	0.224263	0.607864	0.43748	0	22	592	0	0	NA	NA	3	18	269	0.000176632	0.00165286	0.608696	0.703704	1776	0	1776	1776	0	1.46667	0	2	NA	-0.237191	0.0714286	1776	0	0.000406657	0	0	0
Sobic.001G040200	Chr01	2987435	2989263	similar to Stress-induced transcription factor NAC1	Sb01g003710	Sobic.001G040200	0.486101	5.44995	0.127302	0.365121	0.521796	0.438157	4	22	108	0.000694577	0.00463634	1	1	10	18	128	0	0.0182646	0.384247	0.421498	771	0	771	770	1	0.75	4	6	-1.6794	-0.575002	0.0306859	771	0.00103172	0.00248595	0.253843	Inf	0.41502
Sobic.001G040300	Chr01	3005325	3008219	similar to OSJNBa0035I04.2 protein	Sb01g003720	Sobic.001G040300	-0.511832	5.3375	0.0491459	0.210835	0.182927	0.40571	1	22	320	0	0	1	1	6	16	165	0.00177288	0.00479179	0.199285	0.25974	729	0	729	728	1	5.6	0	4	NA	-0.625734	0.139535	729	0	0.00181266	0	0	0
Sobic.001G040500	Chr01	3016610	3019552	similar to Putative uncharacterized protein	Sb01g003740	Sobic.001G040500	-0.581023	8.02353	0.00789696	0.0700517	0.208528	0.318798	0	22	23	0	0	NA	NA	0	18	18	0	0	NA	NA	81	0	81	81	0	0.5	0	0	NA	NA	NA	81	0	0	NA	NA	NA
Sobic.001G040600	Chr01	3025065	3039737	NA	Sb01g003750	Sobic.001G040600	-0.874402	4.25695	0.00889937	0.0756841	0.267621	0.493664	0	12	188	0	0	NA	NA	NA	NA	NA	NA	NA	NA	NA	NA	NA	NA	NA	NA	NA	NA	NA	NA	NA	NA	NA	NA	NA	NA	NA	NA
Sobic.001G040800	Chr01	3040202	3042981	similar to Putative uncharacterized protein	Sb01g003770	Sobic.001G040800	-0.180978	8.56311	0.326358	0.601514	0.221768	0.107537	0	22	181	0	0	NA	NA	4	18	181	0	0.00763731	0.87234	0.885714	546	0	546	546	0	Inf	0	4	NA	-1.60974	0	546	0	0.001628	0	NA	0
Sobic.001G041000	Chr01	3053758	3055583	similar to Ribosomal protein l36 containing protein	Sb01g003780	Sobic.001G041000	0.214009	3.69499	0.285095	0.560843	0.14943	0.263186	0	22	57	0	0	NA	NA	0	16	42	0	0	NA	NA	219	0	0	0	0	NA	NA	NA	NA	NA	0	219	0	0	NA	NA	NA
Sobic.001G041100	Chr01	3055765	3057351	similar to Putative uncharacterized protein	Sb01g003790	Sobic.001G041100	0.158847	4.36428	0.548769	0.773341	0.309637	0.38705	2	22	119	0	0.00422342	1	1	1	18	92	0	0	-0.0769231	-4.53341e-16	369	0	369	369	0	0.25	2	0	-1.42961	NA	0	369	0.000985464	0	Inf	NA	Inf
Sobic.001G041200	Chr01	3057449	3061041	similar to Peptidyl-prolyl cis-trans isomerase	Sb01g003800	Sobic.001G041200	0.0178822	4.57739	0.937057	0.975572	0.300481	0.29478	2	22	138	0	0.00974026	1	1	0	18	64	0	0	NA	NA	423	0	423	423	0	1.46154	2	0	0.850483	NA	0.2	423	0.00206319	0	Inf	NA	Inf
Sobic.001G041400	Chr01	3076815	3081156	similar to Putative uncharacterized protein	Sb01g003820	Sobic.001G041400	0.16126	4.90815	0.472002	0.722846	0.28614	0.395364	8	22	256	0.00132495	0.00290645	1	1	5	12	254	0.00138979	0.00578484	0.703947	0.75	1062	0	1062	1059	3	1.59574	4	4	-0.376483	0.96406	-0.0129328	1062	0.00115372	0.00184737	0.502425	0.953345	0.624522
Sobic.001G041500	Chr01	3091932	3095572	similar to Putative DNA binding protein	Sb01g003830	Sobic.001G041500	0.00103412	0.289509	0.987351	0.99577	0.698756	0.767907	NA	NA	NA	NA	NA	NA	NA	NA	NA	NA	NA	NA	NA	NA	NA	NA	NA	NA	NA	NA	NA	NA	NA	NA	NA	NA	NA	NA	NA	NA	NA
Sobic.001G041600	Chr01	3096385	3098752	similar to Putative clathrin assembly protein	Sb01g003840	Sobic.001G041600	-1.59425	3.4172	0.139562	0.38266	0.789845	0.979278	0	14	87	0	0	NA	NA	NA	NA	NA	NA	NA	NA	NA	NA	NA	NA	NA	NA	NA	NA	NA	NA	NA	NA	NA	NA	NA	NA	NA	NA
Sobic.001G041700	Chr01	3099655	3112212	NA	Sb01g003850	Sobic.001G041700	0.0566191	2.61198	0.854328	0.939779	0.223735	0.572876	NA	NA	NA	NA	NA	NA	NA	NA	NA	NA	NA	NA	NA	NA	NA	NA	NA	NA	NA	NA	NA	NA	NA	NA	NA	NA	NA	NA	NA	NA	NA
Sobic.001G041800	Chr01	3112405	3122688	similar to Chloroplast Mg-chelatase subunit XANTHA-G precursor	Sb01g003860	Sobic.001G041800	1.43533	6.765	0.00457012	0.0494014	0.68194	1.21638	5	22	495	0.000366908	0.00285051	1	1	4	14	276	0.00022748	0.00263736	0.832134	0.871795	1785	0	1785	1784	1	2.36364	5	4	-0.0363079	-1.47132	-0.063309	1785	0.000947288	0.000633142	1.08082	1.61292	1.49617
Sobic.001G041900	Chr01	3125810	3130080	similar to Putative uncharacterized protein	Sb01g003870	Sobic.001G041900	-0.100897	4.39746	0.697072	0.862123	0.327168	0.3526	5	16	154	0	0	1	1	3	10	252	0.00148835	0	0.230769	0.333333	747	0	747	742	5	2.34375	1	4	1.06124	-0.676127	-0.0517241	747	0.000669344	0.00205266	NA	0	0.326087
Sobic.001G042000	Chr01	3130106	3131818	similar to Putative short chain alcohol dehydrogenase	Sb01g003880	Sobic.001G042000	1.05048	3.48824	0.0031919	0.0403423	0.475988	0.675623	0	18	37	0	0	NA	NA	0	12	99	0	0	NA	NA	309	0	309	309	0	1.09091	0	0	NA	NA	NA	309	0	0	NA	NA	NA
Sobic.001G042200	Chr01	3142618	3149897	similar to Expressed protein	Sb01g003900	Sobic.001G042200	-0.402862	6.90558	0.013479	0.0978975	0.150221	0.172962	0	22	31	0	0	NA	NA	0	16	13	0	0	NA	NA	111	0	0	0	0	NA	NA	NA	NA	NA	0	111	0	0	NA	NA	NA
Sobic.001G042500	Chr01	3160538	3161847	similar to Expressed protein	Sb01g003910	Sobic.001G042500	-0.0643512	3.3145	0.905146	0.96181	0.464883	0.691937	0	16	41	0	0	NA	NA	0	10	14	0	0	NA	NA	45	0	45	45	0	1.6	0	0	NA	NA	NA	45	0	0	NA	NA	NA
Sobic.001G042800	Chr01	3184902	3189132	similar to Putative NUDIX hydrolase	Sb01g003940	Sobic.001G042800	0.673929	5.54973	0.206207	0.469634	0.841959	1.30684	2	22	121	0	0.004329	1	1	1	16	121	0	0.00650826	0.238095	0.3	453	0	453	453	0	Inf	2	1	-1.42961	0.156474	0.540123	453	0.000802729	0.000858474	0.665155	NA	0.935065
Sobic.001G043000	Chr01	3224513	3226322	similar to OSJNBa0081C01.23 protein	Sb01g003960	Sobic.001G043000	0.558104	3.14239	0.310285	0.586085	0.880258	0.852993	0	12	39	0	0	NA	NA	6	10	106	0.00662943	0.0127331	0.73913	0.785714	147	0	147	147	0	Inf	0	2	NA	-0.659819	0	147	0	0.00466472	0	0	0
Sobic.001G043100	Chr01	3228310	3236668	NA	Sb01g003970	Sobic.001G043100	0.144703	4.71304	0.464012	0.716589	0.183926	0.300318	6	20	142	0	0.00759794	1	1	4	10	408	0	0.00817369	0.166667	0.272727	1215	0	1215	1215	0	1.83333	4	4	0.440556	1.38689	-0.0298701	1215	0.00129728	0.0018107	0.929561	NA	0.71645
Sobic.001G043200	Chr01	3240295	3243928	similar to Expressed protein	Sb01g003980	Sobic.001G043200	-0.38248	2.96835	0.152194	0.402335	0.159117	0.360111	2	10	28	0	0.0156863	1	1	NA	NA	NA	NA	NA	NA	NA	NA	NA	NA	NA	NA	NA	NA	NA	NA	NA	NA	NA	NA	NA	NA	NA	NA
Sobic.001G043400	Chr01	3249492	3256933	similar to Expressed protein	Sb01g004000	Sobic.001G043400	-0.375416	5.9159	0.0260568	0.145387	0.175094	0.178247	5	22	580	0.000468192	0.000762922	1	1	4	14	368	0.000485388	0.000536385	0.537615	0.60251	1821	0	1821	1821	0	1.71795	1	4	-0.100013	-0.62349	0.0422287	1821	0.000179721	0.000726097	1.42234	0.964573	0.247517
Sobic.001G043500	Chr01	3259881	3264570	NA	Sb01g004010	Sobic.001G043500	0.274295	3.59134	0.478441	0.726922	0.502209	0.619622	1	18	81	0	0	-0.111111	-3.46945e-16	0	10	32	0	0	NA	NA	96	0	96	95	1	1.66667	0	0	NA	NA	NA	96	0	0	NA	NA	NA
Sobic.001G043601	Chr01	3266839	3271569	NA	Sb01g004016	v2.1_None	0.157007	3.23024	0.482853	0.729893	0.20134	0.217851	1	18	65	0.000723153	0	-0.0588235	5.6205e-16	2	10	77	0.00163577	0.00210084	-0.111111	-3.46945e-16	294	0	294	294	0	1.66667	0	2	NA	-1.13197	0	294	0	0.00226757	0	0.442087	0
Sobic.001G043700	Chr01	3272516	3280274	similar to Os03g0809400 protein	Sb01g004020	Sobic.001G043700	-0.87259	3.83508	0.0512874	0.216064	0.415608	0.924335	2	12	49	0	0	1	1	NA	NA	NA	NA	NA	NA	NA	NA	NA	NA	NA	NA	NA	NA	NA	NA	NA	NA	NA	NA	NA	NA	NA	NA
Sobic.001G043800	Chr01	3280534	3286055	similar to Expressed protein	Sb01g004030	Sobic.001G043800	0.470284	6.22391	0.0260619	0.145387	0.0991031	0.456535	2	22	369	0	0.000659239	1	1	2	16	303	0	0.000585937	-0.131313	-0.0615385	1272	0	1272	1271	1	1.76923	1	2	-1.1285	-1.4442	0	1272	0.000142939	0.000371244	1.1251	NA	0.385027
Sobic.001G043900	Chr01	3286861	3289833	similar to Origin recognition complex subunit 2	Sb01g004040	Sobic.001G043900	0.0554303	4.01642	0.774964	0.902551	0.192475	0.246687	1	20	123	0	0	1	1	2	12	183	0.000705177	0	1	1	744	0	744	744	0	0.666667	0	3	NA	-1.15828	0	744	0	0.00136969	NA	0	0
Sobic.001G044300	Chr01	3302606	3305294	similar to ABRE-binding factor Embp-2	Sb01g004080	Sobic.001G044300	-1.01258	1.4298	0.192324	0.453504	0.787556	1.43278	NA	NA	NA	NA	NA	NA	NA	NA	NA	NA	NA	NA	NA	NA	NA	NA	NA	NA	NA	NA	NA	NA	NA	NA	NA	NA	NA	NA	NA	NA	NA
Sobic.001G044500	Chr01	3312220	3316724	NA	Sb01g004100	Sobic.001G044500	-0.441656	3.51209	0.0841896	0.287986	0.266507	0.334111	1	12	79	0	0	1	1	0	10	24	0	0	NA	NA	93	0	93	93	0	0.4	0	0	NA	NA	NA	93	0	0	NA	NA	NA
Sobic.001G044600	Chr01	3317169	3320900	similar to OSIGBa0139J17.2 protein	Sb01g004110	Sobic.001G044600	0.0435308	3.51309	0.875532	0.949084	0.35047	0.355704	3	14	32	0.00594001	0	1	1	NA	NA	NA	NA	NA	NA	NA	3	0	0	0	0	NA	NA	NA	NA	NA	0	3	0	0	NA	NA	NA
Sobic.001G044800	Chr01	3325484	3330705	similar to Putative raffinose synthase or seed imbibition protein	Sb01g004130	Sobic.001G044800	-0.497233	6.49799	0.283091	0.559239	0.640856	0.473253	7	20	226	0.000634753	0.00914503	1	1	13	14	295	0.000847358	0.00644886	0.336912	0.445198	1272	0	1272	1269	3	0.702128	7	9	0.113477	-0.326767	-0.0357918	1272	0.0019974	0.00271039	1.41808	0.749097	0.736941
Sobic.001G044900	Chr01	3335024	3339619	NA	Sb01g004140	Sobic.001G044900	-0.014455	2.97793	0.996439	1	0.512565	0.516696	0	14	9	NA	NA	NA	NA	NA	NA	NA	NA	NA	NA	NA	NA	NA	NA	NA	NA	NA	NA	NA	NA	NA	NA	NA	NA	NA	NA	NA	NA
Sobic.001G045000	Chr01	3342520	3346583	similar to Putative uncharacterized protein	Sb01g004150	Sobic.001G045000	0.174647	5.76591	0.355547	0.627483	0.20166	0.252346	1	22	333	0	0.000794313	1	1	3	18	172	0	0.00199005	0.181818	0.253918	1134	0	1134	1134	0	1.6	1	2	-1.1285	-0.0647604	0.185683	1134	0.000160333	0.000668374	0.399142	NA	0.239886
ARCAD_BFF.491	NA	NA	NA	NA	NA	NA	0.593871	3.65464	0.0132286	0.0971487	0.339971	0.193894	1	22	38	0	0.0157817	1	1	2	18	36	0	0.0284967	0.834862	0.851852	162	0	162	162	0	Inf	1	2	0.600304	-0.0638201	-0.0820755	162	0.0026936	0.00445816	0.553808	NA	0.604196
Sobic.001G045400	Chr01	3361277	3363103	similar to Putative uncharacterized protein	Sb01g004190	Sobic.001G045400	-3.55419	3.16718	0.000249476	0.00761908	0.979372	1.13841	0	14	65	0	0	NA	NA	NA	NA	NA	NA	NA	NA	NA	NA	NA	NA	NA	NA	NA	NA	NA	NA	NA	NA	NA	NA	NA	NA	NA	NA
Sobic.001G045600	Chr01	3374226	3376430	similar to Remorin-like protein	Sb01g004200	Sobic.001G045600	0.802023	6.50721	0.0263483	0.146237	0.383613	0.694913	1	22	114	0	0	1	1	6	14	130	0.000468897	0.00167411	0.0311419	0.144033	564	0	564	563	1	0.708333	1	2	0.336913	1.10394	-0.09375	564	0.00070922	0.00177305	0	0	0.4
Sobic.001G045700	Chr01	3380803	3386682	similar to Cellulose synthase-9	Sb01g004210	Sobic.001G045700	-0.460552	6.91048	0.0285475	0.152851	0.166697	0.356246	5	22	889	0.000167542	0.000865888	0.78	0.79798	10	14	626	0.000340943	0.00228726	-0.227173	-0.137168	2613	0	2613	2611	2	2.03333	3	4	-1.59996	-0.704287	0.104357	2613	0.000208746	0.000495083	0.37857	0.491408	0.42164
Sobic.001G045800	Chr01	3388624	3391471	similar to Putative uncharacterized protein	Sb01g004220	Sobic.001G045800	-1.70374	2.41304	0.0599786	0.236455	1.23147	1.09589	0	10	21	0	0	NA	NA	NA	NA	NA	NA	NA	NA	NA	NA	NA	NA	NA	NA	NA	NA	NA	NA	NA	NA	NA	NA	NA	NA	NA	NA
Sobic.001G046000	Chr01	3398302	3400360	similar to Putative uncharacterized protein	Sb01g004240	Sobic.001G046000	1.3743	6.34566	0.0040201	0.0460835	0.526735	1.02376	4	22	118	0	0.0192539	1	1	5	18	101	0	0.0167967	0.384803	0.41048	426	0	426	424	2	1	1	4	1.1856	-0.228839	0.349988	426	0.00119505	0.0032603	1.14629	NA	0.366545
Sobic.001G046100	Chr01	3400997	3402589	similar to Chromosome chr8 scaffold_34	whole genome shotgun sequence	Sb01g004250	Sobic.001G046100	-0.741039	6.37083	0.00858504	0.0739039	0.330886	0.528548	0	22	86	0	0	NA	NA	2	18	84	0.00108786	0.0084242	0.504587	0.54717	261	0	261	261	0	1	0	2	NA	-0.583254	0.0833333	261	0	0.00234142	0	0	0
Sobic.001G046300	Chr01	3410971	3413248	similar to Chromosome chr8 scaffold_34	whole genome shotgun sequence	Sb01g004260	Sobic.001G046300	-0.225784	6.67756	0.481115	0.728533	0.449317	0.479162	1	22	84	0	0.0069651	1	1	1	18	84	0	0.00184162	-0.0588235	5.6205e-16	288	0	288	288	0	0	1	1	0.671353	-1.08823	-0.01875	288	0.00151515	0.000771605	3.78205	NA	1.96364
Sobic.001G046400	Chr01	3414553	3416917	similar to Expressed protein	Sb01g004270	Sobic.001G046400	-0.34553	3.38906	0.635169	0.826614	1.01688	1.01242	7	12	44	0	0.020494	1	1	NA	NA	NA	NA	NA	NA	NA	NA	NA	NA	NA	NA	NA	NA	NA	NA	NA	NA	NA	NA	NA	NA	NA	NA
Sobic.001G046800	Chr01	3455438	3457997	NA	Sb01g004320	Sobic.001G046800	-1.83671	1.45781	0.0823878	0.284038	2.36519	1.17463	NA	NA	NA	NA	NA	NA	NA	NA	NA	NA	NA	NA	NA	NA	NA	NA	NA	NA	NA	NA	NA	NA	NA	NA	NA	NA	NA	NA	NA	NA	NA
Sobic.001G046900	Chr01	3459853	3462910	similar to Chloroplast photosystem I reaction center subunit II-like protein	Sb01g004330	Sobic.001G046900	1.95458	9.50076	0.00689565	0.0640987	0.890941	1.30753	NA	NA	NA	NA	NA	NA	NA	4	18	49	0	0.0206972	0.207547	0.358025	NA	NA	NA	NA	NA	NA	NA	NA	NA	NA	NA	NA	NA	NA	NA	NA	NA
Sobic.001G047000	Chr01	3464687	3467110	similar to Putative uncharacterized protein	Sb01g004340	Sobic.001G047000	0.229209	4.28176	0.246642	0.518	0.184893	0.275363	0	22	168	0	0	NA	NA	1	12	190	0	0.002331	-0.2	-0.111111	591	0	591	591	0	1.1	0	1	NA	1.02859	0.2	591	0	0.000902425	0	NA	0
Sobic.001G047100	Chr01	3467542	3472283	similar to L1332.6 protein	Sb01g004350	Sobic.001G047100	-0.320173	4.47748	0.11102	0.338093	0.169171	0.246106	1	22	253	0	0.00293255	1	1	2	12	272	0	0.00478469	0.142857	0.230769	960	0	960	956	4	4.26667	0	1	NA	1.02859	0.2	960	0	0.000555556	0.612903	NA	0
Sobic.001G047200	Chr01	3475080	3479354	similar to Putative uncharacterized protein OSJNBa0059E14.15	Sb01g004360	Sobic.001G047200	0.0512491	5.78239	0.809305	0.919346	0.312903	0.269488	0	22	357	0	0	NA	NA	0	16	183	0	0	NA	NA	1089	0	1089	1089	0	1.33333	0	0	NA	NA	NA	1089	0	0	NA	NA	NA
Sobic.001G047400	Chr01	3485705	3491106	similar to Os09g0267600 protein	Sb01g004370	Sobic.001G047400	0.00420462	5.24353	0.980517	0.993211	0.146563	0.233356	1	22	181	0	0.00268697	1	1	1	16	139	0	0	0.3	0.368421	549	0	549	549	0	Inf	1	1	-0.100013	-0.880777	-0.104348	549	0.000596125	0.000455373	Inf	NA	1.30909
Sobic.001G047600	Chr01	3492239	3500520	similar to Putative uncharacterized protein	Sb01g004375	Sobic.001G047600	-0.394534	5.80103	0.0118924	0.0904633	0.144346	0.165393	NA	NA	NA	NA	NA	NA	NA	NA	NA	NA	NA	NA	NA	NA	NA	NA	NA	NA	NA	NA	NA	NA	NA	NA	NA	NA	NA	NA	NA	NA	NA
Sobic.001G047700	Chr01	3504649	3508869	similar to Putative uncharacterized protein OSJNBa0059E14.16	Sb01g004380	Sobic.001G047700	0.0706034	2.25107	0.811535	0.920237	0.251655	0.481503	NA	NA	NA	NA	NA	NA	NA	NA	NA	NA	NA	NA	NA	NA	NA	NA	NA	NA	NA	NA	NA	NA	NA	NA	NA	NA	NA	NA	NA	NA	NA
Sobic.001G047800	Chr01	3509307	3512156	similar to Os07g0205000 protein	Sb01g004390	Sobic.001G047800	0.142066	6.41707	0.452389	0.709081	0.222693	0.229359	1	22	59	0.00125176	0	1	1	0	18	56	0	0	NA	NA	180	0	180	180	0	3	1	0	-1.1285	NA	0	180	0.0010101	0	NA	Inf	Inf
Sobic.001G047900	Chr01	3515258	3518641	similar to Putative uncharacterized protein OSJNBa0059E14.19	Sb01g004400	Sobic.001G047900	-0.00793765	3.49322	0.982946	0.994074	0.499839	0.409181	2	16	43	0	0	1	1	0	12	78	0	0	NA	NA	345	0	345	345	0	3.25	0	0	NA	NA	NA	345	0	0	NA	NA	NA
Sobic.001G048000	Chr01	3528745	3531269	weakly similar to Expressed protein	Sb01g004410	Sobic.001G048000	0.767624	3.35321	0.057678	0.231181	0.309683	0.837923	8	14	21	0	0.0197802	1	1	5	10	117	0.00896234	0	0.541284	0.615385	288	0	288	287	1	1.8	5	3	-0.856182	1.38606	-0.00379957	288	0.00586144	0.00578704	Inf	0	1.01286
Sobic.001G048100	Chr01	3531742	3535340	similar to Adenosine 5'-phosphosulfate reductase 8	Sb01g004420	Sobic.001G048100	1.04062	5.79365	0.0137842	0.0994513	0.643308	0.743736	4	22	243	0	0.00960384	1	1	4	18	140	0.00163778	0.0125865	0.474453	0.518797	741	0	741	741	0	1.61538	2	4	0.850483	0.691759	-0.00351563	741	0.00117777	0.00232419	0.763027	0	0.506745
Sobic.001G048200	Chr01	3535850	3543925	NA	Sb01g004430	Sobic.001G048200	0.895084	4.27935	0.00590542	0.0581907	0.337602	0.653125	4	20	145	0.00201702	0.00667014	1	1	4	16	94	0.00214174	0.0134804	0.164746	0.235484	468	0	468	468	0	1.625	4	4	0.584955	-0.131973	-0.0735357	468	0.00338427	0.00319665	0.494803	0.941767	1.05869
Sobic.001G048400	Chr01	3544021	3546412	similar to Putative iron-sulfur cluster-binding protein	Sb01g004440	Sobic.001G048400	1.67224	5.23966	0.000264783	0.00786246	0.383498	1.17556	8	22	133	0.00132697	0.00968523	1	1	6	16	220	0.00226311	0.000843645	0.468635	0.546763	792	0	792	791	1	2.5	5	4	-0.599851	0.42912	0.14757	792	0.00189777	0.00213945	11.4802	0.586348	0.887034
Sobic.001G048700	Chr01	3557001	3563620	similar to Putative uncharacterized protein	Sb01g004460	Sobic.001G048700	-0.0623388	4.68343	0.732278	0.880892	0.179037	0.228159	4	22	328	0.000224671	0.00357244	1	1	3	12	327	0.00102961	0.00224698	0.142857	0.230769	1089	0	1089	1089	0	1.39474	4	2	-1.02918	0.591088	-0.0533333	1089	0.000901578	0.000857055	1.58989	0.21821	1.05195
Sobic.001G048766	Chr01	3565038	3567495	similar to Brain protein 44-like	Sb01g004470	v2.1_None	1.43758	2.23797	0.0110923	0.0864853	0.721705	1.02259	2	20	67	0.00238682	0	1	1	5	16	96	0.00158511	0.00605449	-0.0909091	-0.0243902	321	0	321	317	4	1.75	2	3	-1.40085	-0.812455	0.0510204	321	0.00124611	0.00289275	0	1.50578	0.430769
Sobic.001G048900	Chr01	3574706	3578692	similar to 39 kDa EF-Hand containing protein	putative	expressed	Sb01g004490	Sobic.001G048900	-1.2704	4.75041	0.00494948	0.0521403	0.70423	0.520977	2	22	111	0	0.00453695	1	1	1	12	29	0.00241643	0	-0.0909091	5.9952e-16	342	0	342	337	5	0.638655	0	1	NA	-1.35768	0	342	0	0.000835422	Inf	0	0
Sobic.001G049000	Chr01	3582909	3584726	weakly similar to Os04g0208500 protein	Sb01g004500	Sobic.001G049000	1.7693	2.95669	0.22293	0.490478	2.73909	0.758303	NA	NA	NA	NA	NA	NA	NA	0	10	9	NA	NA	NA	NA	NA	NA	NA	NA	NA	NA	NA	NA	NA	NA	NA	NA	NA	NA	NA	NA	NA
Sobic.001G049200	Chr01	3600874	3606131	similar to Acyl-activating enzyme 18	putative	expressed	Sb01g004510	Sobic.001G049200	0.2825	5.49368	0.161422	0.415046	0.258433	0.283531	4	22	472	0.000290016	0.00101479	0.872556	0.846797	5	14	342	0.000463448	0.00464787	0.528937	0.564516	1833	0	1833	1831	2	1.82353	3	5	-1.11391	-0.0648585	0.0712088	1833	0.000376928	0.00103699	0.218334	0.625779	0.363485
Sobic.001G049300	Chr01	3608279	3611489	similar to Putative phosphatase	Sb01g004520	Sobic.001G049300	-0.0101625	5.14357	0.96788	0.988356	0.190968	0.469913	NA	NA	NA	NA	NA	NA	NA	NA	NA	NA	NA	NA	NA	NA	NA	NA	NA	NA	NA	NA	NA	NA	NA	NA	NA	NA	NA	NA	NA	NA	NA
Sobic.001G049400	Chr01	3612338	3616757	similar to Serine/threonine-protein phosphatase PP2A-3 catalytic subunit	Sb01g004530	Sobic.001G049400	-0.0450072	6.22531	0.806827	0.91855	0.256214	0.140938	NA	NA	NA	NA	NA	NA	NA	NA	NA	NA	NA	NA	NA	NA	NA	NA	NA	NA	NA	NA	NA	NA	NA	NA	NA	NA	NA	NA	NA	NA	NA
Sobic.001G049500	Chr01	3619300	3624307	similar to DEAD-box ATP-dependent RNA helicase 37	Sb01g004540	Sobic.001G049500	0.0873931	6.57848	0.60661	0.809571	0.181397	0.208756	NA	NA	NA	NA	NA	NA	NA	NA	NA	NA	NA	NA	NA	NA	NA	NA	NA	NA	NA	NA	NA	NA	NA	NA	NA	NA	NA	NA	NA	NA	NA
Sobic.001G049600	Chr01	3624569	3631215	similar to Squalene synthase	Sb01g004550	Sobic.001G049600	-0.169719	5.83589	0.47479	0.724741	0.258069	0.387369	3	22	357	0	0.00280401	0.872669	0.861461	3	12	376	0.000343788	0.00288828	0.462687	0.53125	1149	0	1149	1149	0	1.61905	2	2	0.0361649	-0.695902	0.126708	1149	0.000601313	0.000590576	0.970823	0	1.01818
Sobic.001G050200	Chr01	3682191	3687572	NA	Sb01g004600	Sobic.001G050200	-0.0673531	5.1995	0.699936	0.863297	0.219943	0.122146	3	22	522	0.000142757	0.000882894	1	1	3	12	462	0	0.00221065	-0.056338	0.037037	1887	0	1887	1887	0	1.76923	3	4	-0.97889	-0.541786	0.205138	1887	0.000387553	0.000767154	0.399382	Inf	0.505183
Sobic.001G050300	Chr01	3689259	3692273	similar to Non-specific lipid-transfer protein	Sb01g004610	Sobic.001G050300	-0.0935282	5.92832	0.872187	0.947853	0.879204	0.870519	2	22	75	0.00102664	0	1	1	0	14	46	0	0	NA	NA	273	0	273	270	3	0.446809	1	0	-1.1285	NA	0	273	0.000666001	0	NA	Inf	Inf
Sobic.001G050400	Chr01	3697199	3700140	similar to Putative uncharacterized protein	Sb01g004620	Sobic.001G050400	-0.0194129	2.47615	0.951269	0.980428	0.32196	0.300975	1	12	25	0	0	1	1	NA	NA	NA	NA	NA	NA	NA	NA	NA	NA	NA	NA	NA	NA	NA	NA	NA	NA	NA	NA	NA	NA	NA	NA
Sobic.001G050500	Chr01	3704868	3709398	similar to Galactosyltransferase family protein	putative	expressed	Sb01g004630	Sobic.001G050500	-0.552819	5.32074	0.0543348	0.22296	0.276083	0.44588	7	22	373	0	0.0060045	1	1	0	10	108	0	0	NA	NA	528	0	0	0	0	NA	NA	NA	NA	NA	0	528	0	0	Inf	NA	NA
Sobic.001G050600	Chr01	3711245	3724429	similar to Putative uncharacterized protein	Sb01g004640	Sobic.001G050600	-0.242636	6.13307	0.23429	0.504541	0.271157	0.223605	23	18	470	0.00170916	0.00304917	0.985723	0.989499	7	12	308	0	0.00234226	0.768638	0.802198	1431	0	1431	1431	0	1.2	6	7	1.46126	0.396906	0.167147	1431	0.00200563	0.00214968	1.30181	Inf	0.932991
Sobic.001G050700	Chr01	3727805	3731439	NA	Sb01g004650	Sobic.001G050700	-0.00673754	4.68613	0.972166	0.989695	0.213335	0.224487	7	22	131	0.00140128	0.0172398	1	1	6	12	165	0.0014174	0.0131631	0.757085	0.807692	597	0	597	597	0	6	7	6	1.45779	1.67654	0.163475	597	0.00544135	0.00545585	1.30971	0.988627	0.997342
Sobic.001G050800	Chr01	3732163	3737115	similar to Galactosyltransferase family protein	putative	expressed	Sb01g004660	Sobic.001G050800	-0.539487	1.14016	0.339642	0.612754	0.416544	0.602127	NA	NA	NA	NA	NA	NA	NA	NA	NA	NA	NA	NA	NA	NA	NA	NA	NA	NA	NA	NA	NA	NA	NA	NA	NA	NA	NA	NA	NA	NA	NA
Sobic.001G050900	Chr01	3739882	3742375	similar to Putative oxidoreductase	Sb01g004670	Sobic.001G050900	0.525858	2.36691	0.561458	0.780408	1.04945	2.31695	NA	NA	NA	NA	NA	NA	NA	NA	NA	NA	NA	NA	NA	NA	NA	NA	NA	NA	NA	NA	NA	NA	NA	NA	NA	NA	NA	NA	NA	NA	NA
Sobic.001G051100	Chr01	3760330	3760911	similar to Unknow protein	Sb01g004690	Sobic.001G051100	-0.0634089	2.29356	0.951449	0.980491	0.649269	1.07154	NA	NA	NA	NA	NA	NA	NA	NA	NA	NA	NA	NA	NA	NA	NA	NA	NA	NA	NA	NA	NA	NA	NA	NA	NA	NA	NA	NA	NA	NA	NA
Sobic.001G051200	Chr01	3777098	3780262	similar to Chromosome undetermined scaffold_168	whole genome shotgun sequence	Sb01g004700	Sobic.001G051200	-0.406146	7.03838	0.0195595	0.123988	0.191707	0.172203	0	22	209	0	0	NA	NA	3	18	175	0.000269227	0.00197889	-0.0588235	5.6205e-16	633	0	633	633	0	2.5	0	2	NA	-1.3624	0	633	0	0.000702124	0	0	0
Sobic.001G051300	Chr01	3784895	3788443	similar to Putative uncharacterized protein OSJNBa0087C10.10	Sb01g004710	Sobic.001G051300	-0.850234	2.56719	0.0932044	0.305915	0.360197	0.619936	1	14	45	0	0	1	1	NA	NA	NA	NA	NA	NA	NA	6	0	0	0	0	NA	NA	NA	NA	NA	0	6	0	0	NA	NA	NA
Sobic.001G051400	Chr01	3788682	3795521	similar to Unknow protein	Sb01g004720	Sobic.001G051400	-0.410726	4.38402	0.0868527	0.293149	0.224806	0.362632	0	22	155	0	0	NA	NA	0	12	129	0	0	NA	NA	801	0	801	800	1	2	0	0	NA	NA	NA	801	0	0	NA	NA	NA
Sobic.001G051500	Chr01	3796899	3801754	similar to DEAD-box ATP-dependent RNA helicase 27	Sb01g004730	Sobic.001G051500	-0.637491	4.76816	0.000118045	0.00494786	0.0657185	0.214447	NA	NA	NA	NA	NA	NA	NA	1	12	138	0.000513347	0	-0.0909091	5.9952e-16	837	0	837	837	0	4.41667	3	1	-1.59996	-1.52798	1.11022e-16	837	0.000651678	0.000265498	NA	NA	2.45455
Sobic.001G051600	Chr01	3803297	3805075	similar to Putative AAA-type ATPase	Sb01g004740	Sobic.001G051600	0.417555	4.39366	0.274501	0.549447	0.581448	0.526941	4	20	124	0	0.0097166	1	1	4	16	159	0.000334859	0.00634793	0.20442	0.329787	903	0	903	900	3	0.681818	3	2	-1.6239	-0.907754	-0.0606897	903	0.000644317	0.000645995	1.53067	0	0.997403
Sobic.001G051700	Chr01	3809256	3816816	similar to Unknow protein	Sb01g004750	Sobic.001G051700	-0.203793	4.75659	0.18644	0.446376	0.108099	0.145031	1	22	256	0	0.00110293	1	1	3	12	204	0.000336474	0.00402597	-0.142857	-0.0526316	1167	0	1167	1167	0	2.77778	0	2	NA	0.0137462	0.14	1167	0	0.00070184	0.273954	0	0
Sobic.001G051800	Chr01	3819287	3820358	similar to F-box domain containing protein	expressed	Sb01g004760	Sobic.001G051800	-0.25557	2.83894	0.579115	0.791506	0.650936	0.696092	1	20	14	0	0.024714	1	1	NA	NA	NA	NA	NA	NA	NA	NA	NA	NA	NA	NA	NA	NA	NA	NA	NA	NA	NA	NA	NA	NA	NA	NA
Sobic.001G052000	Chr01	3835418	3838321	Predicted protein	Sb01g004766	Sobic.001G052000	-1.21888	5.41993	0.0989695	0.316862	0.4048	1.06464	NA	NA	NA	NA	NA	NA	NA	NA	NA	NA	NA	NA	NA	NA	NA	NA	NA	NA	NA	NA	NA	NA	NA	NA	NA	NA	NA	NA	NA	NA	NA
Sobic.001G052100	Chr01	3841427	3850110	similar to H0201G08.10 protein	Sb01g004770	Sobic.001G052100	-0.376367	1.2781	0.174397	0.431416	0.257444	0.251836	NA	NA	NA	NA	NA	NA	NA	NA	NA	NA	NA	NA	NA	NA	NA	NA	NA	NA	NA	NA	NA	NA	NA	NA	NA	NA	NA	NA	NA	NA	NA
Sobic.001G052200	Chr01	3851682	3854053	similar to Putative uncharacterized protein OSJNBa0087C10.18	Sb01g004780	Sobic.001G052200	0.335784	1.87252	0.340995	0.614339	0.370018	0.572973	NA	NA	NA	NA	NA	NA	NA	NA	NA	NA	NA	NA	NA	NA	NA	NA	NA	NA	NA	NA	NA	NA	NA	NA	NA	NA	NA	NA	NA	NA	NA
Sobic.001G052300	Chr01	3861119	3864236	similar to Expressed protein	Sb01g004790	Sobic.001G052300	-0.0855699	2.44716	0.828999	0.92854	0.356963	0.908899	0	18	40	0	0	NA	NA	NA	NA	NA	NA	NA	NA	NA	NA	NA	NA	NA	NA	NA	NA	NA	NA	NA	NA	NA	NA	NA	NA	NA	NA
Sobic.001G052400	Chr01	3866839	3875312	similar to RNA recognition motif family protein	expressed	Sb01g004800	Sobic.001G052400	-0.394012	5.01243	0.0299391	0.157196	0.135176	0.247481	5	22	341	0.00021872	0.000748629	1	1	4	12	120	0.00150217	0.00345662	0.374185	0.457831	867	0	867	867	0	1.45455	1	3	-1.1285	0.296839	0.0594358	867	0.00020971	0.00150492	0.216578	0.145603	0.13935
Sobic.001G052700	Chr01	3883629	3894545	similar to Chromosome chr18 scaffold_1	whole genome shotgun sequence	Sb01g004840	Sobic.001G052700	-0.129745	6.70391	0.41591	0.678543	0.165407	0.140419	8	22	704	0	0.00745163	1	1	11	14	505	0	0.00281911	0.00805779	0.128243	2274	0	2274	2274	0	2.36364	8	6	2.18241	1.06843	0.0650303	2274	0.00183469	0.00125086	2.64326	NA	1.46675
Sobic.001G052800	Chr01	3897913	3905715	NA	Sb01g004855	Sobic.001G052800	0.563271	2.14166	0.116016	0.346082	0.569795	0.362635	0	12	19	0	0	NA	NA	1	10	20	0.00437956	0	-0.111111	0	72	0	72	72	0	Inf	0	0	NA	NA	NA	72	0	0	NA	0	NA
Sobic.001G052900	Chr01	3908115	3910650	similar to Putative thioredoxin	Sb01g004860	Sobic.001G052900	0.331735	6.75486	0.0832734	0.285884	0.239227	0.251788	5	22	132	0.00112775	0.0167494	1	1	4	18	132	0.00119266	0.00601438	0.150442	0.202073	402	0	402	400	2	1.46667	4	2	1.01828	-0.0638201	0.216987	402	0.00434193	0.00179657	2.78489	0.945575	2.41678
Sobic.001G053000	Chr01	3911410	3913790	similar to Putative uncharacterized protein OSJNBa0052F07.9	Sb01g004870	Sobic.001G053000	1.05237	3.21968	4.12376e-05	0.00248494	0.233736	0.345662	2	20	57	0	0	1	1	3	16	96	0.00184332	0	0.311475	0.375566	303	0	303	302	1	0.621622	2	2	-0.323537	1.90261	1.11022e-16	303	0.00220022	0.00377181	NA	0	0.583333
Sobic.001G053500	Chr01	3975071	3976997	Predicted protein	Sb01g004910	Sobic.001G053500	-0.439419	2.54133	0.69983	0.863297	0.821653	1.44619	NA	NA	NA	NA	NA	NA	NA	NA	NA	NA	NA	NA	NA	NA	NA	NA	NA	NA	NA	NA	NA	NA	NA	NA	NA	NA	NA	NA	NA	NA	NA
Sobic.001G053700	Chr01	4015082	4023935	NA	Sb01g004920	Sobic.001G053700	-0.878306	3.86319	0.179095	0.436637	0.606979	0.865334	5	12	169	0	0.00799201	1	1	NA	NA	NA	NA	NA	NA	NA	3	0	0	0	0	NA	NA	NA	NA	NA	0	3	0	0	NA	NA	NA
Sobic.001G053800	Chr01	4024616	4030756	similar to F21M11.16 protein	Sb01g004930	Sobic.001G053800	-0.316889	5.68271	0.0413255	0.189852	0.137988	0.14964	2	22	509	0.000482015	0	1	1	1	14	305	0	0	-0.0909091	5.9952e-16	1620	0	1620	1620	0	2.5	2	0	-0.289562	NA	0.15	1620	0.000381594	0	NA	Inf	Inf
Sobic.001G053900	Chr01	4031886	4035510	similar to Putative nodule-specific protein	Sb01g004940	Sobic.001G053900	1.16651	4.28304	0.00611885	0.0594658	0.416437	0.921053	1	12	101	0	0	1	1	2	10	130	0	0.0111111	0.166667	0.272727	309	0	309	309	0	0	0	1	NA	-0.933021	0	309	0	0.00107875	0	NA	0
Sobic.001G054000	Chr01	4044875	4048993	similar to Transducin / WD-40 repeat protein-like	Sb01g004950	Sobic.001G054000	0.694303	2.48123	0.159978	0.41312	0.562922	1.11562	NA	NA	NA	NA	NA	NA	NA	NA	NA	NA	NA	NA	NA	NA	NA	NA	NA	NA	NA	NA	NA	NA	NA	NA	NA	NA	NA	NA	NA	NA	NA
Sobic.001G054100	Chr01	4050198	4055183	similar to Putative uncharacterized protein	Sb01g004960	Sobic.001G054100	0.84681	4.49244	0.00866226	0.0743567	0.379342	0.595364	2	18	162	0	0	1	1	4	14	159	0.000721342	0.00483441	0.446349	0.502976	804	0	804	803	1	2.33333	1	1	0.156474	1.44416	-0.0431034	804	0.000483693	0.000710732	0	0	0.680556
Sobic.001G054200	Chr01	4055184	4057341	similar to Putative uncharacterized protein	Sb01g004970	Sobic.001G054200	-0.145123	3.48615	0.665968	0.844514	0.277593	0.53097	9	22	179	0.00183645	0.00879121	1	1	6	16	92	0.00114877	0.00556745	0.465819	0.564706	609	0	609	607	2	3.46667	6	4	-0.550516	-0.154416	-0.0528418	609	0.00289595	0.00244351	1.57904	1.59862	1.18516
Sobic.001G054600	Chr01	4070963	4074850	similar to Expressed protein	Sb01g004990	Sobic.001G054600	-0.4672	2.82768	0.743825	0.887453	1.3588	1.47225	0	10	5	NA	NA	NA	NA	2	10	139	0.00138081	0.00449881	0.72973	0.777778	36	0	36	36	0	Inf	0	0	NA	NA	NA	36	0	0	NA	NA	NA
Sobic.001G054700	Chr01	4074886	4080478	similar to Targeting protein for Xklp2 containing protein	expressed	Sb01g005000	Sobic.001G054700	-0.600336	5.03161	0.0531856	0.22049	0.266088	0.460006	14	22	292	0.00250627	0.00435275	1	1	4	10	64	0	0.016285	1	1	273	0	273	272	1	2	2	3	-1.42961	-0.447361	-0.102564	273	0.001332	0.0043956	0.267286	Inf	0.30303
Sobic.001G054800	Chr01	4083841	4085256	NA	Sb01g005010	Sobic.001G054800	0.024513	6.48627	0.940705	0.976894	0.608355	0.252701	NA	NA	NA	NA	NA	NA	NA	4	14	164	0.00071193	0.00768477	0.769737	0.769231	NA	NA	NA	NA	NA	NA	NA	NA	NA	NA	NA	NA	NA	NA	NA	NA	NA
Sobic.001G054900	Chr01	4115224	4118011	similar to 40S ribosomal protein S15	Sb01g005020	Sobic.001G054900	-0.39562	6.39872	0.0919655	0.303384	0.392418	0.232506	8	22	151	0.00119161	0.0162791	1	1	4	18	144	0	0.0147224	0.434978	0.481481	435	0	435	431	4	0.911765	4	3	0.0920491	1.17894	0.166371	435	0.00321839	0.00332056	1.10574	Inf	0.969231
Sobic.001G055600	Chr01	4153696	4154370	similar to Putative prenylated Rab receptor	Sb01g005080	Sobic.001G055600	0.378428	0.0586509	0.22749	0.496082	0.339138	0.274519	NA	NA	NA	NA	NA	NA	NA	NA	NA	NA	NA	NA	NA	NA	NA	NA	NA	NA	NA	NA	NA	NA	NA	NA	NA	NA	NA	NA	NA	NA	NA
Sobic.001G055900	Chr01	4188378	4193250	similar to Zinc finger	C3HC4 type family protein	expressed	Sb01g005090	Sobic.001G055900	-0.318528	3.94933	0.278183	0.553223	0.22371	0.574509	2	20	88	0	0.00314045	1	1	0	10	35	0	0	NA	NA	108	0	108	108	0	2	1	0	-1.1285	NA	0	108	0.0016835	0	Inf	NA	Inf
Sobic.001G056100	Chr01	4202432	4204014	similar to Auxin-responsive protein IAA14	Sb01g005110	Sobic.001G056100	-0.153744	4.62467	0.794479	0.911537	0.574147	1.02619	0	14	54	0	0	NA	NA	1	12	6	NA	NA	1	1	60	0	60	60	0	0	0	1	NA	-0.338491	0	60	0	0.00666667	NA	NA	0
Sobic.001G056200	Chr01	4205051	4210242	similar to Putative uncharacterized protein OSJNBa0094F01.10	Sb01g005120	Sobic.001G056200	-0.192237	5.18062	0.230377	0.499989	0.175588	0.134434	2	22	262	0	0.00362676	1	1	2	18	113	0	0.00152207	-0.0746269	5.84532e-16	834	0	834	834	0	2.33333	2	1	-0.289562	-0.406935	-0.0827586	834	0.000741225	0.00039968	2.38278	NA	1.85455
Sobic.001G056300	Chr01	4224166	4228450	similar to Putative uncharacterized protein OSJNBa0094F01.11	Sb01g005130	Sobic.001G056300	0.450244	3.67971	0.0564455	0.228174	0.262089	0.323272	0	20	57	0	0	NA	NA	2	12	72	0.0017584	0.00936849	0.744681	0.782609	324	0	324	324	0	14	0	2	NA	-0.274924	0.0857143	324	0	0.00235156	0	0	0
Sobic.001G056500	Chr01	4246883	4248653	similar to Indole-3-glycerol phosphate lyase	Sb01g005150	Sobic.001G056500	3.03969	1.36514	0.000162109	0.00593286	1.05936	1.23769	NA	NA	NA	NA	NA	NA	NA	NA	NA	NA	NA	NA	NA	NA	NA	NA	NA	NA	NA	NA	NA	NA	NA	NA	NA	NA	NA	NA	NA	NA	NA
Sobic.001G056601	Chr01	4267205	4272781	similar to Putative tryptophan synthase alpha	Sb01g005160	v2.1_None	0.66695	5.07272	0.0981661	0.315149	0.841804	0.605998	1	22	79	0	0	1	1	0	16	70	0	0	NA	NA	300	0	300	300	0	4	1	0	-0.646398	NA	0	300	0.000833333	0	NA	NA	Inf
Sobic.001G056700	Chr01	4275459	4279430	similar to Opaque2 heterodimerizing protein 2	Sb01g005170	Sobic.001G056700	-0.1856	4.30753	0.300454	0.576142	0.129843	0.250319	1	22	233	0	0.00296241	1	1	1	14	95	0	0	1	1	666	0	666	666	0	3.5	1	1	1.1856	-0.614919	0.205714	666	0.000764401	0.000500501	Inf	NA	1.52727
Sobic.001G056800	Chr01	4279716	4286604	similar to Guanylate-binding family protein	putative	expressed	Sb01g005180	Sobic.001G056800	-0.298736	5.1181	0.136878	0.378408	0.317874	0.20191	3	22	340	0.000518499	0.00190212	1	1	5	12	370	0	0.00717193	0.723502	0.772727	1449	0	1449	1448	1	2.5	3	5	1.05309	0.571338	-0.0045706	1449	0.000924357	0.00157087	0.265217	Inf	0.588437
Sobic.001G057100	Chr01	4299495	4301798	similar to Uncharacterized plant-specific domain TIGR01615 family protein	expressed	Sb01g005190	Sobic.001G057100	0.369251	5.21845	0.156343	0.408053	0.34214	0.364606	3	20	55	0	0	0.873418	0.822785	1	10	46	0.00513479	0	1	1	216	0	216	216	0	2.16667	1	2	0.819796	0.0530259	-0.121643	216	0.00216049	0.00410053	NA	0	0.526882
Sobic.001G057200	Chr01	4319392	4325090	similar to Pyruvate kinase	Sb01g005200	Sobic.001G057200	0.169492	3.82986	0.417379	0.679619	0.231055	0.208142	0	22	48	0	0	NA	NA	2	12	132	0	0.00656383	1	1	528	0	528	527	1	3.22222	0	1	NA	-1.00623	0	528	0	0.000541126	0	NA	0
Sobic.001G057300	Chr01	4327561	4330027	similar to Putative uncharacterized protein	Sb01g005210	Sobic.001G057300	-0.252209	6.50152	0.265435	0.540173	0.414585	0.216244	2	22	264	0	0.00184213	1	1	2	18	232	0.000415656	0	-0.0588235	5.6205e-16	822	0	822	822	0	1.09677	2	2	-1.42961	-1.3624	0	822	0.00044238	0.000540687	Inf	0	0.818182
Sobic.001G057400	Chr01	4332027	4336819	similar to Expressed protein	Sb01g005220	Sobic.001G057400	-0.454793	2.9609	0.196057	0.458142	0.438622	0.484421	0	12	54	0	0	NA	NA	NA	NA	NA	NA	NA	NA	NA	21	0	21	21	0	Inf	0	0	NA	NA	NA	21	0	0	NA	NA	NA
Sobic.001G057600	Chr01	4362628	4365435	similar to Expressed protein	Sb01g005240	Sobic.001G057600	-0.634981	4.06603	0.116839	0.347527	0.649031	0.477227	5	22	116	0.00181262	0.00516157	1	1	5	14	92	0.00232422	0.0135542	0.473118	0.538784	387	0	387	385	2	1.875	4	5	-0.173362	0.270808	0.0513339	387	0.00336178	0.00556171	0.38081	0.779883	0.604452
Sobic.001G057700	Chr01	4366254	4370034	similar to Heat shock factor RHSF5	Sb01g005250	Sobic.001G057700	-0.0145546	6.43534	0.962203	0.985392	0.332102	0.423542	0	22	338	0	0	NA	NA	15	16	282	0.00307461	0.00348065	0.408045	0.467828	999	0	999	998	1	2.24324	0	12	NA	-0.143255	0.156372	999	0	0.00428603	0	0	0
Sobic.001G057800	Chr01	4370297	4372649	similar to Expressed protein	Sb01g005260	Sobic.001G057800	0.0428967	5.73026	0.847975	0.936634	0.263419	0.330747	7	22	215	0.000640455	0.0124675	1	1	8	18	184	0.000969146	0.0203104	0.181818	0.248702	729	0	729	727	2	0.733333	5	7	0.0861172	0.777739	0.239862	729	0.00239431	0.00414898	0.613848	0.660845	0.577085
Sobic.001G057900	Chr01	4379367	4380468	similar to Expressed protein	Sb01g005270	Sobic.001G057900	-0.209752	3.61362	0.843819	0.934644	0.846646	1.06469	0	16	88	0	0	NA	NA	3	10	145	0.00218893	0.00322841	0.583333	0.652174	432	0	432	432	0	0.47619	0	2	NA	-0.972558	0	432	0	0.00185185	0	0	0
Sobic.001G058100	Chr01	4380934	4384557	similar to Expressed protein	Sb01g005280	Sobic.001G058100	-0.230953	4.98464	0.318149	0.593259	0.282244	0.356953	1	22	152	0	0	1	1	2	18	87	0	0	0.405836	0.444444	447	0	447	447	0	4.75	0	1	NA	0.452831	0.142857	447	0	0.000958773	NA	NA	0
Sobic.001G058200	Chr01	4387966	4393809	similar to Expressed protein	Sb01g005290	Sobic.001G058200	0.0472701	3.60994	0.890183	0.955768	0.320174	0.432919	0	12	0	NA	NA	NA	NA	NA	NA	NA	NA	NA	NA	NA	NA	NA	NA	NA	NA	NA	NA	NA	NA	NA	NA	NA	NA	NA	NA	NA	NA
Sobic.001G058300	Chr01	4400537	4402390	similar to Putative uncharacterized protein	Sb01g005300	Sobic.001G058300	-1.12239	1.35533	0.143859	0.38945	1.33667	0.967109	NA	NA	NA	NA	NA	NA	NA	NA	NA	NA	NA	NA	NA	NA	NA	NA	NA	NA	NA	NA	NA	NA	NA	NA	NA	NA	NA	NA	NA	NA	NA
Sobic.001G058400	Chr01	4404360	4406499	similar to Putative uncharacterized protein	Sb01g005310	Sobic.001G058400	0.568236	1.64243	0.210464	0.475532	0.448152	0.854379	NA	NA	NA	NA	NA	NA	NA	NA	NA	NA	NA	NA	NA	NA	NA	NA	NA	NA	NA	NA	NA	NA	NA	NA	NA	NA	NA	NA	NA	NA	NA
Sobic.001G058600	Chr01	4415448	4420835	similar to Os03g0795000 protein	Sb01g005330	Sobic.001G058600	1.19147	5.22899	0.000664401	0.0147388	0.242306	0.829869	0	14	186	0	0	NA	NA	6	12	232	0.000327851	0.00161497	0.666048	0.758065	1140	0	1140	1139	1	1.27273	0	3	NA	0.155966	0.0952381	1140	0	0.00111111	0	0	0
Sobic.001G058700	Chr01	4421280	4431874	similar to 5'-3' exoribonuclease	putative	expressed	Sb01g005340	Sobic.001G058700	-0.0849322	6.46252	0.584371	0.794835	0.143327	0.154658	3	22	798	0	0.000996446	1	1	7	12	758	0.00035805	0.00167776	0.433071	0.515625	2643	0	2643	2643	0	2.30769	2	9	-1.42961	-0.982433	0.221468	2643	0.000137585	0.00113297	0.593915	0	0.121437
Sobic.001G058800	Chr01	4436280	4437820	similar to Cysteine endopeptidase	Sb01g005350	Sobic.001G058800	-5.34174	0.461449	0.000862243	0.0175917	1.35975	3	NA	NA	NA	NA	NA	NA	NA	NA	NA	NA	NA	NA	NA	NA	NA	NA	NA	NA	NA	NA	NA	NA	NA	NA	NA	NA	NA	NA	NA	NA	NA
Sobic.001G058900	Chr01	4439643	4441512	similar to Os07g0173500 protein	Sb01g005360	Sobic.001G058900	-0.0805587	7.09838	0.734976	0.882748	0.342428	0.312822	2	22	152	0	0.00336233	1	1	1	18	150	0	0.00419247	0.723077	0.75	453	0	453	453	0	Inf	2	1	-1.42961	0.156474	-0.0347222	453	0.000802729	0.000858474	0.801993	NA	0.935065
Sobic.001G059100	Chr01	4443395	4449987	similar to Glutamate dehydrogenase	Sb01g005370	Sobic.001G059100	0.268268	5.634	0.23299	0.502737	0.302332	0.325117	NA	NA	NA	NA	NA	NA	NA	NA	NA	NA	NA	NA	NA	NA	NA	NA	NA	NA	NA	NA	NA	NA	NA	NA	NA	NA	NA	NA	NA	NA	NA
Sobic.001G059200	Chr01	4450438	4453400	similar to Plant disease resistance polyprotein-like	Sb01g005380	Sobic.001G059200	-0.759519	2.18191	0.0840426	0.287642	0.494231	0.472905	NA	NA	NA	NA	NA	NA	NA	NA	NA	NA	NA	NA	NA	NA	NA	NA	NA	NA	NA	NA	NA	NA	NA	NA	NA	NA	NA	NA	NA	NA	NA
Sobic.001G059600	Chr01	4459687	4461026	similar to Expressed protein	Sb01g005420	Sobic.001G059600	-1.72946	0.265596	0.107142	0.330964	1.81459	1.42003	NA	NA	NA	NA	NA	NA	NA	NA	NA	NA	NA	NA	NA	NA	NA	NA	NA	NA	NA	NA	NA	NA	NA	NA	NA	NA	NA	NA	NA	NA	NA
Sobic.001G059800	Chr01	4465386	4467565	similar to Globulin-2 precursor	Sb01g005440	Sobic.001G059800	-0.0870947	8.89315	0.964913	0.986864	1.16626	1.69121	0	18	416	0	0	NA	NA	1	10	149	0	0.0020339	-0.111111	0	450	0	450	450	0	1.07692	0	0	NA	NA	NA	450	0	0	0	NA	NA
Sobic.001G059900	Chr01	4485263	4490388	similar to Putative inositol polyphosphate 5-phosphatase	Sb01g005450	Sobic.001G059900	-1.1206	1.7992	0.105339	0.327554	0.378806	0.801543	NA	NA	NA	NA	NA	NA	NA	NA	NA	NA	NA	NA	NA	NA	NA	NA	NA	NA	NA	NA	NA	NA	NA	NA	NA	NA	NA	NA	NA	NA	NA
Sobic.001G060100	Chr01	4502761	4511929	similar to Putative uncharacterized protein	Sb01g005460	Sobic.001G060100	0.481582	3.46874	0.183549	0.442162	0.295975	0.700835	NA	NA	NA	NA	NA	NA	NA	0	12	33	0	0	NA	NA	NA	NA	NA	NA	NA	NA	NA	NA	NA	NA	NA	NA	NA	NA	NA	NA	NA
Sobic.001G060300	Chr01	4513172	4516192	similar to Hydroxyproline-rich glycoprotein-like	Sb01g005470	Sobic.001G060300	-0.104812	3.98965	0.62055	0.818609	0.196808	0.258093	0	22	173	0	0	NA	NA	1	14	94	0	0.00467775	1	1	495	0	495	495	0	0.888889	0	1	NA	-1.27078	0	495	0	0.000448934	0	NA	0
Sobic.001G060500	Chr01	4523110	4527828	similar to High-glucose-regulated protein 8-like	Sb01g005500	Sobic.001G060500	0.160372	4.21551	0.602683	0.807005	0.285665	0.747202	0	14	131	0	0	NA	NA	3	12	96	0.00237498	0.00935065	0.285714	0.366337	651	0	651	651	0	2.8	1	3	-1.44355	1.16156	0.45245	651	0.00030722	0.00247239	0	0	0.12426
Sobic.001G061200	Chr01	4542007	4545474	similar to Putative uncharacterized protein	Sb01g005550	Sobic.001G061200	-0.227425	5.28519	0.306641	0.582516	0.376184	0.274385	0	22	218	0	0	NA	NA	1	16	143	0	0.00583604	0.238095	0.3	657	0	657	657	0	4.16667	0	1	NA	0.0249873	0.125	657	0	0.000591916	0	NA	0
Sobic.001G061400	Chr01	4552629	4556102	similar to Leucine-rich repeat transmembrane protein kinase	putative	expressed	Sb01g005560	Sobic.001G061400	-1.1436	3.12931	0.0198403	0.124932	1.06907	0.64786	0	10	27	0	0	NA	NA	NA	NA	NA	NA	NA	NA	NA	NA	NA	NA	NA	NA	NA	NA	NA	NA	NA	NA	NA	NA	NA	NA	NA	NA
Sobic.001G061500	Chr01	4555182	4560274	similar to Ubiquitin-conjugating enzyme E2-17 kDa 1	Sb01g005570	Sobic.001G061500	0.324462	6.66795	0.192222	0.45335	0.214288	0.410474	NA	NA	NA	NA	NA	NA	NA	NA	NA	NA	NA	NA	NA	NA	NA	NA	NA	NA	NA	NA	NA	NA	NA	NA	NA	NA	NA	NA	NA	NA	NA
Sobic.001G061600	Chr01	4562126	4568136	similar to Os03g0792400 protein	Sb01g005580	Sobic.001G061600	0.244024	4.82703	0.463782	0.716457	0.478729	0.460638	0	18	240	0	0	NA	NA	2	12	145	0	0.00151057	-0.100917	2.72509e-16	780	0	780	780	0	2.4	2	1	-0.903019	-0.614919	0.0413793	780	0.000652681	0.00042735	0	NA	1.52727
Sobic.001G061700	Chr01	4568595	4572148	similar to BTB/POZ domain containing protein	expressed	Sb01g005590	Sobic.001G061700	0.0113432	5.78711	0.946667	0.978673	0.197736	0.151553	0	22	370	0	0	NA	NA	4	18	205	0	0.00463029	0.139197	0.188605	1131	0	1131	1126	5	1.69565	0	3	NA	0.258748	0.434286	1131	0	0.00104206	0	NA	0
Sobic.001G061800	Chr01	4572359	4576974	similar to Replication factor C 38 kDa subunit	Sb01g005600	Sobic.001G061800	-0.436183	5.30885	0.111364	0.338558	0.228674	0.493696	NA	NA	NA	NA	NA	NA	NA	NA	NA	NA	NA	NA	NA	NA	NA	NA	NA	NA	NA	NA	NA	NA	NA	NA	NA	NA	NA	NA	NA	NA	NA
Sobic.001G061900	Chr01	4580701	4583363	similar to Putative uncharacterized protein	Sb01g005610	Sobic.001G061900	-0.485839	3.11512	0.258248	0.532135	0.423056	0.672291	1	10	20	0.013267	0	1	1	NA	NA	NA	NA	NA	NA	NA	NA	NA	NA	NA	NA	NA	NA	NA	NA	NA	NA	NA	NA	NA	NA	NA	NA
Sobic.001G062300	Chr01	4620324	4628750	similar to Aldehyde oxidase-2	Sb01g005650	Sobic.001G062300	0.374695	7.66641	0.238829	0.50989	0.35905	0.554543	6	22	1096	0.000466573	0.00108749	1	1	32	16	857	0.00148743	0.0076969	0.0505495	0.128586	3813	0	3813	3806	7	1.94231	5	25	-0.0771163	-0.180524	0.261986	3813	0.000438691	0.00244194	0.141289	0.313677	0.179649
Sobic.001G062500	Chr01	4661188	4668952	similar to Aldehyde oxidase-2	Sb01g005670	Sobic.001G062500	-0.560419	2.09416	0.212442	0.478076	0.598683	0.775273	NA	NA	NA	NA	NA	NA	NA	NA	NA	NA	NA	NA	NA	NA	NA	NA	NA	NA	NA	NA	NA	NA	NA	NA	NA	NA	NA	NA	NA	NA	NA
Sobic.001G062600	Chr01	4675178	4682162	similar to Aldehyde oxidase	Sb01g005680	Sobic.001G062600	-1.48356	3.02728	0.0221444	0.132694	0.491186	1.62095	0	10	8	NA	NA	NA	NA	NA	NA	NA	NA	NA	NA	NA	NA	NA	NA	NA	NA	NA	NA	NA	NA	NA	NA	NA	NA	NA	NA	NA	NA
Sobic.001G062700	Chr01	4692464	4694308	similar to Putative uncharacterized protein	Sb01g005690	Sobic.001G062700	-1.2159	0.215505	0.226726	0.495071	1.5432	1.60269	NA	NA	NA	NA	NA	NA	NA	NA	NA	NA	NA	NA	NA	NA	NA	NA	NA	NA	NA	NA	NA	NA	NA	NA	NA	NA	NA	NA	NA	NA	NA
Sobic.001G062900	Chr01	4700934	4706989	similar to Putative glutamate carboxypeptidase	Sb01g005710	Sobic.001G062900	0.282137	3.23329	0.517086	0.753633	0.647341	0.704764	2	10	20	0.0152818	0	1	1	1	10	18	0.0108611	0	0.52381	0.6	15	0	15	15	0	Inf	0	0	NA	NA	NA	15	0	0	NA	1.40702	NA
Sobic.001G063100	Chr01	4714357	4717282	similar to Putative uncharacterized protein OSJNBa0087O09.6	Sb01g005730	Sobic.001G063100	0.243098	4.86042	0.216664	0.482489	0.222172	0.263372	8	22	134	0.00278393	0.00570858	1	1	5	14	88	0	0	0.166667	0.25	666	0	666	664	2	0.6	5	4	-1.79107	0.781486	0.151589	666	0.001365	0.0027313	Inf	Inf	0.499762
Sobic.001G063300	Chr01	4722547	4726647	similar to Putative uncharacterized protein	Sb01g005750	Sobic.001G063300	-1.23328	3.90672	0.195012	0.456912	0.664472	1.01155	0	14	116	0	0	NA	NA	NA	NA	NA	NA	NA	NA	NA	NA	NA	NA	NA	NA	NA	NA	NA	NA	NA	NA	NA	NA	NA	NA	NA	NA
Sobic.001G063400	Chr01	4727524	4732311	similar to Putative RING zinc finger protein	Sb01g005760	Sobic.001G063400	-0.207011	5.74542	0.594546	0.801687	0.603901	0.454246	0	20	312	0	0	NA	NA	1	16	280	0.000361804	0	-0.142857	-0.0769231	987	0	987	987	0	1.54839	0	2	NA	-0.582052	0.0989011	987	0	0.000659365	NA	0	0
Sobic.001G063500	Chr01	4763265	4766909	similar to Expressed protein	Sb01g005770	Sobic.001G063500	0.126516	5.96859	0.767981	0.899257	0.93764	0.539955	0	18	104	0	0	NA	NA	0	16	73	0	0	NA	NA	534	0	534	534	0	0.428571	0	0	NA	NA	NA	534	0	0	NA	NA	NA
Sobic.001G063600	Chr01	4771823	4776573	similar to Putative uncharacterized protein	Sb01g005780	Sobic.001G063600	-0.210568	3.6745	0.663408	0.843279	0.433754	0.469552	0	16	45	0	0	NA	NA	1	14	21	0	0	-0.25	-0.142857	234	0	234	234	0	Inf	0	0	NA	NA	NA	234	0	0	NA	NA	NA
Sobic.001G063700	Chr01	4776697	4785402	weakly similar to Expressed protein	Sb01g005790	Sobic.001G063700	-0.277507	5.8415	0.223769	0.49148	0.27607	0.24179	3	22	635	0.000371943	0.0009538	1	1	4	12	611	0.000709523	0.000838874	0.466667	0.534884	2478	0	2478	2476	2	1.39535	2	2	1.6648	0.254305	0.176623	2478	0.000425563	0.000349744	1.137	0.524216	1.21678
Sobic.001G063800	Chr01	4786964	4790122	similar to Putative uncharacterized protein	Sb01g005800	Sobic.001G063800	0.997636	3.60916	0.000162488	0.00593286	0.278393	0.377375	0	20	72	0	0	NA	NA	1	16	68	0	0	0.555556	0.615385	366	0	366	366	0	5.5	0	1	NA	1.14799	0.2	366	0	0.00145719	NA	NA	0
Sobic.001G063900	Chr01	4792518	4799465	similar to Putative C3HC4 type RING zinc finger protein	Sb01g005810	Sobic.001G063900	0.789801	1.28189	0.0277088	0.150571	0.424453	0.500863	NA	NA	NA	NA	NA	NA	NA	NA	NA	NA	NA	NA	NA	NA	NA	NA	NA	NA	NA	NA	NA	NA	NA	NA	NA	NA	NA	NA	NA	NA	NA
Sobic.001G064000	Chr01	4802788	4805964	Predicted protein	Sb01g005820	Sobic.001G064000	-0.0488729	6.20527	0.816246	0.92274	0.127943	0.366582	NA	NA	NA	NA	NA	NA	NA	NA	NA	NA	NA	NA	NA	NA	NA	NA	NA	NA	NA	NA	NA	NA	NA	NA	NA	NA	NA	NA	NA	NA	NA
Sobic.001G064200	Chr01	4831163	4835634	NA	Sb01g005835	Sobic.001G064200	0.512149	7.59049	0.170676	0.42714	0.425427	0.694912	0	22	350	0	0	NA	NA	3	16	349	0.000430129	0.00109077	0.774648	0.8	1050	0	1050	1050	0	0.5	0	2	NA	-1.3624	0	1050	0	0.00042328	0	0	0
Sobic.001G064500	Chr01	4879039	4882999	similar to J-domain protein	Sb01g005860	Sobic.001G064500	-0.289797	8.21679	0.402643	0.668522	0.52701	0.547248	NA	NA	NA	NA	NA	NA	NA	NA	NA	NA	NA	NA	NA	NA	NA	NA	NA	NA	NA	NA	NA	NA	NA	NA	NA	NA	NA	NA	NA	NA	NA
Sobic.001G064600	Chr01	4888353	4893444	similar to IQ calmodulin-binding motif family protein	expressed	Sb01g005870	Sobic.001G064600	-0.67649	4.73323	0.0828698	0.285213	0.316407	0.665737	2	20	368	0.000601743	0.000716798	1	1	0	10	51	0	0	NA	NA	156	0	156	156	0	Inf	0	0	NA	NA	NA	156	0	0	Inf	Inf	NA
Sobic.001G064700	Chr01	4893724	4897389	NA	Sb01g005880	Sobic.001G064700	-0.477944	2.4738	0.108115	0.332824	0.296386	0.363429	NA	NA	NA	NA	NA	NA	NA	NA	NA	NA	NA	NA	NA	NA	NA	NA	NA	NA	NA	NA	NA	NA	NA	NA	NA	NA	NA	NA	NA	NA	NA
Sobic.001G064800	Chr01	4898599	4901448	NA	Sb01g005890	Sobic.001G064800	0.108299	3.67167	0.662669	0.842776	0.337331	0.299406	0	20	104	0	0	NA	NA	1	12	108	0	0.00221239	-0.0909091	5.9952e-16	441	0	441	441	0	1	1	2	-1.24343	-0.996601	-2.22045e-16	441	0.000412286	0.00140374	0	NA	0.293706
Sobic.001G064900	Chr01	4902584	4904409	similar to SNARE protein	Sb01g005900	Sobic.001G064900	0.459119	3.21031	0.14038	0.384075	0.32256	0.49802	1	20	22	0	0.012357	1	1	0	16	36	0	0	NA	NA	162	0	162	162	0	0.857143	1	0	-1.24343	NA	0	162	0.00112233	0	Inf	NA	Inf
Sobic.001G065000	Chr01	4906847	4923063	NA	Sb01g005910	Sobic.001G065000	-0.291732	6.18538	0.0858559	0.291352	0.23463	0.115627	1	22	185	0.000208688	0	-0.047619	-8.39606e-16	2	12	253	0.000512164	0.00181094	1	1	1314	0	1314	1314	0	1.3913	1	4	-1.24343	-1.68976	0	1314	0.00013837	0.000803315	0	0.407463	0.172249
Sobic.001G065100	Chr01	4926191	4934235	similar to Cullin-4B	putative	expressed	Sb01g005920	Sobic.001G065100	-0.123277	6.40949	0.412088	0.675896	0.0966564	0.173751	1	22	676	0.000108595	0	1	1	0	14	523	0	0	NA	NA	2142	0	2142	2142	0	2.88889	1	0	-1.1285	NA	0	2142	8.48824e-05	0	NA	Inf	Inf
Sobic.001G065200	Chr01	4937142	4941709	similar to Expressed protein	Sb01g005930	Sobic.001G065200	0.374708	1.61417	0.234995	0.505516	0.219628	0.525423	NA	NA	NA	NA	NA	NA	NA	NA	NA	NA	NA	NA	NA	NA	NA	NA	NA	NA	NA	NA	NA	NA	NA	NA	NA	NA	NA	NA	NA	NA	NA
Sobic.001G065300	Chr01	4943452	4950833	similar to Putative DNA-binding protein	Sb01g005940	Sobic.001G065300	-0.303914	1.26781	0.311297	0.587011	0.338259	0.322324	NA	NA	NA	NA	NA	NA	NA	NA	NA	NA	NA	NA	NA	NA	NA	NA	NA	NA	NA	NA	NA	NA	NA	NA	NA	NA	NA	NA	NA	NA	NA
Sobic.001G065500	Chr01	4957719	4964810	similar to Expressed protein	Sb01g005950	Sobic.001G065500	-0.236425	1.99785	0.807081	0.918598	2.20019	1.31627	NA	NA	NA	NA	NA	NA	NA	0	10	37	0	0	NA	NA	NA	NA	NA	NA	NA	NA	NA	NA	NA	NA	NA	NA	NA	NA	NA	NA	NA
Sobic.001G065600	Chr01	4988890	4994406	similar to Putative glycolate oxidase (Os07g0152900 protein) (Putative (S)-2- hydroxy-acid oxidase)	Sb01g005960	Sobic.001G065600	0.854036	5.06769	0.13311	0.373945	0.680524	1.46568	1	18	98	0	0.00152905	-0.0588235	5.6205e-16	1	12	181	0	0.00227842	1	1	576	0	576	576	0	1.33333	1	2	-1.25419	-1.23716	0	576	0.000347222	0.000992063	0.671101	NA	0.35
ARCAD_BFF.747	NA	NA	NA	NA	NA	NA	0.899897	1.74065	0.509622	0.748786	1.47077	1.35019	NA	NA	NA	NA	NA	NA	NA	NA	NA	NA	NA	NA	NA	NA	747	0	747	744	3	2.1	1	5	1.44272	-0.0611259	0.384544	747	0.000730194	0.00254669	NA	NA	0.286722
Sobic.001G065800	Chr01	5014838	5016799	similar to Glutathione transferase	Sb01g005990	Sobic.001G065800	0.84119	6.49848	0.0611816	0.239194	0.632672	0.632322	4	22	109	0	0.0163867	1	1	NA	NA	NA	NA	NA	NA	NA	477	0	477	475	2	0.7	3	5	0.864067	-0.188225	-0.089722	477	0.00268937	0.0036854	NA	NA	0.729735
Sobic.001G065900	Chr01	5021922	5022589	similar to Glutathione transferase	Sb01g006000	Sobic.001G065900	1.9516	1.09587	0.00542409	0.0553091	1.08856	1.05142	NA	NA	NA	NA	NA	NA	NA	NA	NA	NA	NA	NA	NA	NA	NA	NA	NA	NA	NA	NA	NA	NA	NA	NA	NA	NA	NA	NA	NA	NA	NA
Sobic.001G066000	Chr01	5024430	5025262	similar to Glutathione-S-transferase	Sb01g006010	Sobic.001G066000	0.739666	-0.258593	0.169629	0.426165	0.646717	0.716918	NA	NA	NA	NA	NA	NA	NA	NA	NA	NA	NA	NA	NA	NA	NA	NA	NA	NA	NA	NA	NA	NA	NA	NA	NA	NA	NA	NA	NA	NA	NA
Sobic.001G066100	Chr01	5025532	5030409	similar to TCP family transcription factor containing protein	expressed	Sb01g006020	Sobic.001G066100	0.314515	3.06336	0.407168	0.672186	0.703494	0.489271	NA	NA	NA	NA	NA	NA	NA	NA	NA	NA	NA	NA	NA	NA	NA	NA	NA	NA	NA	NA	NA	NA	NA	NA	NA	NA	NA	NA	NA	NA	NA
Sobic.001G066300	Chr01	5037842	5042575	similar to LEM3 family/CDC50 family protein	expressed	Sb01g006030	Sobic.001G066300	-0.371608	4.17802	0.0910161	0.301584	0.249425	0.242069	NA	NA	NA	NA	NA	NA	NA	NA	NA	NA	NA	NA	NA	NA	NA	NA	NA	NA	NA	NA	NA	NA	NA	NA	NA	NA	NA	NA	NA	NA	NA
Sobic.001G066700	Chr01	5066978	5070026	similar to Expressed protein	Sb01g006060	Sobic.001G066700	-0.13061	4.9655	0.499456	0.742433	0.212124	0.234835	1	22	154	0	0.00502723	1	1	1	18	116	0	0.00673231	0.55	0.589744	507	0	507	505	2	2.5	1	1	1.44272	0.986274	-0.0147059	507	0.00107585	0.000986193	0.746732	NA	1.09091
Sobic.001G066900	Chr01	5072701	5076586	similar to Putative mannan endo-1	4-beta-mannosidase 5 precursor	Sb01g006080	Sobic.001G066900	-2.22511	2.02672	0.00267901	0.0361989	0.796702	1.1885	NA	NA	NA	NA	NA	NA	NA	NA	NA	NA	NA	NA	NA	NA	NA	NA	NA	NA	NA	NA	NA	NA	NA	NA	NA	NA	NA	NA	NA	NA	NA
Sobic.001G067000	Chr01	5079569	5084279	similar to Cell differentiation protein rcd1	putative	expressed	Sb01g006090	Sobic.001G067000	-0.352507	3.81549	0.307652	0.583395	0.249338	0.660457	0	22	164	0	0	NA	NA	NA	NA	NA	NA	NA	NA	NA	12	0	12	12	0	1	0	0	NA	NA	NA	12	0	0	NA	NA	NA
Sobic.001G067100	Chr01	5084280	5087994	similar to Ferredoxin--NADP reductase	root isozyme	chloroplast precursor	Sb01g006100	Sobic.001G067100	0.55032	4.96484	0.142894	0.387596	0.461026	0.928793	6	22	229	0	0.0110291	1	1	9	12	224	0	0.00556141	0.426523	0.516129	990	0	990	987	3	3.375	5	6	2.08573	0.851675	0.152927	990	0.00266299	0.00288841	1.98315	NA	0.921959
Sobic.001G067200	Chr01	5088847	5093168	similar to Expressed protein	Sb01g006110	Sobic.001G067200	0.603566	4.45501	0.0306111	0.159005	0.277552	0.516863	4	14	38	0	0	0.61039	0.625	14	12	61	0.0068663	0	0.468439	0.554479	585	0	585	583	2	2	2	8	-1.17702	0.947346	0.314496	585	0.000997151	0.00695157	NA	0	0.143443
Sobic.001G067300	Chr01	5093639	5097087	similar to Histidinol dehydrogenase	chloroplast precursor	Sb01g006120	Sobic.001G067300	0.00348475	5.52617	0.981393	0.993567	0.182962	0.412477	NA	NA	NA	NA	NA	NA	NA	NA	NA	NA	NA	NA	NA	NA	NA	NA	NA	NA	NA	NA	NA	NA	NA	NA	NA	NA	NA	NA	NA	NA	NA
Sobic.001G067400	Chr01	5097859	5103044	similar to Os03g0784300 protein	Sb01g006130	Sobic.001G067400	0.548237	2.74333	0.0275776	0.150172	0.24995	0.265672	0	10	14	0	0	NA	NA	NA	NA	NA	NA	NA	NA	NA	NA	NA	NA	NA	NA	NA	NA	NA	NA	NA	NA	NA	NA	NA	NA	NA	NA
Sobic.001G067500	Chr01	5108083	5109967	similar to Os03g0784100 protein	Sb01g006140	Sobic.001G067500	0.225915	0.803646	0.670001	0.846476	0.774481	0.751081	NA	NA	NA	NA	NA	NA	NA	NA	NA	NA	NA	NA	NA	NA	NA	NA	NA	NA	NA	NA	NA	NA	NA	NA	NA	NA	NA	NA	NA	NA	NA
Sobic.001G067601	Chr01	5114824	5115724	similar to Os04g0295000 protein	Sb01g006150	v2.1_None	0.449398	2.59447	0.0690938	0.256792	0.223991	0.267003	NA	NA	NA	NA	NA	NA	NA	NA	NA	NA	NA	NA	NA	NA	NA	NA	NA	NA	NA	NA	NA	NA	NA	NA	NA	NA	NA	NA	NA	NA	NA
Sobic.001G067800	Chr01	5130324	5135683	similar to Putative uncharacterized protein	Sb01g006170	Sobic.001G067800	-0.492647	0.746696	0.370913	0.642819	1.15093	0.563233	NA	NA	NA	NA	NA	NA	NA	NA	NA	NA	NA	NA	NA	NA	NA	NA	NA	NA	NA	NA	NA	NA	NA	NA	NA	NA	NA	NA	NA	NA	NA
Sobic.001G068600	Chr01	5244731	5245553	NA	Sb01g006210	Sobic.001G068600	-0.13132	3.78489	0.902656	0.960556	1.44821	1.4733	NA	NA	NA	NA	NA	NA	NA	NA	NA	NA	NA	NA	NA	NA	NA	NA	NA	NA	NA	NA	NA	NA	NA	NA	NA	NA	NA	NA	NA	NA	NA
Sobic.001G068700	Chr01	5251105	5253619	similar to Putative uncharacterized protein	Sb01g006220	Sobic.001G068700	0.140943	5.00937	0.511949	0.750327	0.17767	0.34503	0	22	244	0	0	NA	NA	3	14	129	0.000470441	0.00316484	0.767956	0.8125	735	0	735	734	1	1.47368	0	3	NA	-0.516095	0.0659341	735	0	0.00137674	0	0	0
Sobic.001G069000	Chr01	5257184	5259944	NA	Sb01g006240	Sobic.001G069000	0.299314	6.65809	0.232077	0.502031	0.329211	0.445031	0	20	28	0	0	NA	NA	0	14	46	0	0	NA	NA	150	0	150	147	3	0.607143	0	0	NA	NA	NA	150	0	0	NA	NA	NA
Sobic.001G069200	Chr01	5272827	5273804	weakly similar to Putative uncharacterized protein OSJNBa0091J19.23	Sb01g006250	Sobic.001G069200	0.27631	3.03403	0.318634	0.593894	0.219242	0.424576	1	22	49	0.00150534	0	1	1	0	10	35	0	0	NA	NA	147	0	147	147	0	Inf	1	0	-1.1285	NA	0	147	0.00123686	0	NA	Inf	Inf
Sobic.001G069300	Chr01	5274168	5277358	NA	Sb01g006260	Sobic.001G069300	-1.04544	1.06447	0.000909681	0.0181686	0.298917	0.342731	NA	NA	NA	NA	NA	NA	NA	NA	NA	NA	NA	NA	NA	NA	NA	NA	NA	NA	NA	NA	NA	NA	NA	NA	NA	NA	NA	NA	NA	NA	NA
Sobic.001G069400	Chr01	5280602	5282919	weakly similar to Tyrosine specific protein phosphatase-like	Sb01g006270	Sobic.001G069400	-0.0325347	2.37374	0.919876	0.967989	0.245354	0.160328	0	12	17	0	0	NA	NA	NA	NA	NA	NA	NA	NA	NA	NA	NA	NA	NA	NA	NA	NA	NA	NA	NA	NA	NA	NA	NA	NA	NA	NA
Sobic.001G069500	Chr01	5284559	5287963	similar to Putative uncharacterized protein	Sb01g006280	Sobic.001G069500	0.529436	3.31858	0.239885	0.51111	0.516286	1.26774	0	10	60	0	0	NA	NA	0	10	31	0	0	NA	NA	129	0	0	0	0	NA	NA	NA	NA	NA	0	129	0	0	NA	NA	NA
Sobic.001G069600	Chr01	5290706	5293202	NA	Sb01g006290	Sobic.001G069600	0.303603	3.07387	0.219553	0.486085	0.160016	0.330887	0	18	26	0	0	NA	NA	0	12	63	0	0	NA	NA	258	0	258	258	0	1	0	0	NA	NA	NA	258	0	0	NA	NA	NA
Sobic.001G069700	Chr01	5294063	5297012	similar to Putative uncharacterized protein	Sb01g006300	Sobic.001G069700	-0.53163	5.86102	0.245828	0.517499	0.167759	0.824732	0	22	237	0	0	NA	NA	5	14	134	0.000845309	0.0029304	1	1	657	0	657	656	1	2.625	0	5	NA	-0.815726	0	657	0	0.00259477	0	0	0
Sobic.001G069800	Chr01	5297793	5301176	similar to Tubulin beta-2/beta-3 chain	Sb01g006310	Sobic.001G069800	-0.685971	5.83911	0.0370109	0.177258	0.464826	0.468048	7	22	353	0	0.00724813	0.943445	0.948454	6	18	175	0	0.0039581	0.308576	0.34318	1203	0	1203	1201	2	0.92	4	4	-0.931679	1.22812	0.162251	1203	0.000846369	0.00164338	1.83121	NA	0.515018
Sobic.001G069900	Chr01	5304060	5308636	similar to Chromosome chr19 scaffold_126	whole genome shotgun sequence	Sb01g006320	Sobic.001G069900	-0.318733	5.24609	0.118438	0.35013	0.271178	0.21263	5	22	278	0.000273555	0.00344597	1	1	3	14	156	0	0.00819356	0.427793	0.483871	768	0	768	768	0	3.375	3	4	-1.59996	0.395454	0.412704	768	0.000710227	0.00219081	0.420571	Inf	0.324185
Sobic.001G070000	Chr01	5311279	5314215	NA	Sb01g006330	Sobic.001G070000	1.00355	8.78899	0.00891733	0.0757553	0.325184	0.919517	0	22	141	0	0	NA	NA	1	18	126	0	0.00455618	0.357143	0.407407	426	0	426	426	0	Inf	0	1	NA	-1.08823	0	426	0	0.000521648	0	NA	0
Sobic.001G070500	Chr01	5375327	5376677	similar to Photosystem I reaction center subunit III	chloroplast precursor	Sb01g006370	Sobic.001G070500	2.42105	9.44587	0.000120581	0.00500069	1.00536	1.41767	0	22	161	0	0	NA	NA	3	18	167	0	0.00710509	0.581395	0.619048	579	0	579	578	1	0.357143	0	2	NA	0.195897	0.3	579	0	0.00134331	0	NA	0
Sobic.001G070600	Chr01	5379263	5384871	similar to Os03g0777700 protein	Sb01g006380	Sobic.001G070600	0.224847	5.48587	0.355933	0.627731	0.18144	0.523336	4	20	222	0	0	0.836682	0.849372	NA	NA	NA	NA	NA	NA	NA	2208	0	2208	2207	1	1.68966	2	2	-1.17268	-0.410669	0	2208	0.000203804	0.000362319	NA	NA	0.5625
Sobic.001G070700	Chr01	5384956	5389427	similar to Os03g0777600 protein	Sb01g006383	Sobic.001G070700	0.18034	4.50863	0.396867	0.663626	0.181239	0.363891	2	22	221	0.000660458	0	1	1	3	16	130	0.00170685	0	0.458239	0.599237	714	0	714	714	0	2	2	2	-1.42961	0.793561	0.0565771	714	0.000509295	0.00131052	NA	0.386946	0.388619
Sobic.001G070800	Chr01	5400024	5402891	similar to Putative uncharacterized protein	Sb01g006390	Sobic.001G070800	0.00928672	4.41423	0.963901	0.986298	0.279281	0.360841	0	22	104	0	0	NA	NA	1	18	70	0.000665115	0	-0.0588235	5.6205e-16	300	0	300	300	0	2.66667	0	0	NA	NA	NA	300	0	0	NA	0	NA
Sobic.001G070900	Chr01	5404060	5408624	weakly similar to Putative uncharacterized protein	Sb01g006400	Sobic.001G070900	-1.34391	1.20866	0.027712	0.150571	0.867906	0.736162	NA	NA	NA	NA	NA	NA	NA	NA	NA	NA	NA	NA	NA	NA	NA	NA	NA	NA	NA	NA	NA	NA	NA	NA	NA	NA	NA	NA	NA	NA	NA
Sobic.001G071000	Chr01	5407631	5409957	similar to Putative uncharacterized protein	Sb01g006410	Sobic.001G071000	-3.57481	1.52382	0.000135549	0.00534517	0.748917	2.21766	NA	NA	NA	NA	NA	NA	NA	NA	NA	NA	NA	NA	NA	NA	NA	NA	NA	NA	NA	NA	NA	NA	NA	NA	NA	NA	NA	NA	NA	NA	NA
Sobic.001G071100	Chr01	5420226	5421968	similar to DNAJ protein	putative	expressed	Sb01g006420	Sobic.001G071100	0.248847	2.88333	0.386302	0.656199	0.346906	0.352987	0	18	51	0	0	NA	NA	1	10	83	0	0.0079096	0.52381	0.6	252	0	252	252	0	2.83333	0	1	NA	0.850568	0.2	252	0	0.0021164	0	NA	0
Sobic.001G071400	Chr01	5432680	5442351	similar to Protein HIRA	Sb01g006440	Sobic.001G071400	-0.0497311	5.51825	0.766698	0.89852	0.155734	0.202445	7	22	555	0.000781395	0.00133394	0.943226	0.950372	6	12	655	0.000927033	0.000374532	0.220779	0.294118	2250	0	2250	2249	1	1.15	4	3	-0.834181	-0.090561	0.409524	2250	0.000468687	0.000533333	3.56162	0.842899	0.878788
Sobic.001G071600	Chr01	5447289	5455568	Predicted protein	Sb01g006460	Sobic.001G071600	-0.568016	5.91644	0.340814	0.614149	0.456963	0.789717	35	18	525	0.00221105	0.0113027	0.992027	0.993739	3	10	210	0.00218998	0.00746269	1	1	642	0	642	641	1	1.6	4	3	0.278929	0.698995	-0.158612	642	0.00236241	0.00249221	1.51456	1.00962	0.947917
Sobic.001G071700	Chr01	5458789	5462110	similar to Protein kinase domain containing protein	expressed	Sb01g006470	Sobic.001G071700	2.07752	3.47691	4.84067e-05	0.00272382	0.608712	1.24088	NA	NA	NA	NA	NA	NA	NA	4	12	36	0.005659	0.0193939	0.869281	0.897959	18	0	0	0	0	NA	NA	NA	NA	NA	0	18	0	0	NA	NA	NA
Sobic.001G071800	Chr01	5461670	5471606	similar to Glucose-6-phosphate isomerase	cytosolic	Sb01g006480	Sobic.001G071800	0.299831	7.99018	0.27613	0.551397	0.30436	0.554689	NA	NA	NA	NA	NA	NA	NA	NA	NA	NA	NA	NA	NA	NA	NA	NA	NA	NA	NA	NA	NA	NA	NA	NA	NA	NA	NA	NA	NA	NA	NA
Sobic.001G072000	Chr01	5477234	5483153	similar to Succinate dehydrogenase [ubiquinone] flavoprotein subunit	mitochondrial precursor	Sb01g006490	Sobic.001G072000	-1.51282	4.45866	0.00288359	0.0378833	0.306649	0.943607	4	22	235	0.000316178	0.00110059	1	1	NA	NA	NA	NA	NA	NA	NA	NA	NA	NA	NA	NA	NA	NA	NA	NA	NA	NA	NA	NA	NA	NA	NA	NA
Sobic.001G072300	Chr01	5495675	5498967	similar to Putative uncharacterized protein	Sb01g006510	Sobic.001G072300	-0.29551	3.59483	0.524787	0.75921	0.664486	0.719261	1	18	59	0	0	1	1	0	10	52	0	0	NA	NA	186	0	186	186	0	Inf	1	0	-0.950772	NA	0	186	0.00119474	0	NA	NA	Inf
Sobic.001G072500	Chr01	5502583	5522528	similar to Os01g0916800 protein	Sb01g006520	Sobic.001G072500	-0.0638297	6.06537	0.746244	0.888362	0.252653	0.220141	2	20	400	0	0	0.785714	0.762712	8	14	365	0.00112121	0	0.402439	0.461358	2325	0	2325	2325	0	2.48571	1	7	-1.24343	-1.70411	2.22045e-16	2325	7.82014e-05	0.000824373	NA	0	0.0948617
Sobic.001G072600	Chr01	5526746	5531320	weakly similar to Putative uncharacterized protein	Sb01g006530	Sobic.001G072600	0.208576	4.76026	0.638306	0.828512	0.970278	0.580974	1	10	516	0.000290708	0	1	1	2	14	79	0	0	1	1	531	0	531	531	0	1.54545	1	2	-0.338491	-0.756042	0	531	0.000753296	0.00125549	NA	Inf	0.6
Sobic.001G072700	Chr01	5531321	5535715	similar to Dehydrogenase	putative	expressed	Sb01g006540	Sobic.001G072700	0.700528	6.09967	0.00691247	0.0641433	0.307441	0.469946	2	22	303	0	0.00236128	1	1	5	18	242	0.000371541	0.00308613	-0.171525	-0.111635	888	0	888	886	2	2.72727	2	1	-0.778153	1.253	0.193484	888	0.000573301	0.000603282	0.765127	0	0.950303
Sobic.001G072800	Chr01	5536525	5539443	similar to Putative uncharacterized protein	Sb01g006550	Sobic.001G072800	0.558655	4.02702	0.0543183	0.22296	0.240251	0.509782	1	22	89	0	0.002886	1	1	1	16	89	0	0	-0.166667	-0.0909091	345	0	345	345	0	4	1	0	-1.1285	NA	0	345	0.000527009	0	Inf	NA	Inf
Sobic.001G072900	Chr01	5539713	5545111	NA	Sb01g006560	Sobic.001G072900	-0.883416	1.83668	0.0225603	0.13382	0.397791	0.583862	NA	NA	NA	NA	NA	NA	NA	NA	NA	NA	NA	NA	NA	NA	NA	NA	NA	NA	NA	NA	NA	NA	NA	NA	NA	NA	NA	NA	NA	NA	NA
Sobic.001G073000	Chr01	5546765	5548122	similar to Dolichol-phosphate mannosyltransferase-like	Sb01g006570	Sobic.001G073000	0.204341	3.44572	0.286612	0.56222	0.182702	0.123396	1	22	46	0	0.00535547	1	1	NA	NA	NA	NA	NA	NA	NA	270	0	270	270	0	2.5	1	1	-1.1285	-1.29971	0	270	0.000673401	0.000925926	NA	NA	0.727273
Sobic.001G073300	Chr01	5570905	5573577	similar to Putative uncharacterized protein	Sb01g006610	Sobic.001G073300	1.48727	4.39145	0.000796508	0.0166966	0.470434	0.878684	1	20	43	0	0	1	1	1	14	178	0.00118967	0	0.0666667	0.142857	549	0	549	549	0	9	1	1	1.31992	1.44416	-0.148148	549	0.0009758	0.00104085	NA	0	0.9375
Sobic.001G073400	Chr01	5573810	5575812	similar to Os03g0774400 protein	Sb01g006620	Sobic.001G073400	0.161768	2.03486	0.677067	0.850466	0.691126	0.596362	4	14	10	0	0	1	1	3	10	54	0	0.0292505	0.250936	0.376238	150	0	150	148	2	1.5	1	1	1.4451	1.4451	-0.153846	150	0.004	0.004	0	NA	1
Sobic.001G073500	Chr01	5579855	5596726	similar to Putative uncharacterized protein	Sb01g006630	Sobic.001G073500	1.35833	6.72041	2.83057e-05	0.00201344	0.238191	0.783464	0	22	493	0	0	NA	NA	4	18	289	0.000306223	0.000603865	0.247761	0.243354	1551	0	1551	1551	0	0.85	0	2	NA	-1.06559	0	1551	0	0.00032749	0	0	0
Sobic.001G073600	Chr01	5599178	5602217	similar to Putative NADH dehydrogenase	Sb01g006640	Sobic.001G073600	-0.156073	6.31059	0.378336	0.650514	0.210555	0.203832	NA	NA	NA	NA	NA	NA	NA	NA	NA	NA	NA	NA	NA	NA	NA	NA	NA	NA	NA	NA	NA	NA	NA	NA	NA	NA	NA	NA	NA	NA	NA
Sobic.001G073700	Chr01	5604585	5607617	similar to Tubulin alpha-3 chain	Sb01g006650	Sobic.001G073700	-0.713995	7.61889	0.0377896	0.179565	0.426604	0.494414	1	22	450	0	0.000553817	1	1	6	18	446	0	0.00310673	0.632653	0.666667	1353	0	1353	1337	16	0.644647	0	3	NA	-1.51297	0	1353	0	0.000492732	0.178264	NA	0
Sobic.001G073800	Chr01	5618990	5621480	similar to Putative uncharacterized protein	Sb01g006670	Sobic.001G073800	0.96371	1.13544	0.0305389	0.15889	0.738005	0.599865	NA	NA	NA	NA	NA	NA	NA	NA	NA	NA	NA	NA	NA	NA	NA	NA	NA	NA	NA	NA	NA	NA	NA	NA	NA	NA	NA	NA	NA	NA	NA
Sobic.001G073900	Chr01	5624795	5634742	NA	Sb01g006680	Sobic.001G073900	0.886704	7.18435	0.00638197	0.0610835	0.231988	0.785587	NA	NA	NA	NA	NA	NA	NA	NA	NA	NA	NA	NA	NA	NA	198	0	198	198	0	1	0	0	NA	NA	NA	198	0	0	NA	NA	NA
Sobic.001G074000	Chr01	5643150	5647346	similar to Putative uncharacterized protein	Sb01g006690	Sobic.001G074000	-1.20575	6.27893	0.00924342	0.0775776	0.456744	0.558129	0	22	592	0	0	NA	NA	2	14	124	0.00142867	0	0.621622	0.666667	963	0	963	958	5	4.33333	0	2	NA	-1.23716	0	963	0	0.000593384	NA	0	0
Sobic.001G074100	Chr01	5653822	5662632	similar to Kinesin motor domain containing protein	expressed	Sb01g006700	Sobic.001G074100	-1.22326	3.70834	0.00211672	0.0312575	0.7976	0.40308	3	10	109	0.0014013	0.0048529	1	1	NA	NA	NA	NA	NA	NA	NA	NA	NA	NA	NA	NA	NA	NA	NA	NA	NA	NA	NA	NA	NA	NA	NA	NA
Sobic.001G074200	Chr01	5670222	5674809	similar to Wound and phytochrome signaling involved receptor like kinase	Sb01g006710	Sobic.001G074200	-0.0784581	4.30107	0.721481	0.875159	0.255039	0.254618	14	18	162	0.000553308	0.0116195	1	1	8	14	53	0.00353941	0.0284121	0.168801	0.262537	504	0	504	501	3	2.14286	5	7	-1.4458	0.487504	0.348834	504	0.00224238	0.00620276	0.408963	0.156328	0.361513
Sobic.001G074300	Chr01	5679735	5680218	NA	Sb01g006720	Sobic.001G074300	-0.209961	5.3345	0.553929	0.776281	0.284156	0.569883	0	20	27	0	0	NA	NA	3	16	21	0	0.0882353	-0.0666667	0	120	0	120	120	0	Inf	0	3	NA	1.47376	0.590062	120	0	0.0130952	0	NA	0
Sobic.001G074400	Chr01	5686867	5688962	similar to Putative uncharacterized protein	Sb01g006730	Sobic.001G074400	0.213612	3.28033	0.519012	0.754664	0.605654	0.405947	0	14	9	NA	NA	NA	NA	0	14	7	NA	NA	NA	NA	39	0	39	39	0	4	0	0	NA	NA	NA	39	0	0	NA	NA	NA
Sobic.001G074601	Chr01	5696527	5697291	Predicted protein	Sb01g006740	v2.1_None	-0.148367	-0.435709	0.800105	0.915138	0.582387	0.927261	NA	NA	NA	NA	NA	NA	NA	NA	NA	NA	NA	NA	NA	NA	NA	NA	NA	NA	NA	NA	NA	NA	NA	NA	NA	NA	NA	NA	NA	NA	NA
Sobic.001G074700	Chr01	5697660	5700549	similar to Putative cytochrome c oxidase subunit VIa	Sb01g006750	Sobic.001G074700	0.518894	5.60664	0.0113645	0.0879676	0.154239	0.392072	0	22	73	0	0	NA	NA	1	18	73	0.000647249	0	-0.0588235	5.6205e-16	249	0	249	249	0	0.5	0	0	NA	NA	NA	249	0	0	NA	0	NA
Sobic.001G074800	Chr01	5703842	5705776	similar to Putative receptor-type protein kinase LRK1	Sb01g006760	Sobic.001G074800	0.565336	0.629974	0.283948	0.560032	0.819882	0.654912	NA	NA	NA	NA	NA	NA	NA	NA	NA	NA	NA	NA	NA	NA	NA	NA	NA	NA	NA	NA	NA	NA	NA	NA	NA	NA	NA	NA	NA	NA	NA
Sobic.001G075000	Chr01	5710449	5713111	similar to Lectin receptor kinase 7	putative	expressed	Sb01g006780	Sobic.001G075000	0.610856	4.29203	0.139458	0.382536	0.566562	0.745507	7	14	117	0	0.00570858	1	1	10	12	153	0	0.0109006	-0.141046	-0.0483871	873	0	873	873	0	1.0625	6	4	1.61679	0.211137	0.326123	873	0.00357006	0.00195276	0.523694	NA	1.82821
Sobic.001G075101	Chr01	5717165	5727509	similar to Knotted 1	Sb01g006790	v2.1_None	-0.329163	3.07445	0.637969	0.828384	0.44671	0.820403	0	16	39	0	0	NA	NA	NA	NA	NA	NA	NA	NA	NA	NA	NA	NA	NA	NA	NA	NA	NA	NA	NA	NA	NA	NA	NA	NA	NA	NA
Sobic.001G075400	Chr01	5750904	5754421	similar to Expressed protein	Sb01g006810	Sobic.001G075400	-1.7063	2.04569	0.00637173	0.0610329	0.590415	0.761781	NA	NA	NA	NA	NA	NA	NA	NA	NA	NA	NA	NA	NA	NA	NA	NA	NA	NA	NA	NA	NA	NA	NA	NA	NA	NA	NA	NA	NA	NA	NA
Sobic.001G075600	Chr01	5766804	5771415	similar to Putative uncharacterized protein	Sb01g006820	Sobic.001G075600	-1.06463	6.67509	0.036318	0.175625	0.570656	0.836669	2	22	481	0.000153875	0.00152628	1	1	2	10	379	0	0.0030303	0.411765	0.5	1206	0	1206	1206	0	1.88889	1	2	1.1856	0.310634	0.272171	1206	0.000422132	0.000773908	0.503673	Inf	0.545455
Sobic.001G075800	Chr01	5813441	5817349	NA	Sb01g006840	Sobic.001G075800	-0.159796	0.790674	0.780362	0.904839	0.804829	0.392246	NA	NA	NA	NA	NA	NA	NA	NA	NA	NA	NA	NA	NA	NA	NA	NA	NA	NA	NA	NA	NA	NA	NA	NA	NA	NA	NA	NA	NA	NA	NA
Sobic.001G076100	Chr01	5857062	5858776	similar to Expressed protein	Sb01g006870	Sobic.001G076100	1.05446	0.494611	0.0175132	0.115193	0.630874	0.745411	NA	NA	NA	NA	NA	NA	NA	NA	NA	NA	NA	NA	NA	NA	NA	NA	NA	NA	NA	NA	NA	NA	NA	NA	NA	NA	NA	NA	NA	NA	NA
Sobic.001G076200	Chr01	5866980	5869676	similar to Putative uncharacterized protein	Sb01g006880	Sobic.001G076200	0.637909	4.4577	0.111933	0.33967	0.518584	0.701861	7	12	362	0.000581896	0.011988	1	1	5	14	115	0	0.0148285	0.337423	0.417178	672	0	672	671	1	2.66667	3	3	1.60077	0.728261	-0.101299	672	0.00239158	0.00211522	0.808443	Inf	1.13065
Sobic.001G076400	Chr01	5872270	5875944	similar to Expressed protein	Sb01g006900	Sobic.001G076400	0.173725	6.2647	0.391761	0.659667	0.211181	0.349715	NA	NA	NA	NA	NA	NA	NA	NA	NA	NA	NA	NA	NA	NA	NA	NA	NA	NA	NA	NA	NA	NA	NA	NA	NA	NA	NA	NA	NA	NA	NA
Sobic.001G076500	Chr01	5884102	5886855	similar to 9S ribosomal protein	Sb01g006910	Sobic.001G076500	1.22807	5.02613	0.00758633	0.0685133	0.835278	1.14584	0	22	108	0	0	NA	NA	0	18	101	0	0	NA	NA	366	0	366	366	0	3.25	0	0	NA	NA	NA	366	0	0	NA	NA	NA
Sobic.001G076600	Chr01	5886941	5891221	similar to Putative uncharacterized protein	Sb01g006920	Sobic.001G076600	-0.371884	3.61641	0.441442	0.700478	0.184181	0.588693	1	20	93	0	0	1	1	NA	NA	NA	NA	NA	NA	NA	6	0	6	6	0	0	0	0	NA	NA	NA	6	0	0	NA	NA	NA
Sobic.001G076700	Chr01	5896242	5902676	similar to Os03g0769000 protein	Sb01g006930	Sobic.001G076700	-0.887275	4.24442	0.00383464	0.0449613	0.235006	0.519079	0	20	106	0	0	NA	NA	0	12	0	NA	NA	NA	NA	84	0	0	0	0	NA	NA	NA	NA	NA	0	84	0	0	NA	NA	NA
Sobic.001G076900	Chr01	5916110	5917389	similar to Integral membrane protein	putative	expressed	Sb01g006950	Sobic.001G076900	1.6838	1.62715	0.000371893	0.00975615	0.718187	0.536143	NA	NA	NA	NA	NA	NA	NA	0	10	12	0	0	NA	NA	NA	NA	NA	NA	NA	NA	NA	NA	NA	NA	NA	NA	NA	NA	NA	NA	NA
Sobic.001G077000	Chr01	5917984	5920534	similar to Cold acclimation protein COR413-PM1	Sb01g006960	Sobic.001G077000	-0.109181	5.86345	0.664835	0.844035	0.252012	0.418111	7	22	125	0.000616295	0.0136274	1	1	6	18	108	0.000456691	0.0141727	0.217391	0.255705	537	0	537	536	1	0.75	5	3	-1.13813	1.22564	0.398203	537	0.00223464	0.00271497	0.961525	1.34948	0.823081
Sobic.001G077100	Chr01	5922172	5923086	similar to Putative uncharacterized protein	Sb01g006970	Sobic.001G077100	0.420132	1.09745	0.405578	0.67102	0.51632	0.850028	NA	NA	NA	NA	NA	NA	NA	NA	NA	NA	NA	NA	NA	NA	NA	NA	NA	NA	NA	NA	NA	NA	NA	NA	NA	NA	NA	NA	NA	NA	NA
Sobic.001G077200	Chr01	5923250	5929959	similar to Transposon protein	putative	Mutator sub-class	expressed	Sb01g006980	Sobic.001G077200	-1.12504	2.37377	0.0351225	0.17223	0.77551	0.70357	0	8	9	NA	NA	NA	NA	NA	NA	NA	NA	NA	NA	NA	NA	NA	NA	NA	NA	NA	NA	NA	NA	NA	NA	NA	NA	NA	NA	NA	NA
Sobic.001G077300	Chr01	5933825	5937516	similar to Putative thioredoxin	Sb01g006990	Sobic.001G077300	1.42856	6.18346	4.68796e-05	0.00267452	0.287992	0.741371	NA	NA	NA	NA	NA	NA	NA	NA	NA	NA	NA	NA	NA	NA	NA	NA	NA	NA	NA	NA	NA	NA	NA	NA	NA	NA	NA	NA	NA	NA	NA
Sobic.001G077400	Chr01	5940863	5942670	similar to Cytochrome P450 74A1	chloroplast precursor	Sb01g007000	Sobic.001G077400	-0.0645369	2.6043	0.89449	0.957963	0.44356	0.862174	0	14	21	0	0	NA	NA	NA	NA	NA	NA	NA	NA	NA	NA	NA	NA	NA	NA	NA	NA	NA	NA	NA	NA	NA	NA	NA	NA	NA	NA
Sobic.001G077500	Chr01	5943068	5947714	NA	Sb01g007010	Sobic.001G077500	-0.280577	3.56685	0.191934	0.452999	0.180502	0.231592	2	18	78	0	0.00426837	1	1	NA	NA	NA	NA	NA	NA	NA	3	0	0	0	0	NA	NA	NA	NA	NA	0	3	0	0	NA	NA	NA
Sobic.001G077700	Chr01	5950117	5951571	NA	Sb01g007020	Sobic.001G077700	0.784851	0.738163	0.122642	0.357244	0.485183	0.977817	NA	NA	NA	NA	NA	NA	NA	NA	NA	NA	NA	NA	NA	NA	NA	NA	NA	NA	NA	NA	NA	NA	NA	NA	NA	NA	NA	NA	NA	NA	NA
Sobic.001G077800	Chr01	5951856	5958433	similar to Myb-like DNA-binding domain	SHAQKYF class family protein	expressed	Sb01g007030	Sobic.001G077800	0.164837	0.606685	0.734863	0.882702	0.429323	0.663441	NA	NA	NA	NA	NA	NA	NA	NA	NA	NA	NA	NA	NA	NA	NA	NA	NA	NA	NA	NA	NA	NA	NA	NA	NA	NA	NA	NA	NA	NA	NA
Sobic.001G077900	Chr01	5967021	5971732	similar to Os03g0766000 protein	Sb01g007040	Sobic.001G077900	-0.329094	5.5057	0.0772723	0.273432	0.228086	0.206363	2	22	225	0	0.00221056	1	1	1	18	138	0	0.0011655	-0.0588235	5.6205e-16	681	0	681	680	1	3.33333	2	2	-1.42961	-1.3624	0	681	0.000533974	0.000652635	1.89666	NA	0.818182
Sobic.001G078000	Chr01	5971832	5972842	similar to Putative uncharacterized protein	Sb01g007050	Sobic.001G078000	3.12164	6.8152	1.68194e-05	0.00145962	1.12874	1.67337	1	16	67	0	0	1	1	0	18	71	0	0	NA	NA	357	0	357	357	0	0.444444	1	0	-0.258427	NA	0	357	0.000933707	0	NA	NA	Inf
Sobic.001G078100	Chr01	5976648	5979904	similar to Expressed protein	Sb01g007060	Sobic.001G078100	0.375851	5.25686	0.662536	0.842737	0.627291	0.683491	3	22	185	0.000398987	0	1	1	2	12	385	0.000186567	0.00115808	0.612903	0.666667	1476	0	1476	1473	3	1.88372	3	0	-1.6239	NA	0	1476	0.000394186	0	0	2.13857	Inf
Sobic.001G078200	Chr01	5991875	5993997	similar to Putative uncharacterized protein	Sb01g007070	Sobic.001G078200	0.225926	5.88628	0.530369	0.762362	0.576878	0.509783	1	22	144	0.000508796	0	1	1	3	18	149	0.00063012	0.00117786	-0.0588235	5.6205e-16	498	0	498	498	0	1.55556	1	0	-1.1285	NA	0	498	0.000365097	0	0	0.807459	Inf
Sobic.001G078400	Chr01	6012577	6015797	similar to Signal peptidase I family protein	expressed	Sb01g007080	Sobic.001G078400	0.555911	6.04085	0.0139994	0.100378	0.159657	0.467042	8	22	242	0.00126871	0.00384671	1	1	15	18	160	0.00264875	0.0125676	0.703171	0.772837	996	0	996	996	0	1.38889	8	15	-1.93406	1.06928	0.11566	996	0.00146039	0.00676914	0.306082	0.478984	0.215742
Sobic.001G078500	Chr01	6016701	6019997	similar to Os03g0765100 protein	Sb01g007090	Sobic.001G078500	0.24155	4.10441	0.176475	0.433252	0.179713	0.173916	4	22	163	0.00126522	0.00163686	1	1	6	14	148	0.00185062	0.00496515	0.775401	0.820717	732	0	732	730	2	4.16667	3	6	-1.46494	0.265865	0.026367	732	0.000800353	0.00334157	0.32967	0.683674	0.239514
Sobic.001G078600	Chr01	6020100	6024416	similar to Putative aurora-related kinase	Sb01g007100	Sobic.001G078600	-1.68617	1.27495	0.0196482	0.124228	0.808298	0.94214	NA	NA	NA	NA	NA	NA	NA	NA	NA	NA	NA	NA	NA	NA	NA	NA	NA	NA	NA	NA	NA	NA	NA	NA	NA	NA	NA	NA	NA	NA	NA
Sobic.001G078800	Chr01	6046180	6053223	similar to Serine/threonine-protein kinase SAPK8	Sb01g007120	Sobic.001G078800	0.12576	6.24716	0.437449	0.697093	0.172957	0.170218	2	22	298	0	0.0034754	1	1	3	18	211	0.000223414	0.00154165	-0.0956522	-0.0300429	927	0	927	927	0	4.33333	2	2	0.0361649	-0.583254	-0.0395161	927	0.000745317	0.000659235	2.25434	0	1.13058
Sobic.001G078900	Chr01	6060777	6062851	similar to Putative Myb-like DNA-binding protein	Sb01g007130	Sobic.001G078900	0.255491	6.0439	0.478089	0.726798	0.323635	0.721327	NA	NA	NA	NA	NA	NA	NA	NA	NA	NA	NA	NA	NA	NA	NA	NA	NA	NA	NA	NA	NA	NA	NA	NA	NA	NA	NA	NA	NA	NA	NA
Sobic.001G079100	Chr01	6073596	6079988	similar to SWIB complex BAF60b domain-containing protein	putative	expressed	Sb01g007140	Sobic.001G079100	0.0902262	4.6462	0.641235	0.83008	0.129372	0.320576	1	22	207	0	0.00356506	1	1	2	16	107	0	0.00451389	0.165736	0.262712	609	0	609	608	1	4.2	1	1	1.1856	-0.777155	0.49	609	0.000835946	0.000469153	0.789798	NA	1.78182
Sobic.001G079200	Chr01	6087458	6095806	similar to Protein kinase domain containing protein	expressed	Sb01g007150	Sobic.001G079200	0.275458	5.54832	0.119679	0.352149	0.146757	0.276843	0	22	417	0	0	NA	NA	4	14	253	0	0.00169396	0.134021	0.228972	1551	0	1551	1549	2	3.28571	0	3	NA	-0.826568	0.0566802	1551	0	0.000596134	0	NA	0
Sobic.001G079500	Chr01	6104059	6105842	similar to Zinc finger transcription factor ZF1	Sb01g007170	Sobic.001G079500	0.122318	4.63074	0.661253	0.842264	0.402974	0.363663	1	18	46	0	0.00713012	1	1	3	18	34	0	0.00965309	0.214137	0.292593	204	0	204	204	0	0.2	3	2	-1.6102	0.39996	0.0967817	204	0.00287186	0.00402661	0.738636	NA	0.713219
Sobic.001G079600	Chr01	6115167	6119223	similar to Putative uncharacterized protein	Sb01g007180	Sobic.001G079600	-0.0632649	0.782731	0.90731	0.962741	0.340368	0.445277	NA	NA	NA	NA	NA	NA	NA	NA	NA	NA	NA	NA	NA	NA	NA	NA	NA	NA	NA	NA	NA	NA	NA	NA	NA	NA	NA	NA	NA	NA	NA
Sobic.001G079900	Chr01	6156011	6160653	NA	Sb01g007200	Sobic.001G079900	-0.576777	2.68318	0.283319	0.559501	0.290281	0.62365	0	10	9	NA	NA	NA	NA	NA	NA	NA	NA	NA	NA	NA	NA	NA	NA	NA	NA	NA	NA	NA	NA	NA	NA	NA	NA	NA	NA	NA	NA
Sobic.001G080000	Chr01	6169948	6174061	similar to Os03g0762700 protein	Sb01g007210	Sobic.001G080000	0.154442	3.56667	0.403076	0.668919	0.156087	0.148022	0	22	49	0	0	NA	NA	2	12	68	0.00190718	0	0.0163934	0.137255	381	0	381	381	0	1.4	0	1	NA	1.02859	0.6	381	0	0.00139983	NA	0	0
Sobic.001G080100	Chr01	6175515	6177070	similar to Putative uncharacterized protein OSJNBa0002J24.5	Sb01g007220	Sobic.001G080100	0.309747	3.00476	0.352931	0.625195	0.34297	0.383251	NA	NA	NA	NA	NA	NA	NA	NA	NA	NA	NA	NA	NA	NA	NA	NA	NA	NA	NA	NA	NA	NA	NA	NA	NA	NA	NA	NA	NA	NA	NA
Sobic.001G080200	Chr01	6186861	6190624	similar to Putative uncharacterized protein	Sb01g007230	Sobic.001G080200	-0.649677	2.98146	0.321585	0.596991	0.846488	0.675775	0	10	17	0	0	NA	NA	NA	NA	NA	NA	NA	NA	NA	NA	NA	NA	NA	NA	NA	NA	NA	NA	NA	NA	NA	NA	NA	NA	NA	NA
Sobic.001G080700	Chr01	6233845	6241226	similar to Putative uncharacterized protein	Sb01g007270	Sobic.001G080700	0.339095	6.46621	0.0487397	0.209802	0.0778736	0.285051	10	22	325	0.000223145	0.0123562	1	1	9	18	223	0	0.00702113	-0.102744	-0.0437376	1002	0	1002	1002	0	2.5	9	5	-0.671436	-0.846084	-0.0554898	1002	0.00257666	0.00146928	1.75986	Inf	1.75369
Sobic.001G080800	Chr01	6242009	6247828	similar to Putative uncharacterized protein	Sb01g007280	Sobic.001G080800	-0.482918	4.00152	0.0600455	0.236592	0.203041	0.363106	3	22	167	0.00123791	0.00443459	1	1	2	12	42	0	0	0.583333	0.714286	465	0	465	465	0	7	1	2	1.1856	-0.771321	-0.0199005	465	0.00109482	0.00157706	Inf	Inf	0.694215
Sobic.001G080900	Chr01	6247829	6252214	similar to Putative uncharacterized protein	Sb01g007290	Sobic.001G080900	0.314961	4.0471	0.126441	0.363634	0.282338	0.168044	0	20	41	0	0	NA	NA	1	12	97	0	0	1	1	588	0	588	588	0	Inf	0	1	NA	-0.338491	0	588	0	0.000680272	NA	NA	0
Sobic.001G081000	Chr01	6259570	6264500	similar to Putative uncharacterized protein	Sb01g007300	Sobic.001G081000	-0.129766	4.09051	0.527991	0.760883	0.251114	0.163927	4	22	99	0	0.0070609	1	1	4	16	83	0.00172757	0.0091718	0.0351759	0.0918164	432	0	432	432	0	3.33333	4	3	-0.390024	0.576207	-0.0269024	432	0.00282454	0.00305335	0.769849	0	0.925063
Sobic.001G081600	Chr01	6303890	6306745	similar to BTH-induced protein phosphatase 2C 2 K2 form	Sb01g007340	Sobic.001G081600	0.407771	5.01309	0.0884534	0.296522	0.281591	0.376154	4	22	170	0	0.0113125	1	1	3	18	98	0.000485869	0.0112077	0.302326	0.354839	516	0	516	515	1	2.09091	4	2	0.0433001	-1.3624	0.0583333	516	0.00267794	0.000861326	1.00935	0	3.10909
Sobic.001G081700	Chr01	6306746	6309935	similar to Putative uncharacterized protein	Sb01g007350	Sobic.001G081700	0.124388	4.24735	0.806331	0.918211	0.448715	0.771491	5	22	42	0.00498753	0.0336842	1	1	1	18	33	0	0.00883734	1	1	198	0	198	196	2	0.9	4	1	0.915365	-1.27078	0.174589	198	0.00862157	0.00112233	3.81158	Inf	7.68182
Sobic.001G081800	Chr01	6312930	6313841	similar to Giberellin regulated family protein	Sb01g007360	Sobic.001G081800	-0.0119609	5.4645	0.998439	1	0.630475	1.51737	NA	NA	NA	NA	NA	NA	NA	2	14	34	0	0	1	1	NA	NA	NA	NA	NA	NA	NA	NA	NA	NA	NA	NA	NA	NA	NA	NA	NA
Sobic.001G081900	Chr01	6315335	6318374	similar to Chromosome chr1 scaffold_5	whole genome shotgun sequence	Sb01g007370	Sobic.001G081900	-0.300905	4.26962	0.458557	0.713664	0.293085	0.557559	2	22	182	0.000407465	0	1	1	0	14	83	0	0	NA	NA	438	0	438	438	0	2.625	1	0	-1.1285	NA	0	438	0.00041511	0	NA	Inf	Inf
Sobic.001G082000	Chr01	6320646	6326795	similar to Zinc finger (ZPR1 type) family protein	Sb01g007380	Sobic.001G082000	-0.0736201	4.79486	0.733647	0.881968	0.146245	0.37276	12	22	330	0.000682602	0.0121001	1	1	10	14	222	0.000277059	0	0.552456	0.621192	1221	0	1221	1221	0	3.35294	10	11	2.07296	1.47602	-0.11549	1221	0.00415788	0.00468065	Inf	2.46374	0.888311
Sobic.001G082100	Chr01	6327960	6331237	similar to Putative uncharacterized protein OSJNBb0048A17.5	Sb01g007390	Sobic.001G082100	0.0272404	5.10017	0.873323	0.948313	0.172875	0.201147	10	22	227	0.00295142	0.0135839	1	1	9	16	159	0.00213831	0.00775602	0.0373376	0.14209	807	0	807	806	1	1.74074	8	8	2.43586	1.07648	-0.00478678	807	0.00537719	0.00467438	1.7514	1.38026	1.15035
Sobic.001G082200	Chr01	6335415	6337862	similar to P450	Sb01g007400	Sobic.001G082200	-0.200678	0.704417	0.83729	0.93181	1.02988	0.805702	NA	NA	NA	NA	NA	NA	NA	NA	NA	NA	NA	NA	NA	NA	NA	NA	NA	NA	NA	NA	NA	NA	NA	NA	NA	NA	NA	NA	NA	NA	NA
Sobic.001G082300	Chr01	6356930	6358870	similar to P450	Sb01g007410	Sobic.001G082300	0.793954	1.08882	0.220665	0.487507	0.865531	1.22634	NA	NA	NA	NA	NA	NA	NA	NA	NA	NA	NA	NA	NA	NA	NA	NA	NA	NA	NA	NA	NA	NA	NA	NA	NA	NA	NA	NA	NA	NA	NA
Sobic.001G082400	Chr01	6361908	6364544	similar to P450	Sb01g007420	Sobic.001G082400	0.652447	3.81764	0.144093	0.389826	0.657459	0.674219	8	14	64	0	0.0116845	1	1	6	10	121	0	0.0222556	0.134615	0.28	426	0	426	423	3	1.28571	4	3	1.2528	0.862222	-0.0299652	426	0.0046613	0.00359937	0.525014	NA	1.29503
Sobic.001G082500	Chr01	6373381	6375806	NA	Sb01g007430	Sobic.001G082500	1.27064	-0.366637	0.210288	0.47535	1.38503	1.17755	NA	NA	NA	NA	NA	NA	NA	NA	NA	NA	NA	NA	NA	NA	NA	NA	NA	NA	NA	NA	NA	NA	NA	NA	NA	NA	NA	NA	NA	NA	NA
Sobic.001G082600	Chr01	6376872	6380904	similar to Putative uncharacterized protein	Sb01g007440	Sobic.001G082600	-0.532865	1.73688	0.41961	0.681766	0.742335	0.744633	NA	NA	NA	NA	NA	NA	NA	NA	NA	NA	NA	NA	NA	NA	NA	NA	NA	NA	NA	NA	NA	NA	NA	NA	NA	NA	NA	NA	NA	NA	NA
Sobic.001G082700	Chr01	6393580	6396117	similar to Protein kinase family protein	putative	expressed	Sb01g007450	Sobic.001G082700	0.680325	1.00209	0.337919	0.611075	0.540861	1.77333	NA	NA	NA	NA	NA	NA	NA	NA	NA	NA	NA	NA	NA	NA	NA	NA	NA	NA	NA	NA	NA	NA	NA	NA	NA	NA	NA	NA	NA	NA	NA
Sobic.001G082800	Chr01	6398113	6400030	similar to Origin recognition complex subunit 5	putative	expressed	Sb01g007460	Sobic.001G082800	0.208264	1.22984	0.728494	0.878534	0.20431	1.55161	NA	NA	NA	NA	NA	NA	NA	NA	NA	NA	NA	NA	NA	NA	NA	NA	NA	NA	NA	NA	NA	NA	NA	NA	NA	NA	NA	NA	NA	NA	NA
Sobic.001G082900	Chr01	6405202	6408722	similar to Putative uncharacterized protein	Sb01g007470	Sobic.001G082900	1.0328	3.70583	0.00790111	0.0700517	0.352251	0.854283	0	16	3	NA	NA	NA	NA	NA	NA	NA	NA	NA	NA	NA	150	0	150	150	0	0.5	0	0	NA	NA	NA	150	0	0	NA	NA	NA
Sobic.001G083100	Chr01	6412371	6415925	similar to Putative uncharacterized protein OSJNBa0040E01.11	Sb01g007490	Sobic.001G083100	0.741225	4.60187	0.0618706	0.240552	0.447779	0.898092	0	22	15	0	0	NA	NA	0	14	16	0	0	NA	NA	81	0	0	0	0	NA	NA	NA	NA	NA	0	81	0	0	NA	NA	NA
Sobic.001G083200	Chr01	6437197	6439372	similar to Eukaryotic translation initiation factor 5A	Sb01g007500	Sobic.001G083200	-0.0533462	6.26005	0.872889	0.94822	0.22686	0.412587	0	20	34	0	0	NA	NA	0	10	37	0	0	NA	NA	111	0	111	111	0	0.5	0	0	NA	NA	NA	111	0	0	NA	NA	NA
Sobic.001G083300	Chr01	6442169	6447040	NA	Sb01g007510	Sobic.001G083300	-0.466197	0.165166	0.486053	0.732228	0.546264	0.801384	NA	NA	NA	NA	NA	NA	NA	NA	NA	NA	NA	NA	NA	NA	NA	NA	NA	NA	NA	NA	NA	NA	NA	NA	NA	NA	NA	NA	NA	NA	NA
Sobic.001G083400	Chr01	6449944	6456330	similar to Expressed protein	Sb01g007520	Sobic.001G083400	-0.0822978	6.48357	0.619308	0.818065	0.148397	0.2107	4	22	707	0.000610996	0	1	1	8	14	460	0.000403551	0.000829359	0.34375	0.417722	2259	0	2259	2259	0	2.27273	4	5	-0.834181	-0.473583	-0.0408207	2259	0.00046682	0.000764491	0	1.51405	0.610628
Sobic.001G083500	Chr01	6471537	6472921	similar to Putative uncharacterized protein	Sb01g007530	Sobic.001G083500	-0.714326	3.4508	0.0995844	0.317876	0.485697	0.545984	0	20	41	0	0	NA	NA	0	10	11	0	0	NA	NA	54	0	54	54	0	0	0	0	NA	NA	NA	54	0	0	NA	NA	NA
Sobic.001G083600	Chr01	6475950	6480161	similar to Putative ankyrin	Sb01g007540	Sobic.001G083600	0.44171	3.89036	0.0467048	0.204856	0.20805	0.320176	0	20	97	0	0	NA	NA	0	16	80	0	0	NA	NA	417	0	417	417	0	4.5	0	0	NA	NA	NA	417	0	0	NA	NA	NA
Sobic.001G083800	Chr01	6481717	6487453	similar to Os03g0758300 protein	Sb01g007550	Sobic.001G083800	0.728794	5.61829	0.0854444	0.290584	0.368738	0.950089	1	22	296	0.000251686	0	1	1	12	14	310	0.000365962	0.010604	0.349768	0.443662	1062	0	1062	1061	1	2.6	1	6	-1.1285	-0.980802	0.0977376	1062	0.000171204	0.00186082	0	0.687738	0.0920044
Sobic.001G083900	Chr01	6491162	6497719	similar to Alpha 1	4-glucan phosphorylase L isozyme	Sb01g007560	Sobic.001G083900	-0.531252	6.88563	0.356063	0.627836	0.653492	1.69277	0	14	31	0	0	NA	NA	NA	NA	NA	NA	NA	NA	NA	NA	NA	NA	NA	NA	NA	NA	NA	NA	NA	NA	NA	NA	NA	NA	NA	NA
Sobic.001G084000	Chr01	6506824	6511079	similar to Putative DNA binding protein	Sb01g007570	Sobic.001G084000	0.741712	1.49011	0.0758722	0.270622	0.589531	0.52183	NA	NA	NA	NA	NA	NA	NA	NA	NA	NA	NA	NA	NA	NA	NA	NA	NA	NA	NA	NA	NA	NA	NA	NA	NA	NA	NA	NA	NA	NA	NA
Sobic.001G084100	Chr01	6514182	6519063	similar to UDP-glucose 6-dehydrogenase	Sb01g007580	Sobic.001G084100	-2.09686	8.39225	0.00236686	0.0335058	1.65625	0.732061	NA	NA	NA	NA	NA	NA	NA	NA	NA	NA	NA	NA	NA	NA	NA	NA	NA	NA	NA	NA	NA	NA	NA	NA	NA	NA	NA	NA	NA	NA	NA
Sobic.001G084300	Chr01	6526189	6528791	similar to Putative glucosyl transferase	Sb01g007600	Sobic.001G084300	0.0593158	0.189994	0.954558	0.98197	0.76469	0.962377	NA	NA	NA	NA	NA	NA	NA	NA	NA	NA	NA	NA	NA	NA	NA	NA	NA	NA	NA	NA	NA	NA	NA	NA	NA	NA	NA	NA	NA	NA	NA
Sobic.001G084400	Chr01	6527440	6530918	similar to Putative glucosyl transferase	Sb01g007610	Sobic.001G084400	0.241274	2.36494	0.607521	0.810312	0.649629	0.589519	2	10	13	0.0248869	0	0.69697	0.75	NA	NA	NA	NA	NA	NA	NA	NA	NA	NA	NA	NA	NA	NA	NA	NA	NA	NA	NA	NA	NA	NA	NA	NA
Sobic.001G084500	Chr01	6533918	6535309	similar to Putative glucosyl transferase	Sb01g007620	Sobic.001G084500	0.118034	-0.28681	0.83149	0.930099	0.708101	0.540261	NA	NA	NA	NA	NA	NA	NA	NA	NA	NA	NA	NA	NA	NA	NA	NA	NA	NA	NA	NA	NA	NA	NA	NA	NA	NA	NA	NA	NA	NA	NA
Sobic.001G084600	Chr01	6536811	6538601	similar to Putative glucosyl transferase	Sb01g007630	Sobic.001G084600	1.58348	3.11823	0.00857925	0.0738798	0.837653	1.31757	NA	NA	NA	NA	NA	NA	NA	0	12	41	0	0	NA	NA	NA	NA	NA	NA	NA	NA	NA	NA	NA	NA	NA	NA	NA	NA	NA	NA	NA
Sobic.001G084700	Chr01	6543042	6548701	similar to Putative glucosyl transferase	Sb01g007640	Sobic.001G084700	0.899935	1.36054	0.0937294	0.306943	0.868418	0.812428	NA	NA	NA	NA	NA	NA	NA	NA	NA	NA	NA	NA	NA	NA	NA	NA	NA	NA	NA	NA	NA	NA	NA	NA	NA	NA	NA	NA	NA	NA	NA
Sobic.001G084900	Chr01	6558080	6563031	similar to UPF0139 protein	putative	expressed	Sb01g007650	Sobic.001G084900	0.181321	5.49878	0.307243	0.582979	0.229357	0.183288	0	22	93	0	0	NA	NA	1	18	85	0	0.00185185	-0.0588235	5.6205e-16	309	0	309	309	0	3.16667	0	1	NA	-1.08823	0	309	0	0.000719166	0	NA	0
Sobic.001G085000	Chr01	6563172	6567979	NA	Sb01g007655	Sobic.001G085000	-0.380232	4.57875	0.0928182	0.305339	0.274128	0.261355	3	18	52	0	0	1	1	1	10	74	0	0.00761905	1	1	234	0	234	228	6	0.6	0	1	NA	-0.338491	0	234	0	0.0017094	0	NA	0
Sobic.001G085100	Chr01	6569822	6572892	similar to Expressed protein	Sb01g007660	Sobic.001G085100	0.0868505	5.27619	0.53409	0.764724	0.108554	0.0867009	1	22	226	0	0	1	1	3	18	149	0.000319302	0.00112212	-0.0614251	1.79856e-16	762	0	762	762	0	4.33333	1	2	-0.999941	-1.23255	0	762	0.000262467	0.000619714	0	0	0.423529
Sobic.001G085200	Chr01	6574310	6577294	NA	Sb01g007670	Sobic.001G085200	-0.589058	1.85209	0.411317	0.675371	0.625461	1.00796	NA	NA	NA	NA	NA	NA	NA	NA	NA	NA	NA	NA	NA	NA	NA	NA	NA	NA	NA	NA	NA	NA	NA	NA	NA	NA	NA	NA	NA	NA	NA
Sobic.001G085300	Chr01	6580332	6585297	similar to Putative receptor-like protein kinase	Sb01g007680	Sobic.001G085300	-0.121156	5.96409	0.446389	0.703929	0.141084	0.198172	6	22	672	0.000112464	0.00036355	0.897584	0.922231	1	12	720	0.000248109	0	-0.333333	-0.25	2511	0	2511	2510	1	1.73529	3	0	-1.5392	NA	0	2511	0.000224467	0	Inf	0.453285	Inf
Sobic.001G085400	Chr01	6587072	6588928	similar to Ribosomal protein L13a	Sb01g007690	Sobic.001G085400	-0.16201	7.5891	0.446168	0.703841	0.231436	0.268514	3	22	206	0	0.00526662	1	1	2	18	201	0	0.00156822	-0.0588235	5.6205e-16	606	0	606	606	0	1.45455	2	2	-0.289562	-1.3624	0.0931034	606	0.0010201	0.000733407	3.35834	NA	1.39091
Sobic.001G085600	Chr01	6614957	6620823	similar to Putative ABC-transporter-like protein	Sb01g007710	Sobic.001G085600	0.678619	6.02144	0.00837316	0.0726893	0.172875	0.580178	1	22	531	0	0.000235313	-0.047619	-8.39606e-16	7	16	329	0	0.00266359	0.376623	0.516129	1872	0	1872	1869	3	2.16667	1	3	-1.1285	-0.756006	0.0470085	1872	9.71251e-05	0.000504511	0.0883443	NA	0.192513
Sobic.001G085700	Chr01	6624642	6640434	similar to Putative serine/ threonine kinase	Sb01g007720	Sobic.001G085700	-0.115116	4.93102	0.556552	0.777601	0.271648	0.196623	11	20	217	0.000893202	0	1	1	2	12	137	0	0	0.375	0.466667	789	0	789	788	1	2.11111	2	3	-0.108603	-0.935797	-0.0295297	789	0.00083471	0.00123121	NA	Inf	0.677956
Sobic.001G085800	Chr01	6641373	6645421	similar to Putative cleavage stimulation factor subunit 1	Sb01g007730	Sobic.001G085800	-0.0925738	3.4098	0.655157	0.838327	0.209753	0.155348	NA	NA	NA	NA	NA	NA	NA	NA	NA	NA	NA	NA	NA	NA	NA	NA	NA	NA	NA	NA	NA	NA	NA	NA	NA	NA	NA	NA	NA	NA	NA
Sobic.001G085900	Chr01	6645542	6649935	NA	Sb01g007740	Sobic.001G085900	0.00234356	4.94619	0.996688	1	0.206175	0.189584	0	22	14	0	0	NA	NA	0	14	21	0	0	NA	NA	81	0	81	81	0	0	0	0	NA	NA	NA	81	0	0	NA	NA	NA
Sobic.001G086000	Chr01	6659857	6663478	similar to Phytochelatin synthetase-like protein 1	Sb01g007750	Sobic.001G086000	-2.27855	-0.162091	0.0100482	0.0811961	0.932761	1.16159	NA	NA	NA	NA	NA	NA	NA	NA	NA	NA	NA	NA	NA	NA	NA	NA	NA	NA	NA	NA	NA	NA	NA	NA	NA	NA	NA	NA	NA	NA	NA
Sobic.001G086200	Chr01	6667078	6670492	similar to Brittle stalk-2-like protein 4	Sb01g007760	Sobic.001G086200	-0.663822	7.3979	0.0910963	0.301736	0.886003	0.436031	2	22	415	0	0.00291707	1	1	2	18	344	0	0.00139852	0.632653	0.666667	1287	0	1287	1287	0	1.64706	2	1	0.687619	-1.08823	0.193846	1287	0.000649855	0.000172667	2.08583	NA	3.76364
Sobic.001G086300	Chr01	6671844	6673247	similar to Cytochrome b5	Sb01g007770	Sobic.001G086300	-0.121629	3.58012	0.659149	0.840737	0.281454	0.398213	2	22	64	0	0	1	1	0	12	81	0	0	NA	NA	318	0	318	318	0	1	0	1	NA	-1.29971	0	318	0	0.000786164	NA	NA	0
Sobic.001G086400	Chr01	6679217	6686323	similar to M31 protein	Sb01g007780	Sobic.001G086400	-0.218537	5.86683	0.775232	0.902649	0.448007	0.631963	0	20	148	0	0	NA	NA	0	12	83	0	0	NA	NA	450	0	450	450	0	0.333333	0	0	NA	NA	NA	450	0	0	NA	NA	NA
Sobic.001G086500	Chr01	6699580	6708049	similar to M4 protein	Sb01g007790	Sobic.001G086500	-0.608129	6.53126	0.14852	0.396881	0.291417	0.607069	3	22	239	0.000558733	0.00304646	1	1	3	16	225	0.000237793	0.00167411	-0.0666667	0	702	0	702	702	0	0.8	2	1	-0.778153	-1.05482	0.0457143	702	0.000725201	0.000356125	1.81975	2.34966	2.03636
Sobic.001G086600	Chr01	6708365	6712052	weakly similar to Putative uncharacterized protein OJ1112_G08.12	Sb01g007800	Sobic.001G086600	-0.0766069	5.63474	0.633268	0.825795	0.170113	0.153325	4	22	490	0.000572544	0.000971817	1	1	9	14	383	0.00108998	0.00113507	0.123859	0.196721	1596	0	1596	1595	1	1.7619	4	5	-0.931679	-1.2593	-0.0130969	1596	0.000637959	0.000872718	0.856174	0.525279	0.731002
Sobic.001G086800	Chr01	6729584	6731483	similar to Cysteine proteinase precursor	Sb01g007820	Sobic.001G086800	-0.6943	4.04881	0.202397	0.466195	1.08184	0.8841	1	18	36	0	0	1	1	0	10	55	0	0	NA	NA	177	0	177	177	0	0.666667	0	1	NA	-0.338491	0	177	0	0.00225989	NA	NA	0
Sobic.001G086900	Chr01	6739771	6742375	similar to Putative uncharacterized protein	Sb01g007830	Sobic.001G086900	-0.083971	3.97314	0.855246	0.940078	1.03791	0.614797	0	16	56	0	0	NA	NA	2	12	207	0.000631386	0.0021483	-0.2	-0.111111	630	0	630	629	1	1.44444	0	1	NA	0.850568	0.2	630	0	0.000846561	0	0	0
Sobic.001G087000	Chr01	6742627	6747440	similar to Putative topoisomerase VI subunit A	Sb01g007840	Sobic.001G087000	0.0502854	3.59399	0.832713	0.930578	0.27834	0.240542	1	14	66	0.00282979	0	1	1	0	12	72	0	0	NA	NA	282	0	282	282	0	3.33333	1	0	-0.0924666	NA	0.111111	282	0.00126084	0	NA	Inf	Inf
Sobic.001G087100	Chr01	6748036	6753421	similar to Phytochrome C	Sb01g007850	Sobic.001G087100	-0.202209	6.85289	0.293629	0.569154	0.214927	0.233014	8	22	855	0.0004151	0.000615498	1	1	6	12	789	0.000475342	0.000584718	0.381443	0.462185	2832	0	2832	2830	2	2.07317	7	3	-1.04906	-0.716491	0.201904	2832	0.000625734	0.000337414	1.05264	0.873266	1.8545
Sobic.001G087400	Chr01	6773813	6776119	similar to Expressed protein	Sb01g007870	Sobic.001G087400	0.108472	6.64658	0.82683	0.927371	0.335397	0.715844	3	22	142	0	0.00649351	1	1	4	14	144	0.000420168	0.0107501	0.692533	0.760638	570	0	570	569	1	0.666667	2	3	-0.289562	0.402493	-0.0435185	570	0.00108453	0.00233918	0.604042	0	0.463636
Sobic.001G087700	Chr01	6829749	6834430	similar to Putative uncharacterized protein	Sb01g007880	Sobic.001G087700	0.209893	6.12498	0.400505	0.666672	0.318834	0.453692	1	22	233	0	0.00293255	1	1	3	12	224	0	0.00503974	0.325843	0.380282	1077	0	1077	1077	0	1	1	2	1.1856	1.03194	0.103448	1077	0.000472694	0.000990405	0.581885	NA	0.477273
Sobic.001G087900	Chr01	6841876	6842927	NA	Sb01g007930	Sobic.001G087900	0.634615	4.79928	0.00129664	0.0228335	0.175005	0.32653	2	22	124	0.00173385	0.00337458	1	1	2	18	114	0.000436936	0	0.408624	0.475771	399	0	399	399	0	1.66667	2	2	0.687619	-1.23255	0.269111	399	0.00209615	0.00118351	Inf	3.9682	1.77112
Sobic.001G088000	Chr01	6845622	6848466	similar to Putative uncharacterized protein OSJNBa0047E24.20	Sb01g007940	Sobic.001G088000	-0.90359	1.56783	0.0970738	0.312988	0.617882	0.737046	NA	NA	NA	NA	NA	NA	NA	NA	NA	NA	NA	NA	NA	NA	NA	NA	NA	NA	NA	NA	NA	NA	NA	NA	NA	NA	NA	NA	NA	NA	NA
Sobic.001G088100	Chr01	6849743	6857801	similar to Histone acetyltransferase complex component	Sb01g007950	Sobic.001G088100	0.0473174	6.19635	0.755611	0.893062	0.107503	0.184606	5	22	520	0.000395413	0.00155618	1	1	4	16	271	0	0.00393524	0.177143	0.280027	1602	0	1602	1602	0	2.8125	4	4	-1.32167	0.220393	0.183412	1602	0.000544774	0.00101163	0.395447	Inf	0.538509
Sobic.001G088200	Chr01	6859544	6862532	similar to Os03g0750700 protein	Sb01g007960	Sobic.001G088200	-0.071234	6.06172	0.727345	0.878118	0.153073	0.333335	1	22	215	0	0.001231	1	1	1	18	189	0	0.00421283	0.333333	0.384615	678	0	678	672	6	2.25	1	1	-1.1285	0.986274	0.464286	678	0.000268168	0.000737463	0.292203	NA	0.363636
Sobic.001G088400	Chr01	6866389	6876064	NA	Sb01g007970	Sobic.001G088400	-1.74933	3.57786	0.0116426	0.0893391	0.65032	0.68371	2	10	49	0	0	1	1	NA	NA	NA	NA	NA	NA	NA	NA	NA	NA	NA	NA	NA	NA	NA	NA	NA	NA	NA	NA	NA	NA	NA	NA
Sobic.001G088500	Chr01	6881365	6884120	similar to Expressed protein	Sb01g007980	Sobic.001G088500	0.241856	5.18844	0.202091	0.465841	0.273594	0.125917	8	22	180	0.0036983	0.00262793	1	1	1	12	305	0.000428884	0	1	1	942	0	942	941	1	1.69231	8	1	-0.233636	-0.614919	0.0926264	942	0.00283943	0.000353857	Inf	8.62308	8.02424
Sobic.001G088700	Chr01	6886443	6889483	NA	Sb01g008000	Sobic.001G088700	0.926055	2.42609	0.0118692	0.0904205	0.465326	0.538849	2	16	37	0	0.016	1	1	3	18	3	NA	NA	0.356223	0.444726	285	0	285	285	0	1.4	3	2	-0.784231	1.75917	0.0119205	285	0.00328599	0.00398496	NA	NA	0.824598
Sobic.001G088800	Chr01	6890656	6893238	similar to Expressed protein	Sb01g008010	Sobic.001G088800	0.0708999	2.14333	0.807008	0.918575	0.272004	0.540536	0	10	44	0	0	NA	NA	NA	NA	NA	NA	NA	NA	NA	24	0	24	24	0	Inf	0	0	NA	NA	NA	24	0	0	NA	NA	NA
Sobic.001G088900	Chr01	6893330	6902834	similar to Tousled-like kinase 2	Sb01g008020	Sobic.001G088900	-0.462657	4.61679	0.00895662	0.0759616	0.147023	0.221336	2	22	296	0.000130557	0	-0.0501193	8.48087e-17	0	12	73	0	0	NA	NA	483	0	483	483	0	2.5	0	0	NA	NA	NA	483	0	0	NA	Inf	NA
Sobic.001G089000	Chr01	6903087	6908272	similar to Exhydrolase II	Sb01g008030	Sobic.001G089000	0.0906796	5.46891	0.818341	0.923714	0.437595	0.782365	NA	NA	NA	NA	NA	NA	NA	NA	NA	NA	NA	NA	NA	NA	NA	NA	NA	NA	NA	NA	NA	NA	NA	NA	NA	NA	NA	NA	NA	NA	NA
Sobic.001G089100	Chr01	6917698	6921918	similar to Exoglucanase precursor	Sb01g008040	Sobic.001G089100	-1.33251	8.13667	1.00809e-05	0.00105725	0.353034	0.463036	NA	NA	NA	NA	NA	NA	NA	NA	NA	NA	NA	NA	NA	NA	NA	NA	NA	NA	NA	NA	NA	NA	NA	NA	NA	NA	NA	NA	NA	NA	NA
Sobic.001G089300	Chr01	6932316	6934941	similar to Beta-glucanase	Sb01g008050	Sobic.001G089300	-0.55752	4.3243	0.644374	0.831773	1.68497	1.04926	0	10	137	0	0	NA	NA	NA	NA	NA	NA	NA	NA	NA	NA	NA	NA	NA	NA	NA	NA	NA	NA	NA	NA	NA	NA	NA	NA	NA	NA
Sobic.001G089500	Chr01	6940066	6944275	similar to RNA recognition motif family protein	expressed	Sb01g008070	Sobic.001G089500	-0.484193	4.46044	0.0998117	0.318213	0.655227	0.130674	1	22	169	0	0	1	1	2	12	214	0.000614666	0	0.61039	0.625	732	0	732	732	0	1.33333	1	2	0.0999706	-0.41926	-0.118721	732	0.000485732	0.00100182	NA	0	0.484848
Sobic.001G089600	Chr01	6947086	6953559	similar to Helicase associated domain family protein	expressed	Sb01g008080	Sobic.001G089600	0.0513388	4.76005	0.75352	0.892298	0.116142	0.196522	1	20	102	0.000800368	0	1	1	NA	NA	NA	NA	NA	NA	NA	765	0	765	765	0	1.09091	1	0	-1.24343	NA	0	765	0.000237671	0	NA	NA	Inf
ARCAD_BFF.9803	NA	NA	NA	NA	NA	NA	0.276236	0.297985	0.763686	0.896811	1.21926	1.33895	NA	NA	NA	NA	NA	NA	NA	NA	NA	NA	NA	NA	NA	NA	NA	NA	NA	NA	NA	NA	NA	NA	NA	NA	NA	NA	NA	NA	NA	NA	NA
Sobic.001G090000	Chr01	6972528	6976444	similar to Expressed protein	Sb01g008120	Sobic.001G090000	0.347822	2.64227	0.175693	0.43245	0.310588	0.206057	0	18	17	0	0	NA	NA	0	10	41	0	0	NA	NA	93	0	93	93	0	3	0	0	NA	NA	NA	93	0	0	NA	NA	NA
Sobic.001G090100	Chr01	6976616	6980879	similar to SRPK4	Sb01g008130	Sobic.001G090100	-0.360247	4.6265	0.0664411	0.250794	0.120781	0.289472	5	22	295	0.00121113	0.00470527	1	1	4	12	226	0.00100919	0.00456946	0.548023	0.611111	1014	0	1014	1014	0	4.5	4	5	1.39202	0.00177672	-0.00624225	1014	0.00185882	0.00216023	1.02972	1.2001	0.860474
Sobic.001G090200	Chr01	6985559	6988410	similar to Aldose 1-epimerase family protein	expressed	Sb01g008140	Sobic.001G090200	0.448702	4.54447	0.329802	0.60429	0.686162	0.535559	NA	NA	NA	NA	NA	NA	NA	NA	NA	NA	NA	NA	NA	NA	NA	NA	NA	NA	NA	NA	NA	NA	NA	NA	NA	NA	NA	NA	NA	NA	NA
Sobic.001G090300	Chr01	6987782	6994938	similar to OSIGBa0076I14.10 protein	Sb01g008150	Sobic.001G090300	-0.443378	4.71323	0.0176999	0.115682	0.122918	0.296485	13	20	192	0.000974516	0.0144558	1	1	5	12	141	0	0.00521342	0.311475	0.407407	831	0	831	830	1	1.63636	4	5	0.900165	0.415575	0.149047	831	0.00210043	0.00283078	2.77281	Inf	0.741995
Sobic.001G090400	Chr01	6998240	7002684	similar to PHD-finger family protein	expressed	Sb01g008160	Sobic.001G090400	-0.0610425	5.03379	0.754505	0.892599	0.213586	0.252879	4	22	214	0	0.00956588	1	1	4	14	166	0	0.00494505	0.50237	0.556136	699	0	699	699	0	2.77778	3	3	0.681796	1.23667	-0.0511711	699	0.0017572	0.00215274	1.93444	NA	0.816264
Sobic.001G090500	Chr01	7004122	7008251	similar to YT521-B-like family protein	expressed	Sb01g008170	Sobic.001G090500	-0.159717	7.60983	0.599162	0.804914	0.361098	0.438538	17	22	620	0.000333778	0.00994602	1	1	19	18	454	0.000793017	0.0127545	0.00864182	0.0865937	1971	0	1971	1971	0	2.55	14	15	-0.530882	-0.00278104	0.258509	1971	0.00213295	0.00279851	0.779805	0.420896	0.762171
Sobic.001G090600	Chr01	7014003	7023994	similar to Myosin heavy chain class XI E1 protein	Sb01g008180	Sobic.001G090600	-0.167388	5.18298	0.590591	0.799017	0.548074	0.406724	0	12	149	0	0	NA	NA	0	10	27	0	0	NA	NA	48	0	0	0	0	NA	NA	NA	NA	NA	0	48	0	0	NA	NA	NA
Sobic.001G090700	Chr01	7025283	7027485	similar to Expressed protein	Sb01g008190	Sobic.001G090700	1.22226	2.31474	0.00617538	0.0597559	0.540549	0.712477	NA	NA	NA	NA	NA	NA	NA	NA	NA	NA	NA	NA	NA	NA	NA	NA	NA	NA	NA	NA	NA	NA	NA	NA	NA	NA	NA	NA	NA	NA	NA
Sobic.001G090800	Chr01	7026935	7036376	similar to Putative uncharacterized protein	Sb01g008195	Sobic.001G090800	-0.500492	5.74871	0.00577081	0.0572804	0.181131	0.235362	11	20	485	8.74381e-05	0.000608588	0.899781	0.920312	2	12	143	0	0.00320102	0.387755	0.414634	1092	0	1092	1092	0	2.66667	2	2	-1.26674	0.310634	0.130435	1092	0.0003663	0.000854701	0.190123	Inf	0.428571
Sobic.001G090900	Chr01	7052589	7053536	NA	Sb01g008200	Sobic.001G090900	-1.55853	-1.00121	0.186413	0.446356	0.968064	1.98627	NA	NA	NA	NA	NA	NA	NA	NA	NA	NA	NA	NA	NA	NA	NA	NA	NA	NA	NA	NA	NA	NA	NA	NA	NA	NA	NA	NA	NA	NA	NA
Sobic.001G091000	Chr01	7054150	7055420	similar to Os03g0747400 protein	Sb01g008210	Sobic.001G091000	-4.21643	3.39465	0.00705814	0.0648843	1.31789	1.68051	0	10	27	0	0	NA	NA	NA	NA	NA	NA	NA	NA	NA	NA	NA	NA	NA	NA	NA	NA	NA	NA	NA	NA	NA	NA	NA	NA	NA	NA
Sobic.001G091300	Chr01	7061979	7065251	NA	Sb01g008220	Sobic.001G091300	0.04127	5.81889	0.819365	0.923969	0.130332	0.313574	0	20	13	0	0	NA	NA	0	12	15	0	0	NA	NA	63	0	63	63	0	Inf	0	0	NA	NA	NA	63	0	0	NA	NA	NA
Sobic.001G091400	Chr01	7080112	7086656	similar to Expressed protein	Sb01g008230	Sobic.001G091400	-0.357814	5.14147	0.0237885	0.137634	0.16071	0.136615	3	22	420	0.000490241	0.00115014	1	1	5	14	255	0.000475172	0.0008726	0.0579439	0.152174	1425	0	1425	1422	3	1.7037	2	3	0.687619	-1.18232	0.177505	1425	0.000586922	0.000634921	1.31806	1.03171	0.924402
Sobic.001G091500	Chr01	7087198	7089778	similar to Putative uncharacterized protein	Sb01g008240	Sobic.001G091500	-1.39086	-0.167376	0.0365151	0.176176	0.631648	0.850893	NA	NA	NA	NA	NA	NA	NA	NA	NA	NA	NA	NA	NA	NA	NA	NA	NA	NA	NA	NA	NA	NA	NA	NA	NA	NA	NA	NA	NA	NA	NA
Sobic.001G091600	Chr01	7092699	7093961	similar to Putative uncharacterized protein	Sb01g008250	Sobic.001G091600	-1.54604	2.2666	0.0040932	0.0466179	0.69288	0.635145	NA	NA	NA	NA	NA	NA	NA	NA	NA	NA	NA	NA	NA	NA	NA	NA	NA	NA	NA	NA	NA	NA	NA	NA	NA	NA	NA	NA	NA	NA	NA
Sobic.001G091801	Chr01	7102224	7105020	similar to Ribosomal protein S27	Sb01g008270	v2.1_None	-0.109508	7.46172	0.591152	0.799355	0.213153	0.266347	1	22	86	0	0.00544794	1	1	1	18	84	0	0.00528355	0.6	0.636364	255	0	255	255	0	6	0	1	NA	0.156474	0.125	255	0	0.00152505	1.03111	NA	0
Sobic.001G091900	Chr01	7104994	7108440	similar to Putative WD repeat protein	Sb01g008280	Sobic.001G091900	-0.234584	4.53263	0.24661	0.51799	0.233812	0.238604	3	22	237	0.000754237	0.00194805	1	1	5	14	130	0.00146358	0.00649536	0.285193	0.356941	1074	0	1074	1074	0	1.0625	2	4	0.361892	-0.121171	-0.0359943	1074	0.000711021	0.00148163	0.299914	0.515337	0.479891
Sobic.001G092000	Chr01	7114737	7117561	similar to Putative uncharacterized protein OJ1124_H03.7	Sb01g008290	Sobic.001G092000	-0.0290526	3.88849	0.907964	0.962812	0.303148	0.296634	1	22	17	0	0.0272109	1	1	2	12	27	0	0	-0.212121	-0.0833333	90	0	90	90	0	0	1	1	-0.189867	1.02859	-0.0923077	90	0.00363636	0.00592593	Inf	NA	0.613636
Sobic.001G092100	Chr01	7117645	7120928	NA	Sb01g008300	Sobic.001G092100	-0.168166	3.81129	0.422612	0.684433	0.129624	0.317242	1	18	69	0	0	1	1	6	10	160	0.0032	0.00952381	0.747899	0.804348	555	0	555	553	2	4.57143	0	4	NA	2.00579	0.294118	555	0	0.00432432	0	0	0
Sobic.001G092200	Chr01	7120670	7129472	similar to Helicase conserved C-terminal domain containing protein	expressed	Sb01g008310	Sobic.001G092200	-0.223459	3.49868	0.353636	0.625949	0.208478	0.306387	0	12	6	NA	NA	NA	NA	NA	NA	NA	NA	NA	NA	NA	NA	NA	NA	NA	NA	NA	NA	NA	NA	NA	NA	NA	NA	NA	NA	NA	NA
Sobic.001G092500	Chr01	7139764	7143580	similar to Putative uncharacterized protein	Sb01g008340	Sobic.001G092500	-0.422971	4.54999	0.69732	0.862325	0.597991	1.04107	3	20	127	0	0	0.849462	0.846154	1	10	152	0	0.00448718	0.52381	0.6	459	0	459	459	0	1	0	1	NA	-0.816497	0	459	0	0.00087146	0	NA	0
Sobic.001G092600	Chr01	7147904	7149100	similar to Putative uncharacterized protein	Sb01g008350	Sobic.001G092600	-2.30772	2.97104	0.000194516	0.00654292	1.22668	0.638267	0	12	42	0	0	NA	NA	NA	NA	NA	NA	NA	NA	NA	NA	NA	NA	NA	NA	NA	NA	NA	NA	NA	NA	NA	NA	NA	NA	NA	NA
Sobic.001G093000	Chr01	7163029	7165168	similar to Transferase family protein	expressed	Sb01g008360	Sobic.001G093000	-1.13366	0.974897	0.0475591	0.207092	0.684327	0.638305	0	12	14	0	0	NA	NA	NA	NA	NA	NA	NA	NA	NA	NA	NA	NA	NA	NA	NA	NA	NA	NA	NA	NA	NA	NA	NA	NA	NA	NA
Sobic.001G093100	Chr01	7165881	7167585	NA	Sb01g008370	Sobic.001G093100	-0.557812	3.07143	0.560757	0.779934	0.75257	1.04313	2	12	96	0	0.0121405	1	1	0	10	22	0	0	NA	NA	39	0	39	39	0	0.8	1	0	-1.00623	NA	0	39	0.00732601	0	Inf	NA	Inf
Sobic.001G093200	Chr01	7170916	7173378	similar to Heat shock protein 41	Sb01g008380	Sobic.001G093200	0.447604	-0.321261	0.624133	0.820711	0.94914	1.49156	NA	NA	NA	NA	NA	NA	NA	NA	NA	NA	NA	NA	NA	NA	NA	NA	NA	NA	NA	NA	NA	NA	NA	NA	NA	NA	NA	NA	NA	NA	NA
Sobic.001G093300	Chr01	7175416	7180000	similar to Putative uncharacterized protein	Sb01g008390	Sobic.001G093300	-0.414833	6.53354	0.112661	0.340662	0.530347	0.31653	1	22	211	0	0.002886	1	1	6	18	165	0.000573258	0.00414007	-0.0588235	4.68375e-16	633	0	633	633	0	3.09091	2	3	0.850483	-1.51297	0.0592593	633	0.00137872	0.00105319	0.69709	0	1.30909
Sobic.001G093500	Chr01	7179585	7183942	similar to Putative uncharacterized protein	Sb01g008400	Sobic.001G093500	2.52183	8.54659	1.52863e-05	0.00137231	0.339814	1.5415	NA	NA	NA	NA	NA	NA	NA	NA	NA	NA	NA	NA	NA	NA	NA	NA	NA	NA	NA	NA	NA	NA	NA	NA	NA	NA	NA	NA	NA	NA	NA
Sobic.001G093800	Chr01	7195749	7213897	similar to WD-40 repeat family protein	putative	expressed	Sb01g008410	Sobic.001G093800	-0.580016	6.8582	0.025217	0.142601	0.30266	0.407229	46	20	1326	0.000933708	0.00617146	0.989867	0.988378	12	14	605	0.000488048	0.00110867	0.480484	0.563532	3846	0	3846	3846	0	3.12766	34	9	-1.47434	-1.02262	0.010965	3846	0.00206327	0.000771364	5.56654	1.91315	2.67484
Sobic.001G093900	Chr01	7215324	7218478	similar to Aluminum-induced protein-like protein	Sb01g008420	Sobic.001G093900	-0.0625496	7.61312	0.75945	0.894937	0.241658	0.213745	0	16	20	0	0	NA	NA	0	12	18	0	0	NA	NA	60	0	60	60	0	2	0	0	NA	NA	NA	60	0	0	NA	NA	NA
Sobic.001G094000	Chr01	7220952	7229118	NA	Sb01g008430	Sobic.001G094000	-0.0803369	6.17524	0.616773	0.81616	0.155198	0.184071	20	22	588	0.00151526	0.0118184	1	1	NA	NA	NA	NA	NA	NA	NA	2178	0	2178	2178	0	1.72727	18	13	2.53554	-0.492875	0.144333	2178	0.00441235	0.00221697	NA	NA	1.99026
Sobic.001G094200	Chr01	7231157	7232759	similar to Putative uncharacterized protein OJ1593_C11.11	Sb01g008440	Sobic.001G094200	1.09494	4.34282	0.00238077	0.0336448	0.480423	0.686015	0	22	81	0	0	NA	NA	7	18	84	0	0.00894627	0.0428487	0.1185	495	0	495	492	3	0.9	0	5	NA	-0.0328977	0.190141	495	0	0.00368767	0	NA	0
Sobic.001G094300	Chr01	7244345	7248408	similar to ATP sulfurylase	Sb01g008450	Sobic.001G094300	0.705591	7.67231	0.0114516	0.0883674	0.433035	0.363315	3	22	299	0	0.00261483	1	1	8	18	279	0.000322137	0.00727606	0.34238	0.478952	1026	0	1026	1026	0	3.14286	3	6	-1.59996	0.424106	0.193743	1026	0.000531632	0.00236084	0.359374	0	0.225188
Sobic.001G094600	Chr01	7257522	7260035	similar to Os03g0743200 protein	Sb01g008465	Sobic.001G094600	1.01644	0.71455	0.0816645	0.282683	0.810524	0.665509	NA	NA	NA	NA	NA	NA	NA	NA	NA	NA	NA	NA	NA	NA	NA	NA	NA	NA	NA	NA	NA	NA	NA	NA	NA	NA	NA	NA	NA	NA	NA
Sobic.001G094800	Chr01	7278514	7281576	similar to IAA1 protein	Sb01g008480	Sobic.001G094800	-0.215814	5.8328	0.487774	0.73338	0.32727	0.595479	0	22	156	0	0	NA	NA	4	16	90	0	0	0.553429	0.613079	504	0	504	504	0	2	0	4	NA	0.16204	0.145038	504	0	0.0031746	NA	NA	0
Sobic.001G094900	Chr01	7287676	7291556	similar to Putative uncharacterized protein	Sb01g008490	Sobic.001G094900	-0.129122	4.10736	0.499298	0.742335	0.162718	0.25254	0	16	65	0	0	NA	NA	1	12	16	0	0.031348	-0.2	-0.111111	315	0	315	315	0	Inf	0	0	NA	NA	NA	315	0	0	0	NA	NA
Sobic.001G095000	Chr01	7305915	7311750	similar to Magnesium transporter CorA-like family protein	putative	expressed	Sb01g008500	Sobic.001G095000	-0.126208	6.41328	0.554697	0.776665	0.249615	0.301841	3	22	359	0	0.002106	1	1	3	18	314	0	0.0010433	-0.0614251	3.59712e-16	1086	0	1086	1084	2	2.43478	3	2	-1.59996	-1.3624	-0.0888889	1086	0.00050226	0.000409249	2.01859	NA	1.22727
Sobic.001G095100	Chr01	7312112	7313816	similar to Putative uncharacterized protein	Sb01g008510	Sobic.001G095100	1.45118	2.13791	0.0884536	0.296522	0.559379	1.26561	NA	NA	NA	NA	NA	NA	NA	NA	NA	NA	NA	NA	NA	NA	NA	NA	NA	NA	NA	NA	NA	NA	NA	NA	NA	NA	NA	NA	NA	NA	NA
Sobic.001G095300	Chr01	7327069	7328804	similar to Os03g0741600 protein	Sb01g008530	Sobic.001G095300	0.386687	2.98724	0.118225	0.349872	0.209342	0.307051	NA	NA	NA	NA	NA	NA	NA	NA	NA	NA	NA	NA	NA	NA	NA	NA	NA	NA	NA	NA	NA	NA	NA	NA	NA	NA	NA	NA	NA	NA	NA
Sobic.001G095500	Chr01	7340447	7343822	similar to Protein WRKY1	Sb01g008550	Sobic.001G095500	0.533653	4.32019	0.0697097	0.258123	0.318273	0.528165	7	20	121	0	0.0129881	1	1	6	12	174	0	0.0124082	0.00735294	0.0980392	588	0	588	588	0	1.75	5	3	0.918043	0.789893	0.339001	588	0.00369401	0.00244574	1.04674	NA	1.51039
Sobic.001G095632	Chr01	7353756	7356847	similar to Putative ubiquinol-cytochrome C reductase complex ubiquinone-binding protein	Sb01g008560	v2.1_None	0.311661	6.20607	0.111325	0.338558	0.275719	0.238371	3	22	72	0	0.0109679	1	1	1	18	70	0	0.0117213	0.333333	0.384615	213	0	213	213	0	0	1	1	-1.1285	0.986274	0.0625	213	0.000853606	0.00234742	0.935724	NA	0.363636
Sobic.001G095700	Chr01	7364349	7369583	similar to Putative helix-loop-helix DNA-binding protein	Sb01g008570	Sobic.001G095700	1.07065	2.06423	0.0366147	0.176338	0.826695	0.615796	NA	NA	NA	NA	NA	NA	NA	NA	NA	NA	NA	NA	NA	NA	NA	NA	NA	NA	NA	NA	NA	NA	NA	NA	NA	NA	NA	NA	NA	NA	NA
Sobic.001G095800	Chr01	7377825	7380664	similar to Putative uncharacterized protein	Sb01g008590	Sobic.001G095800	0.247644	2.97147	0.289282	0.564545	0.262746	0.196299	0	18	36	0	0	NA	NA	2	12	22	0	0	0.72973	0.777778	231	0	231	228	3	1.75	0	2	NA	-0.410669	0	231	0	0.0034632	NA	NA	0
Sobic.001G096000	Chr01	7387299	7391050	similar to Os03g0740700 protein	Sb01g008600	Sobic.001G096000	-0.217885	5.19133	0.165971	0.421225	0.146872	0.145213	15	22	358	0.000930106	0.00716176	0.956016	0.945568	12	12	367	0.000381995	0.00358241	0.0866511	0.163842	1638	0	1638	1637	1	2.03571	9	7	0.57979	-0.0690272	0.558474	1638	0.00213473	0.00172103	1.99915	2.43486	1.24038
Sobic.001G096100	Chr01	7394707	7396896	similar to Putative uncharacterized protein	Sb01g008610	Sobic.001G096100	-0.160403	6.91409	0.343318	0.616421	0.173226	0.161408	1	22	137	0	0.00182916	1	1	3	18	136	0	0.00457375	0.454545	0.5	411	0	411	410	1	2.57143	0	3	NA	-1.51297	0	411	0	0.00162206	0.399926	NA	0
Sobic.001G096200	Chr01	7397038	7400678	similar to Ribosomal protein S10	Sb01g008620	Sobic.001G096200	-0.36328	1.93774	0.355382	0.627417	0.493669	0.564458	NA	NA	NA	NA	NA	NA	NA	NA	NA	NA	NA	NA	NA	NA	NA	NA	NA	NA	NA	NA	NA	NA	NA	NA	NA	NA	NA	NA	NA	NA	NA
Sobic.001G096300	Chr01	7399446	7403937	similar to Putative Deoxyhypusine synthase	Sb01g008630	Sobic.001G096300	-0.00882852	4.37966	0.966729	0.987688	0.149589	0.261393	4	22	266	0	0.0054386	1	1	1	12	214	0	0.0011236	-0.0909091	5.9952e-16	825	0	825	825	0	1.66667	5	5	0.494201	-0.879299	-0.0350419	825	0.00233609	0.00203463	4.84033	NA	1.14816
Sobic.001G096800	Chr01	7442339	7444186	similar to Putative uncharacterized protein	Sb01g008660	Sobic.001G096800	0.51385	1.0248	0.269484	0.544491	0.602045	0.853606	NA	NA	NA	NA	NA	NA	NA	NA	NA	NA	NA	NA	NA	NA	NA	NA	NA	NA	NA	NA	NA	NA	NA	NA	NA	NA	NA	NA	NA	NA	NA
Sobic.001G096900	Chr01	7448403	7451084	similar to Putative NPH3 domain containing protein	Sb01g008670	Sobic.001G096900	-0.866928	2.57407	0.0378653	0.179718	0.943812	0.413762	1	14	28	0	0.0134103	1	1	NA	NA	NA	NA	NA	NA	NA	NA	NA	NA	NA	NA	NA	NA	NA	NA	NA	NA	NA	NA	NA	NA	NA	NA
Sobic.001G097000	Chr01	7456851	7458311	similar to Transducin family protein	putative	expressed	Sb01g008680	Sobic.001G097000	-0.59216	3.30441	0.552682	0.775662	0.743186	1.09937	0	10	33	0	0	NA	NA	NA	NA	NA	NA	NA	NA	NA	NA	NA	NA	NA	NA	NA	NA	NA	NA	NA	NA	NA	NA	NA	NA	NA	NA
Sobic.001G097100	Chr01	7459064	7464895	similar to Serine hydroxymethyltransferase	Sb01g008690	Sobic.001G097100	0.387203	7.19987	0.131714	0.371647	0.225919	0.541407	0	22	10	0	0	NA	NA	0	14	17	0	0	NA	NA	57	0	57	57	0	1	0	0	NA	NA	NA	57	0	0	NA	NA	NA
Sobic.001G097400	Chr01	7495272	7499355	similar to Phosphatidylinositol 3-and 4-kinase family protein	expressed	Sb01g008710	Sobic.001G097400	-0.869938	2.24076	0.0954985	0.310386	0.336598	0.7818	NA	NA	NA	NA	NA	NA	NA	NA	NA	NA	NA	NA	NA	NA	NA	NA	NA	NA	NA	NA	NA	NA	NA	NA	NA	NA	NA	NA	NA	NA	NA
Sobic.001G097500	Chr01	7499550	7502874	NA	Sb01g008720	Sobic.001G097500	-0.604881	5.82222	0.000486765	0.0119371	0.197256	0.190921	1	22	421	0	0	1	1	0	16	312	0	0	NA	NA	1269	0	1269	1266	3	3.66667	0	0	NA	NA	NA	1269	0	0	NA	NA	NA
Sobic.001G097600	Chr01	7505747	7509193	similar to Alcohol dehydrogenase 1	Sb01g008730	Sobic.001G097600	-1.25648	6.9447	0.000575679	0.0134422	0.301987	0.668424	NA	NA	NA	NA	NA	NA	NA	NA	NA	NA	NA	NA	NA	NA	NA	NA	NA	NA	NA	NA	NA	NA	NA	NA	NA	NA	NA	NA	NA	NA	NA
Sobic.001G097900	Chr01	7512285	7523599	similar to Os03g0737800 protein	Sb01g008740	Sobic.001G097900	-0.328931	5.17061	0.0843456	0.288202	0.245875	0.194097	1	22	394	0.000337225	0	1	1	1	12	187	0.000694493	0	1	1	999	0	999	999	0	0.322917	0	1	NA	-0.933021	0	999	0	0.000333667	NA	0.48557	0
Sobic.001G098000	Chr01	7525598	7528626	similar to Putative uncharacterized protein adh1B	Sb01g008750	Sobic.001G098000	0.33041	3.01818	0.152713	0.402756	0.262669	0.205	NA	NA	NA	NA	NA	NA	NA	NA	NA	NA	NA	NA	NA	NA	NA	NA	NA	NA	NA	NA	NA	NA	NA	NA	NA	NA	NA	NA	NA	NA	NA
Sobic.001G098100	Chr01	7528504	7534112	similar to Cyclin-H1-1	Sb01g008760	Sobic.001G098100	-0.649828	3.48149	0.327448	0.60244	0.0981384	0.771477	2	16	9	NA	NA	1	1	0	10	15	0	0	NA	NA	51	0	51	51	0	Inf	0	0	NA	NA	NA	51	0	0	NA	NA	NA
Sobic.001G098200	Chr01	7534288	7536929	similar to Putative uncharacterized protein OSJNBb0016H12.23	Sb01g008770	Sobic.001G098200	0.476577	5.19221	0.0194151	0.123453	0.203486	0.358194	NA	NA	NA	NA	NA	NA	NA	0	16	22	0	0	NA	NA	NA	NA	NA	NA	NA	NA	NA	NA	NA	NA	NA	NA	NA	NA	NA	NA	NA
Sobic.001G098500	Chr01	7558468	7564084	similar to CBS domain containing protein	expressed	Sb01g008800	Sobic.001G098500	-0.430771	8.41712	0.0950768	0.30961	0.223638	0.442054	NA	NA	NA	NA	NA	NA	NA	NA	NA	NA	NA	NA	NA	NA	NA	NA	NA	NA	NA	NA	NA	NA	NA	NA	NA	NA	NA	NA	NA	NA	NA
Sobic.001G098600	Chr01	7564826	7566576	similar to Putative uncharacterized protein 110K5.12	Sb01g008810	Sobic.001G098600	2.02442	4.75771	1.3663e-07	0.000107547	0.34104	0.996402	0	14	22	0	0	NA	NA	0	10	63	0	0	NA	NA	156	0	0	0	0	NA	NA	NA	NA	NA	0	156	0	0	NA	NA	NA
Sobic.001G098700	Chr01	7570839	7572698	similar to Putative ABA-responsive protein	Sb01g008820	Sobic.001G098700	0.625514	4.24912	0.00329417	0.0411565	0.252969	0.26281	2	22	55	0.00312541	0.0129747	1	1	3	12	135	0.000525394	0.00379747	-0.0909091	3.9968e-16	408	0	408	407	1	1.07143	2	1	0.756419	0.703723	0.00128205	408	0.00213904	0.00116713	3.41667	5.9487	1.83273
Sobic.001G098800	Chr01	7572699	7574258	NA	Sb01g008830	Sobic.001G098800	1.44877	5.07664	4.83832e-05	0.00272382	0.270285	0.83792	0	20	8	NA	NA	NA	NA	0	12	10	0	0	NA	NA	45	0	0	0	0	NA	NA	NA	NA	NA	0	45	0	0	NA	NA	NA
Sobic.001G098900	Chr01	7576259	7577203	similar to Syntaxin-like protein 2	Sb01g008840	Sobic.001G098900	-1.20749	2.05679	0.0138655	0.0997661	0.662396	0.561604	1	10	24	0	0.030888	1	1	NA	NA	NA	NA	NA	NA	NA	NA	NA	NA	NA	NA	NA	NA	NA	NA	NA	NA	NA	NA	NA	NA	NA	NA
Sobic.001G099000	Chr01	7577480	7582517	similar to Expressed protein	Sb01g008850	Sobic.001G099000	0.839833	4.87345	0.00804489	0.0708375	0.428885	0.538196	3	20	133	0.00170329	0	1	1	3	18	124	0.000382677	0	0.253112	0.353198	675	0	675	675	0	1.35294	3	2	0.260958	0.344307	0.155589	675	0.001685	0.00119929	NA	4.45099	1.40499
Sobic.001G099100	Chr01	7586240	7589894	similar to Endoglucanase 10	Sb01g008860	Sobic.001G099100	-0.796863	8.28122	0.0493281	0.21114	0.960223	0.461086	1	22	565	0	0.00137429	1	1	1	18	395	0	0	0.5	0.548387	1710	0	1710	1710	0	1.85714	1	1	1.44272	1.253	-0.0571429	1710	0.000318979	0.000313283	Inf	NA	1.01818
Sobic.001G099200	Chr01	7590541	7592254	similar to Putative uncharacterized protein	Sb01g008870	Sobic.001G099200	-0.235615	1.30006	0.581599	0.793086	0.397031	0.506668	NA	NA	NA	NA	NA	NA	NA	NA	NA	NA	NA	NA	NA	NA	NA	NA	NA	NA	NA	NA	NA	NA	NA	NA	NA	NA	NA	NA	NA	NA	NA
Sobic.001G099300	Chr01	7598408	7600784	similar to Putative uncharacterized protein	Sb01g008880	Sobic.001G099300	2.40289	2.0515	0.00240796	0.033893	0.811897	1.79784	NA	NA	NA	NA	NA	NA	NA	NA	NA	NA	NA	NA	NA	NA	NA	NA	NA	NA	NA	NA	NA	NA	NA	NA	NA	NA	NA	NA	NA	NA	NA
Sobic.001G099800	Chr01	7634252	7637528	similar to Putative macronuclear development protein	Sb01g008920	Sobic.001G099800	-0.784452	5.54312	0.000243079	0.00754525	0.154414	0.379384	NA	NA	NA	NA	NA	NA	NA	2	16	101	0	0.0144231	0.466667	0.517241	NA	NA	NA	NA	NA	NA	NA	NA	NA	NA	NA	NA	NA	NA	NA	NA	NA
Sobic.001G099900	Chr01	7640557	7646174	NA	Sb01g008930	Sobic.001G099900	-0.477967	5.64638	0.00153712	0.0255477	0.127821	0.147648	15	22	607	0.00071119	0.00864068	1	1	16	12	492	0.00156173	0.00745694	0.0394701	0.163889	1860	0	1860	1858	2	2.26316	13	9	1.30918	0.985714	0.0296754	1860	0.00310001	0.00234127	1.15874	0.455386	1.32407
Sobic.001G100000	Chr01	7649330	7655068	similar to Glucose-1-phosphate adenylyltransferase	Sb01g008940	Sobic.001G100000	2.14576	7.75786	0.000150507	0.0056971	0.45564	1.3756	2	22	392	0	0.00134233	1	1	2	18	274	0	0.00348344	0.0721649	0.130435	1251	0	1251	1251	0	0.761905	1	1	-1.1285	-1.08823	-0.111111	1251	0.000145338	0.000177636	0.385346	NA	0.818182
Sobic.001G100100	Chr01	7655454	7660092	NA	Sb01g008950	Sobic.001G100100	0.876422	4.27584	0.000882252	0.0178083	0.340016	0.419841	1	16	74	0	0.0047619	1	1	1	12	88	0	0.00919601	-0.0285714	0.0625	327	0	327	327	0	1.33333	1	1	-1.08823	0.850568	0.4	327	0.000679579	0.00163099	0.517822	NA	0.416667
Sobic.001G100200	Chr01	7659849	7664017	similar to Putative uncharacterized protein	Sb01g008960	Sobic.001G100200	-1.60862	2.10937	0.0710359	0.261288	1.25856	1.12108	2	14	11	0.0104106	0	1	1	NA	NA	NA	NA	NA	NA	NA	NA	NA	NA	NA	NA	NA	NA	NA	NA	NA	NA	NA	NA	NA	NA	NA	NA
Sobic.001G100400	Chr01	7663795	7667164	similar to Putative ribosomal protein	Sb01g008970	Sobic.001G100400	0.663974	2.82443	0.112271	0.340266	0.526073	0.369536	1	22	18	0	0	1	1	0	12	43	0	0	NA	NA	180	0	180	180	0	1.16667	0	0	NA	NA	NA	180	0	0	NA	NA	NA
Sobic.001G100700	Chr01	7674599	7675723	similar to Expressed protein	Sb01g009000	Sobic.001G100700	-1.90884	0.225507	0.0477566	0.207585	1.08123	1.10686	NA	NA	NA	NA	NA	NA	NA	NA	NA	NA	NA	NA	NA	NA	NA	NA	NA	NA	NA	NA	NA	NA	NA	NA	NA	NA	NA	NA	NA	NA	NA
Sobic.001G100900	Chr01	7684582	7694636	NA	Sb01g009020	Sobic.001G100900	-0.842044	6.3964	0.457815	0.713131	1.07859	1.51753	0	10	33	0	0	NA	NA	NA	NA	NA	NA	NA	NA	NA	NA	NA	NA	NA	NA	NA	NA	NA	NA	NA	NA	NA	NA	NA	NA	NA	NA
Sobic.001G101100	Chr01	7725812	7731037	similar to Mitochondrial carrier protein-like protein	Sb01g009030	Sobic.001G101100	-0.0860716	2.45067	0.775609	0.902744	0.234019	0.422999	0	12	23	0	0	NA	NA	1	10	52	0	0.00555556	-0.111111	-3.46945e-16	141	0	141	139	2	0.923077	0	0	NA	NA	NA	141	0	0	0	NA	NA
Sobic.001G101400	Chr01	7737358	7738896	similar to Expressed protein	Sb01g009060	Sobic.001G101400	-1.71309	1.91831	0.0780286	0.274831	1.01194	1.67793	1	10	30	0.00491551	0	1	1	NA	NA	NA	NA	NA	NA	NA	NA	NA	NA	NA	NA	NA	NA	NA	NA	NA	NA	NA	NA	NA	NA	NA	NA
Sobic.001G101500	Chr01	7746529	7751056	similar to Os03g0733800 protein	Sb01g009070	Sobic.001G101500	-0.2717	4.76687	0.462511	0.71584	0.259077	1.04691	1	22	342	0.00021413	0	1	1	0	10	207	0	0	NA	NA	642	0	642	642	0	1	1	0	-1.1285	NA	0	642	0.000283206	0	NA	Inf	Inf
Sobic.001G101700	Chr01	7782002	7785807	similar to Putative GRF-interacting factor 1	Sb01g009080	Sobic.001G101700	-0.527763	2.75291	0.292159	0.567464	0.268712	0.713271	0	12	19	0	0	NA	NA	NA	NA	NA	NA	NA	NA	NA	NA	NA	NA	NA	NA	NA	NA	NA	NA	NA	NA	NA	NA	NA	NA	NA	NA
ARCAD_BFF.1116	NA	NA	NA	NA	NA	NA	0.978173	1.95318	0.296099	0.571291	1.07082	1.85776	6	22	640	0	0.00623377	1	1	5	10	692	0.00021782	0.00330579	0.215686	0.315436	2085	0	2085	2085	0	1.33083	3	5	2.0792	0.54822	-0.00728029	2085	0.000789671	0.00108713	1.88571	0	0.726381
Sobic.001G101900	Chr01	7793178	7794751	similar to Putative uncharacterized protein	Sb01g009100	Sobic.001G101900	0.249114	2.40708	0.697071	0.862123	0.549702	0.636467	NA	NA	NA	NA	NA	NA	NA	NA	NA	NA	NA	NA	NA	NA	NA	NA	NA	NA	NA	NA	NA	NA	NA	NA	NA	NA	NA	NA	NA	NA	NA
Sobic.001G102200	Chr01	7808235	7814979	similar to Expressed protein	Sb01g009120	Sobic.001G102200	0.178524	2.11723	0.592003	0.799787	0.393756	0.392406	NA	NA	NA	NA	NA	NA	NA	NA	NA	NA	NA	NA	NA	NA	NA	NA	NA	NA	NA	NA	NA	NA	NA	NA	NA	NA	NA	NA	NA	NA	NA
Sobic.001G102300	Chr01	7815194	7826656	similar to Homeodomain protein JUBEL1	Sb01g009130	Sobic.001G102300	1.18002	5.8716	0.000121346	0.00500069	0.380965	0.627445	0	16	77	0	0	NA	NA	2	14	86	0.00179354	0	0.747292	0.817073	483	0	483	483	0	1	0	2	NA	-0.154645	0.214286	483	0	0.00162674	NA	0	0
Sobic.001G102500	Chr01	7851367	7855112	similar to Putative LytB protein	Sb01g009140	Sobic.001G102500	0.414329	6.69542	0.11507	0.344735	0.297662	0.46054	4	22	397	0.00062365	0.00294479	1	1	4	18	274	0.000170853	0.00338854	0.1	0.170557	1224	0	1224	1222	2	1.86957	2	3	-0.289562	-1.41683	0.332734	1224	0.000505051	0.000567357	0.869044	3.65021	0.890182
Sobic.001G102700	Chr01	7869165	7884076	similar to Putative leishmanolysin-like protein	Sb01g009170	Sobic.001G102700	-0.105256	6.49962	0.546088	0.771894	0.15211	0.220081	1	22	795	0	0.000320865	1	1	NA	NA	NA	NA	NA	NA	NA	2406	0	2406	2406	0	2.125	1	5	-1.1285	-0.204833	0.105297	2406	7.55687e-05	0.000765283	NA	NA	0.0987461
Sobic.001G102800	Chr01	7885404	7887224	similar to Expressed protein	Sb01g009180	Sobic.001G102800	1.37929	3.55062	0.000255135	0.00768702	0.326704	0.808387	0	20	43	0	0	NA	NA	2	16	28	0	0.027907	0.234043	0.278351	366	0	366	366	0	3.11111	0	1	NA	1.04816	0.285714	366	0	0.0014637	0	NA	0
Sobic.001G102901	Chr01	7887341	7889851	NA	Sb01g009190	v2.1_None	0.845062	0.239621	0.208775	0.47293	0.705197	1.19492	NA	NA	NA	NA	NA	NA	NA	NA	NA	NA	NA	NA	NA	NA	NA	NA	NA	NA	NA	NA	NA	NA	NA	NA	NA	NA	NA	NA	NA	NA	NA
Sobic.001G103000	Chr01	7890142	7893303	similar to Expressed protein	Sb01g009200	Sobic.001G103000	-0.615706	1.79926	0.252044	0.524342	0.453231	0.572423	NA	NA	NA	NA	NA	NA	NA	NA	NA	NA	NA	NA	NA	NA	NA	NA	NA	NA	NA	NA	NA	NA	NA	NA	NA	NA	NA	NA	NA	NA	NA
Sobic.001G103100	Chr01	7894277	7896906	similar to Expressed protein	Sb01g009210	Sobic.001G103100	-1.12789	3.33015	0.0526417	0.219305	0.705502	0.90503	0	12	134	0	0	NA	NA	NA	NA	NA	NA	NA	NA	NA	NA	NA	NA	NA	NA	NA	NA	NA	NA	NA	NA	NA	NA	NA	NA	NA	NA
Sobic.001G103200	Chr01	7899638	7902625	similar to Expressed protein	Sb01g009220	Sobic.001G103200	-0.175655	4.65537	0.518404	0.754137	0.54709	0.290731	1	22	209	0	0.00130523	1	1	1	16	143	0	0	-0.0769231	-4.53341e-16	696	0	696	693	3	3.33333	1	0	-1.1285	NA	0	696	0.000261233	0	Inf	NA	Inf
Sobic.001G103300	Chr01	7907267	7928278	NA	Sb01g009225	Sobic.001G103300	-0.265727	4.94722	0.25378	0.526442	0.178438	0.459998	1	18	131	0	0	-0.0666667	0	1	10	35	0	0	-0.142857	0	156	0	156	155	1	0.666667	0	0	NA	NA	NA	156	0	0	NA	NA	NA
Sobic.001G103400	Chr01	7932987	7936440	Predicted protein	Sb01g009230	Sobic.001G103400	-0.749554	1.89647	0.0801153	0.278966	0.617799	0.514316	NA	NA	NA	NA	NA	NA	NA	NA	NA	NA	NA	NA	NA	NA	NA	NA	NA	NA	NA	NA	NA	NA	NA	NA	NA	NA	NA	NA	NA	NA	NA
Sobic.001G103500	Chr01	7949328	7951671	similar to Os09g0499500 protein	Sb01g009240	Sobic.001G103500	-0.463654	1.96491	0.603208	0.807269	0.825482	0.983374	NA	NA	NA	NA	NA	NA	NA	NA	NA	NA	NA	NA	NA	NA	NA	NA	NA	NA	NA	NA	NA	NA	NA	NA	NA	NA	NA	NA	NA	NA	NA
Sobic.001G103800	Chr01	7960401	7962969	NA	Sb01g009270	Sobic.001G103800	0.230477	2.36663	0.590642	0.799042	0.796045	0.409515	NA	NA	NA	NA	NA	NA	NA	NA	NA	NA	NA	NA	NA	NA	NA	NA	NA	NA	NA	NA	NA	NA	NA	NA	NA	NA	NA	NA	NA	NA	NA
Sobic.001G103900	Chr01	7969436	7975220	similar to Putative uncharacterized protein	Sb01g009280	Sobic.001G103900	-0.255507	6.22985	0.147705	0.395336	0.138191	0.238488	NA	NA	NA	NA	NA	NA	NA	NA	NA	NA	NA	NA	NA	NA	NA	NA	NA	NA	NA	NA	NA	NA	NA	NA	NA	NA	NA	NA	NA	NA	NA
Sobic.001G104000	Chr01	7976195	7982894	similar to Putative uncharacterized protein	Sb01g009290	Sobic.001G104000	-0.739503	4.32924	0.00387206	0.0452279	0.436892	0.240753	1	20	150	0	0	-0.0588235	5.6205e-16	1	12	76	0	0.0037594	-0.0909091	5.9952e-16	558	0	558	558	0	3.28571	1	0	-0.950772	NA	0	558	0.000398248	0	0	NA	Inf
Sobic.001G104100	Chr01	7982034	7985873	similar to Putative ACT domain containing protein	Sb01g009300	Sobic.001G104100	0.174064	3.02326	0.708393	0.868135	0.644037	0.571631	NA	NA	NA	NA	NA	NA	NA	NA	NA	NA	NA	NA	NA	NA	NA	NA	NA	NA	NA	NA	NA	NA	NA	NA	NA	NA	NA	NA	NA	NA	NA
Sobic.001G104300	Chr01	7994108	7997602	similar to Os03g0729700 protein	Sb01g009310	Sobic.001G104300	-0.0485891	1.56198	0.92272	0.969296	0.248681	0.563003	NA	NA	NA	NA	NA	NA	NA	NA	NA	NA	NA	NA	NA	NA	NA	NA	NA	NA	NA	NA	NA	NA	NA	NA	NA	NA	NA	NA	NA	NA	NA
Sobic.001G104500	Chr01	8001993	8006115	NA	Sb01g009330	Sobic.001G104500	-0.523747	4.33543	0.256916	0.530407	0.245166	0.649769	2	22	138	0	0	1	1	1	10	46	0	0.00583658	-0.111111	-3.46945e-16	138	0	138	138	0	Inf	0	1	NA	-0.816497	0	138	0	0.00289855	0	NA	0
Sobic.001G104600	Chr01	8022153	8023839	similar to Putative uncharacterized protein	Sb01g009340	Sobic.001G104600	1.19215	5.01651	0.00623865	0.0602027	0.375953	1.1404	2	22	108	0.00172746	0	1	1	6	18	75	0.0012303	0.0020202	0.612643	0.673333	477	0	477	477	0	1.09375	1	5	0.671353	-1.29379	0.0598338	477	0.000914808	0.00267878	0	1.4041	0.341502
Sobic.001G104700	Chr01	8024153	8027666	similar to Putative uncharacterized protein	Sb01g009350	Sobic.001G104700	2.34171	5.21728	3.75491e-05	0.00239579	0.73484	1.17924	0	12	65	0	0	NA	NA	3	12	161	0.00131952	0.00839161	0.25	0.333333	417	0	417	416	1	2.28571	0	3	NA	-1.18232	0	417	0	0.00216969	0	0	0
Sobic.001G104800	Chr01	8027667	8031799	similar to Putative uncharacterized protein OSJNBb0011H13.4	Sb01g009360	Sobic.001G104800	-0.177042	3.7213	0.804547	0.917402	0.48751	1.1212	2	22	106	0	0.00636099	1	1	7	18	53	0	0.00518555	0.284959	0.310844	390	0	390	390	0	2.71429	2	6	1.62408	-0.126423	0.444676	390	0.00268065	0.00549654	1.22668	NA	0.487698
Sobic.001G104900	Chr01	8034152	8036927	similar to Putative uncharacterized protein	Sb01g009370	Sobic.001G104900	-0.134761	3.67642	0.804153	0.917336	0.722141	0.87847	7	12	100	0.00232769	0.0166128	1	1	0	10	48	0	0	NA	NA	114	0	114	114	0	1	0	0	NA	NA	NA	114	0	0	Inf	Inf	NA
Sobic.001G105000	Chr01	8043729	8047653	similar to Putative uncharacterized protein	Sb01g009380	Sobic.001G105000	-0.45403	2.55693	0.158726	0.411081	0.31796	0.535347	NA	NA	NA	NA	NA	NA	NA	NA	NA	NA	NA	NA	NA	NA	NA	NA	NA	NA	NA	NA	NA	NA	NA	NA	NA	NA	NA	NA	NA	NA	NA
Sobic.001G105100	Chr01	8047924	8052102	similar to OSJNBb0067G11.11 protein	Sb01g009390	Sobic.001G105100	-0.108256	4.44767	0.643494	0.831301	0.290049	0.335048	1	22	26	0	0	1	1	2	16	23	0	0.0078125	-0.0717703	-2.41782e-16	78	0	78	78	0	Inf	0	2	NA	-1.13766	0	78	0	0.00686813	0	NA	0
Sobic.001G105200	Chr01	8052239	8060176	similar to DEAD-box ATP-dependent RNA helicase 16	Sb01g009400	Sobic.001G105200	0.196283	4.12221	0.507795	0.748141	0.2836	0.555498	4	14	124	0	0	1	1	1	10	273	0.000310398	0	-0.111111	-3.46945e-16	801	0	801	801	0	0.5	1	0	0.333503	NA	0.142857	801	0.000535045	0	NA	0	Inf
Sobic.001G105300	Chr01	8060206	8063114	similar to Chromosome chr18 scaffold_1	whole genome shotgun sequence	Sb01g009410	Sobic.001G105300	0.0546295	-0.270638	0.915056	0.965927	0.68988	0.550437	NA	NA	NA	NA	NA	NA	NA	NA	NA	NA	NA	NA	NA	NA	NA	NA	NA	NA	NA	NA	NA	NA	NA	NA	NA	NA	NA	NA	NA	NA	NA
Sobic.001G105400	Chr01	8063175	8066759	similar to Putative uncharacterized protein	Sb01g009420	Sobic.001G105400	-0.306198	2.13529	0.280489	0.555925	0.265913	0.276034	NA	NA	NA	NA	NA	NA	NA	NA	NA	NA	NA	NA	NA	NA	NA	NA	NA	NA	NA	NA	NA	NA	NA	NA	NA	NA	NA	NA	NA	NA	NA
Sobic.001G105500	Chr01	8068264	8072406	similar to Putative DnaJ protein	Sb01g009430	Sobic.001G105500	0.28447	5.0201	0.106221	0.329203	0.160359	0.227776	0	22	195	0	0	NA	NA	1	14	142	0	0.00309066	1	1	639	0	639	639	0	2.88889	0	1	NA	-1.27078	0	639	0	0.000347766	0	NA	0
Sobic.001G105600	Chr01	8077877	8079840	NA	Sb01g009433	Sobic.001G105600	-1.42329	0.538711	0.00436382	0.0482507	0.450075	0.678805	NA	NA	NA	NA	NA	NA	NA	NA	NA	NA	NA	NA	NA	NA	NA	NA	NA	NA	NA	NA	NA	NA	NA	NA	NA	NA	NA	NA	NA	NA	NA
Sobic.001G105800	Chr01	8098562	8100469	similar to Expressed protein	Sb01g009440	Sobic.001G105800	0.0396777	2.15613	0.937323	0.975601	0.428049	0.79133	0	10	22	0	0	NA	NA	NA	NA	NA	NA	NA	NA	NA	NA	NA	NA	NA	NA	NA	NA	NA	NA	NA	NA	NA	NA	NA	NA	NA	NA
Sobic.001G106000	Chr01	8143601	8150285	NA	Sb01g009460	Sobic.001G106000	-0.33814	3.29195	0.666736	0.844939	0.613469	0.948755	0	14	52	0	0	NA	NA	0	10	91	0	0	NA	NA	273	0	0	0	0	NA	NA	NA	NA	NA	0	273	0	0	NA	NA	NA
Sobic.001G106100	Chr01	8153264	8155900	similar to Expressed protein	Sb01g009470	Sobic.001G106100	-0.0392318	4.53504	0.867537	0.946076	0.276467	0.219005	NA	NA	NA	NA	NA	NA	NA	NA	NA	NA	NA	NA	NA	NA	NA	NA	NA	NA	NA	NA	NA	NA	NA	NA	NA	NA	NA	NA	NA	NA	NA
Sobic.001G106200	Chr01	8180004	8187693	similar to Homeotic protein knotted-1	Sb01g009480	Sobic.001G106200	-0.299812	3.7705	0.694548	0.860882	0.615259	0.757683	2	14	162	0	0.00696333	1	1	NA	NA	NA	NA	NA	NA	NA	21	0	21	21	0	1.25	1	0	0.340971	NA	0.166667	21	0.0226757	0	NA	NA	Inf
Sobic.001G106300	Chr01	8188934	8192569	NA	Sb01g009490	Sobic.001G106300	-0.440824	1.03272	0.421714	0.683281	0.422398	0.719276	NA	NA	NA	NA	NA	NA	NA	NA	NA	NA	NA	NA	NA	NA	NA	NA	NA	NA	NA	NA	NA	NA	NA	NA	NA	NA	NA	NA	NA	NA	NA
Sobic.001G106400	Chr01	8191354	8197165	similar to Expressed protein	Sb01g009500	Sobic.001G106400	0.00933354	2.55518	0.968909	0.988563	0.452922	0.34326	NA	NA	NA	NA	NA	NA	NA	NA	NA	NA	NA	NA	NA	NA	NA	NA	NA	NA	NA	NA	NA	NA	NA	NA	NA	NA	NA	NA	NA	NA	NA
Sobic.001G106500	Chr01	8198839	8200516	weakly similar to Putative uncharacterized protein OSJNBa0013A09.8	Sb01g009510	Sobic.001G106500	-0.171455	2.04653	0.82121	0.924829	0.55075	0.764244	NA	NA	NA	NA	NA	NA	NA	NA	NA	NA	NA	NA	NA	NA	NA	NA	NA	NA	NA	NA	NA	NA	NA	NA	NA	NA	NA	NA	NA	NA	NA
Sobic.001G106600	Chr01	8225098	8231079	similar to Expressed protein	Sb01g009520	Sobic.001G106600	0.839567	7.43253	3.9611e-05	0.00245647	0.186984	0.29277	1	22	344	0	0.00202583	1	1	4	18	285	0.000615226	0.00149805	0.60829	0.669291	1224	0	1224	1222	2	2.35	0	3	NA	-0.139544	0.0945946	1224	0	0.000868866	1.35231	0	0
Sobic.001G106700	Chr01	8235627	8238729	similar to Expressed protein	Sb01g009530	Sobic.001G106700	0.335217	6.18288	0.219945	0.486603	0.313783	0.414022	0	22	407	0	0	NA	NA	17	18	236	0.00201177	0.0151736	0.56175	0.607977	1224	0	1224	1223	1	1.86957	0	16	NA	-0.923239	0.103062	1224	0	0.00389369	0	0	0
Sobic.001G106800	Chr01	8246759	8252310	similar to Putative uncharacterized protein	Sb01g009540	Sobic.001G106800	-1.16377	3.64062	0.0679186	0.254241	0.823992	0.764155	0	12	62	0	0	NA	NA	NA	NA	NA	NA	NA	NA	NA	NA	NA	NA	NA	NA	NA	NA	NA	NA	NA	NA	NA	NA	NA	NA	NA	NA
Sobic.001G106900	Chr01	8253562	8260011	similar to Putative inositol 1	3	4-trisphosphate 5/6-kinase	Sb01g009550	Sobic.001G106900	0.0262505	4.58424	0.919409	0.967745	0.239651	0.409743	1	22	224	0.000940457	0	1	1	2	14	64	0	0	-0.100917	8.32667e-17	777	0	777	777	0	Inf	1	2	1.1856	-0.41926	0.17004	777	0.000655201	0.000943801	NA	Inf	0.694215
Sobic.001G107100	Chr01	8265620	8268721	similar to Tubulin alpha-2/alpha-4 chain	Sb01g009560	Sobic.001G107100	-1.61371	7.68156	0.000109478	0.00470068	0.739413	0.508388	NA	NA	NA	NA	NA	NA	NA	NA	NA	NA	NA	NA	NA	NA	NA	NA	NA	NA	NA	NA	NA	NA	NA	NA	NA	NA	NA	NA	NA	NA	NA
Sobic.001G107200	Chr01	8270791	8274286	similar to Tubulin alpha-2/alpha-4 chain	Sb01g009570	Sobic.001G107200	-0.599558	9.3523	0.200246	0.463273	0.426374	0.685375	1	22	425	0	0.00163249	1	1	10	16	383	0	0.00920146	-0.023569	0.0431655	1239	0	1239	1239	0	1.52941	0	6	NA	-0.992335	0.190476	1239	0	0.00147008	0.177416	NA	0
Sobic.001G107300	Chr01	8280719	8286507	similar to Will die slowly protein	putative	expressed	Sb01g009580	Sobic.001G107300	-0.449868	3.40311	0.223246	0.490867	0.26594	0.509265	0	18	117	0	0	NA	NA	0	10	46	0	0	NA	NA	141	0	141	141	0	0	0	0	NA	NA	NA	141	0	0	NA	NA	NA
Sobic.001G107400	Chr01	8326549	8329340	similar to Putative uncharacterized protein	Sb01g009590	Sobic.001G107400	-0.0226861	5.05717	0.969677	0.988574	0.48635	0.658172	NA	NA	NA	NA	NA	NA	NA	NA	NA	NA	NA	NA	NA	NA	NA	NA	NA	NA	NA	NA	NA	NA	NA	NA	NA	NA	NA	NA	NA	NA	NA
Sobic.001G107500	Chr01	8331250	8334555	similar to Putative uncharacterized protein	Sb01g009600	Sobic.001G107500	0.311669	6.97104	0.153835	0.404288	0.232229	0.336664	6	22	499	0.000417733	0.00494253	1	1	7	18	416	0.000851731	0.00334806	0.169231	0.242298	1533	0	1533	1532	1	4.25	5	7	0.820668	0.700761	-0.019329	1533	0.00135207	0.001944	1.47624	0.490452	0.695509
Sobic.001G107600	Chr01	8337014	8341238	similar to Lariat debranching enzyme	Sb01g009610	Sobic.001G107600	0.0852777	5.1214	0.61749	0.81677	0.183176	0.194063	NA	NA	NA	NA	NA	NA	NA	NA	NA	NA	NA	NA	NA	NA	NA	NA	NA	NA	NA	NA	NA	NA	NA	NA	NA	NA	NA	NA	NA	NA	NA
Sobic.001G107800	Chr01	8347538	8348256	Predicted protein	Sb01g009620	Sobic.001G107800	1.4079	0.0347314	0.0629409	0.242874	0.884747	1.13771	NA	NA	NA	NA	NA	NA	NA	NA	NA	NA	NA	NA	NA	NA	NA	NA	NA	NA	NA	NA	NA	NA	NA	NA	NA	NA	NA	NA	NA	NA	NA
Sobic.001G108100	Chr01	8371469	8373508	weakly similar to Os03g0724600 protein	Sb01g009650	Sobic.001G108100	-1.08247	2.81425	0.164508	0.419367	0.86136	0.862873	1	14	32	0	0.0172002	1	1	NA	NA	NA	NA	NA	NA	NA	NA	NA	NA	NA	NA	NA	NA	NA	NA	NA	NA	NA	NA	NA	NA	NA	NA
Sobic.001G108200	Chr01	8374429	8376212	similar to Putative uncharacterized protein	Sb01g009660	Sobic.001G108200	-0.158165	3.03037	0.63733	0.828029	0.289396	0.699894	0	20	29	0	0	NA	NA	1	12	22	0	0	1	1	153	0	153	153	0	0.8	0	1	NA	-0.338491	0	153	0	0.00261438	NA	NA	0
Sobic.001G108400	Chr01	8406232	8410478	similar to Putative uncharacterized protein	Sb01g009670	Sobic.001G108400	-0.714964	4.31569	0.0170447	0.112926	0.387794	0.380838	1	16	182	0	0	-0.0769231	-4.53341e-16	NA	NA	NA	NA	NA	NA	NA	18	0	0	0	0	NA	NA	NA	NA	NA	0	18	0	0	NA	NA	NA
Sobic.001G108500	Chr01	8412554	8416457	similar to Putative cellular retinaldehyde-binding protein	Sb01g009680	Sobic.001G108500	0.295079	4.17301	0.393343	0.661097	0.407331	0.776462	0	20	90	0	0	NA	NA	3	12	146	0.00153291	0.00576068	0.64	0.692308	642	0	642	640	2	1.9375	0	2	NA	1.31276	0.392473	642	0	0.00167631	0	0	0
Sobic.001G108600	Chr01	8424847	8428493	similar to CRAL/TRIO domain	putative	Sb01g009685	Sobic.001G108600	-0.635297	5.12759	0.0699903	0.258734	0.545568	0.53631	NA	NA	NA	NA	NA	NA	NA	NA	NA	NA	NA	NA	NA	NA	NA	NA	NA	NA	NA	NA	NA	NA	NA	NA	NA	NA	NA	NA	NA	NA	NA
Sobic.001G108800	Chr01	8441354	8442567	similar to Expressed protein	Sb01g009700	Sobic.001G108800	-0.319269	-0.0420579	0.507124	0.747908	0.433987	0.644425	NA	NA	NA	NA	NA	NA	NA	NA	NA	NA	NA	NA	NA	NA	NA	NA	NA	NA	NA	NA	NA	NA	NA	NA	NA	NA	NA	NA	NA	NA	NA
Sobic.001G108900	Chr01	8442944	8447886	similar to Expressed protein	Sb01g009710	Sobic.001G108900	0.139165	4.58954	0.466448	0.718549	0.207893	0.210027	2	20	231	0.000711683	0	1	1	8	16	103	0	0	0.0192008	0.0823864	723	0	723	720	3	1.56522	4	4	-1.66291	0.646824	0.164655	723	0.00103106	0.00245011	NA	Inf	0.420821
Sobic.001G109000	Chr01	8461063	8462148	similar to Putative uncharacterized protein OJ1499_D04.17	Sb01g009730	Sobic.001G109000	-1.37351	3.73093	0.0310024	0.160141	0.932811	0.772366	0	18	52	0	0	NA	NA	0	12	64	0	0	NA	NA	210	0	210	210	0	0.416667	0	0	NA	NA	NA	210	0	0	NA	NA	NA
Sobic.001G109100	Chr01	8469856	8473335	similar to GRAS family transcription factor	putative	Sb01g009740	Sobic.001G109100	-0.0867214	2.32558	0.834935	0.930786	0.297294	0.590182	0	10	32	0	0	NA	NA	NA	NA	NA	NA	NA	NA	NA	NA	NA	NA	NA	NA	NA	NA	NA	NA	NA	NA	NA	NA	NA	NA	NA	NA
Sobic.001G109300	Chr01	8496425	8501915	NA	Sb01g009760	Sobic.001G109300	-0.527357	5.57669	0.0118185	0.0902074	0.356989	0.197846	1	22	293	0.000618736	0	1	1	1	14	188	0	0	0.25	0.333333	870	0	870	870	0	1.33333	1	1	0.671353	1.44416	-0.00779221	870	0.000501567	0.000656814	NA	Inf	0.763636
Sobic.001G109400	Chr01	8501399	8504686	similar to Glycosyl hydrolases family 17	putative	Sb01g009770	Sobic.001G109400	0.0747537	2.14282	0.836836	0.931578	0.448198	0.395665	NA	NA	NA	NA	NA	NA	NA	NA	NA	NA	NA	NA	NA	NA	NA	NA	NA	NA	NA	NA	NA	NA	NA	NA	NA	NA	NA	NA	NA	NA	NA
Sobic.001G109500	Chr01	8504611	8508054	weakly similar to F-box domain containing protein	Sb01g009780	Sobic.001G109500	-0.267896	3.60753	0.319336	0.594527	0.226086	0.357845	1	22	105	0.000674889	0	1	1	0	10	121	0	0	NA	NA	609	0	609	609	0	2	1	0	-1.24343	NA	0	609	0.000298552	0	NA	Inf	Inf
Sobic.001G109700	Chr01	8510687	8517417	similar to Chromatin remodeling factor DDM1b	Sb01g009790	Sobic.001G109700	-1.27284	3.74097	0.0682919	0.25498	0.432197	0.802114	0	12	113	0	0	NA	NA	NA	NA	NA	NA	NA	NA	NA	NA	NA	NA	NA	NA	NA	NA	NA	NA	NA	NA	NA	NA	NA	NA	NA	NA
Sobic.001G109800	Chr01	8521184	8527031	similar to Myb-like DNA-binding domain	putative	Sb01g009800	Sobic.001G109800	0.125564	5.17625	0.519104	0.754664	0.0740335	0.344115	9	22	357	0.00102093	0.000385753	0.836275	0.823847	2	12	485	0.00035859	0	0.354839	0.423729	1914	0	1914	1914	0	1.65306	7	4	-0.867641	0.513236	0.00160269	1914	0.00102797	0.000944585	Inf	2.84707	1.08828
Sobic.001G109900	Chr01	8529688	8531056	similar to Expressed protein	Sb01g009810	Sobic.001G109900	0.122418	1.636	0.889362	0.955543	0.84386	1.09594	NA	NA	NA	NA	NA	NA	NA	NA	NA	NA	NA	NA	NA	NA	NA	NA	NA	NA	NA	NA	NA	NA	NA	NA	NA	NA	NA	NA	NA	NA	NA
Sobic.001G110000	Chr01	8533126	8533899	similar to Probable histone H2AXb	Sb01g009820	Sobic.001G110000	-0.122943	3.33546	0.713929	0.871259	0.396564	0.485134	1	14	31	0	0.010989	1	1	NA	NA	NA	NA	NA	NA	NA	9	0	0	0	0	NA	NA	NA	NA	NA	0	9	0	0	NA	NA	NA
Sobic.001G110300	Chr01	8561928	8562798	similar to Expressed protein	Sb01g009840	Sobic.001G110300	0.401795	3.19736	0.168762	0.425121	0.468167	0.336541	0	10	19	0	0	NA	NA	0	10	37	0	0	NA	NA	27	0	0	0	0	NA	NA	NA	NA	NA	0	27	0	0	NA	NA	NA
Sobic.001G110500	Chr01	8567753	8569845	similar to OSJNBa0031O09.02	Sb01g009850	Sobic.001G110500	0.209493	0.909665	0.679977	0.852361	1.22867	0.518979	NA	NA	NA	NA	NA	NA	NA	NA	NA	NA	NA	NA	NA	NA	NA	NA	NA	NA	NA	NA	NA	NA	NA	NA	NA	NA	NA	NA	NA	NA	NA
Sobic.001G110600	Chr01	8570058	8592689	similar to HEAT repeat	putative	Sb01g009860	Sobic.001G110600	-0.642009	7.13732	0.00220348	0.0321396	0.272784	0.258293	6	20	1211	0.000306131	0.000429548	1	1	1	12	456	0.000293729	0	1	1	2820	0	2820	2820	0	3.25	4	3	-1.27292	-1.09428	-0.0424107	2820	0.000315925	0.000329281	Inf	1.04222	0.959441
Sobic.001G110900	Chr01	8614915	8616973	similar to Putative uncharacterized protein	Sb01g009870	Sobic.001G110900	0.457559	2.93196	0.143218	0.388194	0.476046	0.342697	NA	NA	NA	NA	NA	NA	NA	NA	NA	NA	NA	NA	NA	NA	NA	NA	NA	NA	NA	NA	NA	NA	NA	NA	NA	NA	NA	NA	NA	NA	NA
Sobic.001G111000	Chr01	8627539	8635411	similar to Putative glutamate carboxylase	Sb01g009880	Sobic.001G111000	-0.633858	5.62042	0.0361695	0.175203	0.275573	0.566498	5	22	391	0.00113929	0.00437775	1	1	8	12	242	0	0.0141921	0.535334	0.616822	1230	0	1230	1228	2	1.71429	5	8	1.31037	-0.115279	0.166674	1230	0.00186253	0.00259646	0.308464	Inf	0.717332
Sobic.001G111500	Chr01	8708287	8721152	similar to Phytochrome A	Sb01g009930	Sobic.001G111500	-0.487061	10.1705	0.278377	0.553342	0.591671	0.840726	0	20	40	0	0	NA	NA	1	18	49	0.00370497	0	0.169231	0.225806	207	0	207	207	0	Inf	0	1	NA	1.40117	0.375	207	0	0.00268384	NA	0	0
Sobic.001G111700	Chr01	8742294	8746309	similar to Putative uncharacterized protein	Sb01g009950	Sobic.001G111700	0.566096	6.99006	0.180736	0.438326	0.581609	0.99865	3	22	273	0.000670297	0.00208836	1	1	2	18	202	0.00109169	0	0.269653	0.325142	861	0	861	861	0	0.888889	2	2	1.38431	0.381409	-0.00352141	861	0.00115205	0.000949431	Inf	0.613999	1.21342
Sobic.001G111800	Chr01	8748738	8756922	similar to 3	4-dihydroxy-2-butanone kinase	putative	expressed	Sb01g009960	Sobic.001G111800	-0.141872	6.34936	0.531401	0.763128	0.225452	0.384864	5	22	582	0.00110462	0.000726187	1	1	7	14	440	0.00042899	0.000445071	0.190361	0.287671	1782	0	1782	1782	0	1.38462	5	7	0.330968	-0.366038	0.0186675	1782	0.00104071	0.00139846	1.63162	2.57493	0.744181
Sobic.001G112100	Chr01	8778792	8783607	similar to Putative microtubule-associated protein	Sb01g009980	Sobic.001G112100	-1.53134	1.39161	0.0718836	0.262621	1.4394	1.14725	NA	NA	NA	NA	NA	NA	NA	NA	NA	NA	NA	NA	NA	NA	NA	NA	NA	NA	NA	NA	NA	NA	NA	NA	NA	NA	NA	NA	NA	NA	NA
Sobic.001G112200	Chr01	8784662	8785595	similar to Putative uncharacterized protein	Sb01g009990	Sobic.001G112200	0.383504	0.409085	0.562303	0.780861	0.817204	0.897889	NA	NA	NA	NA	NA	NA	NA	NA	NA	NA	NA	NA	NA	NA	NA	NA	NA	NA	NA	NA	NA	NA	NA	NA	NA	NA	NA	NA	NA	NA	NA
Sobic.001G112400	Chr01	8809186	8814104	similar to Cytochrome c oxidase assembly protein ctaG	putative	expressed	Sb01g010010	Sobic.001G112400	0.349118	3.83324	0.0739683	0.266581	0.221618	0.159574	0	22	85	0	0	NA	NA	0	12	55	0	0	NA	NA	336	0	336	336	0	1.6	0	0	NA	NA	NA	336	0	0	NA	NA	NA
Sobic.001G112600	Chr01	8841059	8843471	similar to Actin-1	Sb01g010030	Sobic.001G112600	-1.7934	8.7203	0.000127327	0.00514845	0.607648	0.775511	NA	NA	NA	NA	NA	NA	NA	NA	NA	NA	NA	NA	NA	NA	NA	NA	NA	NA	NA	NA	NA	NA	NA	NA	NA	NA	NA	NA	NA	NA	NA
Sobic.001G112700	Chr01	8845568	8849846	similar to Anthranilate synthase beta 2 subunit	Sb01g010040	Sobic.001G112700	-0.15423	2.66047	0.527851	0.760883	0.222022	0.2734	0	18	10	0	0	NA	NA	0	10	26	0	0	NA	NA	90	0	90	90	0	2	0	0	NA	NA	NA	90	0	0	NA	NA	NA
Sobic.001G112900	Chr01	8854495	8857360	similar to Expressed protein	Sb01g010050	Sobic.001G112900	1.52319	7.3104	0.00192328	0.029387	0.579703	1.02781	0	10	18	0	0	NA	NA	0	12	12	0	0	NA	NA	72	0	0	0	0	NA	NA	NA	NA	NA	0	72	0	0	NA	NA	NA
Sobic.001G113000	Chr01	8859848	8866786	similar to Putative uncharacterized protein	Sb01g010060	Sobic.001G113000	0.153323	6.26864	0.435819	0.69576	0.128664	0.356724	3	22	349	0.000421454	0.000768669	1	1	2	16	335	0.00133129	0	0.238095	0.3	1086	0	1086	1085	1	3.8	2	1	-1.42961	1.253	0.442656	1086	0.00033484	0.000493291	Inf	0.316576	0.678788
Sobic.001G113200	Chr01	8870885	8878359	similar to Histidine kinase	Sb01g010070	Sobic.001G113200	0.249684	7.58294	0.338689	0.611784	0.242374	0.537113	7	22	844	0.000354363	0.000899699	1	1	13	18	432	0.00123683	0.00239677	0.296697	0.360224	2763	0	2763	2760	3	1.52239	6	10	-1.85059	0.342408	0.314996	2763	0.000394828	0.00142961	0.37538	0.286509	0.27618
Sobic.001G113400	Chr01	8895241	8896171	similar to Putative uncharacterized protein	Sb01g010080	Sobic.001G113400	-0.53898	1.02488	0.46137	0.715063	1.15987	0.71587	NA	NA	NA	NA	NA	NA	NA	NA	NA	NA	NA	NA	NA	NA	NA	NA	NA	NA	NA	NA	NA	NA	NA	NA	NA	NA	NA	NA	NA	NA	NA
Sobic.001G113500	Chr01	8895744	8900539	NA	Sb01g010090	Sobic.001G113500	0.380571	4.93978	0.0414654	0.190212	0.147632	0.305465	10	22	229	0.00213921	0.0190438	1	1	11	12	301	0.00145356	0.00903414	0.198543	0.295858	930	0	930	929	1	2.05263	10	10	1.62965	0.895342	-0.000462758	930	0.00507657	0.00512118	2.10798	1.4717	0.991289
Sobic.001G113700	Chr01	8907255	8909915	similar to Cytochrome b561 family protein	expressed	Sb01g010100	Sobic.001G113700	0.147578	1.45205	0.759625	0.894973	1.02332	0.745402	NA	NA	NA	NA	NA	NA	NA	NA	NA	NA	NA	NA	NA	NA	NA	NA	NA	NA	NA	NA	NA	NA	NA	NA	NA	NA	NA	NA	NA	NA	NA
Sobic.001G113800	Chr01	8916540	8920797	similar to TMK protein precursor	Sb01g010110	Sobic.001G113800	-0.56847	5.87034	0.0374269	0.17852	0.33603	0.470203	28	22	601	0.000350378	0.02024	1	1	16	12	264	0	0.0058651	0.626943	0.692082	1770	0	1770	1770	0	1.42857	24	13	0.755638	-0.728781	0.146588	1770	0.00539291	0.00259887	3.45092	Inf	2.0751
Sobic.001G113900	Chr01	8930812	8934652	similar to Os03g0716200 protein	Sb01g010120	Sobic.001G113900	0.354433	3.5019	0.208193	0.472218	0.316905	0.33258	0	12	29	0	0	NA	NA	4	12	97	0	0	0.206349	0.310345	420	0	420	420	0	1	0	1	NA	1.4451	0.25	420	0	0.00142857	NA	NA	0
Sobic.001G114000	Chr01	8935193	8946985	similar to Expressed protein	Sb01g010130	Sobic.001G114000	-0.0282685	6.05188	0.871505	0.947711	0.131136	0.274617	1	22	611	0	0.00120012	1	1	7	12	739	0.000176631	0.00407958	0.767742	0.802632	2484	0	2484	2484	0	1.94444	1	10	1.1856	-1.32803	0.134531	2484	0.000204948	0.00123648	0.294177	0	0.165751
Sobic.001G114200	Chr01	8950097	8956418	NA	Sb01g010136	Sobic.001G114200	-0.030696	4.51463	0.855175	0.940078	0.182407	0.141675	0	22	72	0	0	NA	NA	3	12	95	0.00217704	0.00437589	0.764706	0.8	576	0	576	576	0	2.66667	0	2	NA	-1.38958	0	576	0	0.00107474	0	0	0
Sobic.001G114500	Chr01	8965413	8969804	similar to Expressed protein	Sb01g010150	Sobic.001G114500	0.0688481	6.37558	0.639046	0.829075	0.156461	0.0825408	2	22	268	0	0.0028975	1	1	6	18	239	0	0.00571529	0.387234	0.430556	807	0	807	807	0	2.71429	2	3	-0.778153	-1.41683	-0.0383442	807	0.000630844	0.000860526	0.506973	NA	0.733091
Sobic.001G115100	Chr01	8991613	8995825	NA	Sb01g010165	Sobic.001G115100	0.645476	1.75564	0.448333	0.705603	0.71617	0.842726	NA	NA	NA	NA	NA	NA	NA	NA	NA	NA	NA	NA	NA	NA	NA	NA	NA	NA	NA	NA	NA	NA	NA	NA	NA	NA	NA	NA	NA	NA	NA
Sobic.001G115300	Chr01	8998331	9002911	NA	Sb01g010170	Sobic.001G115300	-0.818579	3.69845	0.0573463	0.230441	0.742636	0.60166	4	20	84	0.00268255	0.0060366	1	1	0	12	24	0	0	NA	NA	81	0	81	81	0	Inf	0	0	NA	NA	NA	81	0	0	Inf	Inf	NA
Sobic.001G115500	Chr01	9017787	9023552	similar to Putative uncharacterized protein	Sb01g010190	Sobic.001G115500	-0.660873	5.82517	0.00244825	0.0343228	0.232643	0.354992	3	22	531	0	0.00128835	1	1	NA	NA	NA	NA	NA	NA	NA	1269	0	1269	1269	0	2.22727	0	3	NA	-0.665791	0.160714	1269	0	0.000823045	NA	NA	0
Sobic.001G115700	Chr01	9033319	9037064	similar to NADH-ubiquinone oxidoreductase 75 kDa subunit	Sb01g010210	Sobic.001G115700	-0.334106	7.40704	0.072137	0.263118	0.157258	0.240573	3	22	644	0.000116818	0.00154024	1	1	3	18	349	0.000261777	0.00147564	0.698745	0.737705	1941	0	1941	1941	0	2.85714	3	3	-0.384823	-1.41683	0.0702782	1941	0.000468362	0.000357777	1.04378	0.44625	1.30909
Sobic.001G115800	Chr01	9037657	9038710	NA	Sb01g010220	Sobic.001G115800	0.493376	1.14548	0.483874	0.730754	1.19838	0.782179	NA	NA	NA	NA	NA	NA	NA	NA	NA	NA	NA	NA	NA	NA	NA	NA	NA	NA	NA	NA	NA	NA	NA	NA	NA	NA	NA	NA	NA	NA	NA
Sobic.001G115900	Chr01	9038909	9040728	Predicted protein	Sb01g010230	Sobic.001G115900	1.35079	0.151034	0.0138513	0.0997307	0.731531	0.654012	NA	NA	NA	NA	NA	NA	NA	NA	NA	NA	NA	NA	NA	NA	NA	NA	NA	NA	NA	NA	NA	NA	NA	NA	NA	NA	NA	NA	NA	NA	NA
Sobic.001G116000	Chr01	9040233	9047202	similar to Putative GTP-binding protein	Sb01g010240	Sobic.001G116000	-1.01951	6.40643	0.000101257	0.00444055	0.404659	0.32825	0	16	27	0	0	NA	NA	NA	NA	NA	NA	NA	NA	NA	12	0	0	0	0	NA	NA	NA	NA	NA	0	12	0	0	NA	NA	NA
Sobic.001G116100	Chr01	9048551	9053272	similar to Threonine dehydratase biosynthetic	chloroplast	putative	expressed	Sb01g010250	Sobic.001G116100	-0.449178	6.86642	0.121799	0.355543	0.269094	0.473785	0	22	505	0	0	NA	NA	6	16	328	0.000165412	0.00492746	0.465819	0.505618	1401	0	1401	1401	0	2	0	4	NA	-0.636956	0.0879121	1401	0	0.000940371	0	0	0
Sobic.001G116200	Chr01	9058223	9063904	similar to Expressed protein	Sb01g010260	Sobic.001G116200	-0.0596949	3.32967	0.842699	0.934306	0.280723	0.53959	NA	NA	NA	NA	NA	NA	NA	NA	NA	NA	NA	NA	NA	NA	NA	NA	NA	NA	NA	NA	NA	NA	NA	NA	NA	NA	NA	NA	NA	NA	NA
Sobic.001G116400	Chr01	9072758	9076023	NA	Sb01g010270	Sobic.001G116400	0.279583	6.74387	0.43173	0.692618	0.457773	0.655269	8	22	271	0.00109779	0.0117938	1	1	8	18	150	0	0.011725	0.507898	0.554124	858	0	858	856	2	4	6	6	1.19072	2.02864	-0.0178276	858	0.00310565	0.00376938	1.00587	Inf	0.823915
Sobic.001G116500	Chr01	9076265	9082559	similar to Phosphoglucomutase	cytoplasmic 1	Sb01g010280	Sobic.001G116500	-0.348516	9.0382	0.0917316	0.302815	0.202633	0.24168	1	22	587	0	0.00125076	1	1	19	18	567	8.53364e-05	0.00789629	0.0104712	0.100265	1854	0	1854	1854	0	2.25	0	8	NA	-0.500293	0.0782123	1854	0	0.00141265	0.158398	0	0
Sobic.001G116600	Chr01	9094192	9097671	similar to Atypical receptor-like kinase MARK	Sb01g010290	Sobic.001G116600	-0.468525	5.98009	0.197296	0.459685	0.258265	0.499956	2	22	370	0.00050151	0	0.811805	0.813559	6	14	217	0.000874168	0.00266627	-0.0769231	-4.53341e-16	864	0	864	864	0	0.904762	0	2	NA	-1.41758	0	864	0	0.00062004	0	0.5737	0
Sobic.001G116700	Chr01	9103060	9108374	similar to Ubiquitin-conjugating enzyme family protein	expressed	Sb01g010300	Sobic.001G116700	-0.119401	4.99771	0.551926	0.775327	0.213982	0.27621	3	22	140	0	0.00570858	1	1	3	18	105	0	0.0108181	0.496	0.570881	447	0	447	447	0	1.71429	3	3	-1.59996	0.629572	0.0208333	447	0.00122026	0.00287632	0.527688	NA	0.424242
Sobic.001G116800	Chr01	9111033	9114655	NA	Sb01g010310	Sobic.001G116800	-0.466997	1.99027	0.169404	0.425734	0.279936	0.449585	NA	NA	NA	NA	NA	NA	NA	NA	NA	NA	NA	NA	NA	NA	NA	NA	NA	NA	NA	NA	NA	NA	NA	NA	NA	NA	NA	NA	NA	NA	NA
Sobic.001G116900	Chr01	9114771	9117006	similar to Expressed protein	Sb01g010320	Sobic.001G116900	-1.04472	0.518232	0.135086	0.376792	1.09636	0.82456	NA	NA	NA	NA	NA	NA	NA	NA	NA	NA	NA	NA	NA	NA	NA	NA	NA	NA	NA	NA	NA	NA	NA	NA	NA	NA	NA	NA	NA	NA	NA
Sobic.001G117200	Chr01	9127798	9138377	NA	Sb01g010330	Sobic.001G117200	-0.344305	6.24179	0.041405	0.189996	0.163347	0.206258	13	22	729	0.000101102	0.00452732	1	1	15	12	599	0	0.00707158	0.918699	0.937888	2436	0	2436	2436	0	1.15789	13	15	-1.72776	-0.66661	-0.0795028	2436	0.00110278	0.00221023	0.640213	Inf	0.498941
Sobic.001G117300	Chr01	9140435	9145116	similar to Expressed protein	Sb01g010350	Sobic.001G117300	0.20607	4.96706	0.341326	0.614633	0.304274	0.225193	4	22	182	0.000413929	0.00732427	1	1	4	16	137	0.000403687	0.0045221	0.0267922	0.0968956	705	0	705	705	0	2.21739	4	3	0.947864	0.77378	-0.023389	705	0.00243857	0.00194979	1.61966	1.02537	1.25068
Sobic.001G117400	Chr01	9148503	9150814	NA	Sb01g010360	Sobic.001G117400	0.245886	2.76971	0.282234	0.558087	0.239286	0.170125	0	20	26	0	0	NA	NA	0	10	62	0	0	NA	NA	195	0	195	195	0	0.578947	0	0	NA	NA	NA	195	0	0	NA	NA	NA
Sobic.001G117500	Chr01	9153030	9154309	NA	Sb01g010370	Sobic.001G117500	0.725831	2.76856	0.021391	0.13069	0.339391	0.388026	NA	NA	NA	NA	NA	NA	NA	NA	NA	NA	NA	NA	NA	NA	NA	NA	NA	NA	NA	NA	NA	NA	NA	NA	NA	NA	NA	NA	NA	NA	NA
Sobic.001G117600	Chr01	9155506	9159007	similar to Putative pentatricopeptide (PPR) repeat-containing protein	Sb01g010380	Sobic.001G117600	-0.336155	1.91989	0.338903	0.612047	0.418887	0.346669	NA	NA	NA	NA	NA	NA	NA	NA	NA	NA	NA	NA	NA	NA	NA	NA	NA	NA	NA	NA	NA	NA	NA	NA	NA	NA	NA	NA	NA	NA	NA
Sobic.001G117800	Chr01	9164402	9169447	similar to Coatomer subunit alpha-1	Sb01g010390	Sobic.001G117800	-0.693313	7.7191	0.000365275	0.00964905	0.24723	0.181382	3	22	1128	0.000198289	0.000770425	1	1	9	18	469	0.000295808	0.00233763	0.25107	0.306167	3423	0	3423	3423	0	2.31818	3	5	0.465772	-1.32462	0.0476087	3423	0.000339946	0.000398796	0.329575	0.67033	0.852431
Sobic.001G117900	Chr01	9169675	9178431	similar to Chromosome chr6 scaffold_3	whole genome shotgun sequence	Sb01g010400	Sobic.001G117900	-0.282869	3.06193	0.342302	0.615472	0.196188	0.427511	0	12	9	NA	NA	NA	NA	NA	NA	NA	NA	NA	NA	NA	NA	NA	NA	NA	NA	NA	NA	NA	NA	NA	NA	NA	NA	NA	NA	NA	NA
Sobic.001G118000	Chr01	9185199	9204992	similar to Chromosome chr3 scaffold_8	whole genome shotgun sequence	Sb01g010410	Sobic.001G118000	-0.845709	7.257	0.000120836	0.00500069	0.317485	0.261598	2	22	1263	0	0.000477683	1	1	8	14	637	0	0.00127878	0.3016	0.394381	3918	0	3918	3918	0	2.375	2	7	0.986202	-0.0345136	0.0823564	3918	0.000230482	0.000724373	0.373546	NA	0.318182
Sobic.001G118100	Chr01	9206033	9207954	similar to CCT motif	putative	Sb01g010420	Sobic.001G118100	1.4287	6.30499	0.00292851	0.0383107	0.60475	1.10224	1	22	140	0	0.00521342	1	1	6	16	195	0.00137074	0.00813691	0.124378	0.189474	696	0	696	695	1	0.954545	1	4	1.12708	0.384232	0.0277056	696	0.000731452	0.00241174	0.640713	0	0.303288
Sobic.001G118200	Chr01	9211540	9219992	similar to CASP C terminal	putative	Sb01g010430	Sobic.001G118200	-0.489582	5.69277	0.00396564	0.0457785	0.192786	0.189534	1	22	589	0	0.00114802	1	1	1	14	267	0	0	-0.2	-0.111111	1608	0	1608	1608	0	3.33333	0	3	NA	-1.75462	0	1608	0	0.000466418	Inf	NA	0
Sobic.001G118300	Chr01	9224730	9227086	similar to Expressed protein	Sb01g010440	Sobic.001G118300	-0.17229	5.5611	0.716847	0.872379	0.602935	0.790601	0	22	162	0	0	NA	NA	4	14	149	0	0.00547625	-0.118211	-0.0318471	534	0	534	534	0	0.8	0	2	NA	-0.582052	0.0989011	534	0	0.00121871	0	NA	0
Sobic.001G118400	Chr01	9236439	9238033	similar to Putative uncharacterized protein	Sb01g010450	Sobic.001G118400	1.44231	6.28817	0.000167603	0.00603028	0.319988	0.783607	0	22	92	0	0	NA	NA	3	18	84	0.00106348	0.00200803	0.45351	0.484848	300	0	300	300	0	4	0	2	NA	-1.23255	0	300	0	0.00157407	0	0	0
Sobic.001G118600	Chr01	9239221	9241712	similar to DnaK protein	Sb01g010460	Sobic.001G118600	-3.58243	0.294775	0.00220706	0.0321675	1.74973	1.44712	NA	NA	NA	NA	NA	NA	NA	NA	NA	NA	NA	NA	NA	NA	NA	NA	NA	NA	NA	NA	NA	NA	NA	NA	NA	NA	NA	NA	NA	NA	NA
Sobic.001G118700	Chr01	9243857	9248447	NA	Sb01g010470	Sobic.001G118700	0.239809	0.833781	0.563832	0.78197	0.431659	0.561289	NA	NA	NA	NA	NA	NA	NA	NA	NA	NA	NA	NA	NA	NA	NA	NA	NA	NA	NA	NA	NA	NA	NA	NA	NA	NA	NA	NA	NA	NA	NA
Sobic.001G118800	Chr01	9249356	9252427	similar to Tat binding protein 1(TBP-1)-interacting protein (TBPIP)	putative	Sb01g010480	Sobic.001G118800	-1.0084	2.67404	0.0778232	0.274396	0.275547	0.840607	0	12	79	0	0	NA	NA	NA	NA	NA	NA	NA	NA	NA	NA	NA	NA	NA	NA	NA	NA	NA	NA	NA	NA	NA	NA	NA	NA	NA	NA
Sobic.001G118900	Chr01	9255722	9257487	similar to Putative uncharacterized protein	Sb01g010490	Sobic.001G118900	0.600577	3.02517	0.160412	0.413697	0.600621	0.620122	1	16	63	0	0	1	1	2	14	56	0.00218699	0	-0.0769231	-4.53341e-16	264	0	264	264	0	2.3	0	2	NA	-1.23716	0	264	0	0.0021645	NA	0	0
Sobic.001G119000	Chr01	9269722	9270780	similar to Plastocyanin-like domain	putative	Sb01g010500	Sobic.001G119000	-0.325337	2.80688	0.487874	0.733448	0.395605	0.684343	0	20	14	0	0	NA	NA	NA	NA	NA	NA	NA	NA	NA	15	0	0	0	0	NA	NA	NA	NA	NA	0	15	0	0	NA	NA	NA
Sobic.001G119100	Chr01	9273612	9274442	similar to Plastocyanin-like domain	putative	Sb01g010510	Sobic.001G119100	0.0447343	0.0219289	0.964146	0.986421	1.03272	1.01814	NA	NA	NA	NA	NA	NA	NA	NA	NA	NA	NA	NA	NA	NA	NA	NA	NA	NA	NA	NA	NA	NA	NA	NA	NA	NA	NA	NA	NA	NA	NA
Sobic.001G119300	Chr01	9280101	9284110	similar to mRNA cap guanine-N7 methyltransferase 1 (EC 2.1.1.56) (mRNA (guanine- N(7)-)-methyltransferase 1)	Sb01g010530	Sobic.001G119300	0.104918	5.02395	0.506997	0.747872	0.122858	0.18018	8	22	300	0.000440898	0.0150683	1	1	8	16	170	0	0.00481651	0.0702822	0.149778	963	0	963	963	0	5	8	5	1.79322	1.04933	0.0707768	963	0.00406558	0.00246584	3.12847	Inf	1.64876
Sobic.001G119400	Chr01	9284414	9288882	similar to MAPEG family protein	expressed	Sb01g010540	Sobic.001G119400	0.370015	5.27142	0.389458	0.658023	0.532071	0.406979	0	20	146	0	0	NA	NA	3	18	112	0.000428449	0.00289855	-0.0588235	5.6205e-16	444	0	444	442	2	1.5	0	2	NA	-1.3624	0	444	0	0.001001	0	0	0
Sobic.001G119600	Chr01	9292330	9296767	similar to Zn-finger in Ran binding protein and others containing protein	expressed	Sb01g010560	Sobic.001G119600	-0.413407	3.52184	0.232902	0.502637	0.249853	0.501792	0	20	40	0	0	NA	NA	0	12	22	0	0	NA	NA	171	0	0	0	0	NA	NA	NA	NA	NA	0	171	0	0	NA	NA	NA
Sobic.001G119700	Chr01	9298201	9299331	similar to Putative uncharacterized protein	Sb01g010570	Sobic.001G119700	-0.0933608	3.96445	0.707152	0.867562	0.25955	0.300415	2	22	100	0.000741056	0	1	1	2	16	24	0	0	0.254438	0.300699	342	0	342	342	0	1.4	1	2	-1.1285	0.0137462	0.117557	342	0.000531632	0.00239488	NA	Inf	0.221987
Sobic.001G119800	Chr01	9317229	9322526	NA	Sb01g010580	Sobic.001G119800	-0.338721	5.96742	0.116919	0.347556	0.188724	0.350534	2	22	365	0.000722058	0	1	1	1	14	142	0	0	-0.0909091	5.9952e-16	1290	0	1290	1290	0	2.9	2	4	-0.126699	-1.68976	0.0407932	1290	0.0005074	0.00081826	NA	Inf	0.620096
Sobic.001G119900	Chr01	9323804	9328062	similar to DEAD-box ATP-dependent RNA helicase 21	Sb01g010590	Sobic.001G119900	-0.204793	5.13606	0.585648	0.795694	0.447143	0.202059	1	22	505	0	0.000906071	1	1	1	12	343	0	0	-0.111111	-3.46945e-16	1701	0	1701	1701	0	4.33333	1	1	-0.100013	-0.067082	0.047619	1701	0.0001924	0.000235156	Inf	NA	0.818182
Sobic.001G120000	Chr01	9328291	9329503	similar to Peptidyl-prolyl cis-trans isomerase	Sb01g010600	Sobic.001G120000	0.85669	2.28097	0.247377	0.518921	1.07953	1.58258	0	14	17	0	0	NA	NA	0	16	22	0	0	NA	NA	84	0	0	0	0	NA	NA	NA	NA	NA	0	84	0	0	NA	NA	NA
Sobic.001G120100	Chr01	9328983	9333764	similar to Expressed protein	Sb01g010610	Sobic.001G120100	0.129109	6.35613	0.612688	0.813809	0.299196	0.462392	NA	NA	NA	NA	NA	NA	NA	NA	NA	NA	NA	NA	NA	NA	NA	NA	NA	NA	NA	NA	NA	NA	NA	NA	NA	NA	NA	NA	NA	NA	NA
Sobic.001G120200	Chr01	9334596	9337101	similar to F-box domain containing protein	expressed	Sb01g010620	Sobic.001G120200	-0.0710051	2.34521	0.895059	0.958411	0.620729	0.797092	0	10	47	0	0	NA	NA	NA	NA	NA	NA	NA	NA	NA	NA	NA	NA	NA	NA	NA	NA	NA	NA	NA	NA	NA	NA	NA	NA	NA	NA
Sobic.001G120300	Chr01	9339437	9343041	similar to Phytanoyl-CoA dioxygenase	putative	expressed	Sb01g010630	Sobic.001G120300	0.479373	5.25887	0.00596718	0.0585587	0.179919	0.217457	0	22	278	0	0	NA	NA	3	18	137	0.000347222	0	-0.125	-0.062069	846	0	846	846	0	1.07143	0	2	NA	-0.397742	0.0989011	846	0	0.00076926	NA	0	0
Sobic.001G120400	Chr01	9343499	9345052	similar to Phospholipase A2	putative	expressed	Sb01g010640	Sobic.001G120400	-0.263176	2.18916	0.598128	0.804313	0.709726	0.837634	NA	NA	NA	NA	NA	NA	NA	NA	NA	NA	NA	NA	NA	NA	NA	NA	NA	NA	NA	NA	NA	NA	NA	NA	NA	NA	NA	NA	NA	NA	NA
Sobic.001G120500	Chr01	9351681	9364029	similar to Chloroplast protein-translocon-like protein	Sb01g010650	Sobic.001G120500	0.0410926	5.16383	0.82706	0.927503	0.188564	0.306737	5	22	363	0.00135697	0.000701656	1	1	1	14	204	0	0	0.166667	0.272727	1167	0	1167	1166	1	2.23077	5	1	-0.281158	0.111372	0.018018	1167	0.00135546	0.000342759	Inf	Inf	3.95455
Sobic.001G120900	Chr01	9381697	9384098	similar to DELLA protein DWARF8	Sb01g010660	Sobic.001G120900	0.0717922	6.47345	0.79638	0.912776	0.470113	0.405416	1	22	223	0.000337544	0	1	1	6	16	181	0	0.00375	0.152941	0.264706	1233	0	1233	1233	0	1.66667	1	3	-1.24343	-0.143527	0.0931217	1233	0.00014746	0.00090565	0	Inf	0.162822
Sobic.001G121100	Chr01	9416143	9419471	NA	Sb01g010670	Sobic.001G121100	0.242723	5.22175	0.485834	0.732129	0.502587	0.554546	7	22	168	0.00417134	0.0100438	1	1	6	16	154	0.00334417	0.00775444	-0.204819	-0.0574018	885	0	885	885	0	1.55882	7	5	0.881521	0.847772	0.0319789	885	0.00328711	0.00258632	1.29523	1.24735	1.27096
Sobic.001G121200	Chr01	9433306	9441261	similar to Zinc finger family protein	putative	expressed	Sb01g010680	Sobic.001G121200	0.335484	6.42395	0.0600192	0.236526	0.117635	0.294599	4	22	405	0.000700145	0.00125851	1	1	6	16	273	0.000739079	0	0.465455	0.517241	1284	0	1284	1284	0	4.75	4	6	-0.834181	-0.640615	0.0467591	1284	0.000821297	0.00155454	Inf	0.947321	0.528321
Sobic.001G121700	Chr01	9502612	9504701	similar to Putative uncharacterized protein SB45I19.7	Sb01g010700	Sobic.001G121700	0.273565	3.50328	0.43609	0.695944	0.649026	0.271364	0	12	29	0	0	NA	NA	0	10	23	0	0	NA	NA	57	0	57	57	0	Inf	0	1	NA	-0.338491	0	57	0	0.00701754	NA	NA	0
Sobic.001G121900	Chr01	9557508	9561885	similar to Putative phosphatidylinositol-4-phosphate-5-kinase	Sb01g010710	Sobic.001G121900	-0.483641	5.04604	0.0545474	0.223541	0.445325	0.279162	2	22	313	0.00066154	0.000840213	1	1	3	12	134	0.000958788	0.00193924	0.760956	0.814815	714	0	714	714	0	2.8	1	2	1.1856	-1.22214	0.158416	714	0.000713012	0.000910364	0.433269	0.689975	0.783217
Sobic.001G122000	Chr01	9581904	9592344	similar to Chromosome chr18 scaffold_1	whole genome shotgun sequence	Sb01g010720	Sobic.001G122000	-0.385492	5.51261	0.0879957	0.29567	0.378166	0.272493	2	22	447	0.000554611	0	1	1	0	14	228	0	0	NA	NA	1308	0	1308	1308	0	2	1	0	0.671353	NA	0.2	1308	0.000333611	0	NA	Inf	Inf
Sobic.001G122100	Chr01	9615157	9620295	similar to Putative uncharacterized protein	Sb01g010730	Sobic.001G122100	-0.811883	2.46925	0.0345377	0.17055	0.345675	0.607145	NA	NA	NA	NA	NA	NA	NA	NA	NA	NA	NA	NA	NA	NA	NA	NA	NA	NA	NA	NA	NA	NA	NA	NA	NA	NA	NA	NA	NA	NA	NA
Sobic.001G122200	Chr01	9620952	9626480	similar to MYND finger family protein	expressed	Sb01g010740	Sobic.001G122200	-0.666763	2.30513	0.116853	0.347527	0.23543	0.444202	NA	NA	NA	NA	NA	NA	NA	NA	NA	NA	NA	NA	NA	NA	NA	NA	NA	NA	NA	NA	NA	NA	NA	NA	NA	NA	NA	NA	NA	NA	NA
Sobic.001G122300	Chr01	9626721	9629530	similar to Putative uncharacterized protein	Sb01g010750	Sobic.001G122300	1.71189	4.91657	1.57351e-05	0.00139499	0.33304	0.931493	0	22	74	0	0	NA	NA	5	18	71	0.000667705	0.041803	-0.0857143	-0.027027	426	0	426	426	0	1.3	0	5	NA	-0.398375	0.5	426	0	0.00391236	0	0	0
Sobic.001G122400	Chr01	9629736	9633723	similar to Os03g0704000 protein	Sb01g010760	Sobic.001G122400	1.10644	6.6071	0.0203151	0.126724	0.519548	1.06722	NA	NA	NA	NA	NA	NA	NA	NA	NA	NA	NA	NA	NA	NA	NA	NA	NA	NA	NA	NA	NA	NA	NA	NA	NA	NA	NA	NA	NA	NA	NA
Sobic.001G122500	Chr01	9635488	9639300	similar to Expressed protein	Sb01g010770	Sobic.001G122500	-0.140536	3.77047	0.551362	0.775199	0.328916	0.218233	0	22	166	0	0	NA	NA	1	14	83	0	0.00697715	0.3	0.368421	555	0	555	554	1	9	0	1	NA	1.44416	0.428571	555	0	0.0010296	0	NA	0
Sobic.001G122900	Chr01	9675714	9681430	similar to Expressed protein	Sb01g010810	Sobic.001G122900	0.867247	5.05074	0.00909657	0.0767874	0.438977	0.554551	3	18	222	0	0	1	1	4	14	251	0	0.00158242	-0.0116419	0.107071	1614	0	1614	1614	0	2.86047	3	3	-0.208215	0.199989	-0.0317348	1614	0.000646624	0.000792176	0	NA	0.816263
Sobic.001G123000	Chr01	9686625	9690628	similar to BRASSINOSTEROID INSENSITIVE 1-associated receptor kinase 1	putative	expressed	Sb01g010820	Sobic.001G123000	0.0885092	5.98517	0.573121	0.787964	0.153398	0.16066	NA	NA	NA	NA	NA	NA	NA	NA	NA	NA	NA	NA	NA	NA	NA	NA	NA	NA	NA	NA	NA	NA	NA	NA	NA	NA	NA	NA	NA	NA	NA
Sobic.001G123100	Chr01	9691157	9697122	similar to Putative beta-glucosidase	Sb01g010825	Sobic.001G123100	-0.687796	5.74414	0.0210864	0.129438	0.249659	0.502414	15	22	342	0.000603	0.0216899	1	1	6	14	47	0	0.00824176	0.229358	0.343612	705	0	705	705	0	2.5	7	5	1.47837	0.732008	0.174947	705	0.00462497	0.00351233	2.63171	Inf	1.31678
Sobic.001G123300	Chr01	9701568	9705390	similar to Beta-glucosidase	Sb01g010840	Sobic.001G123300	-1.03551	6.97339	0.148469	0.396874	0.605508	0.669598	0	16	22	0	0	NA	NA	NA	NA	NA	NA	NA	NA	NA	NA	NA	NA	NA	NA	NA	NA	NA	NA	NA	NA	NA	NA	NA	NA	NA	NA
Sobic.001G123400	Chr01	9726459	9727118	similar to Putative uncharacterized protein	Sb01g010850	Sobic.001G123400	-0.114022	1.42661	0.902595	0.960549	0.728122	0.909598	NA	NA	NA	NA	NA	NA	NA	NA	NA	NA	NA	NA	NA	NA	NA	NA	NA	NA	NA	NA	NA	NA	NA	NA	NA	NA	NA	NA	NA	NA	NA
Sobic.001G123500	Chr01	9727130	9730257	similar to Chromosome chr18 scaffold_59	whole genome shotgun sequence	Sb01g010860	Sobic.001G123500	-0.0501303	5.1267	0.840055	0.933159	0.275985	0.385791	3	22	290	0	0.000939386	1	1	3	12	333	0	0.00534759	0.684211	0.72973	1188	0	1188	1188	0	4.66667	1	4	-1.1285	-0.860151	0.268287	1188	0.000153046	0.00112701	0.175665	NA	0.135798
Sobic.001G123600	Chr01	9733198	9739321	similar to Expressed protein	Sb01g010870	Sobic.001G123600	-0.378262	4.23631	0.0599216	0.236444	0.0961146	0.280067	7	22	163	0	0.00600556	1	1	1	12	36	0	0	0.52381	0.6	351	0	351	351	0	3.75	1	2	1.44272	0.310634	-0.0941704	351	0.001554	0.00265907	Inf	NA	0.584416
Sobic.001G124000	Chr01	9764899	9768457	similar to Expressed protein	Sb01g010910	Sobic.001G124000	0.370075	6.17659	0.0162214	0.109715	0.170689	0.116201	2	22	325	0.000675527	0.00252175	1	1	6	18	280	0.000613381	0.00349844	0.0886076	0.146667	1038	0	1038	1038	0	2.41667	2	3	1.82766	0.0252666	-0.0283019	1038	0.00105097	0.00107043	0.720821	1.10132	0.981818
Sobic.001G124200	Chr01	9801872	9806965	similar to Ethylene responsive factor	Sb01g010930	Sobic.001G124200	-0.103305	6.78066	0.502407	0.744354	0.131465	0.139071	7	22	635	0.000236778	0.0027401	1	1	9	18	339	0	0.0063771	0.730841	0.77957	1908	0	1908	1908	0	4	7	9	-1.27949	-0.973341	-0.0486284	1908	0.000857633	0.00136851	0.429678	Inf	0.626692
Sobic.001G124300	Chr01	9807558	9810530	similar to Expressed protein	Sb01g010940	Sobic.001G124300	0.556292	4.81973	0.00421163	0.0474622	0.159649	0.326364	7	22	166	0.00134233	0.02808	1	1	13	16	142	0.00367874	0.017494	0.606173	0.659209	645	0	645	643	2	1.95238	7	11	2.4251	-0.381608	0.00434561	645	0.00591966	0.00607481	1.60512	0.364889	0.97446
Sobic.001G124400	Chr01	9811726	9813087	Predicted protein	Sb01g010950	Sobic.001G124400	0.211852	2.90612	0.568763	0.785489	0.472871	0.56553	0	16	27	0	0	NA	NA	NA	NA	NA	NA	NA	NA	NA	NA	NA	NA	NA	NA	NA	NA	NA	NA	NA	NA	NA	NA	NA	NA	NA	NA
Sobic.001G124500	Chr01	9813088	9815492	similar to GNS1/SUR4 family	Sb01g010960	Sobic.001G124500	1.31673	2.41905	0.00450146	0.0490031	0.788932	0.428671	0	10	8	NA	NA	NA	NA	2	12	60	0	0.00733138	0.387755	0.414634	30	0	30	30	0	0	0	0	NA	NA	NA	30	0	0	NA	NA	NA
Sobic.001G124800	Chr01	9822727	9824880	NA	Sb01g010980	Sobic.001G124800	1.49571	3.33013	0.000244086	0.00755748	0.450375	0.788719	0	12	59	0	0	NA	NA	3	14	51	0.00219519	0.00434783	-0.123746	-0.0416667	213	0	213	212	1	4	1	0	-0.777155	NA	0	213	0.00134138	0	0	0	Inf
Sobic.001G125000	Chr01	9833354	9836972	similar to HAD-superfamily hydrolase	subfamily IA	variant 3	putative	Sb01g010990	Sobic.001G125000	0.733924	4.74972	0.0295002	0.155922	0.445627	0.594222	NA	NA	NA	NA	NA	NA	NA	0	12	43	0	0	NA	NA	NA	NA	NA	NA	NA	NA	NA	NA	NA	NA	NA	NA	NA	NA	NA	NA	NA
Sobic.001G125100	Chr01	9837491	9840841	similar to Prp18 domain	putative	Sb01g011000	Sobic.001G125100	-0.495136	1.23469	0.342626	0.615792	0.546786	0.643582	NA	NA	NA	NA	NA	NA	NA	NA	NA	NA	NA	NA	NA	NA	NA	NA	NA	NA	NA	NA	NA	NA	NA	NA	NA	NA	NA	NA	NA	NA	NA
Sobic.001G125200	Chr01	9841543	9852508	similar to HEAT repeat family protein	expressed	Sb01g011010	Sobic.001G125200	0.0877124	5.377	0.690355	0.858667	0.306526	0.293639	1	22	378	0	0.000695422	1	1	2	14	256	0	0.000833797	-0.186441	-0.101449	1782	0	1782	1782	0	3.0625	1	3	-1.1285	-0.431003	0.13425	1782	0.00010203	0.000621738	0.834042	NA	0.164105
Sobic.001G125300	Chr01	9861012	9866476	similar to Natural resistance-associated macrophage protein	expressed	Sb01g011020	Sobic.001G125300	-1.41053	3.04098	0.0224019	0.133331	1.14737	0.683145	NA	NA	NA	NA	NA	NA	NA	NA	NA	NA	NA	NA	NA	NA	NA	NA	NA	NA	NA	NA	NA	NA	NA	NA	NA	NA	NA	NA	NA	NA	NA
Sobic.001G125500	Chr01	9882200	9888602	similar to Natural resistance-associated macrophage protein	expressed	Sb01g011025	Sobic.001G125500	-0.561225	4.93293	0.00977233	0.0799631	0.251433	0.292254	5	14	127	0.00534343	0	1	1	2	10	141	0.00107853	0.00214286	-0.2	-0.0909091	495	0	495	495	0	Inf	1	1	1.44416	-0.338491	0.306122	495	0.0011544	0.000808081	0	4.95436	1.42857
Sobic.001G125700	Chr01	9896488	9900431	similar to Lipoxygenase	Sb01g011030	Sobic.001G125700	0.593962	4.53725	0.294462	0.570022	0.964514	1.17806	NA	NA	NA	NA	NA	NA	NA	NA	NA	NA	NA	NA	NA	NA	NA	NA	NA	NA	NA	NA	NA	NA	NA	NA	NA	NA	NA	NA	NA	NA	NA
Sobic.001G125800	Chr01	9902653	9909771	similar to Lipoxygenase	Sb01g011040	Sobic.001G125800	-0.182871	7.20197	0.525026	0.759262	0.427438	0.363956	19	22	781	0.000286703	0.00906408	1	1	14	16	458	0.00049344	0.00720333	0.309308	0.375648	2457	0	2457	2456	1	1.97561	13	13	-1.36469	1.25655	0.266329	2457	0.0012432	0.00254698	1.25832	0.581029	0.488107
Sobic.001G125900	Chr01	9916344	9921119	similar to Lipoxygenase	Sb01g011050	Sobic.001G125900	-0.510809	7.60495	0.180497	0.438193	0.702265	0.512431	13	22	602	0.00132861	0.00481358	1	1	21	18	519	0.00153675	0.00781894	0.325442	0.387532	2301	0	2301	2298	3	0.554455	12	17	0.0320807	-0.0841348	0.114836	2301	0.00179369	0.00267137	0.615631	0.864558	0.671448
Sobic.001G126100	Chr01	9929171	9932579	similar to Putative uncharacterized protein OSJNBb0017F17.11	Sb01g011060	Sobic.001G126100	0.595145	5.25764	0.0166498	0.111296	0.266999	0.461345	4	22	135	0.00132135	0.00918572	1	1	2	18	117	0	0.00621923	-0.0322581	0.0285714	435	0	435	435	0	1.69231	2	2	0.850483	0.325755	0.267255	435	0.00200627	0.00185185	1.47699	Inf	1.08339
Sobic.001G126200	Chr01	9932840	9935364	similar to Silencing group B protein	Sb01g011070	Sobic.001G126200	0.136228	4.24843	0.556131	0.777415	0.148292	0.470238	1	22	142	0	0.0019169	1	1	1	12	97	0	0	1	1	438	0	438	438	0	0.764706	1	1	-1.1285	-0.067082	-0.142857	438	0.00041511	0.000913242	Inf	NA	0.454545
Sobic.001G126300	Chr01	9936038	9939441	similar to Adenylosuccinate synthetase	Sb01g011080	Sobic.001G126300	0.685295	4.99297	0.0310306	0.16023	0.321419	0.673828	3	22	218	0.00068088	0.00119122	1	1	5	14	227	0	0.00328302	-0.0914761	0.0213371	1188	0	1188	1188	0	3.71429	3	3	-1.59996	1.09554	0.155064	1188	0.000459137	0.00123323	0.362843	Inf	0.372304
Sobic.001G126400	Chr01	9941318	9944719	NA	Sb01g011090	Sobic.001G126400	-1.08012	1.95751	0.0587654	0.233828	0.503631	0.857136	NA	NA	NA	NA	NA	NA	NA	NA	NA	NA	NA	NA	NA	NA	NA	NA	NA	NA	NA	NA	NA	NA	NA	NA	NA	NA	NA	NA	NA	NA	NA
Sobic.001G126600	Chr01	9946331	9952986	similar to Pescadillo-like protein	Sb01g011100	Sobic.001G126600	-0.496923	6.51023	0.0365815	0.176332	0.267598	0.331733	5	22	609	0.00045833	0.00123897	1	1	3	16	495	0.000730678	0.000402847	0.457627	0.508772	1845	0	1845	1845	0	1.38462	4	3	-1.32167	0.286217	0.151449	1845	0.000473023	0.000643094	3.07553	0.627267	0.735543
Sobic.001G126800	Chr01	9959897	9963640	similar to Lethal(2)denticleless-like protein	Sb01g011110	Sobic.001G126800	-1.50917	0.783969	0.0141971	0.101128	0.49623	0.998874	NA	NA	NA	NA	NA	NA	NA	NA	NA	NA	NA	NA	NA	NA	NA	NA	NA	NA	NA	NA	NA	NA	NA	NA	NA	NA	NA	NA	NA	NA	NA
Sobic.001G126900	Chr01	9964452	9969263	similar to Oleosin Zm-II	Sb01g011120	Sobic.001G126900	-2.63711	5.61449	0.014487	0.102306	1.10364	1.16119	0	16	38	0	0	NA	NA	NA	NA	NA	NA	NA	NA	NA	NA	NA	NA	NA	NA	NA	NA	NA	NA	NA	NA	NA	NA	NA	NA	NA	NA
Sobic.001G127000	Chr01	9971346	9976104	similar to Putative Acyl-CoA independent ceramide synthase	Sb01g011140	Sobic.001G127000	-0.143288	4.71155	0.452965	0.709532	0.200801	0.192349	0	22	213	0	0	NA	NA	1	18	112	0	0	1	1	639	0	639	639	0	0.833333	0	1	NA	-0.406935	0	639	0	0.000521648	NA	NA	0
Sobic.001G127200	Chr01	9988862	9992381	similar to Zinc finger C-x8-C-x5-C-x3-H type family protein	expressed	Sb01g011150	Sobic.001G127200	-0.217754	5.94626	0.215041	0.480673	0.227068	0.180674	5	22	557	0.000136441	0.00172351	1	1	3	14	293	0	0.00122478	0.767313	0.787879	1734	0	1734	1734	0	2.88889	5	3	-1.79107	-0.854793	-0.061674	1734	0.000524274	0.000528643	1.4072	Inf	0.991736
Sobic.001G127400	Chr01	10002543	10005562	similar to Putative zinc binding protein	Sb01g011160	Sobic.001G127400	0.044175	5.14808	0.833055	0.930584	0.28717	0.223935	0	22	126	0	0	NA	NA	2	14	67	0	0.00691244	-0.0769231	-2.26671e-16	384	0	384	384	0	4	0	1	NA	-0.777155	0	384	0	0.000744048	0	NA	0
Sobic.001G127500	Chr01	10009107	10014146	similar to Chromosome chr13 scaffold_48	whole genome shotgun sequence	Sb01g011170	Sobic.001G127500	-0.186824	4.19445	0.289631	0.564778	0.206243	0.102545	1	20	114	0	0	1	1	0	12	177	0	0	NA	NA	681	0	681	681	0	3.25	1	0	0.256433	NA	0.125	681	0.000571056	0	NA	NA	Inf
Sobic.001G127800	Chr01	10067647	10074713	similar to CCAAT-binding transcription factor subunit B family protein	expressed	Sb01g011220	Sobic.001G127800	0.39144	5.29714	0.0713754	0.261839	0.185421	0.388892	NA	NA	NA	NA	NA	NA	NA	NA	NA	NA	NA	NA	NA	NA	NA	NA	NA	NA	NA	NA	NA	NA	NA	NA	NA	NA	NA	NA	NA	NA	NA
Sobic.001G128100	Chr01	10084533	10088527	similar to Putative uncharacterized protein OSJNBb0021P10.5	Sb01g011230	Sobic.001G128100	0.365595	3.15931	0.113277	0.3418	0.182434	0.320722	0	22	40	0	0	NA	NA	0	18	22	0	0	NA	NA	141	0	141	141	0	2	0	0	NA	NA	NA	141	0	0	NA	NA	NA
Sobic.001G128200	Chr01	10093042	10094480	similar to Putative uncharacterized protein	Sb01g011240	Sobic.001G128200	-0.766059	3.63324	0.294331	0.57002	0.417628	0.921248	2	20	57	0.00285639	0	1	1	NA	NA	NA	NA	NA	NA	NA	27	0	27	27	0	Inf	0	0	NA	NA	NA	27	0	0	NA	NA	NA
Sobic.001G128400	Chr01	10108298	10111086	similar to Proteasome subunit beta type	Sb01g011260	Sobic.001G128400	0.0276661	6.66686	0.862035	0.943289	0.161255	0.170856	4	22	210	0	0.00982801	1	1	2	18	208	0	0.00452144	0.108911	0.166667	627	0	627	626	1	2.58333	1	1	0.671353	0.986274	-0.103571	627	0.000695955	0.000797448	2.17365	NA	0.872727
Sobic.001G128600	Chr01	10117307	10121437	similar to Os03g0695500 protein	Sb01g011280	Sobic.001G128600	1.98047	6.15926	4.98756e-05	0.00279372	0.595425	0.909855	14	20	137	0.00106438	0.0285057	1	1	16	18	165	0.000839846	0.0131677	0.171969	0.257912	669	0	669	668	1	1.71429	12	11	0.157819	-0.188566	-0.00764358	669	0.0065621	0.00580706	2.16482	1.26735	1.13002
Sobic.001G129000	Chr01	10143995	10152169	NA	Sb01g011310	Sobic.001G129000	0.359115	7.79542	0.285558	0.561135	0.368675	0.636644	0	22	371	0	0	NA	NA	8	16	325	0.000315475	0.00927598	0.558621	0.602837	1191	0	1191	1191	0	4.25	0	8	NA	0.356364	0.159664	1191	0	0.00266549	0	0	0
Sobic.001G129300	Chr01	10166205	10169712	similar to Putative uncharacterized protein	Sb01g011330	Sobic.001G129300	0.18651	2.91852	0.449303	0.706414	0.30011	0.281237	3	12	24	0.00562905	0.0333611	1	1	0	10	30	0	0	NA	NA	81	0	81	81	0	2.5	3	0	-1.00623	NA	0	81	0.0117578	0	Inf	Inf	Inf
Sobic.001G129400	Chr01	10169900	10172991	NA	Sb01g011340	Sobic.001G129400	0.482043	3.16585	0.0392857	0.183726	0.285847	0.184927	0	18	38	0	0	NA	NA	0	14	37	0	0	NA	NA	171	0	171	171	0	0.333333	0	0	NA	NA	NA	171	0	0	NA	NA	NA
Sobic.001G129500	Chr01	10177216	10178334	Predicted protein	Sb01g011350	Sobic.001G129500	0.070334	0.977742	0.886833	0.954246	0.455594	0.547113	NA	NA	NA	NA	NA	NA	NA	NA	NA	NA	NA	NA	NA	NA	NA	NA	NA	NA	NA	NA	NA	NA	NA	NA	NA	NA	NA	NA	NA	NA	NA
Sobic.001G129600	Chr01	10178697	10182344	similar to Nucleobase-ascorbate transporter LPE1	Sb01g011360	Sobic.001G129600	-3.80015	3.08565	0.000989976	0.0192725	2.59829	0.939675	NA	NA	NA	NA	NA	NA	NA	NA	NA	NA	NA	NA	NA	NA	NA	NA	NA	NA	NA	NA	NA	NA	NA	NA	NA	NA	NA	NA	NA	NA	NA
Sobic.001G129700	Chr01	10199492	10200657	similar to Putative uncharacterized protein	Sb01g011370	Sobic.001G129700	-1.79034	0.888868	0.182465	0.440556	2.3319	1.2142	NA	NA	NA	NA	NA	NA	NA	NA	NA	NA	NA	NA	NA	NA	NA	NA	NA	NA	NA	NA	NA	NA	NA	NA	NA	NA	NA	NA	NA	NA	NA
Sobic.001G129900	Chr01	10206354	10208112	similar to Indole-3-acetate beta-glucosyltransferase (EC 2.4.1.121) (IAA-Glu synthetase) ((Uridine 5'-diphosphate-glucose:indol-3-ylacetyl)-beta-D- glucosyl transferase)	Sb01g011390	Sobic.001G129900	0.405491	0.590401	0.799926	0.915061	1.85768	2.1303	NA	NA	NA	NA	NA	NA	NA	NA	NA	NA	NA	NA	NA	NA	NA	NA	NA	NA	NA	NA	NA	NA	NA	NA	NA	NA	NA	NA	NA	NA	NA
Sobic.001G130000	Chr01	10211270	10214400	similar to Expressed protein	Sb01g011400	Sobic.001G130000	1.37043	4.69922	6.14791e-07	0.000229578	0.306847	0.445458	2	20	52	0	0.00536246	1	1	5	16	87	0.000614628	0.0105568	0.272727	0.333333	399	0	399	398	1	0.571429	2	2	-1.29944	-1.57832	0	399	0.0010582	0.0011139	0.507963	0	0.95
Sobic.001G130100	Chr01	10214455	10217868	similar to Putative uncharacterized protein	Sb01g011410	Sobic.001G130100	-0.310326	3.90905	0.145261	0.391912	0.133896	0.349942	1	22	34	0	0	1	1	0	12	0	NA	NA	NA	NA	54	0	54	54	0	Inf	0	0	NA	NA	NA	54	0	0	NA	NA	NA
Sobic.001G130200	Chr01	10228581	10234202	similar to Os03g0693000 protein	Sb01g011420	Sobic.001G130200	-0.77236	6.3426	0.000879274	0.0177766	0.29795	0.271159	1	22	448	0.000165444	0	1	1	7	16	200	0.000269978	0.000912409	0.380074	0.440367	1287	0	1287	1287	0	1.5	1	6	-1.1285	-1.36804	-2.22045e-16	1287	0.000141273	0.00127033	0	0.612805	0.111209
Sobic.001G130400	Chr01	10243299	10247157	similar to Putative uncharacterized protein OSJNBb0101N11.18	Sb01g011440	Sobic.001G130400	0.374534	5.52457	0.108981	0.334473	0.329516	0.279155	4	22	114	0	0.00837872	1	1	8	16	116	0.000955566	0.0129281	0.649708	0.7	420	0	420	420	0	0.785714	4	8	-1.71166	-1.09383	-0.0555484	420	0.0017316	0.00531935	0.648101	0	0.325529
Sobic.001G130600	Chr01	10260187	10264652	similar to Putative Galactosyltransferase	Sb01g011450	Sobic.001G130600	-0.635727	1.02389	0.390112	0.658575	0.649019	0.936666	NA	NA	NA	NA	NA	NA	NA	NA	NA	NA	NA	NA	NA	NA	NA	NA	NA	NA	NA	NA	NA	NA	NA	NA	NA	NA	NA	NA	NA	NA	NA
Sobic.001G130700	Chr01	10272594	10277611	similar to Auxin-regulated protein	putative	expressed	Sb01g011460	Sobic.001G130700	0.0109413	3.71297	0.975842	0.991246	0.456515	0.810003	NA	NA	NA	NA	NA	NA	NA	0	10	36	0	0	NA	NA	108	0	0	0	0	NA	NA	NA	NA	NA	0	108	0	0	NA	NA	NA
Sobic.001G131001	Chr01	10290723	10301361	similar to Putative Core-2/I-Branching enzyme	Sb01g011480	v2.1_None	0.491433	2.64239	0.180025	0.437651	0.397987	0.556913	0	14	30	0	0	NA	NA	1	10	98	0.000882613	0	-0.111111	-3.46945e-16	219	0	219	219	0	0.368421	0	0	NA	NA	NA	219	0	0	NA	0	NA
Sobic.001G131100	Chr01	10303034	10308632	similar to Putative HIPL1 protein	Sb01g011490	Sobic.001G131100	0.0660314	4.16908	0.880798	0.952028	0.433503	0.301345	3	18	143	0.000627451	0.00491904	1	1	NA	NA	NA	NA	NA	NA	NA	831	0	831	831	0	1.03846	3	7	-0.340064	-0.760523	0.013649	831	0.00121005	0.00320708	NA	NA	0.377308
Sobic.001G131300	Chr01	10314681	10318294	similar to Os03g0691500 protein	Sb01g011510	Sobic.001G131300	-1.59435	3.04218	0.0017307	0.0275083	0.644384	0.541266	0	10	7	NA	NA	NA	NA	NA	NA	NA	NA	NA	NA	NA	NA	NA	NA	NA	NA	NA	NA	NA	NA	NA	NA	NA	NA	NA	NA	NA	NA
Sobic.001G131400	Chr01	10319597	10325257	NA	Sb01g011520	Sobic.001G131400	1.20839	5.1506	1.42984e-05	0.00131984	0.294117	0.519155	0	22	50	0	0	NA	NA	1	16	56	0	0	1	1	204	0	204	204	0	1.5	0	0	NA	NA	NA	204	0	0	NA	NA	NA
Sobic.001G131600	Chr01	10349004	10359785	similar to Striated muscle activator-like protein	Sb01g011530	Sobic.001G131600	0.0992132	2.77565	0.850473	0.938097	0.585685	0.592611	3	22	87	0.000865539	0.00568303	1	1	4	18	87	0.00057179	0.00541419	-0.0588235	4.21538e-16	264	0	264	264	0	1.5	3	1	-1.59996	-1.08823	-0.0555556	264	0.00206612	0.000841751	1.04965	1.51374	2.45455
Sobic.001G131700	Chr01	10352849	10357756	NA	Sb01g011540	Sobic.001G131700	-0.208745	5.42016	0.361278	0.633245	0.424324	0.207791	0	22	177	0	0	NA	NA	2	12	192	0.00179328	0	0.555556	0.615385	627	0	627	626	1	1.08333	0	4	NA	-0.876418	0.0666667	627	0	0.00212653	NA	0	0
Sobic.001G131800	Chr01	10360093	10366508	similar to Putative uncharacterized protein	Sb01g011550	Sobic.001G131800	0.11193	6.24915	0.582531	0.79369	0.283958	0.209283	1	22	292	0	0.00160941	1	1	1	18	190	0	0	0.555556	0.615385	909	0	909	909	0	1.5	1	1	-0.100013	1.23521	-0.0923077	909	0.000360036	0.000586725	Inf	NA	0.613636
Sobic.001G131900	Chr01	10367083	10371771	similar to Putative uncharacterized protein	Sb01g011560	Sobic.001G131900	-0.849274	6.44578	0.0553213	0.225513	0.292705	0.725111	2	22	583	0	0.00175158	1	1	5	12	174	0	0.00298507	-0.102941	-2.23036e-16	1020	0	1020	1020	0	5	0	3	NA	-0.447361	0	1020	0	0.00117647	0.58678	NA	0
Sobic.001G132000	Chr01	10378347	10381740	similar to Putative isomerase	Sb01g011570	Sobic.001G132000	0.157497	4.02678	0.5142	0.751635	0.194781	0.379747	1	22	82	0	0	1	1	0	14	35	0	0	NA	NA	273	0	273	273	0	0.727273	0	0	NA	NA	NA	273	0	0	NA	NA	NA
Sobic.001G132100	Chr01	10382043	10386411	similar to OSJNBb0108J11.2 protein	Sb01g011580	Sobic.001G132100	-0.0215605	5.67733	0.90268	0.960556	0.186233	0.219187	5	22	179	0.00157716	0.005204	1	1	4	14	123	0.00246195	0.0105495	1	1	549	0	549	549	0	3.6	5	4	-0.811667	0.653557	-0.0592429	549	0.00245074	0.00323098	0.493294	0.640614	0.758511
Sobic.001G132200	Chr01	10389820	10402808	NA	Sb01g011590	Sobic.001G132200	-0.445934	5.92029	0.564163	0.782122	0.773615	0.604505	NA	NA	NA	NA	NA	NA	NA	10	10	402	0.00249705	0.000788126	0.310345	0.407407	1404	0	1404	1403	1	2.4	4	7	-1.5347	-0.63095	-0.0566038	1404	0.000712251	0.00194682	NA	NA	0.365854
Sobic.001G132300	Chr01	10403556	10408840	weakly similar to Putative uncharacterized protein	Sb01g011600	Sobic.001G132300	0.381482	3.39118	0.229653	0.499076	0.514672	0.331412	NA	NA	NA	NA	NA	NA	NA	NA	NA	NA	NA	NA	NA	NA	NA	NA	NA	NA	NA	NA	NA	NA	NA	NA	NA	NA	NA	NA	NA	NA	NA
Sobic.001G132400	Chr01	10409306	10419227	NA	Sb01g011610	Sobic.001G132400	0.108391	6.93812	0.753595	0.892298	0.250767	0.608008	5	22	270	0.000779461	0.00184243	1	1	2	10	463	0.000333021	0.0011065	1	1	1386	0	1386	1383	3	4.21053	4	2	-1.66291	-0.41926	-2.22045e-16	1386	0.000537846	0.000529101	1.6651	2.34058	1.01653
Sobic.001G132600	Chr01	10426978	10451346	similar to Expressed protein	Sb01g011620	Sobic.001G132600	1.19699	6.70802	0.00317575	0.040186	0.554326	0.876055	2	20	568	0	0.000999861	1	1	12	14	537	0.000497253	0.00591155	0.715695	0.772004	2892	0	2892	2891	1	3.23529	2	11	-1.48382	-0.987952	0.0324603	2892	0.000132026	0.00117675	0.169137	0	0.112195
Sobic.001G132800	Chr01	10464458	10469295	similar to Putative uncharacterized protein OSJNBa0022C08.19	Sb01g011630	Sobic.001G132800	1.07133	1.3309	0.0263952	0.146385	0.762698	0.446224	NA	NA	NA	NA	NA	NA	NA	NA	NA	NA	NA	NA	NA	NA	NA	NA	NA	NA	NA	NA	NA	NA	NA	NA	NA	NA	NA	NA	NA	NA	NA
Sobic.001G132900	Chr01	10471579	10477906	similar to Putative uncharacterized protein	Sb01g011640	Sobic.001G132900	-0.272642	5.4307	0.124081	0.359691	0.146975	0.238526	3	22	241	0.000314041	0.00201811	1	1	4	18	161	0.000857163	0	0.627838	0.682667	768	0	768	768	0	1.76923	3	3	-1.59996	-1.29322	0	768	0.000710227	0.000950728	Inf	0.366373	0.747036
Sobic.001G133000	Chr01	10480348	10482676	similar to Putative uncharacterized protein	Sb01g011650	Sobic.001G133000	0.493079	4.1165	0.052271	0.218443	0.291239	0.36888	1	22	71	0.00251869	0	1	1	2	18	73	0.00420719	0	-0.155963	-0.0980392	333	0	333	333	0	1.2	1	2	0.671353	0.567485	0.16962	333	0.0013104	0.00266934	NA	0.598663	0.490909
Sobic.001G133900	Chr01	10565545	10572086	similar to Nitrate transporter	putative	Sb01g011700	Sobic.001G133900	-0.735918	5.75759	0.142725	0.387281	1.18648	0.566665	8	18	179	0.000510954	0.00491476	1	1	0	12	122	0	0	NA	NA	552	0	552	552	0	0.916667	7	3	-1.25205	-0.360567	-0.0102271	552	0.00299371	0.00204164	Inf	Inf	1.46633
Sobic.001G134100	Chr01	10572265	10578280	NA	Sb01g011710	Sobic.001G134100	0.846452	5.43341	0.0333614	0.167085	0.463793	0.90127	9	22	206	0.0013712	0.00250737	1	1	2	16	170	0	0	0.391304	0.454545	948	0	948	948	0	1.5	9	3	-1.57492	-1.29228	-0.0674004	948	0.0020266	0.000837184	Inf	Inf	2.42073
Sobic.001G134200	Chr01	10580229	10583893	similar to Putative uncharacterized protein	Sb01g011720	Sobic.001G134200	0.182223	5.54134	0.436996	0.696604	0.29454	0.348728	0	22	90	0	0	NA	NA	3	18	86	0.00110345	0.00196271	-0.0588235	5.6205e-16	273	0	273	273	0	0.4	0	1	NA	-1.08823	0	273	0	0.000814001	0	0	0
Sobic.001G134400	Chr01	10605267	10608700	similar to Putative uncharacterized protein OSJNBb0072E24.9	Sb01g011740	Sobic.001G134400	0.553993	7.02973	0.000424135	0.0107544	0.168157	0.105419	5	22	129	0	0.0156021	1	1	4	18	130	0	0.0116587	0.587966	0.627204	417	0	417	417	0	4	4	4	0.119132	0.472569	-0.0735234	417	0.00338154	0.00393971	1.33824	NA	0.858322
Sobic.001G134500	Chr01	10612073	10616315	similar to Glutamine amidotransferase class-I family protein	expressed	Sb01g011750	Sobic.001G134500	-0.125366	4.09714	0.628055	0.82289	0.305138	0.335645	3	22	64	0	0	1	1	2	14	62	0	0.01159	0.247312	0.371429	270	0	270	270	0	0.166667	2	2	1.56269	-0.659819	0.0145719	270	0.00382128	0.00253968	0	NA	1.50463
Sobic.001G134700	Chr01	10636495	10639819	NA	Sb01g011770	Sobic.001G134700	0.876912	3.94108	0.0153386	0.105952	0.255842	0.754842	2	20	55	0	0.0234746	1	1	2	14	57	0	0.019427	-0.272727	-0.2	231	0	231	231	0	6	2	1	0.894705	1.34164	0.00930774	231	0.00390922	0.00247372	1.20835	NA	1.5803
Sobic.001G134800	Chr01	10643584	10646970	similar to HPP family protein	expressed	Sb01g011780	Sobic.001G134800	3.35202	7.53551	3.21577e-05	0.00216546	0.921842	1.69048	0	22	104	0	0	NA	NA	1	12	128	0	0	-0.111111	-3.46945e-16	582	0	582	582	0	0	0	0	NA	NA	NA	582	0	0	NA	NA	NA
Sobic.001G134900	Chr01	10647317	10650004	similar to Expressed protein	Sb01g011790	Sobic.001G134900	-0.718829	1.17189	0.104836	0.326855	0.745179	0.617683	NA	NA	NA	NA	NA	NA	NA	NA	NA	NA	NA	NA	NA	NA	NA	NA	NA	NA	NA	NA	NA	NA	NA	NA	NA	NA	NA	NA	NA	NA	NA
Sobic.001G135100	Chr01	10653760	10659627	similar to Magnesium transporter CorA-like family protein	putative	expressed	Sb01g011810	Sobic.001G135100	-0.162809	5.17554	0.534769	0.765165	0.413186	0.422234	5	22	336	0	0.00291434	1	1	0	14	193	0	0	NA	NA	1044	0	1044	1043	1	1.33333	1	0	-1.1285	NA	0	1044	0.000174155	0	Inf	NA	Inf
Sobic.001G135200	Chr01	10660339	10662878	similar to OB-fold nucleic acid binding domain containing protein	expressed	Sb01g011820	Sobic.001G135200	-0.923846	1.55882	0.197893	0.46047	0.312125	1.09584	0	10	9	NA	NA	NA	NA	NA	NA	NA	NA	NA	NA	NA	NA	NA	NA	NA	NA	NA	NA	NA	NA	NA	NA	NA	NA	NA	NA	NA	NA
Sobic.001G135300	Chr01	10663430	10669672	NA	Sb01g011830	Sobic.001G135300	-0.248896	3.93573	0.198337	0.461016	0.195488	0.193523	0	12	58	0	0	NA	NA	0	10	17	0	0	NA	NA	51	0	0	0	0	NA	NA	NA	NA	NA	0	51	0	0	NA	NA	NA
Sobic.001G135400	Chr01	10671949	10676384	similar to GATA transcription factor 27	putative	expressed	Sb01g011840	Sobic.001G135400	0.934657	5.03696	0.000206882	0.00679375	0.329751	0.40667	0	22	214	0	0	NA	NA	2	18	186	0	0.00318503	-0.125	-0.0666667	702	0	702	702	0	1.2	0	1	NA	0.156474	0.125	702	0	0.000553973	0	NA	0
Sobic.001G135500	Chr01	10677948	10687148	similar to Chromosome chr8 scaffold_23	whole genome shotgun sequence	Sb01g011845	Sobic.001G135500	-0.369383	4.42247	0.108141	0.33284	0.217761	0.326547	11	18	126	0	0.00828949	1	1	2	10	36	0	0.0159204	1	1	276	0	276	274	2	2.75	2	2	1.86922	-0.771321	0.294699	276	0.00411491	0.002657	0.520684	NA	1.5487
Sobic.001G135600	Chr01	10687166	10691438	similar to Putative proline-rich protein	Sb01g011850	Sobic.001G135600	-1.35235	1.12616	0.158738	0.411081	1.39037	0.956923	NA	NA	NA	NA	NA	NA	NA	NA	NA	NA	NA	NA	NA	NA	NA	NA	NA	NA	NA	NA	NA	NA	NA	NA	NA	NA	NA	NA	NA	NA	NA
Sobic.001G135900	Chr01	10714600	10715982	similar to Putative uncharacterized protein	Sb01g011860	Sobic.001G135900	0.396293	-0.0733936	0.651402	0.83617	1.02719	0.906829	NA	NA	NA	NA	NA	NA	NA	NA	NA	NA	NA	NA	NA	NA	NA	NA	NA	NA	NA	NA	NA	NA	NA	NA	NA	NA	NA	NA	NA	NA	NA
Sobic.001G136000	Chr01	10745016	10751081	similar to Chromosome chr6 scaffold_25	whole genome shotgun sequence	Sb01g011870	Sobic.001G136000	-0.69278	2.77359	0.50357	0.745092	0.620236	1.01708	NA	NA	NA	NA	NA	NA	NA	NA	NA	NA	NA	NA	NA	NA	NA	NA	NA	NA	NA	NA	NA	NA	NA	NA	NA	NA	NA	NA	NA	NA	NA
Sobic.001G136300	Chr01	10787419	10789436	similar to Nodulin family protein	putative	Sb01g011890	Sobic.001G136300	0.981785	1.69757	0.142657	0.387256	1.005	1.05417	NA	NA	NA	NA	NA	NA	NA	NA	NA	NA	NA	NA	NA	NA	NA	NA	NA	NA	NA	NA	NA	NA	NA	NA	NA	NA	NA	NA	NA	NA	NA
Sobic.001G136400	Chr01	10793376	10794957	similar to Putative uncharacterized protein	Sb01g011900	Sobic.001G136400	0.0753954	1.76952	0.892358	0.956719	0.872151	0.897226	1	14	6	NA	NA	1	1	NA	NA	NA	NA	NA	NA	NA	NA	NA	NA	NA	NA	NA	NA	NA	NA	NA	NA	NA	NA	NA	NA	NA	NA
Sobic.001G136500	Chr01	10799049	10804369	similar to Putative uncharacterized protein	Sb01g011910	Sobic.001G136500	-0.258472	6.04467	0.103489	0.324916	0.137847	0.183132	NA	NA	NA	NA	NA	NA	NA	NA	NA	NA	NA	NA	NA	NA	NA	NA	NA	NA	NA	NA	NA	NA	NA	NA	NA	NA	NA	NA	NA	NA	NA
Sobic.001G136600	Chr01	10805377	10811695	NA	Sb01g011920	Sobic.001G136600	0.208591	5.5961	0.307622	0.583384	0.23987	0.300736	NA	NA	NA	NA	NA	NA	NA	NA	NA	NA	NA	NA	NA	NA	NA	NA	NA	NA	NA	NA	NA	NA	NA	NA	NA	NA	NA	NA	NA	NA	NA
Sobic.001G136800	Chr01	10815463	10819827	similar to Putative DsPTP1 protein	Sb01g011930	Sobic.001G136800	0.339622	6.02117	0.230437	0.500075	0.313287	0.575175	0	22	191	0	0	NA	NA	0	18	106	0	0	NA	NA	573	0	573	573	0	2.13333	0	0	NA	NA	NA	573	0	0	NA	NA	NA
Sobic.001G136900	Chr01	10822421	10825553	similar to Ubiquitin-conjugating enzyme family protein	expressed	Sb01g011940	Sobic.001G136900	0.655845	4.62812	0.00145111	0.0245152	0.158405	0.365078	2	22	121	0	0.00624268	1	1	5	18	68	0	0.0108597	0.842105	0.899875	456	0	456	456	0	0.625	2	5	-0.778153	0.847772	0.100649	456	0.00111643	0.00501949	0.574848	NA	0.222418
Sobic.001G137000	Chr01	10826009	10851362	similar to Putative uncharacterized protein	Sb01g011950	Sobic.001G137000	-0.279732	6.82339	0.203071	0.46657	0.25357	0.31905	13	20	900	0.000159616	0.00146381	0.966421	0.964842	5	12	593	0.000219111	0.00256351	0.263804	0.340426	3102	0	3102	3102	0	1.14894	4	5	0.0920491	-0.59996	-0.0238712	3102	0.000451322	0.000578224	0.571018	0.728471	0.780531
Sobic.001G137100	Chr01	10870887	10877123	similar to Benzothiadiazole-induced homeodomain protein 1	Sb01g011960	Sobic.001G137100	0.305172	6.92268	0.174218	0.431303	0.194055	0.42348	7	22	637	0	0.00417223	0.815985	0.80113	9	18	298	0	0.0137381	0.309788	0.370695	1929	0	1929	1928	1	1.91667	7	8	0.349843	-0.512531	0.0480148	1929	0.00134575	0.00135361	0.303698	NA	0.994197
Sobic.001G137400	Chr01	10899064	10905639	similar to TPR Domain containing protein	Sb01g012000	Sobic.001G137400	-2.47167	2.4358	0.164731	0.419566	1.50935	1.69061	NA	NA	NA	NA	NA	NA	NA	NA	NA	NA	NA	NA	NA	NA	NA	NA	NA	NA	NA	NA	NA	NA	NA	NA	NA	NA	NA	NA	NA	NA	NA
Sobic.001G137800	Chr01	10933900	10940713	NA	Sb01g012040	Sobic.001G137800	-1.42883	4.99107	0.091965	0.303384	0.680912	0.908492	15	18	252	0.00389501	0.0158128	0.962748	0.964567	NA	NA	NA	NA	NA	NA	NA	NA	NA	NA	NA	NA	NA	NA	NA	NA	NA	NA	NA	NA	NA	NA	NA	NA
Sobic.001G138000	Chr01	10953566	10958497	similar to Thiamine biosynthesis protein thiC	putative	expressed	Sb01g012050	Sobic.001G138000	0.621343	7.71359	0.355695	0.627654	0.993281	0.920823	7	20	442	0	0.00431467	1	1	9	14	637	0.000191666	0.0023792	-0.0769231	-4.53341e-16	1905	0	1905	1903	2	2.2069	6	6	0.341575	-1.20816	-0.0325643	1905	0.00116811	0.000899888	1.8135	0	1.29806
Sobic.001G138300	Chr01	10978042	10980574	similar to Putative uncharacterized protein	Sb01g012070	Sobic.001G138300	0.243387	5.20497	0.165055	0.420069	0.196239	0.206488	1	22	220	0.00061261	0	1	1	2	18	201	0	0.000801282	0.617021	0.75	690	0	690	690	0	8	1	1	-0.100013	-0.258427	-0.147368	690	0.000474308	0.000483092	0	Inf	0.981818
Sobic.001G138400	Chr01	10986848	10992292	similar to Putative crooked neck protein	Sb01g012080	Sobic.001G138400	-0.503606	5.48492	0.00128271	0.0226947	0.17589	0.121873	3	22	417	0	0.00138143	1	1	3	12	371	0	0.00268962	0.815951	0.828571	1326	0	1326	1326	0	5.11111	3	5	-0.648103	-1.00259	-0.0634532	1326	0.000626171	0.00122759	0.513615	NA	0.510084
Sobic.001G138500	Chr01	11003063	11004108	weakly similar to Putative uncharacterized protein	Sb01g012090	Sobic.001G138500	0.416425	1.03093	0.721295	0.875026	1.67187	1.94207	NA	NA	NA	NA	NA	NA	NA	NA	NA	NA	NA	NA	NA	NA	NA	NA	NA	NA	NA	NA	NA	NA	NA	NA	NA	NA	NA	NA	NA	NA	NA
Sobic.001G138600	Chr01	11019649	11020808	weakly similar to Expressed protein	Sb01g012100	Sobic.001G138600	-0.437008	1.33604	0.556079	0.777415	1.06398	1.2675	NA	NA	NA	NA	NA	NA	NA	NA	NA	NA	NA	NA	NA	NA	NA	NA	NA	NA	NA	NA	NA	NA	NA	NA	NA	NA	NA	NA	NA	NA	NA
Sobic.001G138800	Chr01	11022646	11025128	similar to Expressed protein	Sb01g012110	Sobic.001G138800	0.720125	4.54485	0.114321	0.343687	0.487224	1.25527	0	14	18	0	0	NA	NA	2	14	24	0	0.0391484	0.263158	0.333333	102	0	102	102	0	1	0	1	NA	-1.00623	0	102	0	0.00280112	0	NA	0
Sobic.001G138900	Chr01	11025722	11027716	similar to Os03g0676100 protein	Sb01g012120	Sobic.001G138900	0.183314	3.46635	0.533122	0.763825	0.30278	0.382434	NA	NA	NA	NA	NA	NA	NA	NA	NA	NA	NA	NA	NA	NA	NA	NA	NA	NA	NA	NA	NA	NA	NA	NA	NA	NA	NA	NA	NA	NA	NA
Sobic.001G139300	Chr01	11083872	11085931	similar to Putative uncharacterized protein	Sb01g012150	Sobic.001G139300	-0.137386	2.97584	0.737007	0.884121	0.521047	0.544511	0	14	57	0	0	NA	NA	0	10	42	0	0	NA	NA	153	0	153	153	0	1.33333	0	0	NA	NA	NA	153	0	0	NA	NA	NA
Sobic.001G139700	Chr01	11102963	11104363	Predicted protein	Sb01g012160	Sobic.001G139700	-1.48913	-0.180821	0.0602658	0.237156	0.799712	1.30099	NA	NA	NA	NA	NA	NA	NA	NA	NA	NA	NA	NA	NA	NA	NA	NA	NA	NA	NA	NA	NA	NA	NA	NA	NA	NA	NA	NA	NA	NA	NA
Sobic.001G139800	Chr01	11114461	11117281	similar to Putative growth-regulating factor 8	Sb01g012170	Sobic.001G139800	-0.716342	2.34393	0.10252	0.323301	0.785992	0.662833	NA	NA	NA	NA	NA	NA	NA	NA	NA	NA	NA	NA	NA	NA	NA	NA	NA	NA	NA	NA	NA	NA	NA	NA	NA	NA	NA	NA	NA	NA	NA
Sobic.001G139900	Chr01	11127471	11132935	NA	Sb01g012180	Sobic.001G139900	0.175336	5.79108	0.667874	0.845614	0.321782	1.05135	10	22	357	0.000208376	0.00615079	0.942257	0.947368	10	12	287	0.000249377	0.00692042	-0.0928962	4.29395e-16	1182	0	1182	1178	4	2	7	4	-1.89693	-0.506928	-0.00397678	1182	0.00107676	0.00123479	0.888789	0.835586	0.872015
Sobic.001G140000	Chr01	11150073	11158354	NA	Sb01g012190	Sobic.001G140000	-0.155276	2.9462	0.703616	0.865508	0.675822	0.507286	0	12	0	NA	NA	NA	NA	NA	NA	NA	NA	NA	NA	NA	NA	NA	NA	NA	NA	NA	NA	NA	NA	NA	NA	NA	NA	NA	NA	NA	NA
Sobic.001G140200	Chr01	11185282	11192665	weakly similar to Putative KNOX class homeodomain protein	Sb01g012200	Sobic.001G140200	0.358316	2.1559	0.484689	0.731388	1.36226	0.530097	NA	NA	NA	NA	NA	NA	NA	NA	NA	NA	NA	NA	NA	NA	NA	NA	NA	NA	NA	NA	NA	NA	NA	NA	NA	NA	NA	NA	NA	NA	NA
Sobic.001G140600	Chr01	11220176	11223726	weakly similar to Putative uncharacterized protein	Sb01g012230	Sobic.001G140600	-1.49937	3.5109	0.00957686	0.0792583	0.805966	0.637817	0	12	137	0	0	NA	NA	NA	NA	NA	NA	NA	NA	NA	NA	NA	NA	NA	NA	NA	NA	NA	NA	NA	NA	NA	NA	NA	NA	NA	NA
Sobic.001G140700	Chr01	11223555	11230721	similar to Pyruvate kinase	Sb01g012240	Sobic.001G140700	-0.699621	3.38584	0.0296134	0.156295	0.291568	0.516692	1	14	50	0.00456028	0	1	1	NA	NA	NA	NA	NA	NA	NA	NA	NA	NA	NA	NA	NA	NA	NA	NA	NA	NA	NA	NA	NA	NA	NA	NA
Sobic.001G141200	Chr01	11334815	11339337	similar to Os02g0327100 protein	Sb01g012290	Sobic.001G141200	-0.492123	3.65764	0.0819077	0.28318	0.28292	0.40972	1	20	79	0	0	1	1	0	10	9	NA	NA	NA	NA	48	0	48	48	0	0.5625	0	0	NA	NA	NA	48	0	0	NA	NA	NA
Sobic.001G141300	Chr01	11339409	11340551	similar to Glycine-rich RNA-binding protein 2	Sb01g012300	Sobic.001G141300	-0.129391	8.4846	0.792478	0.910739	0.532008	0.718877	1	16	25	0	0	-0.111111	-3.46945e-16	0	18	24	0	0	NA	NA	102	0	102	99	3	1.16667	0	0	NA	NA	NA	102	0	0	NA	NA	NA
Sobic.001G141400	Chr01	11352437	11363774	similar to Expressed protein	Sb01g012310	Sobic.001G141400	-0.0808256	5.21348	0.77508	0.9026	0.39668	0.392687	3	16	71	0	0	1	1	0	12	34	0	0	NA	NA	285	0	0	0	0	NA	NA	NA	NA	NA	0	285	0	0	NA	NA	NA
Sobic.001G141600	Chr01	11376156	11378622	similar to Putative uncharacterized protein	Sb01g012320	Sobic.001G141600	0.390035	3.12834	0.272961	0.547867	0.248884	0.779347	0	20	23	0	0	NA	NA	1	16	30	0.00178571	0	-0.0666667	0	105	0	105	105	0	0	0	0	NA	NA	NA	105	0	0	NA	0	NA
Sobic.001G141700	Chr01	11381709	11384164	similar to Acidic leucine-rich nuclear phosphoprotein 32-related protein 2	Sb01g012330	Sobic.001G141700	-0.528093	3.72719	0.119288	0.351462	0.276529	0.487772	1	18	76	0	0	1	1	2	14	39	0	0.0167371	0.565891	0.619883	165	0	165	165	0	1.25	2	2	-0.696721	1.14992	-0.0521636	165	0.00319559	0.00611833	0	NA	0.522298
Sobic.001G141800	Chr01	11389385	11393411	similar to Putative serine/threonine kinase	Sb01g012340	Sobic.001G141800	0.231027	1.32843	0.783888	0.906459	0.84362	1.5353	NA	NA	NA	NA	NA	NA	NA	NA	NA	NA	NA	NA	NA	NA	NA	NA	NA	NA	NA	NA	NA	NA	NA	NA	NA	NA	NA	NA	NA	NA	NA
Sobic.001G142100	Chr01	11404334	11410737	similar to Guanine nucleotide-binding protein subunit beta	Sb01g012370	Sobic.001G142100	-0.136277	5.7639	0.457772	0.713131	0.16805	0.296839	0	22	324	0	0	NA	NA	3	16	229	0	0.00294737	1	1	999	0	999	998	1	4.5	0	3	NA	-1.41929	0	999	0	0.000758695	0	NA	0
Sobic.001G142200	Chr01	11414034	11417063	similar to Putative uncharacterized protein	Sb01g012380	Sobic.001G142200	-0.894265	4.66552	0.071953	0.26273	1.09691	0.660224	2	14	35	0.00343151	0.00937134	1	1	NA	NA	NA	NA	NA	NA	NA	NA	NA	NA	NA	NA	NA	NA	NA	NA	NA	NA	NA	NA	NA	NA	NA	NA
Sobic.001G142300	Chr01	11422802	11425837	similar to Os03g0669600 protein	Sb01g012390	Sobic.001G142300	-0.134206	3.16622	0.589662	0.798638	0.246173	0.283607	3	14	20	0.00312947	0.0318453	0.44	0.5	NA	NA	NA	NA	NA	NA	NA	NA	NA	NA	NA	NA	NA	NA	NA	NA	NA	NA	NA	NA	NA	NA	NA	NA
Sobic.001G142400	Chr01	11427793	11430463	weakly similar to Cyclin dependent protein kinase	Sb01g012400	Sobic.001G142400	0.273084	1.39295	0.628663	0.823246	0.815548	0.676882	NA	NA	NA	NA	NA	NA	NA	NA	NA	NA	NA	NA	NA	NA	NA	NA	NA	NA	NA	NA	NA	NA	NA	NA	NA	NA	NA	NA	NA	NA	NA
Sobic.001G142800	Chr01	11452425	11458673	similar to Iron regulated metal transporter	Sb01g012430	Sobic.001G142800	1.02218	4.1876	0.0847784	0.289237	0.696409	1.00657	0	14	36	0	0	NA	NA	0	12	72	0	0	NA	NA	357	0	0	0	0	NA	NA	NA	NA	NA	0	357	0	0	NA	NA	NA
Sobic.001G143000	Chr01	11466178	11470085	similar to Expressed protein	Sb01g012450	Sobic.001G143000	0.700101	4.49035	0.0303105	0.158337	0.301045	0.678765	1	18	137	0	0	1	1	1	16	118	0	0.0014881	-0.0666667	0	873	0	873	873	0	1	0	0	NA	NA	NA	873	0	0	0	NA	NA
Sobic.001G143100	Chr01	11470536	11472221	NA	Sb01g012460	Sobic.001G143100	0.686812	0.00239027	0.545226	0.771107	1.48461	1.43477	NA	NA	NA	NA	NA	NA	NA	NA	NA	NA	NA	NA	NA	NA	NA	NA	NA	NA	NA	NA	NA	NA	NA	NA	NA	NA	NA	NA	NA	NA	NA
Sobic.001G143200	Chr01	11482859	11486925	similar to Expressed protein	Sb01g012470	Sobic.001G143200	-0.188701	5.44488	0.439664	0.698972	0.465221	0.253647	0	22	267	0	0	NA	NA	1	16	158	0	0	1	1	804	0	804	804	0	2.71429	0	1	NA	-0.777155	0	804	0	0.000355366	NA	NA	0
Sobic.001G143300	Chr01	11487034	11491162	similar to Small GTP-binding protein	Sb01g012480	Sobic.001G143300	0.0183224	6.72059	0.921852	0.968992	0.209475	0.243801	0	22	203	0	0	NA	NA	1	18	202	0	0.00154926	1	1	609	0	609	609	0	2.75	0	1	NA	-1.08823	0	609	0	0.000364897	0	NA	0
Sobic.001G143500	Chr01	11509156	11513540	similar to Putative uncharacterized protein	Sb01g012500	Sobic.001G143500	-0.101013	6.07272	0.556319	0.777491	0.232015	0.159088	NA	NA	NA	NA	NA	NA	NA	NA	NA	NA	NA	NA	NA	NA	144	0	144	138	6	0.622642	0	0	NA	NA	NA	144	0	0	NA	NA	NA
Sobic.001G143600	Chr01	11513757	11520615	NA	Sb01g012510	Sobic.001G143600	-0.555943	5.65477	0.000395549	0.0101647	0.111219	0.18552	4	22	650	0.0001158	0.000380851	1	1	1	12	293	0	0.00149276	-0.2	-0.111111	1908	0	1908	1906	2	3.66667	1	1	-1.1285	0.340971	0.126437	1908	9.52925e-05	0.000249576	0.255132	Inf	0.381818
Sobic.001G143700	Chr01	11527024	11528931	similar to Legumin-like protein	Sb01g012530	Sobic.001G143700	-0.861097	2.31495	0.474275	0.724493	1.41745	1.17038	NA	NA	NA	NA	NA	NA	NA	NA	NA	NA	NA	NA	NA	NA	NA	NA	NA	NA	NA	NA	NA	NA	NA	NA	NA	NA	NA	NA	NA	NA	NA
Sobic.001G143900	Chr01	11550005	11554183	NA	Sb01g012550	Sobic.001G143900	-0.598562	3.54481	0.0339371	0.1687	0.247403	0.414159	7	22	133	0.00374856	0.0117744	1	1	4	12	21	0	0	0.850187	0.859813	279	0	279	279	0	2.25	5	4	1.28705	-0.0572223	-0.0928807	279	0.0081739	0.00621266	Inf	Inf	1.31568
Sobic.001G144200	Chr01	11580589	11584174	similar to Expressed protein	3'-partial	Sb01g012570	Sobic.001G144200	-0.182358	4.2294	0.64548	0.83227	0.64732	0.594285	1	22	44	0	0	1	1	0	10	42	0	0	NA	NA	144	0	144	144	0	1.27273	0	0	NA	NA	NA	144	0	0	NA	NA	NA
Sobic.001G144600	Chr01	11595265	11599265	similar to Expressed protein	having alternative splicing products	Sb01g012610	Sobic.001G144600	-0.300499	3.33314	0.126513	0.363706	0.119874	0.196775	0	22	74	0	0	NA	NA	0	12	38	0	0	NA	NA	222	0	222	222	0	Inf	0	0	NA	NA	NA	222	0	0	NA	NA	NA
Sobic.001G144900	Chr01	11608302	11610608	similar to Globulin-1 S allele precursor	Sb01g012640	Sobic.001G144900	-2.34377	7.69038	0.0613473	0.239425	1.12336	1.69657	7	14	214	0.000541553	0	0.651597	0.671991	3	12	78	0.00364711	0	0.421222	0.53125	357	0	357	357	0	0.333333	1	3	-0.880777	-0.971195	0	357	0.00070028	0.00298786	NA	0.148488	0.234375
Sobic.001G145000	Chr01	11611525	11616674	similar to Putative polynucleotide adenylyltransferase	Sb01g012650	Sobic.001G145000	0.194031	5.26025	0.315652	0.590773	0.10404	0.380105	2	22	308	0.000584507	0	1	1	3	12	308	0.000425007	0	0.76	0.785714	1788	0	1788	1785	3	1.625	1	3	0.671353	-0.554267	-0.054269	1788	0.000244051	0.000601008	NA	1.37529	0.40607
Sobic.001G145200	Chr01	11624502	11629031	similar to Putative uncharacterized protein	Sb01g012670	Sobic.001G145200	-1.36084	1.89158	0.0132448	0.0971521	1.16337	0.600988	NA	NA	NA	NA	NA	NA	NA	NA	NA	NA	NA	NA	NA	NA	NA	NA	NA	NA	NA	NA	NA	NA	NA	NA	NA	NA	NA	NA	NA	NA	NA
Sobic.001G145400	Chr01	11645342	11653710	similar to Putative uncharacterized protein	Sb01g012680	Sobic.001G145400	-0.401556	6.63321	0.0125995	0.0939287	0.153038	0.173463	1	22	717	0	0.000376708	1	1	10	16	342	0.000154369	0.002158	0.795014	0.811674	2172	0	2172	2170	2	2	1	8	-1.1285	-0.813027	0.0198127	2172	8.371e-05	0.00118171	0.174563	0	0.0708383
Sobic.001G145500	Chr01	11658018	11663557	similar to Putative trafficking protein particle complex 1	Sb01g012690	Sobic.001G145500	0.209114	4.15872	0.322725	0.598287	0.273764	0.235325	1	22	95	0	0.00626509	1	1	5	12	109	0	0.0128626	0.25	0.333333	348	0	348	348	0	3.25	1	5	0.671353	-0.811387	-0.0373541	348	0.00125392	0.00454981	0.487078	NA	0.275598
Sobic.001G145700	Chr01	11673438	11674592	similar to Pathogenesis-related thaumatin-like protein	Sb01g012710	Sobic.001G145700	-1.1601	3.29948	0.0538332	0.221683	1.01989	0.831183	1	14	25	0	0.028057	1	1	NA	NA	NA	NA	NA	NA	NA	24	0	24	24	0	0	0	0	NA	NA	NA	24	0	0	NA	NA	NA
Sobic.001G145900	Chr01	11685556	11687504	weakly similar to Expressed protein	Sb01g012730	Sobic.001G145900	0.244656	1.84691	0.456411	0.711942	0.207161	0.483034	0	10	3	NA	NA	NA	NA	NA	NA	NA	NA	NA	NA	NA	NA	NA	NA	NA	NA	NA	NA	NA	NA	NA	NA	NA	NA	NA	NA	NA	NA
Sobic.001G146000	Chr01	11706466	11710337	similar to Tubulin beta-2/beta-3 chain	Sb01g012740	Sobic.001G146000	-0.79161	6.91061	0.021902	0.13198	0.411407	0.540597	6	22	303	0	0.0057623	1	1	11	16	143	0	0.0139717	0.540914	0.608445	864	0	864	864	0	1	2	10	0.0361649	-0.00153227	0.139388	864	0.000799663	0.00446245	0.412427	NA	0.179198
Sobic.001G146100	Chr01	11752524	11754724	similar to Expressed protein	Sb01g012760	Sobic.001G146100	0.454217	3.09478	0.0774469	0.273775	0.256513	0.369569	NA	NA	NA	NA	NA	NA	NA	NA	NA	NA	NA	NA	NA	NA	NA	NA	NA	NA	NA	NA	NA	NA	NA	NA	NA	NA	NA	NA	NA	NA	NA
Sobic.001G146800	Chr01	11800864	11809742	similar to Expressed protein	Sb01g012790	Sobic.001G146800	0.33303	6.289	0.108311	0.333179	0.1471	0.397357	3	22	496	0.000149448	0.00052579	1	1	10	12	575	0.000679835	0.00547017	1	1	1881	0	1881	1881	0	2.58333	3	10	-1.46494	0.0565339	0.114363	1881	0.000311461	0.00207379	0.0961195	0.21983	0.15019
Sobic.001G147100	Chr01	11823321	11827257	similar to Putative uncharacterized protein B1168A08.20	Sb01g012820	Sobic.001G147100	-0.202098	4.84871	0.317759	0.592801	0.180364	0.291997	1	22	162	0.000803446	0	1	1	5	18	132	0.00105926	0.00273286	-0.0588235	5.6205e-16	501	0	501	497	4	1.80952	1	1	-0.100013	-1.08823	0.062069	501	0.000653239	0.000443557	0	0.758497	1.47273
Sobic.001G147200	Chr01	11828574	11833190	similar to Putative uncharacterized protein	Sb01g012830	Sobic.001G147200	0.0932305	4.90748	0.651922	0.836403	0.214092	0.311618	2	20	162	0	0	1	1	4	12	283	0.00046327	0.000855188	0.820896	0.888889	1434	0	1434	1434	0	0.5	1	5	-1.08823	-1.36132	0	1434	0.000154967	0.00115561	0	0	0.1341
Sobic.001G147300	Chr01	11834277	11836939	similar to Putative uncharacterized protein	Sb01g012840	Sobic.001G147300	0.287019	4.51713	0.120221	0.352943	0.215096	0.178803	1	18	77	0	0	1	1	0	12	84	0	0	NA	NA	282	0	282	282	0	2	0	1	NA	-1.27078	0	282	0	0.000788022	NA	NA	0
Sobic.001G147400	Chr01	11837213	11837662	similar to Putative ferredoxin	Sb01g012850	Sobic.001G147400	1.46154	1.09372	0.00637851	0.0610741	0.744784	1.15102	NA	NA	NA	NA	NA	NA	NA	NA	NA	NA	NA	NA	NA	NA	NA	NA	NA	NA	NA	NA	NA	NA	NA	NA	NA	NA	NA	NA	NA	NA	NA
Sobic.001G147900	Chr01	11914723	11918031	similar to Putative cytochrome P450-like protein	Sb01g012860	Sobic.001G147900	1.77265	2.16298	0.169196	0.425652	1.23799	2.59761	NA	NA	NA	NA	NA	NA	NA	NA	NA	NA	NA	NA	NA	NA	NA	NA	NA	NA	NA	NA	NA	NA	NA	NA	NA	NA	NA	NA	NA	NA	NA
Sobic.001G148101	Chr01	11932099	11934423	NA	Sb01g012880	v2.1_None	0.359707	4.62471	0.0661289	0.249996	0.209644	0.279907	0	22	136	0	0	NA	NA	0	12	170	0	0	NA	NA	531	0	531	531	0	3	0	0	NA	NA	NA	531	0	0	NA	NA	NA
Sobic.001G148200	Chr01	11938635	11942480	similar to Putative uncharacterized protein SB32H17.7	Sb01g012890	Sobic.001G148200	0.941703	5.36867	0.0243178	0.139543	0.541912	0.851482	6	22	119	0.00216982	0.00970236	1	1	7	18	97	0.00274276	0.00702371	0.443715	0.559334	555	0	555	554	1	2.16667	5	5	0.761723	-0.184303	0.102385	555	0.00368732	0.00333333	1.38137	0.791108	1.1062
Sobic.001G148300	Chr01	11942723	11946846	similar to 3-glucanase	Sb01g012900	Sobic.001G148300	1.07938	1.99452	0.00442903	0.0486227	0.664654	0.304178	NA	NA	NA	NA	NA	NA	NA	NA	NA	NA	NA	NA	NA	NA	NA	NA	NA	NA	NA	NA	NA	NA	NA	NA	NA	NA	NA	NA	NA	NA	NA
Sobic.001G148400	Chr01	11953735	11956032	similar to K-exchanger-like protein	Sb01g012910	Sobic.001G148400	1.44036	1.49046	0.00103571	0.0200295	0.48217	0.690406	NA	NA	NA	NA	NA	NA	NA	NA	NA	NA	NA	NA	NA	NA	NA	NA	NA	NA	NA	NA	NA	NA	NA	NA	NA	NA	NA	NA	NA	NA	NA
Sobic.001G148500	Chr01	11961694	11964837	similar to Chromosome chr8 scaffold_150	whole genome shotgun sequence	Sb01g012920	Sobic.001G148500	0.586744	4.26112	0.00108233	0.0205509	0.191402	0.186675	5	22	91	0.00198528	0.0195825	1	1	5	18	56	0.000875146	0.0245275	0.527675	0.588235	309	0	309	309	0	2.75	4	5	0.140798	0.752878	0.0100418	309	0.00458959	0.00701187	0.79839	2.26851	0.654545
Sobic.001G148600	Chr01	11966256	11967627	similar to Small heat shock-like protein	Sb01g012930	Sobic.001G148600	-1.84207	1.1239	0.024921	0.141848	2.17486	0.855107	NA	NA	NA	NA	NA	NA	NA	NA	NA	NA	NA	NA	NA	NA	NA	NA	NA	NA	NA	NA	NA	NA	NA	NA	NA	NA	NA	NA	NA	NA	NA
Sobic.001G148700	Chr01	11968335	11970423	similar to Os12g0438900 protein	Sb01g012940	Sobic.001G148700	0.167249	4.52182	0.478864	0.727087	0.252222	0.33681	2	22	56	0.0013816	0.00730519	1	1	4	16	62	0.00167866	0.00851064	0.883721	0.889764	276	0	276	276	0	2	2	4	-0.903019	-0.984833	-0.0690967	276	0.00184453	0.0043277	0.85836	0.823037	0.426216
Sobic.001G148800	Chr01	11971913	11972763	similar to Putative uncharacterized protein	Sb01g012950	Sobic.001G148800	0.713459	4.13137	0.150176	0.399149	0.80308	0.630497	NA	NA	NA	NA	NA	NA	NA	NA	NA	NA	NA	NA	NA	NA	NA	NA	NA	NA	NA	NA	NA	NA	NA	NA	NA	NA	NA	NA	NA	NA	NA
Sobic.001G148900	Chr01	11972929	11978373	similar to Methionine synthase 2 enzyme	Sb01g012960	Sobic.001G148900	-1.37529	8.86431	0.00295318	0.0385304	0.712993	0.681888	NA	NA	NA	NA	NA	NA	NA	NA	NA	NA	NA	NA	NA	NA	NA	NA	NA	NA	NA	NA	NA	NA	NA	NA	NA	NA	NA	NA	NA	NA	NA
Sobic.001G149500	Chr01	12013864	12014695	similar to LIP5	Sb01g013000	Sobic.001G149500	0.328507	8.6699	0.268786	0.543572	0.481846	0.392879	3	22	75	0.000906598	0.00509295	1	1	3	18	98	0.000896057	0.0109406	0.189189	0.245283	294	0	294	294	0	0.571429	2	1	-1.34818	1.40117	0.262321	294	0.0012987	0.00188964	0.465509	1.01176	0.687273
Sobic.001G149600	Chr01	12016944	12021184	similar to Os03g0655300 protein	Sb01g013010	Sobic.001G149600	-0.789459	7.79555	0.196466	0.458533	0.572361	1.04077	1	12	3	NA	NA	1	1	NA	NA	NA	NA	NA	NA	NA	NA	NA	NA	NA	NA	NA	NA	NA	NA	NA	NA	NA	NA	NA	NA	NA	NA
Sobic.001G149700	Chr01	12023348	12027276	similar to Putative uncharacterized protein	Sb01g013020	Sobic.001G149700	0.252509	5.18718	0.0818531	0.28318	0.11707	0.118154	0	22	163	0	0	NA	NA	5	18	143	0	0.0186459	0.357143	0.407407	510	0	510	508	2	3.625	0	4	NA	1.45892	0.25	510	0	0.00392157	0	NA	0
Sobic.001G149800	Chr01	12029765	12032805	similar to Putative uncharacterized protein	Sb01g013030	Sobic.001G149800	0.531698	-0.140163	0.535831	0.766139	0.767721	2.03945	NA	NA	NA	NA	NA	NA	NA	NA	NA	NA	NA	NA	NA	NA	NA	NA	NA	NA	NA	NA	NA	NA	NA	NA	NA	NA	NA	NA	NA	NA	NA
Sobic.001G150200	Chr01	12063885	12067646	similar to OSJNBa0083N12.1 protein	Sb01g013060	Sobic.001G150200	0.985969	2.24447	0.495513	0.739474	1.24051	1.50754	NA	NA	NA	NA	NA	NA	NA	NA	NA	NA	NA	NA	NA	NA	NA	NA	NA	NA	NA	NA	NA	NA	NA	NA	NA	NA	NA	NA	NA	NA	NA
Sobic.001G150300	Chr01	12069850	12072914	Predicted protein	Sb01g013070	Sobic.001G150300	0.427164	1.7058	0.58578	0.795763	0.663693	1.17853	NA	NA	NA	NA	NA	NA	NA	NA	NA	NA	NA	NA	NA	NA	NA	NA	NA	NA	NA	NA	NA	NA	NA	NA	NA	NA	NA	NA	NA	NA	NA
Sobic.001G150800	Chr01	12106035	12111786	similar to Expressed protein	Sb01g013090	Sobic.001G150800	-0.280571	3.57617	0.277517	0.552681	0.207742	0.45952	6	18	60	0.00267814	0.0205128	1	1	0	10	25	0	0	NA	NA	117	0	117	117	0	0.6	0	0	NA	NA	NA	117	0	0	Inf	Inf	NA
Sobic.001G151000	Chr01	12120882	12125907	similar to Putative cationic amino acid transporter	Sb01g013100	Sobic.001G151000	0.447489	4.11604	0.166304	0.421509	0.242041	0.728669	0	16	10	0	0	NA	NA	0	10	65	0	0	NA	NA	219	0	0	0	0	NA	NA	NA	NA	NA	0	219	0	0	NA	NA	NA
Sobic.001G151100	Chr01	12128660	12139103	similar to Not1 N-terminal domain	CCR4-Not complex component family protein	expressed	Sb01g013110	Sobic.001G151100	-0.162607	6.10614	0.343754	0.616695	0.149622	0.238308	NA	NA	NA	NA	NA	NA	NA	NA	NA	NA	NA	NA	NA	NA	NA	NA	NA	NA	NA	NA	NA	NA	NA	NA	NA	NA	NA	NA	NA	NA	NA
Sobic.001G151200	Chr01	12142330	12145515	similar to Putative uncharacterized protein	Sb01g013120	Sobic.001G151200	-0.78557	1.43178	0.15242	0.402598	0.867304	0.926868	NA	NA	NA	NA	NA	NA	NA	NA	NA	NA	NA	NA	NA	NA	NA	NA	NA	NA	NA	NA	NA	NA	NA	NA	NA	NA	NA	NA	NA	NA	NA
Sobic.001G151300	Chr01	12151451	12154757	NA	Sb01g013130	Sobic.001G151300	-0.68857	0.924506	0.0896955	0.299098	0.284521	0.595786	NA	NA	NA	NA	NA	NA	NA	NA	NA	NA	NA	NA	NA	NA	NA	NA	NA	NA	NA	NA	NA	NA	NA	NA	NA	NA	NA	NA	NA	NA	NA
Sobic.001G151400	Chr01	12158747	12160425	similar to Nicotianamine synthase 3	Sb01g013150	Sobic.001G151400	2.31705	5.57977	1.69671e-06	0.000373368	0.428976	0.866281	0	14	16	0	0	NA	NA	0	16	16	0	0	NA	NA	51	0	0	0	0	NA	NA	NA	NA	NA	0	51	0	0	NA	NA	NA
Sobic.001G151500	Chr01	12169100	12173224	similar to Expressed protein	Sb01g013160	Sobic.001G151500	0.297782	3.02172	0.197603	0.460227	0.239148	0.225899	0	10	25	0	0	NA	NA	NA	NA	NA	NA	NA	NA	NA	NA	NA	NA	NA	NA	NA	NA	NA	NA	NA	NA	NA	NA	NA	NA	NA	NA
Sobic.001G151600	Chr01	12175539	12182340	similar to Expressed protein	Sb01g013170	Sobic.001G151600	-0.355224	5.04906	0.152555	0.402641	0.256527	0.351407	8	22	382	0.00191187	0.0033816	1	1	11	12	142	0.0042388	0.00571629	0.756839	0.8	993	0	993	990	3	1	6	7	0.0468145	-1.08295	-0.126388	993	0.00208734	0.00251283	0.591573	0.45104	0.830673
Sobic.001G151700	Chr01	12182679	12185853	similar to Putative uncharacterized protein	Sb01g013180	Sobic.001G151700	1.02728	4.22656	0.00640913	0.0611872	0.429044	0.825622	2	22	64	0.00347866	0.00730519	1	1	3	16	51	0.00526685	0.0116505	0.349593	0.40678	231	0	231	231	0	2.5	2	3	0.850483	0.533433	-0.0481278	231	0.00377804	0.00544561	0.627028	0.660482	0.693777
Sobic.001G151900	Chr01	12191120	12195630	similar to Putative uncharacterized protein	Sb01g013200	Sobic.001G151900	0.165951	4.2501	0.410262	0.674794	0.15471	0.275701	0	20	178	0	0	NA	NA	2	12	154	0.000469998	0.0028218	0.612903	0.666667	720	0	720	720	0	4.57143	0	2	NA	-0.996601	0	720	0	0.000859788	0	0	0
Sobic.001G152000	Chr01	12206915	12210726	similar to Putative uncharacterized protein	Sb01g013210	Sobic.001G152000	-0.536179	4.69137	0.00127461	0.0226236	0.124214	0.182231	0	20	267	0	0	NA	NA	1	12	70	0	0	1	1	951	0	951	949	2	3.66667	0	1	NA	-0.933021	0	951	0	0.000350508	NA	NA	0
Sobic.001G152100	Chr01	12212629	12220690	similar to Expressed protein	Sb01g013215	Sobic.001G152100	0.0866981	3.58031	0.681278	0.853187	0.244082	0.186462	0	10	16	0	0	NA	NA	NA	NA	NA	NA	NA	NA	NA	NA	NA	NA	NA	NA	NA	NA	NA	NA	NA	NA	NA	NA	NA	NA	NA	NA
Sobic.001G152800	Chr01	12267427	12268501	NA	Sb01g013260	Sobic.001G152800	0.142735	4.95843	0.86362	0.943896	0.683787	1.07486	0	12	20	0	0	NA	NA	0	10	15	0	0	NA	NA	45	0	0	0	0	NA	NA	NA	NA	NA	0	45	0	0	NA	NA	NA
Sobic.001G153200	Chr01	12322042	12325808	NA	Sb01g013300	Sobic.001G153200	0.456585	5.17666	0.0964198	0.311899	0.320289	0.500512	2	20	235	0	0.00218729	1	1	3	14	306	0.000196863	0.00137125	0.303867	0.419355	1275	0	1275	1274	1	2.83333	2	3	0.938167	-1.31439	0.00771549	1275	0.000715729	0.000681606	1.59511	0	1.05006
Sobic.001G153300	Chr01	12326219	12330601	similar to Pyrimidine 5'-nucleotidase-related	Sb01g013310	Sobic.001G153300	-0.0381563	3.47754	0.874766	0.948838	0.206008	0.254645	0	20	93	0	0	NA	NA	0	10	75	0	0	NA	NA	270	0	270	270	0	1.4	0	0	NA	NA	NA	270	0	0	NA	NA	NA
Sobic.001G153400	Chr01	12334319	12339405	similar to Putative methyl-binding domain protein MBD115	Sb01g013320	Sobic.001G153400	-0.276844	6.78685	0.288305	0.563833	0.249857	0.377721	4	22	348	0	0.00377804	0.929101	0.881035	10	18	242	0.000567579	0.00767791	0.331927	0.400773	1086	0	1086	1082	4	1.39623	2	7	1.62118	-0.650462	0.00469182	1086	0.000962067	0.00202578	0.492066	0	0.474911
Sobic.001G153600	Chr01	12347242	12352879	weakly similar to OSJNBa0005N02.3 protein	Sb01g013340	Sobic.001G153600	-0.76436	3.55139	0.0967769	0.312428	0.244843	1.06917	1	10	127	0.00181777	0	1	1	1	10	50	0.00316143	0	1	1	153	0	153	149	4	0.757576	0	0	NA	NA	NA	153	0	0	NA	0.574983	NA
Sobic.001G153800	Chr01	12363158	12368384	NA	Sb01g013360	Sobic.001G153800	-2.33645	3.0921	0.00560508	0.056282	0.912787	0.996756	0	10	66	0	0	NA	NA	NA	NA	NA	NA	NA	NA	NA	NA	NA	NA	NA	NA	NA	NA	NA	NA	NA	NA	NA	NA	NA	NA	NA	NA
Sobic.001G154100	Chr01	12370479	12374638	similar to DnaJ-related protein ZMDJ1	Sb01g013390	Sobic.001G154100	-0.312352	10.021	0.208555	0.472675	0.276605	0.296592	4	22	419	0.000838077	0.00130567	1	1	7	18	415	0.000226372	0.0021097	-0.0588235	5.6205e-16	1248	0	1248	1247	1	2	2	4	0.850483	-1.60974	0.110204	1248	0.000699301	0.000712251	0.618889	3.70221	0.981818
Sobic.001G154200	Chr01	12379418	12386921	similar to Expressed protein	Sb01g013400	Sobic.001G154200	-0.663525	5.5609	0.0358184	0.174221	0.344197	0.522902	3	22	419	0.000960952	0.00109773	1	1	4	12	205	0.000988027	0	0.462687	0.527778	1245	0	1245	1245	0	2.29167	2	4	0.361892	-1.05535	0.0666821	1245	0.000613363	0.00102187	Inf	0.972597	0.600238
Sobic.001G154400	Chr01	12398998	12404024	similar to Expressed protein	Sb01g013420	Sobic.001G154400	0.0180741	6.11269	0.954143	0.981819	0.455136	0.675912	0	22	212	0	0	NA	NA	3	18	174	0.000278681	0.000901172	-0.0614251	3.59712e-16	642	0	642	642	0	1.09091	0	3	NA	-1.41683	0	642	0	0.00108169	0	0	0
Sobic.001G154500	Chr01	12411740	12416657	similar to CCAAT-box transcription factor-related	Sb01g013430	Sobic.001G154500	0.815406	4.25135	0.000184458	0.00639903	0.210417	0.312694	0	12	22	0	0	NA	NA	0	10	140	0	0	NA	NA	237	0	237	237	0	Inf	0	0	NA	NA	NA	237	0	0	NA	NA	NA
Sobic.001G154600	Chr01	12418419	12419536	NA	Sb01g013440	Sobic.001G154600	0.520216	0.373202	0.121269	0.354554	0.368329	0.49547	NA	NA	NA	NA	NA	NA	NA	NA	NA	NA	NA	NA	NA	NA	NA	NA	NA	NA	NA	NA	NA	NA	NA	NA	NA	NA	NA	NA	NA	NA	NA
Sobic.001G154900	Chr01	12437580	12447250	similar to Serine/threonine-protein phosphatase BSL2 homolog	Sb01g013460	Sobic.001G154900	-0.190202	7.04113	0.377479	0.649795	0.248684	0.353285	1	22	835	0	0.000284647	1	1	7	16	448	0.000363739	0.00119792	0.252336	0.444444	2577	0	2577	2577	0	2.75	1	5	-1.1285	-0.902836	0.181121	2577	7.05542e-05	0.000599319	0.237618	0	0.117724
Sobic.001G155000	Chr01	12448275	12456309	similar to Chromosome chr12 scaffold_18	whole genome shotgun sequence	Sb01g013470	Sobic.001G155000	-0.325054	7.15196	0.0468655	0.205448	0.176537	0.118165	1	22	999	0	0	1	1	1	14	576	0	0	0.555556	0.615385	3267	0	3267	3267	0	1.36585	1	8	-0.999941	-1.47479	0.0538117	3267	6.12182e-05	0.000656396	NA	NA	0.0932642
Sobic.001G155100	Chr01	12542287	12544687	similar to Cyclic nucleotide-gated ion channel 9	putative	expressed	Sb01g013500	Sobic.001G155100	-1.46657	1.67825	0.126266	0.363461	0.840492	0.985171	NA	NA	NA	NA	NA	NA	NA	NA	NA	NA	NA	NA	NA	NA	NA	NA	NA	NA	NA	NA	NA	NA	NA	NA	NA	NA	NA	NA	NA	NA	NA
Sobic.001G155300	Chr01	12561395	12563230	similar to 9-cis-epoxycarotenoid dioxygenase 1	chloroplast precursor	Sb01g013520	Sobic.001G155300	0.205918	2.78881	0.624493	0.820867	0.459637	0.801385	NA	NA	NA	NA	NA	NA	NA	NA	NA	NA	NA	NA	NA	NA	NA	NA	NA	NA	NA	NA	NA	NA	NA	NA	NA	NA	NA	NA	NA	NA	NA
Sobic.001G155400	Chr01	12586392	12592117	NA	Sb01g013530	Sobic.001G155400	-0.143494	5.13519	0.292978	0.568248	0.0857228	0.0884572	8	22	383	0.000353303	0.00687999	1	1	4	12	373	0	0.00525384	-0.202405	-0.108696	1266	0	1266	1266	0	3.83333	5	2	-0.4852	0.783535	0.0595238	1266	0.00117765	0.000767321	1.30952	Inf	1.53476
Sobic.001G155500	Chr01	12592351	12595624	similar to Pyruvate dehydrogenase E1 component beta subunit	putative	expressed	Sb01g013540	Sobic.001G155500	-0.0996096	3.44698	0.709607	0.868714	0.325287	0.348742	2	14	51	0	0	1	1	5	12	42	0.00170891	0.0329933	0.527094	0.608696	282	0	282	282	0	1.3	2	5	-0.505416	0.269528	0.126404	282	0.00236407	0.00813914	0	0	0.290456
Sobic.001G155600	Chr01	12595945	12599781	similar to Putative uncharacterized protein	Sb01g013550	Sobic.001G155600	-0.800807	0.347519	0.0695497	0.257724	0.611991	0.536836	NA	NA	NA	NA	NA	NA	NA	NA	NA	NA	NA	NA	NA	NA	NA	NA	NA	NA	NA	NA	NA	NA	NA	NA	NA	NA	NA	NA	NA	NA	NA
Sobic.001G155700	Chr01	12601267	12605527	similar to Putative uncharacterized protein	Sb01g013560	Sobic.001G155700	-1.47381	1.23533	0.0347691	0.171247	0.664501	0.997923	NA	NA	NA	NA	NA	NA	NA	NA	NA	NA	NA	NA	NA	NA	NA	NA	NA	NA	NA	NA	NA	NA	NA	NA	NA	NA	NA	NA	NA	NA	NA
Sobic.001G156100	Chr01	12626992	12632862	similar to Ornithine aminotransferase	putative	expressed	Sb01g013600	Sobic.001G156100	-0.297765	7.03703	0.168247	0.424228	0.209955	0.347079	12	22	414	0.00103903	0.0120724	1	1	9	18	293	0.000489476	0.00280584	0.140299	0.219512	1281	0	1281	1280	1	2.42857	12	5	0.852185	-1.61359	0.117482	1281	0.00382593	0.000889062	4.3026	2.12274	4.30333
Sobic.001G156200	Chr01	12634702	12635199	weakly similar to Putative uncharacterized protein	Sb01g013610	Sobic.001G156200	-0.405278	1.37849	0.599012	0.804857	0.80394	1.15132	NA	NA	NA	NA	NA	NA	NA	NA	NA	NA	NA	NA	NA	NA	NA	NA	NA	NA	NA	NA	NA	NA	NA	NA	NA	NA	NA	NA	NA	NA	NA
Sobic.001G156300	Chr01	12638554	12642053	NA	Sb01g013620	Sobic.001G156300	-0.219404	3.85979	0.591336	0.799368	0.393596	0.617838	0	18	101	0	0	NA	NA	2	10	98	0.00161518	0.00481348	1	1	339	0	339	337	2	1.79167	0	0	NA	NA	NA	339	0	0	0	0	NA
Sobic.001G156600	Chr01	12668949	12671718	similar to Protein kinase domain containing protein	expressed	Sb01g013650	Sobic.001G156600	1.08672	0.503908	0.174916	0.431721	0.827618	1.05197	NA	NA	NA	NA	NA	NA	NA	NA	NA	NA	NA	NA	NA	NA	NA	NA	NA	NA	NA	NA	NA	NA	NA	NA	NA	NA	NA	NA	NA	NA	NA
Sobic.001G156800	Chr01	12679978	12681811	similar to Iron regulated transporter-like protein	Sb01g013660	Sobic.001G156800	-0.790411	0.645027	0.379643	0.651564	0.764565	1.57922	NA	NA	NA	NA	NA	NA	NA	NA	NA	NA	NA	NA	NA	NA	NA	NA	NA	NA	NA	NA	NA	NA	NA	NA	NA	NA	NA	NA	NA	NA	NA
Sobic.001G156900	Chr01	12682008	12691932	similar to Single myb histone 6	Sb01g013670	Sobic.001G156900	0.0768774	5.13159	0.675103	0.849081	0.175677	0.231674	5	22	295	0.000754262	0.00176449	1	1	2	16	175	0.000577439	0	-0.12	-0.047619	900	0	900	900	0	1.6	5	1	-1.79107	-1.27078	-0.037037	900	0.0010101	0.000246914	Inf	1.30622	4.09091
Sobic.001G157100	Chr01	12696653	12702088	similar to NPH3 family protein	Sb01g013680	Sobic.001G157100	-0.528018	5.36673	0.0612985	0.239424	0.440154	0.3501	4	22	380	0.000197453	0.000658328	0.84328	0.835329	7	12	510	0.000490006	0.00247546	0.508197	0.578947	1668	0	1668	1665	3	2.2	2	6	-1.34818	-0.654809	-0.0532995	1668	0.000228908	0.00127898	0.265942	0.40296	0.178977
Sobic.001G157200	Chr01	12708627	12713276	similar to Os03g0641200 protein	Sb01g013690	Sobic.001G157200	0.462973	1.78866	0.322739	0.598287	0.602146	0.522906	NA	NA	NA	NA	NA	NA	NA	NA	NA	NA	NA	NA	NA	NA	NA	NA	NA	NA	NA	NA	NA	NA	NA	NA	NA	NA	NA	NA	NA	NA	NA
Sobic.001G157300	Chr01	12714173	12724468	similar to Putative U3 small nucleolar ribonucleoprotein complex-associated protein	Sb01g013700	Sobic.001G157300	-0.575204	3.174	0.0669785	0.252062	0.250193	0.456884	0	14	25	0	0	NA	NA	NA	NA	NA	NA	NA	NA	NA	NA	NA	NA	NA	NA	NA	NA	NA	NA	NA	NA	NA	NA	NA	NA	NA	NA
Sobic.001G157400	Chr01	12747203	12752962	similar to Class III HD-Zip protein 4	putative	expressed	Sb01g013710	Sobic.001G157400	-0.605799	5.71739	0.0718304	0.262466	0.686097	0.299238	3	22	531	0	0.000898755	1	1	1	14	316	0	0	-0.25	-0.142857	1851	0	1851	1851	0	1	3	2	-1.5392	0.170109	0.0371517	1851	0.000304504	0.000459211	Inf	NA	0.663102
Sobic.001G157500	Chr01	12760663	12764432	similar to Putative uncharacterized protein	Sb01g013720	Sobic.001G157500	0.412188	3.08347	0.0617062	0.240181	0.165826	0.253534	0	14	45	0	0	NA	NA	0	12	45	0	0	NA	NA	174	0	174	174	0	2.4	0	0	NA	NA	NA	174	0	0	NA	NA	NA
Sobic.001G157600	Chr01	12769169	12777572	similar to MSI type nucleosome/chromatin assembly factor C	Sb01g013730	Sobic.001G157600	-0.254833	6.21061	0.261816	0.53643	0.243666	0.385076	2	22	383	0	0.00348787	1	1	0	14	244	0	0	NA	NA	1275	0	1275	1275	0	1.73333	1	2	-0.100013	-1.57832	0.045	1275	0.000256684	0.000348584	Inf	NA	0.736364
Sobic.001G157800	Chr01	12784396	12789912	similar to Putative uncharacterized protein	Sb01g013750	Sobic.001G157800	-0.0479228	3.84324	0.862536	0.943511	0.270446	0.395781	7	22	130	0	0.00808816	1	1	1	14	69	0	0.00334821	-0.0769231	-4.53341e-16	471	0	471	471	0	2	2	1	-1.24865	-1.00623	0	471	0.000857835	0.000606612	2.41567	NA	1.41414
Sobic.001G158000	Chr01	12813999	12819113	similar to SelT/selW/selH selenoprotein domain	putative	Sb01g013770	Sobic.001G158000	-0.540271	1.46687	0.32374	0.599141	0.902132	0.723405	NA	NA	NA	NA	NA	NA	NA	NA	NA	NA	NA	NA	NA	NA	NA	NA	NA	NA	NA	NA	NA	NA	NA	NA	NA	NA	NA	NA	NA	NA	NA
Sobic.001G158100	Chr01	12820997	12824714	NA	Sb01g013780	Sobic.001G158100	-0.658253	-0.55167	0.575299	0.788944	1.04432	1.54746	NA	NA	NA	NA	NA	NA	NA	NA	NA	NA	NA	NA	NA	NA	NA	NA	NA	NA	NA	NA	NA	NA	NA	NA	NA	NA	NA	NA	NA	NA	NA
Sobic.001G158300	Chr01	12836651	12839967	similar to SNF7 family protein	Sb01g013800	Sobic.001G158300	-0.851099	3.69269	0.161288	0.414807	0.293327	1.05212	8	22	170	0.0020265	0.0124385	1	1	NA	NA	NA	NA	NA	NA	NA	NA	NA	NA	NA	NA	NA	NA	NA	NA	NA	NA	NA	NA	NA	NA	NA	NA
Sobic.001G158400	Chr01	12840431	12846962	NA	Sb01g013810	Sobic.001G158400	-0.352157	3.84123	0.199654	0.462382	0.317129	0.400025	3	16	151	0	0.00525	0.852825	0.878613	0	8	60	0	0	NA	NA	180	0	180	180	0	2	1	0	0.0999706	NA	0.111111	180	0.00197531	0	Inf	NA	Inf
Sobic.001G158500	Chr01	12849913	12853876	similar to Zinc finger protein	putative	Sb01g013820	Sobic.001G158500	0.57881	4.94966	0.00373672	0.0442765	0.237797	0.297917	0	22	145	0	0	NA	NA	4	16	125	0	0.00877193	0.04	0.106383	519	0	519	519	0	4	0	1	NA	1.32075	0.5	519	0	0.00107043	0	NA	0
Sobic.001G158700	Chr01	12913070	12919889	similar to TPR Domain containing protein	expressed	Sb01g013840	Sobic.001G158700	-1.299	5.02129	0.0601762	0.236917	0.484331	0.846385	9	22	366	0.00118418	0.0108104	1	1	1	10	50	0.00391061	0	0.52381	0.6	153	0	153	153	0	Inf	2	1	-0.289562	1.22474	-0.116667	153	0.0040404	0.00392157	Inf	0.302812	1.0303
Sobic.001G158900	Chr01	12928101	12936071	similar to Helix-loop-helix DNA-binding domain containing protein	expressed	Sb01g013843	Sobic.001G158900	2.13265	4.23076	1.59493e-05	0.00140717	0.603742	1.04131	NA	NA	NA	NA	NA	NA	NA	0	12	56	0	0	NA	NA	21	0	0	0	0	NA	NA	NA	NA	NA	0	21	0	0	NA	NA	NA
Sobic.001G159300	Chr01	12996828	12999111	similar to Putative uncharacterized protein OSJNBa0066H15.1	Sb01g013880	Sobic.001G159300	1.46925	0.242368	0.00224731	0.0325043	0.777436	0.667049	NA	NA	NA	NA	NA	NA	NA	NA	NA	NA	NA	NA	NA	NA	NA	NA	NA	NA	NA	NA	NA	NA	NA	NA	NA	NA	NA	NA	NA	NA	NA
Sobic.001G159400	Chr01	13011719	13016140	similar to Putative uncharacterized protein	Sb01g013890	Sobic.001G159400	0.590471	7.59099	0.0211936	0.129941	0.173359	0.546187	0	14	15	0	0	NA	NA	0	16	15	0	0	NA	NA	54	0	54	54	0	0.25	0	0	NA	NA	NA	54	0	0	NA	NA	NA
Sobic.001G159500	Chr01	13020616	13027654	Predicted protein	Sb01g013900	Sobic.001G159500	1.03208	1.05546	0.0703244	0.259463	0.364145	1.28102	NA	NA	NA	NA	NA	NA	NA	NA	NA	NA	NA	NA	NA	NA	NA	NA	NA	NA	NA	NA	NA	NA	NA	NA	NA	NA	NA	NA	NA	NA	NA
Sobic.001G159600	Chr01	13028070	13032523	similar to Major facilitator superfamily protein	Sb01g013910	Sobic.001G159600	1.22981	7.14122	0.00728199	0.0663728	0.384446	1.02085	1	22	459	0	0	1	1	6	16	313	0	0.00448905	0.20736	0.284314	1431	0	1431	1431	0	2.19231	1	3	-0.393867	-0.276184	0.152113	1431	0.000199661	0.000754273	0	NA	0.264706
Sobic.001G159700	Chr01	13035302	13041443	similar to Major facilitator superfamily protein	Sb01g013920	Sobic.001G159700	0.0235348	4.15505	0.947027	0.978801	0.608588	0.687959	3	18	36	0	0	1	1	2	12	106	0	0	0.333333	0.428571	705	0	705	705	0	1.66667	1	1	1.253	-0.338491	0.186335	705	0.000759878	0.000567376	NA	NA	1.33929
Sobic.001G159800	Chr01	13058652	13068871	similar to Expressed protein	Sb01g013930	Sobic.001G159800	-0.401113	6.55648	0.0870811	0.293598	0.262917	0.33263	2	20	1048	0.000151619	0	1	1	27	10	1255	0.00144726	0.00579459	0.777641	0.81407	3834	0	3834	3833	1	2.2625	1	29	-1.1285	0.0445983	0.0985344	3834	4.74226e-05	0.00311147	0	0.104763	0.0152412
Sobic.001G159900	Chr01	13074954	13076770	similar to Putative uncharacterized protein	Sb01g013940	Sobic.001G159900	-0.390354	1.1624	0.536956	0.766556	1.30873	1.13774	NA	NA	NA	NA	NA	NA	NA	NA	NA	NA	NA	NA	NA	NA	NA	NA	NA	NA	NA	NA	NA	NA	NA	NA	NA	NA	NA	NA	NA	NA	NA
Sobic.001G160000	Chr01	13090752	13096797	similar to LSTK-1-like kinase	putative	expressed	Sb01g013950	Sobic.001G160000	-0.852419	0.21822	0.307833	0.583513	1.60116	1.03992	NA	NA	NA	NA	NA	NA	NA	NA	NA	NA	NA	NA	NA	NA	NA	NA	NA	NA	NA	NA	NA	NA	NA	NA	NA	NA	NA	NA	NA	NA	NA
Sobic.001G160100	Chr01	13101204	13103489	similar to Putative uncharacterized protein	Sb01g013960	Sobic.001G160100	-1.6926	0.71787	0.0763952	0.2718	0.640927	1.57237	NA	NA	NA	NA	NA	NA	NA	NA	NA	NA	NA	NA	NA	NA	NA	NA	NA	NA	NA	NA	NA	NA	NA	NA	NA	NA	NA	NA	NA	NA	NA
Sobic.001G081200	Chr01	6280440	6286613	similar to Putative uncharacterized protein	Sb01g013980	Sobic.001G081200	0.098151	5.34844	0.567921	0.784868	0.140611	0.26243	NA	NA	NA	NA	NA	NA	NA	NA	NA	NA	NA	NA	NA	NA	NA	NA	NA	NA	NA	NA	NA	NA	NA	NA	NA	NA	NA	NA	NA	NA	NA
Sobic.001G081300	Chr01	6277380	6290461	similar to Putative uncharacterized protein	Sb01g013990	Sobic.001G081300	-0.541614	1.55391	0.246314	0.517704	0.437109	0.481642	NA	NA	NA	NA	NA	NA	NA	NA	NA	NA	NA	NA	NA	NA	NA	NA	NA	NA	NA	NA	NA	NA	NA	NA	NA	NA	NA	NA	NA	NA	NA
Sobic.001G160200	Chr01	13149779	13157433	similar to Expressed protein	Sb01g014000	Sobic.001G160200	0.323963	3.22778	0.344813	0.617831	0.546502	0.517667	0	10	44	0	0	NA	NA	0	10	29	0	0	NA	NA	30	0	30	30	0	Inf	0	0	NA	NA	NA	30	0	0	NA	NA	NA
Sobic.001G160800	Chr01	13227602	13232411	similar to Nodulin	putative	expressed	Sb01g014050	Sobic.001G160800	-0.502589	4.02023	0.288148	0.563627	0.527798	0.805149	0	18	208	0	0	NA	NA	6	10	211	0.00112734	0.00792519	0.6	0.666667	633	0	633	633	0	2	0	4	NA	-0.676127	0	633	0	0.00242233	0	0	0
Sobic.001G161000	Chr01	13238414	13242079	similar to Heterotrimeric G protein gamma subunit 1	Sb01g014060	Sobic.001G161000	0.273208	1.42823	0.67226	0.847625	0.413118	0.856394	NA	NA	NA	NA	NA	NA	NA	NA	NA	NA	NA	NA	NA	NA	NA	NA	NA	NA	NA	NA	NA	NA	NA	NA	NA	NA	NA	NA	NA	NA	NA
Sobic.001G161100	Chr01	13242832	13244397	similar to Pentatricopeptide	putative	expressed	Sb01g014070	Sobic.001G161100	0.699732	0.464516	0.149736	0.398446	0.606146	0.648122	NA	NA	NA	NA	NA	NA	NA	NA	NA	NA	NA	NA	NA	NA	NA	NA	NA	NA	NA	NA	NA	NA	NA	NA	NA	NA	NA	NA	NA	NA	NA
Sobic.001G161200	Chr01	13263107	13265447	similar to Putative serine/threonine protein kinase	Sb01g014090	Sobic.001G161200	1.4944	4.63318	1.33043e-05	0.00124857	0.492264	0.458347	NA	NA	NA	NA	NA	NA	NA	NA	NA	NA	NA	NA	NA	NA	NA	NA	NA	NA	NA	NA	NA	NA	NA	NA	NA	NA	NA	NA	NA	NA	NA
Sobic.001G161300	Chr01	13267684	13269463	similar to THA4	Sb01g014100	Sobic.001G161300	1.18773	4.51105	0.00107326	0.020426	0.49819	0.59164	0	22	40	0	0	NA	NA	4	18	65	0.00145861	0.0222217	0.0949721	0.152941	231	0	231	230	1	2.33333	0	2	NA	-1.3624	0	231	0	0.001924	0	0	0
Sobic.001G161400	Chr01	13271474	13275956	similar to Putative uncharacterized protein	Sb01g014110	Sobic.001G161400	0.0168144	4.78583	0.946132	0.978673	0.30647	0.538127	0	20	184	0	0	NA	NA	5	14	124	0.0026141	0.0052303	-0.17757	-0.102041	561	0	561	560	1	1.5	0	4	NA	-0.232969	0.115385	561	0	0.00260306	0	0	0
Sobic.001G161500	Chr01	13278084	13279390	similar to Auxin-responsive protein IAA12	Sb01g014120	Sobic.001G161500	0.230542	1.60384	0.661915	0.842578	0.79578	0.827972	NA	NA	NA	NA	NA	NA	NA	NA	NA	NA	NA	NA	NA	NA	NA	NA	NA	NA	NA	NA	NA	NA	NA	NA	NA	NA	NA	NA	NA	NA	NA
Sobic.001G161601	Chr01	13298718	13301636	similar to Auxin-responsive protein IAA30	Sb01g014130	v2.1_None	-0.14281	2.03162	0.786349	0.907536	1.11345	0.435386	NA	NA	NA	NA	NA	NA	NA	1	10	15	0.00578592	0	-0.111111	-3.46945e-16	NA	NA	NA	NA	NA	NA	NA	NA	NA	NA	NA	NA	NA	NA	NA	NA	NA
Sobic.001G161700	Chr01	13304908	13312799	similar to Putative uncharacterized protein	Sb01g014140	Sobic.001G161700	-0.799615	6.20961	2.61215e-05	0.0018935	0.168528	0.263522	1	22	644	0	0.000405211	1	1	7	12	366	0	0.00865016	1	1	2016	0	2016	2016	0	2.75	0	8	NA	-0.484283	0.178218	2016	0	0.00147038	0.0468443	NA	0
Sobic.001G161800	Chr01	13318876	13325892	similar to Leucine Rich Repeat family protein	expressed	Sb01g014150	Sobic.001G161800	0.242453	5.64348	0.142295	0.386558	0.185298	0.188476	0	22	397	0	0	NA	NA	5	16	251	0.00158447	0.00236395	0.396768	0.482394	1209	0	1209	1209	0	1.51515	0	5	NA	-0.139511	0.226601	1209	0	0.00154595	0	0	0
Sobic.001G162000	Chr01	13343621	13346362	similar to Probable prefoldin subunit 4	Sb01g014170	Sobic.001G162000	0.0369954	4.95473	0.822839	0.925464	0.185251	0.161803	1	22	97	0	0.00522383	1	1	3	18	73	0.00183239	0.00827668	0.485714	0.529412	312	0	312	312	0	2.2	1	3	-0.100013	-1.51297	-0.0468085	312	0.00104895	0.00213675	0.63115	0	0.490909
Sobic.001G162100	Chr01	13349344	13352564	similar to WRKY DNA binding domain containing protein	expressed	Sb01g014180	Sobic.001G162100	-0.071331	4.4286	0.7285	0.878534	0.238108	0.23434	11	22	88	0.0023088	0	1	1	4	12	122	0.000576037	0.00750988	0.3531	0.447368	609	0	609	609	0	2.75	5	3	-0.157562	-0.971195	0.0722034	609	0.00278814	0.00175151	0	4.00808	1.59186
Sobic.001G162200	Chr01	13355784	13364699	similar to H1flk	putative	expressed	Sb01g014190	Sobic.001G162200	1.11945	1.79975	0.0164541	0.110739	0.651225	0.748723	NA	NA	NA	NA	NA	NA	NA	NA	NA	NA	NA	NA	NA	NA	NA	NA	NA	NA	NA	NA	NA	NA	NA	NA	NA	NA	NA	NA	NA	NA	NA
Sobic.001G162300	Chr01	13383509	13389815	NA	Sb01g014200	Sobic.001G162300	0.0239742	4.4385	0.914335	0.965711	0.277834	0.249471	1	14	139	0	0	1	1	4	12	73	0.0035709	0	0.828571	0.842105	459	0	459	456	3	1.76471	2	3	-1.4442	-0.896362	-0.0605078	459	0.00102881	0.00236539	NA	0	0.434942
Sobic.001G162400	Chr01	13394170	13402312	similar to Putative multidrug efflux protein	Sb01g014210	Sobic.001G162400	0.589308	2.74347	0.39414	0.661715	0.989917	0.920476	0	10	27	0	0	NA	NA	NA	NA	NA	NA	NA	NA	NA	NA	NA	NA	NA	NA	NA	NA	NA	NA	NA	NA	NA	NA	NA	NA	NA	NA
Sobic.001G162500	Chr01	13403409	13411373	similar to Os03g0626600 protein	Sb01g014220	Sobic.001G162500	0.0521305	5.12157	0.821745	0.924956	0.367487	0.31722	2	22	300	0.000246667	0	0.635934	0.56	8	14	227	0	0.00694043	0.920785	0.919231	1137	0	1137	1136	1	2.2381	1	7	-1.1285	-1.2468	2.22045e-16	1137	0.00015991	0.00190769	0	Inf	0.083824
Sobic.001G162700	Chr01	13414143	13416529	similar to Putative inositol polyphosphate 5-phosphatase	Sb01g014230	Sobic.001G162700	0.113076	4.77885	0.838601	0.932654	0.812922	1.09276	0	18	179	0	0	NA	NA	2	12	157	0.000448833	0.00167224	-0.0909091	0	717	0	717	717	0	2.8	0	0	NA	NA	NA	717	0	0	0	0	NA
Sobic.001G162800	Chr01	13420525	13423996	similar to Os03g0626200 protein	Sb01g014240	Sobic.001G162800	0.213072	4.55649	0.522637	0.757706	0.415846	0.469278	0	20	55	0	0	NA	NA	1	16	50	0	0.00334821	-0.0666667	0	171	0	171	171	0	1.5	0	0	NA	NA	NA	171	0	0	0	NA	NA
Sobic.001G163300	Chr01	13446784	13450277	similar to Putative uncharacterized protein	Sb01g014280	Sobic.001G163300	-0.0747075	3.7427	0.794918	0.911871	0.308124	0.37269	1	20	133	0	0	1	1	2	10	152	0	0.00433369	-0.111111	-3.46945e-16	474	0	474	474	0	0.947368	1	2	-0.145969	-1.13197	0	474	0.000703235	0.00140647	0	NA	0.5
Sobic.001G163400	Chr01	13455248	13466961	similar to Roothairless 1	Sb01g014290	Sobic.001G163400	-0.394034	6.32635	0.0293943	0.155542	0.260254	0.147377	7	22	765	0	0.00646187	1	1	12	14	543	0.00031996	0.00653381	0.157432	0.240826	2451	0	2451	2447	4	2.92308	7	11	1.74593	0.110754	0.000873817	2451	0.00139461	0.00176928	0.98899	0	0.788234
Sobic.001G163600	Chr01	13471307	13473279	similar to Putative WD-40 domain protein	Sb01g014300	Sobic.001G163600	1.23071	0.591647	0.004673	0.0501784	0.408843	0.67533	NA	NA	NA	NA	NA	NA	NA	NA	NA	NA	NA	NA	NA	NA	NA	NA	NA	NA	NA	NA	NA	NA	NA	NA	NA	NA	NA	NA	NA	NA	NA
Sobic.001G163800	Chr01	13533536	13536173	similar to Putative uncharacterized protein	Sb01g014310	Sobic.001G163800	-0.882494	0.744198	0.338324	0.611493	0.978032	1.51024	NA	NA	NA	NA	NA	NA	NA	NA	NA	NA	NA	NA	NA	NA	NA	NA	NA	NA	NA	NA	NA	NA	NA	NA	NA	NA	NA	NA	NA	NA	NA
Sobic.001G164100	Chr01	13554468	13557662	similar to Putative cytochrome P450-like protein	Sb01g014340	Sobic.001G164100	-2.72716	2.14982	0.0536389	0.221438	1.14101	1.69764	NA	NA	NA	NA	NA	NA	NA	NA	NA	NA	NA	NA	NA	NA	NA	NA	NA	NA	NA	NA	NA	NA	NA	NA	NA	NA	NA	NA	NA	NA	NA
Sobic.001G164200	Chr01	13570116	13576261	similar to Putative cytochrome P450-like protein	Sb01g014350	Sobic.001G164200	-3.41103	1.35495	0.0107225	0.0846385	0.972905	2.28942	NA	NA	NA	NA	NA	NA	NA	NA	NA	NA	NA	NA	NA	NA	NA	NA	NA	NA	NA	NA	NA	NA	NA	NA	NA	NA	NA	NA	NA	NA	NA
Sobic.001G164700	Chr01	13617521	13621442	similar to Expressed protein	Sb01g014360	Sobic.001G164700	0.0840716	2.23594	0.766246	0.898254	0.257014	0.348568	NA	NA	NA	NA	NA	NA	NA	NA	NA	NA	NA	NA	NA	NA	NA	NA	NA	NA	NA	NA	NA	NA	NA	NA	NA	NA	NA	NA	NA	NA	NA
Sobic.001G165100	Chr01	13703857	13706505	weakly similar to Putative auxin response factor	Sb01g014410	Sobic.001G165100	0.33707	0.520499	0.664871	0.844035	0.646521	1.36066	NA	NA	NA	NA	NA	NA	NA	NA	NA	NA	NA	NA	NA	NA	NA	NA	NA	NA	NA	NA	NA	NA	NA	NA	NA	NA	NA	NA	NA	NA	NA
Sobic.001G165600	Chr01	13767908	13768939	similar to Putative uncharacterized protein	Sb01g014470	Sobic.001G165600	-1.58208	1.98916	0.265486	0.540173	1.15616	1.62985	NA	NA	NA	NA	NA	NA	NA	NA	NA	NA	NA	NA	NA	NA	NA	NA	NA	NA	NA	NA	NA	NA	NA	NA	NA	NA	NA	NA	NA	NA	NA
Sobic.001G165700	Chr01	13772129	13775806	weakly similar to Putative uncharacterized protein	Sb01g014480	Sobic.001G165700	-1.53999	3.10878	0.124128	0.359744	0.768395	1.05951	2	12	90	0	0	1	1	NA	NA	NA	NA	NA	NA	NA	6	0	0	0	0	NA	NA	NA	NA	NA	0	6	0	0	NA	NA	NA
Sobic.001G166300	Chr01	13831583	13834521	similar to Putative uncharacterized protein	Sb01g014540	Sobic.001G166300	0.885643	3.44123	0.0304801	0.158651	0.642139	0.606462	2	14	68	0.00320327	0	1	1	4	16	61	0.00469578	0	0.486631	0.519608	294	0	294	294	0	1.5	2	5	1.65031	-0.335475	0.0640827	294	0.0037037	0.00607386	NA	0.682159	0.609778
Sobic.001G166401	Chr01	13838450	13840200	similar to Putative uncharacterized protein	Sb01g014550	v2.1_None	0.394715	5.92138	0.415347	0.678193	0.682146	0.651374	2	22	174	0	0.00445153	1	1	5	18	114	0	0.0015213	0.138167	0.273517	693	0	693	689	4	0.83871	2	3	1.51745	0.0512246	-0.0271695	693	0.00147424	0.00169037	2.92614	NA	0.872136
Sobic.001G166500	Chr01	13841944	13843504	similar to Putative uncharacterized protein	Sb01g014560	Sobic.001G166500	1.56711	1.22507	0.0768041	0.272532	1.41657	2.04409	NA	NA	NA	NA	NA	NA	NA	NA	NA	NA	NA	NA	NA	NA	NA	NA	NA	NA	NA	NA	NA	NA	NA	NA	NA	NA	NA	NA	NA	NA	NA
Sobic.001G166600	Chr01	13844284	13851809	similar to Probable N-acetyl-gamma-glutamyl-phosphate reductase	chloroplast precursor	Sb01g014570	Sobic.001G166600	0.251956	5.74781	0.302082	0.577857	0.183979	0.536677	5	22	285	0.000527635	0.00220116	0.878453	0.888889	3	16	206	0.00163366	0	0.139785	0.204545	1029	0	1029	1026	3	2.25	4	3	-1.71166	-0.558432	0.0904255	1029	0.000706776	0.000971817	Inf	0.322977	0.727273
Sobic.001G166700	Chr01	13855125	13857226	similar to Putative uncharacterized protein	Sb01g014580	Sobic.001G166700	0.774036	0.266211	0.459424	0.714058	1.36143	1.33944	NA	NA	NA	NA	NA	NA	NA	NA	NA	NA	NA	NA	NA	NA	NA	NA	NA	NA	NA	NA	NA	NA	NA	NA	NA	NA	NA	NA	NA	NA	NA
Sobic.001G166800	Chr01	13890658	13894277	similar to Cyclin-D5-1	Sb01g014590	Sobic.001G166800	0.46429	1.88318	0.272204	0.546938	0.219335	0.930084	NA	NA	NA	NA	NA	NA	NA	NA	NA	NA	NA	NA	NA	NA	NA	NA	NA	NA	NA	NA	NA	NA	NA	NA	NA	NA	NA	NA	NA	NA	NA
Sobic.001G167000	Chr01	13907248	13912973	similar to HEAT repeat family protein	Sb01g014610	Sobic.001G167000	-0.829816	1.97943	0.0516465	0.217067	0.374041	0.646991	NA	NA	NA	NA	NA	NA	NA	NA	NA	NA	NA	NA	NA	NA	NA	NA	NA	NA	NA	NA	NA	NA	NA	NA	NA	NA	NA	NA	NA	NA	NA
Sobic.001G167100	Chr01	13911148	13917673	similar to Calcium-transporting ATPase 2	plasma membrane-type (EC 3.6.3.8) (Ca(2+)-ATPase isoform 2)	Sb01g014620	Sobic.001G167100	0.459689	5.30372	0.100686	0.319823	0.241181	0.588068	15	18	227	0.000799923	0.00132312	1	1	14	14	223	0.00336874	0.0116225	0.763661	0.814107	1662	0	1662	1658	4	2.5	10	13	-0.363506	1.49512	0.0789038	1662	0.00204095	0.00406424	0.113841	0.237455	0.502174
Sobic.001G167200	Chr01	13918223	13924453	similar to DNA-directed polymerase kappa	Sb01g014630	Sobic.001G167200	0.235998	4.31653	0.195899	0.45799	0.113362	0.266529	5	18	29	0	0	1	1	5	12	111	0.00458268	0.00422015	0.906103	0.925373	633	0	633	632	1	2.1875	1	3	-1.08823	0.862222	0.193878	633	0.000351062	0.00242233	0	0	0.144928
Sobic.001G167500	Chr01	13943356	13948614	similar to Ribosomal 5S rRNA E-loop binding protein Ctc/L25/TL5 containing protein	expressed	Sb01g014640	Sobic.001G167500	-0.333192	4.36008	0.185485	0.444998	0.200113	0.38145	0	22	118	0	0	NA	NA	2	12	105	0	0	1	1	417	0	417	417	0	1.5	0	2	NA	-0.0824773	0	417	0	0.00191847	NA	NA	0
Sobic.001G167600	Chr01	13951671	13955889	similar to Putative uncharacterized protein OSJNBb0007E22.25	Sb01g014650	Sobic.001G167600	-0.708593	3.10488	0.228856	0.498091	0.700415	0.643416	NA	NA	NA	NA	NA	NA	NA	NA	NA	NA	NA	NA	NA	NA	NA	NA	NA	NA	NA	NA	NA	NA	NA	NA	NA	NA	NA	NA	NA	NA	NA
Sobic.001G167900	Chr01	13971059	13986280	similar to Oxidoreductase	aldo/keto reductase family protein	expressed	Sb01g014680	Sobic.001G167900	1.64445	5.47151	9.42447e-05	0.0042386	0.25906	0.97528	2	22	231	0	0.00214661	1	1	1	14	312	0	0.0012305	1	1	1197	0	1197	1197	0	3.75	2	1	-1.42961	-0.777155	0	1197	0.00030379	0.000238692	1.7445	NA	1.27273
Sobic.001G168000	Chr01	13987002	13990536	weakly similar to Os07g0118800 protein	Sb01g014690	Sobic.001G168000	0.403586	3.96228	0.206065	0.4696	0.376509	0.551096	1	12	81	0	0.0110565	1	1	1	10	129	0	0.00583333	0.52381	0.6	438	0	438	438	0	2.2	1	1	0.754673	1.1903	-0.125	438	0.00114155	0.00130463	1.8954	NA	0.875
Sobic.001G168100	Chr01	13992519	13996327	weakly similar to Os07g0118800 protein	Sb01g014700	Sobic.001G168100	-0.436599	3.30351	0.146733	0.393897	0.471707	0.280227	3	16	54	0.00185185	0.0148148	1	1	1	10	28	0	0	1	1	159	0	159	159	0	1.85714	1	1	1.40117	1.4451	-0.155556	159	0.00349406	0.00377358	Inf	Inf	0.925926
Sobic.001G168250	Chr01	13990960	14016558	similar to Oxidoreductase	aldo/keto reductase family protein	expressed	Sb01g014710	v2.1_None	0.867408	3.61596	0.149415	0.398077	0.538414	1.3228	NA	NA	NA	NA	NA	NA	NA	NA	NA	NA	NA	NA	NA	NA	NA	NA	NA	NA	NA	NA	NA	NA	NA	NA	NA	NA	NA	NA	NA	NA	NA
Sobic.001G168400	Chr01	14017804	14021004	similar to Serine/threonine-protein kinase SAPK10	Sb01g014720	Sobic.001G168400	0.34957	5.44562	0.201541	0.465136	0.456444	0.354711	1	22	256	0	0.00309215	1	1	1	16	160	0	0	0.0666667	0.142857	885	0	885	885	0	5	1	1	1.44272	-1.05482	0.146341	885	0.000616333	0.000282486	Inf	NA	2.18182
Sobic.001G168500	Chr01	14021262	14023394	similar to Putative serine protease inhibitor	Sb01g014730	Sobic.001G168500	-0.574467	2.64307	0.148949	0.397338	0.442382	0.568293	1	12	94	0	0	1	1	NA	NA	NA	NA	NA	NA	NA	NA	NA	NA	NA	NA	NA	NA	NA	NA	NA	NA	NA	NA	NA	NA	NA	NA
Sobic.001G168600	Chr01	14025149	14027810	NA	Sb01g014740	Sobic.001G168600	-0.280103	4.98797	0.208956	0.473252	0.198137	0.411052	7	22	239	0.00118969	0.00105644	0.937779	0.934446	6	16	155	0	0.00117555	0.520377	0.642594	783	0	783	783	0	2.16667	6	5	-0.897982	-0.675145	-0.125355	783	0.00202278	0.00209613	0.898677	Inf	0.965008
Sobic.001G168800	Chr01	14055607	14061496	similar to Putative uncharacterized protein	Sb01g014760	Sobic.001G168800	0.599336	6.36008	0.0139767	0.100283	0.196361	0.585402	3	22	502	0.000298482	0	1	1	7	16	408	0.000665676	0.000438436	0.390989	0.468439	1839	0	1839	1839	0	2.3125	2	5	0.244268	-0.428791	-0.0538885	1839	0.000400965	0.000949446	0	0.448389	0.422314
Sobic.001G168900	Chr01	14063764	14071149	similar to Putative eukaryotic translation initiation factor 2B	subunit 3	Sb01g014770	Sobic.001G168900	-0.249575	4.57708	0.157174	0.409001	0.128507	0.245493	3	22	301	0.00045016	0.00295992	1	1	2	12	253	0	0.00185874	-0.0909091	2.9976e-16	987	0	987	986	1	2.35714	1	0	-0.100013	NA	0.1	987	0.000331583	0	1.59243	Inf	Inf
Sobic.001G169000	Chr01	14071575	14072713	NA	Sb01g014780	Sobic.001G169000	1.0611	-0.599782	0.123848	0.359228	1.21398	0.711146	NA	NA	NA	NA	NA	NA	NA	NA	NA	NA	NA	NA	NA	NA	NA	NA	NA	NA	NA	NA	NA	NA	NA	NA	NA	NA	NA	NA	NA	NA	NA
Sobic.001G169100	Chr01	14072526	14076753	similar to Major Facilitator Superfamily protein	expressed	Sb01g014790	Sobic.001G169100	-0.0422243	3.90995	0.919861	0.967989	0.518879	0.581599	9	18	260	0.000356709	0.00971955	1	1	4	12	294	0	0.00478104	-0.217391	-0.129032	1074	0	1074	1074	0	3.375	7	0	0.795962	NA	0.269578	1074	0.00273687	0	2.03294	Inf	Inf
Sobic.001G169200	Chr01	14080706	14083509	NA	Sb01g014800	Sobic.001G169200	2.50813	3.78126	0.0336906	0.168089	1.28643	1.86186	NA	NA	NA	NA	NA	NA	NA	NA	NA	NA	NA	NA	NA	NA	NA	NA	NA	NA	NA	NA	NA	NA	NA	NA	NA	NA	NA	NA	NA	NA	NA
Sobic.001G169600	Chr01	14143589	14148159	NA	Sb01g014830	Sobic.001G169600	0.319345	2.72474	0.215346	0.480963	0.292502	0.275709	1	14	37	0	0	1	1	1	12	10	0	0	1	1	243	0	243	243	0	1	1	1	0.111372	-0.338491	0	243	0.00164609	0.00164609	NA	NA	1
Sobic.001G169700	Chr01	14154981	14157759	weakly similar to Expressed protein	Sb01g014840	Sobic.001G169700	0.75434	0.76748	0.140615	0.384297	0.477854	1.01529	NA	NA	NA	NA	NA	NA	NA	NA	NA	NA	NA	NA	NA	NA	NA	NA	NA	NA	NA	NA	NA	NA	NA	NA	NA	NA	NA	NA	NA	NA	NA
Sobic.001G169800	Chr01	14160148	14161985	NA	Sb01g014850	Sobic.001G169800	-0.920704	3.00216	0.156464	0.408156	0.601613	0.585948	0	16	26	0	0	NA	NA	NA	NA	NA	NA	NA	NA	NA	NA	NA	NA	NA	NA	NA	NA	NA	NA	NA	NA	NA	NA	NA	NA	NA	NA
Sobic.001G169900	Chr01	14179571	14185937	similar to Expressed protein	Sb01g014860	Sobic.001G169900	1.00764	7.99257	0.00312983	0.0398681	0.198988	0.842597	11	22	337	0.00111966	0.00699262	1	1	6	18	294	0.000618178	0.00210084	0.595506	0.6	1008	0	1008	1007	1	2.16667	4	3	-0.834181	-1.12841	-0.0134078	1008	0.00104618	0.000771605	3.32849	1.81123	1.35584
Sobic.001G170000	Chr01	14188594	14192267	NA	Sb01g014870	Sobic.001G170000	-1.40677	2.19198	0.126564	0.363809	0.69383	1.04511	NA	NA	NA	NA	NA	NA	NA	NA	NA	NA	NA	NA	NA	NA	NA	NA	NA	NA	NA	NA	NA	NA	NA	NA	NA	NA	NA	NA	NA	NA	NA
Sobic.001G170100	Chr01	14194289	14205910	similar to Putative uncharacterized protein	Sb01g014880	Sobic.001G170100	-0.713595	7.21519	4.08046e-05	0.00248208	0.156607	0.193789	NA	NA	NA	NA	NA	NA	NA	11	16	563	0.000376715	0.00225792	0.295893	0.341108	NA	NA	NA	NA	NA	NA	NA	NA	NA	NA	NA	NA	NA	NA	NA	NA	NA
Sobic.001G170500	Chr01	14239166	14242287	similar to Lipase	putative	expressed	Sb01g014910	Sobic.001G170500	0.302756	2.91221	0.548907	0.773403	0.588661	1.0106	0	10	16	0	0	NA	NA	NA	NA	NA	NA	NA	NA	NA	NA	NA	NA	NA	NA	NA	NA	NA	NA	NA	NA	NA	NA	NA	NA	NA	NA
Sobic.001G170700	Chr01	14258092	14260431	NA	Sb01g014930	Sobic.001G170700	0.307205	3.90128	0.539909	0.767921	1.15027	0.81252	0	12	14	0	0	NA	NA	0	10	41	0	0	NA	NA	96	0	96	96	0	2	0	0	NA	NA	NA	96	0	0	NA	NA	NA
Sobic.001G170800	Chr01	14278553	14283299	similar to Os03g0604600 protein	Sb01g014940	Sobic.001G170800	-1.75102	1.93939	0.00550564	0.0557028	0.628925	0.751888	NA	NA	NA	NA	NA	NA	NA	NA	NA	NA	NA	NA	NA	NA	NA	NA	NA	NA	NA	NA	NA	NA	NA	NA	NA	NA	NA	NA	NA	NA	NA
Sobic.001G171100	Chr01	14296056	14298902	Predicted protein	Sb01g014960	Sobic.001G171100	0.0429342	1.98242	0.910782	0.964142	0.321934	0.77166	NA	NA	NA	NA	NA	NA	NA	NA	NA	NA	NA	NA	NA	NA	NA	NA	NA	NA	NA	NA	NA	NA	NA	NA	NA	NA	NA	NA	NA	NA	NA
Sobic.001G171300	Chr01	14314210	14315949	similar to Putative uncharacterized protein	Sb01g014970	Sobic.001G171300	-0.780266	2.63704	0.492181	0.736679	1.04426	1.2213	NA	NA	NA	NA	NA	NA	NA	NA	NA	NA	NA	NA	NA	NA	NA	NA	NA	NA	NA	NA	NA	NA	NA	NA	NA	NA	NA	NA	NA	NA	NA
Sobic.001G171600	Chr01	14326546	14330781	NA	Sb01g014995	Sobic.001G171600	0.176619	4.4567	0.302956	0.578748	0.120267	0.245087	NA	NA	NA	NA	NA	NA	NA	NA	NA	NA	NA	NA	NA	NA	NA	NA	NA	NA	NA	NA	NA	NA	NA	NA	NA	NA	NA	NA	NA	NA	NA
Sobic.001G171900	Chr01	14365899	14369029	similar to Putative phosphodiesterase family	Sb01g015000	Sobic.001G171900	-0.436914	4.63041	0.143222	0.388194	0.436369	0.388529	5	22	200	0	0.0048449	1	1	3	10	326	0.000258632	0.002714	0.411765	0.5	1014	0	1014	1008	6	4.04762	3	1	0.324006	-0.338491	0.0383142	1014	0.00110573	0.000394477	1.78515	0	2.80303
Sobic.001G172000	Chr01	14370644	14372895	similar to Putative uncharacterized protein	Sb01g015010	Sobic.001G172000	0.0762006	5.48268	0.674024	0.84846	0.170552	0.254543	0	22	53	0	0	NA	NA	2	18	50	0.0043636	0	0.766234	0.789474	162	0	162	162	0	2.66667	0	2	NA	-1.3624	0	162	0	0.00274348	NA	0	0
Sobic.001G172300	Chr01	14424974	14430902	similar to PfkB-type carbohydrate kinase family protein	putative	expressed	Sb01g015030	Sobic.001G172300	-0.357681	4.36827	0.363842	0.635842	0.468236	0.582934	4	14	304	0.000612404	0.0013578	1	1	1	12	33	0	0	1	1	336	0	336	336	0	19	1	2	-0.777155	-0.101539	0.2	336	0.00085034	0.00255102	Inf	Inf	0.333333
Sobic.001G172400	Chr01	14434718	14438560	similar to Cytochrome P450 85A1	Sb01g015040	Sobic.001G172400	0.933539	5.11785	0.0839981	0.28753	0.508682	1.12386	4	22	198	0	0.00469882	1	1	3	12	168	0	0.0103249	0.707317	0.75	783	0	783	783	0	3	2	3	-0.126699	0.600306	0	783	0.000835946	0.00187314	0.455096	NA	0.446281
Sobic.001G172700	Chr01	14475650	14483581	NA	Sb01g015050	Sobic.001G172700	-0.0825973	2.36044	0.76062	0.895407	0.252181	0.295816	NA	NA	NA	NA	NA	NA	NA	NA	NA	NA	NA	NA	NA	NA	NA	NA	NA	NA	NA	NA	NA	NA	NA	NA	NA	NA	NA	NA	NA	NA	NA
Sobic.001G172800	Chr01	14486509	14490888	similar to Chromosome chr5 scaffold_124	whole genome shotgun sequence	Sb01g015060	Sobic.001G172800	0.443518	4.34956	0.0657551	0.249095	0.256096	0.403275	0	22	134	0	0	NA	NA	0	18	132	0	0	NA	NA	504	0	504	502	2	17	0	0	NA	NA	NA	504	0	0	NA	NA	NA
Sobic.001G173100	Chr01	14518860	14521341	NA	Sb01g015080	Sobic.001G173100	-2.15635	1.8826	0.0148359	0.104007	0.947106	1.35083	1	10	20	0.0111111	0	1	1	NA	NA	NA	NA	NA	NA	NA	NA	NA	NA	NA	NA	NA	NA	NA	NA	NA	NA	NA	NA	NA	NA	NA	NA
Sobic.001G173300	Chr01	14551494	14554066	similar to Alpha-1	4-glucan-protein synthase [UDP-forming]	Sb01g015090	Sobic.001G173300	-1.00159	8.87625	0.00277993	0.0370147	0.495351	0.467086	3	22	363	0	0.00223302	1	1	6	18	339	0	0.00427863	0.538091	0.571429	1083	0	1083	1083	0	1.33333	3	3	-1.59996	-0.936129	-0.0186567	1083	0.000503651	0.000769468	0.521901	NA	0.654545
Sobic.001G173400	Chr01	14555202	14561436	similar to Chromosome chr14 scaffold_9	whole genome shotgun sequence	Sb01g015100	Sobic.001G173400	-0.086998	5.54777	0.622346	0.819394	0.207401	0.182206	5	22	277	0.000550881	0.00239629	0.896531	0.874715	7	14	201	0.00120412	0.00576829	0.161863	0.260274	1068	0	1068	1068	0	2	4	4	-1.32167	-0.704287	-0.104709	1068	0.00081716	0.00121128	0.415425	0.457497	0.674624
Sobic.001G173500	Chr01	14561258	14563669	similar to DSBA-like thioredoxin domain containing protein	expressed	Sb01g015110	Sobic.001G173500	0.14253	6.142	0.497376	0.740819	0.292427	0.254422	0	22	241	0	0	NA	NA	2	18	236	0	0.00145243	-0.0588235	5.6205e-16	726	0	726	726	0	2.8	0	0	NA	NA	NA	726	0	0	0	NA	NA
Sobic.001G173600	Chr01	14563691	14566458	similar to Zinc finger	C3HC4 type family protein	expressed	Sb01g015120	Sobic.001G173600	-0.506025	1.46436	0.219143	0.485695	0.506975	0.6118	NA	NA	NA	NA	NA	NA	NA	NA	NA	NA	NA	NA	NA	NA	NA	NA	NA	NA	NA	NA	NA	NA	NA	NA	NA	NA	NA	NA	NA	NA	NA
Sobic.001G173800	Chr01	14611576	14619053	similar to Putative uncharacterized protein	Sb01g015150	Sobic.001G173800	-0.587165	5.30781	0.00359921	0.0433136	0.19487	0.256539	5	20	377	0.00021358	0.00293517	1	1	1	10	245	0.000894755	0	1	1	771	0	771	771	0	2.28571	2	2	-1.42961	-0.874364	0.0621469	771	0.000471642	0.000926441	Inf	0.238702	0.509091
Sobic.001G173900	Chr01	14620834	14624369	similar to Putative uncharacterized protein	Sb01g015160	Sobic.001G173900	0.18223	6.13308	0.520641	0.756097	0.360884	0.474775	1	22	432	0	0.00103551	1	1	11	16	274	0.000826799	0.00525788	0.408242	0.482176	1311	0	1311	1306	5	2.67442	1	11	-0.100013	-0.467561	0.0929182	1311	0.000249636	0.00293306	0.196944	0	0.0851112
Sobic.001G174100	Chr01	14645723	14648813	similar to Putative uncharacterized protein	Sb01g015165	Sobic.001G174100	-0.264176	0.721812	0.58004	0.792164	0.398594	0.660449	NA	NA	NA	NA	NA	NA	NA	NA	NA	NA	NA	NA	NA	NA	NA	NA	NA	NA	NA	NA	NA	NA	NA	NA	NA	NA	NA	NA	NA	NA	NA
Sobic.001G174700	Chr01	14676912	14679404	NA	Sb01g015190	Sobic.001G174700	1.16211	0.665088	0.307133	0.58297	0.976534	1.10535	NA	NA	NA	NA	NA	NA	NA	NA	NA	NA	NA	NA	NA	NA	NA	NA	NA	NA	NA	NA	NA	NA	NA	NA	NA	NA	NA	NA	NA	NA	NA
Sobic.001G174800	Chr01	14680184	14688689	NA	Sb01g015195	Sobic.001G174800	0.712011	2.27609	0.0372079	0.177702	0.36388	0.488418	NA	NA	NA	NA	NA	NA	NA	NA	NA	NA	NA	NA	NA	NA	NA	NA	NA	NA	NA	NA	NA	NA	NA	NA	NA	NA	NA	NA	NA	NA	NA
Sobic.001G174900	Chr01	14690242	14697217	similar to Expressed protein	Sb01g015200	Sobic.001G174900	-0.126274	7.71259	0.477219	0.726146	0.187793	0.149222	8	22	644	0.000709518	0.00258605	0.954639	0.958678	10	18	596	0.000310889	0.00213362	0.124324	0.181818	1932	0	1932	1931	1	1.86667	5	6	-1.4646	-1.72782	-0.0368421	1932	0.000545831	0.000690131	1.21205	2.28222	0.790909
Sobic.001G175000	Chr01	14698615	14706266	similar to JmjC domain containing protein	expressed	Sb01g015210	Sobic.001G175000	-1.29365	3.40692	0.0316544	0.162397	0.448845	1.01217	0	8	19	0	0	NA	NA	NA	NA	NA	NA	NA	NA	NA	NA	NA	NA	NA	NA	NA	NA	NA	NA	NA	NA	NA	NA	NA	NA	NA	NA
Sobic.001G175100	Chr01	14718042	14726848	NA	Sb01g015220	Sobic.001G175100	-1.19899	5.44692	0.0010491	0.0201535	0.395856	0.50203	6	20	388	0.000957917	0.000865308	1	1	NA	NA	NA	NA	NA	NA	NA	NA	NA	NA	NA	NA	NA	NA	NA	NA	NA	NA	NA	NA	NA	NA	NA	NA
Sobic.001G175300	Chr01	14732032	14734480	similar to 60S ribosomal protein L24	Sb01g015240	Sobic.001G175300	-0.250476	7.11394	0.217081	0.483	0.185138	0.297926	1	22	8	NA	NA	1	1	NA	NA	NA	NA	NA	NA	NA	24	0	0	0	0	NA	NA	NA	NA	NA	0	24	0	0	NA	NA	NA
Sobic.001G175500	Chr01	14735175	14740152	weakly similar to Putative uncharacterized protein	Sb01g015250	Sobic.001G175500	-0.330811	5.13567	0.330431	0.604812	0.429793	0.510475	7	20	294	0.000892733	0.00361867	1	1	7	14	153	0.0018382	0.00151439	0.272277	0.374663	990	0	990	989	1	1.64	4	6	-0.301165	-0.832623	-0.0819122	990	0.00131619	0.0020683	2.38952	0.485656	0.636364
Sobic.001G175600	Chr01	14742591	14747705	similar to Acyl carrier protein	Sb01g015260	Sobic.001G175600	0.894328	0.277096	0.117532	0.348536	0.866566	0.654703	0	20	45	0	0	NA	NA	0	10	59	0	0	NA	NA	222	0	222	221	1	2	0	0	NA	NA	NA	222	0	0	NA	NA	NA
Sobic.001G175700	Chr01	14747833	14748779	NA	Sb01g015270	Sobic.001G175700	1.47415	6.47173	0.00038753	0.0100326	0.445876	0.828003	2	22	125	0.000606805	0.00347725	1	1	3	18	124	0	0.0048651	0.454545	0.5	387	0	387	386	1	1.76471	3	3	-0.886067	-1.12841	-0.090681	387	0.00196148	0.00200976	0.714734	Inf	0.975974
Sobic.001G175800	Chr01	14749444	14751589	similar to Putative uncharacterized protein OSJNBb0042N11.13	Sb01g015280	Sobic.001G175800	0.106937	4.23182	0.730586	0.879845	0.44878	0.436872	0	22	75	0	0	NA	NA	2	16	79	0.000672118	0.00244998	-0.0666667	0	336	0	336	336	0	1.23077	0	1	NA	-1.27078	0	336	0	0.000661376	0	0	0
Sobic.001G176000	Chr01	14754669	14756267	similar to Putative cytochrome P450	Sb01g015300	Sobic.001G176000	1.2558	0.49767	0.0216723	0.131463	0.538116	0.95464	NA	NA	NA	NA	NA	NA	NA	NA	NA	NA	NA	NA	NA	NA	NA	NA	NA	NA	NA	NA	NA	NA	NA	NA	NA	NA	NA	NA	NA	NA	NA
Sobic.001G176200	Chr01	14780428	14785213	similar to Nuclear inhibitor of PP1-like	Sb01g015320	Sobic.001G176200	-0.0854897	4.47136	0.636968	0.827817	0.173758	0.202343	3	22	258	0.000823299	0	1	1	5	12	225	0.00180585	0.00107662	0.178082	0.264706	939	0	939	939	0	4	3	3	-0.53334	-0.574811	-0.043287	939	0.000920816	0.0011385	0	0.455907	0.808801
Sobic.001G176600	Chr01	14850309	14852961	similar to Os03g0593600 protein	Sb01g015360	Sobic.001G176600	0.473999	3.21224	0.468039	0.719831	0.915365	0.765716	2	10	113	0.00135295	0	1	1	1	10	96	0.000907716	0	-0.111111	-3.46945e-16	207	0	207	207	0	3.14286	0	0	NA	NA	NA	207	0	0	NA	1.4905	NA
Sobic.001G176700	Chr01	14864942	14875714	NA	Sb01g015370	Sobic.001G176700	0.273663	5.8214	0.330096	0.604503	0.237214	0.610011	NA	NA	NA	NA	NA	NA	NA	NA	NA	NA	NA	NA	NA	NA	NA	NA	NA	NA	NA	NA	NA	NA	NA	NA	NA	NA	NA	NA	NA	NA	NA
Sobic.001G176800	Chr01	14875715	14876466	similar to Putative uncharacterized protein	Sb01g015380	Sobic.001G176800	1.26673	4.72665	3.3862e-06	0.000552691	0.338786	0.489985	NA	NA	NA	NA	NA	NA	NA	NA	NA	NA	NA	NA	NA	NA	NA	NA	NA	NA	NA	NA	NA	NA	NA	NA	NA	NA	NA	NA	NA	NA	NA
Sobic.001G176900	Chr01	14886540	14890050	weakly similar to Mitochondrial transcription termination factor-like	Sb01g015390	Sobic.001G176900	1.33585	3.93428	0.000728519	0.0157639	0.380063	0.842998	1	12	2	NA	NA	1	1	NA	NA	NA	NA	NA	NA	NA	NA	NA	NA	NA	NA	NA	NA	NA	NA	NA	NA	NA	NA	NA	NA	NA	NA
Sobic.001G177000	Chr01	14892135	14893503	similar to Chlorophyll a-b binding protein 151	chloroplast precursor	Sb01g015400	Sobic.001G177000	2.50542	10.892	2.98492e-05	0.00206647	0.801269	1.33086	6	22	232	0	0.00712191	1	1	4	18	224	0	0.00448412	0.580175	0.663158	750	0	750	749	1	0.5	3	2	-0.384823	-1.23255	0.17991	750	0.00121212	0.00062963	1.58825	NA	1.92513
Sobic.001G177100	Chr01	14911038	14915990	similar to Putative uncharacterized protein	Sb01g015410	Sobic.001G177100	-0.385034	5.53237	0.0666203	0.251251	0.310115	0.229777	16	22	431	0.0014382	0.00983738	1	1	6	16	163	0	0.00889968	0.0153228	0.0660377	1191	0	1191	1191	0	2.66667	7	4	1.5607	1.04857	0.0264631	1191	0.00277841	0.00160663	1.10536	Inf	1.72935
Sobic.001G177200	Chr01	14916829	14921085	Predicted protein	Sb01g015420	Sobic.001G177200	-0.0112159	0.316256	0.998607	1	0.813738	0.725435	NA	NA	NA	NA	NA	NA	NA	NA	NA	NA	NA	NA	NA	NA	NA	NA	NA	NA	NA	NA	NA	NA	NA	NA	NA	NA	NA	NA	NA	NA	NA
Sobic.001G177300	Chr01	14920600	14927338	Predicted protein	Sb01g015430	Sobic.001G177300	-0.227615	3.48779	0.303682	0.579397	0.243272	0.185508	2	12	54	0.00461467	0	1	1	1	10	12	0	0.0463768	1	1	33	0	33	33	0	Inf	0	0	NA	NA	NA	33	0	0	0	Inf	NA
Sobic.001G177400	Chr01	14931580	14935621	Predicted protein	Sb01g015440	Sobic.001G177400	-1.41292	2.33143	0.00313173	0.0398681	0.452818	0.652099	NA	NA	NA	NA	NA	NA	NA	NA	NA	NA	NA	NA	NA	NA	NA	NA	NA	NA	NA	NA	NA	NA	NA	NA	NA	NA	NA	NA	NA	NA	NA
Sobic.001G177700	Chr01	14977081	14981204	NA	Sb01g015460	Sobic.001G177700	-0.502878	-0.517226	0.508601	0.748398	0.714762	1.13444	NA	NA	NA	NA	NA	NA	NA	NA	NA	NA	NA	NA	NA	NA	NA	NA	NA	NA	NA	NA	NA	NA	NA	NA	NA	NA	NA	NA	NA	NA	NA
Sobic.001G177800	Chr01	14982369	14986645	similar to 60S ribosomal protein L10	Sb01g015470	Sobic.001G177800	-0.372167	8.07883	0.0661518	0.25002	0.209551	0.248643	2	22	220	0.00080958	0.00118064	1	1	5	18	218	0.000628786	0.00230415	0.28	0.333333	657	0	657	657	0	3.6	2	1	-0.289562	-1.08823	-0.0146341	657	0.000940916	0.000338238	0.512397	1.28753	2.78182
Sobic.001G177900	Chr01	14998605	15004589	similar to Kinesin heavy chain	putative	Sb01g015490	Sobic.001G177900	-1.96476	3.90672	1.57284e-05	0.00139499	0.669934	0.630568	9	10	122	0.00502552	0.0128514	1	1	NA	NA	NA	NA	NA	NA	NA	NA	NA	NA	NA	NA	NA	NA	NA	NA	NA	NA	NA	NA	NA	NA	NA	NA
Sobic.001G178000	Chr01	15004618	15006729	similar to Expressed protein	Sb01g015500	Sobic.001G178000	0.412677	1.79629	0.248998	0.520922	0.39897	0.548254	NA	NA	NA	NA	NA	NA	NA	1	10	15	0.00571429	0	-0.111111	-3.46945e-16	NA	NA	NA	NA	NA	NA	NA	NA	NA	NA	NA	NA	NA	NA	NA	NA	NA
Sobic.001G178100	Chr01	15007330	15010290	similar to Inositol monophosphatase 3	putative	expressed	Sb01g015510	Sobic.001G178100	-0.145706	5.73178	0.411416	0.675399	0.155105	0.268151	2	22	232	0.000324712	0.00255387	1	1	1	18	79	0	0	-0.0769231	-4.53341e-16	702	0	702	702	0	1.08	2	1	-0.289562	-0.777155	0.107692	702	0.000880601	0.000407	Inf	Inf	2.16364
Sobic.001G178300	Chr01	15015818	15023057	similar to Putative DNA helicase	Sb01g015520	Sobic.001G178300	-0.0444041	5.15893	0.810576	0.91973	0.10571	0.283762	1	22	363	0	0	1	1	NA	NA	NA	NA	NA	NA	NA	1296	0	1296	1295	1	2.05556	1	9	-0.84281	-1.32462	0.00705156	1296	0.000171468	0.00212804	NA	NA	0.0805755
Sobic.001G178400	Chr01	15022947	15031118	similar to Lysyl-tRNA synthetase	Sb01g015530	Sobic.001G178400	-0.374375	6.05283	0.0577371	0.231207	0.158402	0.356765	8	22	565	0.000726975	0.006809	1	1	6	16	307	0.000490812	0.000654736	0.677295	0.74924	1572	0	1572	1571	1	3.6	2	5	0.687619	-0.626621	-0.0162	1572	0.000532038	0.00105719	10.3996	1.48117	0.503256
Sobic.001G178600	Chr01	15041327	15053011	NA	Sb01g015540	Sobic.001G178600	-0.146893	6.30879	0.43048	0.691679	0.218316	0.233877	4	22	896	0.000148988	0.00133654	1	1	1	12	811	0.000160844	0	1	1	3159	0	3159	3159	0	2.10638	3	2	-0.627851	-1.23716	0.0491228	3159	0.000264756	0.000180889	Inf	0.926289	1.46364
Sobic.001G178700	Chr01	15053624	15058717	Predicted protein	Sb01g015550	Sobic.001G178700	-0.299939	3.08653	0.270805	0.545462	0.333555	0.272797	NA	NA	NA	NA	NA	NA	NA	NA	NA	NA	NA	NA	NA	NA	NA	NA	NA	NA	NA	NA	NA	NA	NA	NA	NA	NA	NA	NA	NA	NA	NA
Sobic.001G179000	Chr01	15155472	15159062	similar to Putative uncharacterized protein	Sb01g015570	Sobic.001G179000	-0.185961	7.33786	0.372971	0.645349	0.188706	0.296979	0	22	36	0	0	NA	NA	1	18	18	0	0.0138889	-0.0588235	5.6205e-16	108	0	108	108	0	0.294118	0	1	NA	-1.08823	0	108	0	0.00205761	0	NA	0
Sobic.001G179100	Chr01	15159551	15161682	similar to Chloroplast post-illumination chlorophyll fluorescence increase protein	Sb01g015580	Sobic.001G179100	1.62861	7.26215	0.00494392	0.0521195	0.768916	0.918357	1	22	141	0	0.00186863	1	1	7	18	167	0	0.00701565	0.192308	0.241379	606	0	606	606	0	0.875	1	5	-1.1285	-1.53135	-0.0307018	606	0.00030003	0.00193829	0.266352	NA	0.154791
Sobic.001G179200	Chr01	15165305	15171385	NA	Sb01g015590	Sobic.001G179200	-0.144501	4.40616	0.467692	0.719562	0.185063	0.301178	1	22	172	0	0	1	1	1	12	114	0	0	1	1	804	0	804	804	0	1	1	1	0.885621	-0.338491	-0.140351	804	0.000580431	0.000497512	NA	NA	1.16667
Sobic.001G179400	Chr01	15179852	15182163	similar to H0105C05.7 protein	Sb01g015620	Sobic.001G179400	-1.39586	2.51597	0.0414979	0.190218	0.756017	0.744399	NA	NA	NA	NA	NA	NA	NA	NA	NA	NA	NA	NA	NA	NA	NA	NA	NA	NA	NA	NA	NA	NA	NA	NA	NA	NA	NA	NA	NA	NA	NA
Sobic.001G179800	Chr01	15234191	15240279	similar to Putative alpha-soluble NSF attachment protein	Sb01g015660	Sobic.001G179800	-0.18149	5.04843	0.517563	0.753633	0.318717	0.405032	5	22	265	0.000931513	0.0070127	1	1	3	12	145	0.000874687	0.00342192	1	1	867	0	867	867	0	1.19355	5	3	0.249351	-0.597028	-0.0866614	867	0.0020971	0.00134014	2.04935	1.06497	1.56483
Sobic.001G180000	Chr01	15260659	15277535	NA	Sb01g015670	Sobic.001G180000	0.135043	4.44532	0.67251	0.847734	0.628283	0.408942	2	14	11	0	0	1	1	0	10	94	0	0	NA	NA	183	0	183	182	1	1	1	0	1.02859	NA	0.2	183	0.00291439	0	NA	NA	Inf
Sobic.001G180200	Chr01	15278638	15284275	similar to Peroxisomal membrane protein-like	Sb01g015680	Sobic.001G180200	2.12759	8.9155	0.000107745	0.00463436	0.450187	1.28419	1	22	247	0	0.00184795	1	1	4	18	241	0	0.00381816	0.25	0.304348	756	0	756	755	1	2.23077	1	3	-0.100013	-0.936129	0.00948276	756	0.0004329	0.00110229	0.48399	NA	0.392727
Sobic.001G180300	Chr01	15292682	15294593	weakly similar to Putative uncharacterized protein	Sb01g015690	Sobic.001G180300	-0.721596	-0.677207	0.290092	0.56532	0.480928	1.19571	NA	NA	NA	NA	NA	NA	NA	NA	NA	NA	NA	NA	NA	NA	NA	NA	NA	NA	NA	NA	NA	NA	NA	NA	NA	NA	NA	NA	NA	NA	NA
Sobic.001G180800	Chr01	15349463	15356519	NA	Sb01g015730	Sobic.001G180800	-1.62571	0.41308	0.0374847	0.178556	1.44361	0.978989	NA	NA	NA	NA	NA	NA	NA	NA	NA	NA	NA	NA	NA	NA	NA	NA	NA	NA	NA	NA	NA	NA	NA	NA	NA	NA	NA	NA	NA	NA	NA
Sobic.001G180900	Chr01	15356794	15360703	similar to Secretory carrier-associated membrane protein 4	Sb01g015740	Sobic.001G180900	0.000543994	5.8886	0.994438	0.999637	0.225384	0.337377	2	22	314	0	0.0016158	1	1	8	18	174	0.000553761	0.00460264	-0.0597976	4.84228e-16	942	0	942	942	0	2.36364	2	3	-1.42961	-1.41683	0	942	0.000386026	0.000737202	0.351059	0	0.523636
Sobic.001G181100	Chr01	15364070	15368745	NA	Sb01g015760	Sobic.001G181100	-0.531094	2.34424	0.28104	0.556608	0.567828	0.842524	NA	NA	NA	NA	NA	NA	NA	NA	NA	NA	NA	NA	NA	NA	NA	NA	NA	NA	NA	NA	NA	NA	NA	NA	NA	NA	NA	NA	NA	NA	NA
Sobic.001G181300	Chr01	15373331	15375427	similar to Expressed protein	Sb01g015770	Sobic.001G181300	-0.240229	3.81201	0.453276	0.709712	0.465117	0.476908	2	20	166	0	0	1	1	1	10	103	0.000837989	0	-0.111111	-3.46945e-16	453	0	453	451	2	2.71429	0	1	NA	-0.933021	0	453	0	0.000735835	NA	0	0
Sobic.001G181500	Chr01	15381163	15383295	NA	Sb01g015780	Sobic.001G181500	0.411309	7.15868	0.0343103	0.170007	0.252912	0.172234	0	22	79	0	0	NA	NA	1	18	78	0	0.0019151	-0.0588235	5.6205e-16	273	0	273	273	0	0.875	0	0	NA	NA	NA	273	0	0	0	NA	NA
Sobic.001G181700	Chr01	15397882	15400683	similar to Expressed protein	Sb01g015800	Sobic.001G181700	0.350886	4.02954	0.139874	0.383207	0.338371	0.254841	NA	NA	NA	NA	NA	NA	NA	NA	NA	NA	NA	NA	NA	NA	NA	NA	NA	NA	NA	NA	NA	NA	NA	NA	NA	NA	NA	NA	NA	NA	NA
Sobic.001G182000	Chr01	15410795	15413352	similar to Os10g0429400 protein	Sb01g015820	Sobic.001G182000	-0.192384	-0.226126	0.817807	0.923714	1.06368	1.37282	NA	NA	NA	NA	NA	NA	NA	NA	NA	NA	NA	NA	NA	NA	NA	NA	NA	NA	NA	NA	NA	NA	NA	NA	NA	NA	NA	NA	NA	NA	NA
Sobic.001G182300	Chr01	15438814	15440869	NA	Sb01g015860	Sobic.001G182300	-1.132	1.21345	0.365101	0.636902	1.66501	1.09911	NA	NA	NA	NA	NA	NA	NA	NA	NA	NA	NA	NA	NA	NA	NA	NA	NA	NA	NA	NA	NA	NA	NA	NA	NA	NA	NA	NA	NA	NA	NA
Sobic.001G182600	Chr01	15476926	15481089	similar to Putative GDSL-like lipase/acylhydrolase	Sb01g015890	Sobic.001G182600	0.0870139	0.773612	0.877546	0.949892	0.921083	0.842547	NA	NA	NA	NA	NA	NA	NA	NA	NA	NA	NA	NA	NA	NA	NA	NA	NA	NA	NA	NA	NA	NA	NA	NA	NA	NA	NA	NA	NA	NA	NA
Sobic.001G182800	Chr01	15490822	15495161	similar to Putative uncharacterized protein	Sb01g015900	Sobic.001G182800	-0.351764	2.87271	0.331217	0.605656	0.368542	0.519416	NA	NA	NA	NA	NA	NA	NA	NA	NA	NA	NA	NA	NA	NA	NA	NA	NA	NA	NA	NA	NA	NA	NA	NA	NA	NA	NA	NA	NA	NA	NA
Sobic.001G183000	Chr01	15501347	15504084	similar to Putative uncharacterized protein	Sb01g015910	Sobic.001G183000	1.58453	4.24762	2.85514e-05	0.00201344	0.335244	0.74368	1	22	105	0	0	1	1	7	16	123	0	0.00722997	0.180026	0.25135	435	0	435	435	0	1.66667	1	6	1.62638	-1.43765	0.122241	435	0.00131363	0.00340266	0	NA	0.386059
Sobic.001G183100	Chr01	15517031	15520356	NA	Sb01g015920	Sobic.001G183100	0.0251439	0.32473	0.968287	0.988379	0.849081	1.5374	NA	NA	NA	NA	NA	NA	NA	NA	NA	NA	NA	NA	NA	NA	NA	NA	NA	NA	NA	NA	NA	NA	NA	NA	NA	NA	NA	NA	NA	NA	NA
Sobic.001G183600	Chr01	15636492	15641361	similar to Putative uncharacterized protein	Sb01g015960	Sobic.001G183600	-0.000329327	5.23376	0.995357	1	0.343271	0.66866	3	22	238	0.000617027	0.00204082	1	1	9	14	57	0	0.00832178	0.617602	0.673282	822	0	822	821	1	4.45455	3	8	-1.11391	0.17073	0.037341	822	0.000840522	0.00410149	0.245238	Inf	0.204931
Sobic.001G184000	Chr01	15721055	15725764	similar to Probable potassium transporter 16	Sb01g015990	Sobic.001G184000	0.265545	3.85087	0.521763	0.757012	0.681573	0.573296	2	12	50	0	0.00956938	1	1	3	14	44	0	0	0.838275	0.871795	174	0	174	174	0	3.2	1	3	0.340971	0.402493	-0.043956	174	0.00273673	0.00766284	Inf	NA	0.357143
Sobic.001G184100	Chr01	15753968	15758644	NA	Sb01g016000	Sobic.001G184100	2.04423	3.37581	0.0232041	0.135712	1.45004	2.36691	NA	NA	NA	NA	NA	NA	NA	NA	NA	NA	NA	NA	NA	NA	NA	NA	NA	NA	NA	NA	NA	NA	NA	NA	NA	NA	NA	NA	NA	NA	NA
Sobic.001G184300	Chr01	15778868	15783571	similar to Putative potassium transporter	Sb01g016010	Sobic.001G184300	0.557742	5.38219	0.189053	0.4496	0.656903	0.686026	16	16	240	0.000415924	0.0157233	1	1	16	14	353	0.000915277	0.0209704	0.172083	0.256443	1797	0	1797	1797	0	7.5	15	16	1.65909	0.46358	-0.0507311	1797	0.00412725	0.00393778	0.749785	0.454424	1.04812
Sobic.001G184400	Chr01	15787341	15788628	similar to Putative uncharacterized protein	Sb01g016020	Sobic.001G184400	-1.19683	-0.151617	0.191065	0.45196	1.01369	1.43836	NA	NA	NA	NA	NA	NA	NA	NA	NA	NA	NA	NA	NA	NA	NA	NA	NA	NA	NA	NA	NA	NA	NA	NA	NA	NA	NA	NA	NA	NA	NA
Sobic.001G184800	Chr01	15797997	15798792	similar to Auxin induced protein	Sb01g016040	Sobic.001G184800	0.29604	0.0660452	0.690852	0.858689	1.01735	1.03843	NA	NA	NA	NA	NA	NA	NA	NA	NA	NA	NA	NA	NA	NA	NA	NA	NA	NA	NA	NA	NA	NA	NA	NA	NA	NA	NA	NA	NA	NA	NA
Sobic.001G184900	Chr01	15806732	15807894	similar to Putative uncharacterized protein	Sb01g016050	Sobic.001G184900	0.98718	0.858874	0.393411	0.661167	1.38736	1.49763	NA	NA	NA	NA	NA	NA	NA	NA	NA	NA	NA	NA	NA	NA	NA	NA	NA	NA	NA	NA	NA	NA	NA	NA	NA	NA	NA	NA	NA	NA	NA
Sobic.001G185400	Chr01	15851216	15857296	similar to MATE efflux family protein	expressed	Sb01g016100	Sobic.001G185400	-0.445193	4.03782	0.461691	0.715175	0.638146	0.90185	1	16	209	0	0.00354767	1	1	0	10	58	0	0	NA	NA	180	0	0	0	0	NA	NA	NA	NA	NA	0	180	0	0	Inf	NA	NA
Sobic.001G185500	Chr01	15866855	15872166	similar to Os03g0571900 protein	Sb01g016110	Sobic.001G185500	0.820337	7.61063	0.00421831	0.0474863	0.39442	0.505699	0	22	29	0	0	NA	NA	1	14	33	0	0	-0.0909091	5.9952e-16	180	0	180	180	0	0.428571	0	0	NA	NA	NA	180	0	0	NA	NA	NA
Sobic.001G185600	Chr01	15876732	15881035	similar to Os03g0571900 protein	Sb01g016120	Sobic.001G185600	0.209203	3.24012	0.467846	0.719669	0.378492	0.303111	8	14	100	0.00491703	0.0156123	1	1	3	10	107	0	0.0144543	0.84375	0.882353	423	0	423	422	1	0.692308	5	2	0.129239	1.03194	0.0461653	423	0.00468873	0.00252167	1.08011	Inf	1.85938
Sobic.001G185800	Chr01	15885792	15892336	similar to MATE efflux family protein	expressed	Sb01g016140	Sobic.001G185800	0.499205	3.15192	0.363581	0.635674	0.889128	0.713184	2	12	37	0.00341549	0.0136024	1	1	0	10	42	0	0	NA	NA	144	0	144	144	0	Inf	1	0	-0.933021	NA	0	144	0.00231481	0	Inf	Inf	Inf
Sobic.001G186100	Chr01	15916447	15921679	similar to Os03g0569900 protein	Sb01g016170	Sobic.001G186100	-0.135773	5.50598	0.609688	0.811929	0.569404	0.252192	7	22	304	0.000242377	0.00666082	1	1	4	16	171	0	0.00898204	0.38574	0.437126	933	0	933	931	2	4.08333	5	3	-1.13813	0.133077	0.0194416	933	0.00128617	0.00128022	0.741571	Inf	1.00465
Sobic.001G186200	Chr01	15922181	15926299	similar to Pentatricopeptide	putative	expressed	Sb01g016180	Sobic.001G186200	0.893389	3.93341	0.0135831	0.0983537	0.356682	0.650897	0	14	55	0	0	NA	NA	14	12	160	0	0.0121987	0.222615	0.319261	669	0	669	669	0	Inf	0	7	NA	1.10875	0.308495	669	0	0.00518542	0	NA	0
Sobic.001G186300	Chr01	15934074	15938403	similar to Putative uncharacterized protein	Sb01g016190	Sobic.001G186300	1.0108	2.20773	0.343816	0.616737	1.32114	0.589467	NA	NA	NA	NA	NA	NA	NA	NA	NA	NA	NA	NA	NA	NA	NA	NA	NA	NA	NA	NA	NA	NA	NA	NA	NA	NA	NA	NA	NA	NA	NA
Sobic.001G186500	Chr01	16378266	16382353	NA	Sb01g016390	Sobic.001G186500	-0.626042	4.01184	0.794382	0.911537	2.78356	2.59685	0	10	11	0	0	NA	NA	NA	NA	NA	NA	NA	NA	NA	NA	NA	NA	NA	NA	NA	NA	NA	NA	NA	NA	NA	NA	NA	NA	NA	NA
Sobic.001G186800	Chr01	16410469	16415399	similar to Ser/Thr protein phosphatase family protein	expressed	Sb01g016400	Sobic.001G186800	0.299947	6.15793	0.0908941	0.301442	0.186326	0.224906	23	22	377	0.00148281	0.00995644	1	1	22	18	260	0.00326994	0.0139968	0.336157	0.416902	1386	0	1386	1377	9	1.38776	18	16	-1.75203	-0.31934	0.0594074	1386	0.00270672	0.00396768	0.711337	0.453467	0.682192
Sobic.001G186925	Chr01	16426474	16427671	weakly similar to Putative uncharacterized protein	Sb01g016410	Sobic.001G186900	-0.780192	3.41393	0.237159	0.508285	0.799757	0.638798	7	12	82	0.00395594	0.0233254	0.72093	0.761905	NA	NA	NA	NA	NA	NA	NA	NA	NA	NA	NA	NA	NA	NA	NA	NA	NA	NA	NA	NA	NA	NA	NA	NA
Sobic.001G187000	Chr01	16430319	16433427	NA	Sb01g016420	Sobic.001G187000	-1.16617	0.685471	0.156584	0.408276	1.31237	1.32709	NA	NA	NA	NA	NA	NA	NA	NA	NA	NA	NA	NA	NA	NA	NA	NA	NA	NA	NA	NA	NA	NA	NA	NA	NA	NA	NA	NA	NA	NA	NA
Sobic.001G187100	Chr01	16437470	16440876	similar to DTW domain containing protein	expressed	Sb01g016430	Sobic.001G187100	0.0124899	1.77575	0.944548	0.978075	0.421951	0.521032	NA	NA	NA	NA	NA	NA	NA	NA	NA	NA	NA	NA	NA	NA	NA	NA	NA	NA	NA	NA	NA	NA	NA	NA	NA	NA	NA	NA	NA	NA	NA
Sobic.001G187700	Chr01	16552748	16553617	weakly similar to Expressed protein	Sb01g016490	Sobic.001G187700	-0.0903241	0.432299	0.90091	0.960123	1.13521	0.891366	NA	NA	NA	NA	NA	NA	NA	NA	NA	NA	NA	NA	NA	NA	NA	NA	NA	NA	NA	NA	NA	NA	NA	NA	NA	NA	NA	NA	NA	NA	NA
Sobic.001G187800	Chr01	16580487	16592086	similar to Os09g0108600 protein	Sb01g016500	Sobic.001G187800	-0.0614601	2.32223	0.869303	0.946494	0.141179	0.492654	0	10	7	NA	NA	NA	NA	NA	NA	NA	NA	NA	NA	NA	NA	NA	NA	NA	NA	NA	NA	NA	NA	NA	NA	NA	NA	NA	NA	NA	NA
Sobic.001G187900	Chr01	16594420	16597665	similar to NB-ARC domain containing protein	expressed	Sb01g016510	Sobic.001G187900	-0.436109	2.17341	0.272932	0.547865	0.416652	0.537205	NA	NA	NA	NA	NA	NA	NA	NA	NA	NA	NA	NA	NA	NA	NA	NA	NA	NA	NA	NA	NA	NA	NA	NA	NA	NA	NA	NA	NA	NA	NA
Sobic.001G188000	Chr01	16598123	16600677	similar to Methyltransferase	FkbM family protein	expressed	Sb01g016520	Sobic.001G188000	0.00867413	3.42886	0.972253	0.989695	0.183472	0.468495	1	22	62	0	0.00387672	1	1	0	10	52	0	0	NA	NA	168	0	168	168	0	2.66667	1	0	-1.1285	NA	0	168	0.00108225	0	Inf	NA	Inf
Sobic.001G188100	Chr01	16604255	16607372	similar to RNA-binding protein	putative	expressed	Sb01g016530	Sobic.001G188100	-0.507667	1.57683	0.674399	0.848672	1.21605	0.98275	NA	NA	NA	NA	NA	NA	NA	NA	NA	NA	NA	NA	NA	NA	NA	NA	NA	NA	NA	NA	NA	NA	NA	NA	NA	NA	NA	NA	NA	NA	NA
ARCAD_BFF.2094	NA	NA	NA	NA	NA	NA	-1.06256	2.84304	0.0958944	0.311016	0.595026	0.634103	1	10	23	0.01	0	1	1	NA	NA	NA	NA	NA	NA	NA	NA	NA	NA	NA	NA	NA	NA	NA	NA	NA	NA	NA	NA	NA	NA	NA	NA
Sobic.001G188400	Chr01	16651831	16657630	similar to Tobamovirus multiplication protein 3	putative	expressed	Sb01g016550	Sobic.001G188400	0.131416	5.55877	0.417462	0.67966	0.161189	0.18148	7	22	240	0.0015754	0.00609632	1	1	5	18	196	0.00137303	0.00158124	0.386364	0.517103	768	0	768	768	0	1.77778	7	4	-0.662061	0.170087	-0.0730061	768	0.00260417	0.00199653	3.8554	1.14739	1.30435
Sobic.001G188600	Chr01	16676559	16679092	similar to Putative uncharacterized protein	Sb01g016560	Sobic.001G188600	-0.333672	2.41952	0.714267	0.871259	1.16867	1.26093	0	10	6	NA	NA	NA	NA	NA	NA	NA	NA	NA	NA	NA	NA	NA	NA	NA	NA	NA	NA	NA	NA	NA	NA	NA	NA	NA	NA	NA	NA
Sobic.001G188700	Chr01	16682554	16687670	similar to Putative uncharacterized protein	Sb01g016570	Sobic.001G188700	-0.423017	5.32058	0.0842083	0.28801	0.169856	0.398772	1	22	254	0	0	1	1	7	16	95	0.000565611	0.00559896	-0.0960692	-0.0157398	807	0	807	807	0	2.71429	0	4	NA	-1.82919	0	807	0	0.00124899	0	0	0
Sobic.001G188900	Chr01	16695687	16699336	similar to Expressed protein	Sb01g016590	Sobic.001G188900	-0.053414	2.29602	0.888336	0.955015	0.339275	0.361876	NA	NA	NA	NA	NA	NA	NA	NA	NA	NA	NA	NA	NA	NA	NA	NA	NA	NA	NA	NA	NA	NA	NA	NA	NA	NA	NA	NA	NA	NA	NA
Sobic.001G189000	Chr01	16701625	16704722	NA	Sb01g016600	Sobic.001G189000	-1.30991	3.43111	0.0821338	0.283609	0.696996	0.819646	6	12	177	0.00135854	0.00842401	1	1	NA	NA	NA	NA	NA	NA	NA	NA	NA	NA	NA	NA	NA	NA	NA	NA	NA	NA	NA	NA	NA	NA	NA	NA
Sobic.001G189600	Chr01	16761929	16767469	similar to F-box domain containing protein	expressed	Sb01g016660	Sobic.001G189600	-0.130352	4.03457	0.606029	0.809237	0.297931	0.30631	4	22	175	0.000837197	0.00311066	1	1	5	14	141	0.00309936	0.00471318	0.319149	0.396552	522	0	522	522	0	1.71429	4	4	-1.71166	-1.53871	-0.12326	522	0.00139324	0.00212096	0.659992	0.270119	0.656891
Sobic.001G189900	Chr01	16780965	16781687	NA	Sb01g016690	Sobic.001G189900	1.02968	2.50261	0.0047861	0.05102	0.242965	0.758601	0	20	35	0	0	NA	NA	0	16	39	0	0	NA	NA	126	0	126	125	1	1.5	0	1	NA	-1.08823	0	126	0	0.00176367	NA	NA	0
Sobic.001G190100	Chr01	16802763	16807209	similar to Putative uncharacterized protein	Sb01g016720	Sobic.001G190100	-0.189323	0.248886	0.754008	0.892366	0.637713	0.670461	NA	NA	NA	NA	NA	NA	NA	NA	NA	NA	NA	NA	NA	NA	NA	NA	NA	NA	NA	NA	NA	NA	NA	NA	NA	NA	NA	NA	NA	NA	NA
Sobic.001G190200	Chr01	16810398	16813198	similar to Monosaccharide transporter 2	Sb01g016730	Sobic.001G190200	0.663101	0.00182781	0.403815	0.66936	0.815405	1.31246	NA	NA	NA	NA	NA	NA	NA	NA	NA	NA	NA	NA	NA	NA	NA	NA	NA	NA	NA	NA	NA	NA	NA	NA	NA	NA	NA	NA	NA	NA	NA
Sobic.001G190300	Chr01	16818364	16819389	similar to Putative uncharacterized protein	Sb01g016740	Sobic.001G190300	1.12842	0.331682	0.0896285	0.298915	1.67181	0.791789	NA	NA	NA	NA	NA	NA	NA	NA	NA	NA	NA	NA	NA	NA	NA	NA	NA	NA	NA	NA	NA	NA	NA	NA	NA	NA	NA	NA	NA	NA	NA
Sobic.001G190400	Chr01	16838731	16842547	similar to Os12g0414900 protein	Sb01g016750	Sobic.001G190400	-0.103787	2.8261	0.782406	0.9059	0.370517	0.509432	1	14	82	0	0	1	1	0	10	36	0	0	NA	NA	117	0	117	117	0	2	0	0	NA	NA	NA	117	0	0	NA	NA	NA
Sobic.001G190900	Chr01	16915624	16927872	similar to Pleiotropic drug resistance protein 3	Sb01g016775	Sobic.001G190900	0.747448	3.22613	0.0279668	0.151255	0.180675	0.691855	NA	NA	NA	NA	NA	NA	NA	NA	NA	NA	NA	NA	NA	NA	NA	NA	NA	NA	NA	NA	NA	NA	NA	NA	NA	NA	NA	NA	NA	NA	NA
Sobic.001G191000	Chr01	16931779	16934862	similar to Putative ribosomal protein S5	Sb01g016780	Sobic.001G191000	1.15733	5.94847	0.00833488	0.0724846	0.71263	1.07085	0	22	175	0	0	NA	NA	3	18	179	0	0.000865801	0.244906	0.397895	714	0	714	714	0	1.32	0	1	NA	-1.08823	0	714	0	0.000311236	0	NA	0
Sobic.001G191100	Chr01	16935273	16938294	similar to Putative uncharacterized protein OSJNBa0069I13.10	Sb01g016790	Sobic.001G191100	-0.146529	4.04467	0.528661	0.761239	0.193455	0.317204	2	20	33	0	0	1	1	1	10	87	0.000982157	0	-0.111111	-3.46945e-16	324	0	324	324	0	1	0	1	NA	-0.338491	0	324	0	0.00123457	NA	0	0
Sobic.001G191200	Chr01	16957390	16959965	similar to Auxin-repressed protein-like protein ARP1	putative	expressed	Sb01g016810	Sobic.001G191200	0.136225	9.43033	0.726593	0.877748	0.519102	0.289118	0	10	12	0	0	NA	NA	NA	NA	NA	NA	NA	NA	NA	12	0	12	12	0	0.5	0	0	NA	NA	NA	12	0	0	NA	NA	NA
Sobic.001G191300	Chr01	16964679	16969512	similar to OSIGBa0092E09.1 protein	Sb01g016820	Sobic.001G191300	-0.0583483	4.37951	0.848795	0.937073	0.375686	0.369141	0	20	110	0	0	NA	NA	3	14	35	0	0	0.25	0.311475	462	0	462	461	1	3.77778	0	0	NA	NA	NA	462	0	0	NA	NA	NA
Sobic.001G191500	Chr01	16978646	16992809	similar to Uknown protein	Sb01g016830	Sobic.001G191500	0.21994	4.55866	0.359038	0.630847	0.324455	0.36658	2	16	137	0.000380711	0	-0.0717703	-2.41782e-16	6	12	102	0	0.0243942	1	1	477	0	477	477	0	3.44444	0	6	NA	-1.12898	0	477	0	0.00399321	0	Inf	0
Sobic.001G191600	Chr01	16992179	16996006	similar to Putative membrane protein	Sb01g016840	Sobic.001G191600	0.16875	6.47177	0.442281	0.700881	0.36673	0.245933	4	22	358	0.000417741	0.00141373	1	1	16	18	307	0.00143468	0.0127105	0.566638	0.597222	1125	0	1125	1119	6	3.85714	4	13	-1.71166	-1.44616	0.0171149	1125	0.000646465	0.00296296	0.111225	0.291174	0.218182
Sobic.001G191700	Chr01	16999996	17027554	similar to Expressed protein	Sb01g016850	Sobic.001G191700	-0.446916	5.90526	0.0399072	0.185526	0.429246	0.14615	15	18	625	0.000906349	0.00229575	1	1	11	12	350	0.00138047	0.00369541	0.333333	0.425743	1836	0	1836	1834	2	1.66667	9	7	-0.392377	-0.155311	-0.0766504	1836	0.00151735	0.00150949	0.621244	0.656551	1.00521
Sobic.001G192000	Chr01	17038290	17045246	similar to Autophagy protein Apg9 containing protein	expressed	Sb01g016890	Sobic.001G192000	-0.217676	4.57681	0.261532	0.535983	0.197456	0.262383	3	16	107	0	0	1	1	2	12	121	0.00104134	0	0.28	0.407407	672	0	672	672	0	1.63636	2	1	0.0481944	1.4451	-0.0695836	672	0.00106776	0.000892857	NA	0	1.19589
Sobic.001G192100	Chr01	17067857	17073646	similar to Putative uncharacterized protein	Sb01g016900	Sobic.001G192100	0.971205	3.718	0.112125	0.339989	1.059	1.40211	2	10	107	0.00215054	0.00487062	1	1	5	10	121	0.00337106	0.0128999	0.548533	0.622754	336	0	336	336	0	0.5	2	4	0.92787	1.38689	0.333333	336	0.00297619	0.00654762	0.37757	0.637942	0.454545
Sobic.001G192200	Chr01	17077365	17085562	similar to Putative cytochrome P450	Sb01g016910	Sobic.001G192200	-0.225641	2.09611	0.69209	0.859557	0.469963	1.00818	NA	NA	NA	NA	NA	NA	NA	NA	NA	NA	NA	NA	NA	NA	NA	NA	NA	NA	NA	NA	NA	NA	NA	NA	NA	NA	NA	NA	NA	NA	NA
Sobic.001G192300	Chr01	17103079	17104611	Predicted protein	Sb01g016930	Sobic.001G192300	-1.62006	0.289422	0.0885524	0.296638	1.11395	1.29694	NA	NA	NA	NA	NA	NA	NA	NA	NA	NA	NA	NA	NA	NA	NA	NA	NA	NA	NA	NA	NA	NA	NA	NA	NA	NA	NA	NA	NA	NA	NA
Sobic.001G192400	Chr01	17104720	17109639	similar to Os10g0520100 protein	Sb01g016940	Sobic.001G192400	0.727702	-0.0878786	0.165158	0.420158	0.625762	0.541592	NA	NA	NA	NA	NA	NA	NA	NA	NA	NA	NA	NA	NA	NA	NA	NA	NA	NA	NA	NA	NA	NA	NA	NA	NA	NA	NA	NA	NA	NA	NA
Sobic.001G192600	Chr01	17115867	17117163	similar to Putaive mitochondrial inner membrane protein	Sb01g016950	Sobic.001G192600	-0.138511	1.71529	0.687043	0.857017	0.383797	0.284215	2	16	21	0.00486533	0	1	1	0	10	12	0	0	NA	NA	36	0	36	36	0	1	1	0	-0.777155	NA	0	36	0.00793651	0	NA	Inf	Inf
Sobic.001G192700	Chr01	17117165	17120780	similar to Major Facilitator Superfamily protein	expressed	Sb01g016960	Sobic.001G192700	-0.629324	5.22586	0.107866	0.332143	0.327871	0.573391	2	22	320	0.000234808	0	1	1	1	12	81	0	0	1	1	588	0	588	585	3	2.28571	1	1	-1.1285	-0.338491	0	588	0.000309215	0.000680272	NA	Inf	0.454545
Sobic.001G192800	Chr01	17131792	17134734	similar to Os10g0519300 protein	Sb01g016970	Sobic.001G192800	1.03774	2.2854	0.0235984	0.13701	0.403263	0.854989	0	16	25	0	0	NA	NA	2	12	11	0.00634249	0	0.602649	0.705882	96	0	96	96	0	0	0	1	NA	-1.35768	0	96	0	0.00297619	NA	0	0
Sobic.001G192900	Chr01	17141348	17144287	similar to DNA excision repair protein ERCC-1	putative	expressed	Sb01g016980	Sobic.001G192900	0.0439432	3.31752	0.872266	0.947853	0.262996	0.386697	1	16	66	0.00521456	0	1	1	0	12	29	0	0	NA	NA	198	0	198	197	1	5.33333	1	0	-1.11173	NA	0	198	0.0010101	0	NA	Inf	Inf
Sobic.001G193000	Chr01	17144447	17160315	similar to Protein kinase domain containing protein	expressed	Sb01g016990	Sobic.001G193000	-0.0136001	5.70379	0.930504	0.97269	0.170866	0.13661	4	22	547	0.000135776	0.00227302	1	1	2	12	514	0	0.00241546	0.781818	0.814815	1743	0	1743	1741	2	2.375	4	2	-0.834181	0.446752	-0.0550117	1743	0.000605017	0.000519083	0.94103	Inf	1.16555
Sobic.001G193100	Chr01	17194950	17201000	NA	Sb01g017010	Sobic.001G193100	-0.377894	5.93338	0.0380728	0.180173	0.281549	0.145741	4	22	383	0.000195367	0.00316435	1	1	4	18	201	0.000241032	0.00156474	0.333333	0.5	1182	0	1182	1182	0	0.866667	4	3	-0.834181	-1.34873	0.0299465	1182	0.00089217	0.000658018	2.02228	0.810544	1.35584
Sobic.001G193200	Chr01	17201949	17204504	similar to Cytochrome b5	putative	expressed	Sb01g017020	Sobic.001G193200	0.703616	6.53542	0.0180095	0.1173	0.191765	0.720541	3	22	134	0	0.00604047	1	1	1	18	134	0	0.00129199	-0.0588235	5.6205e-16	405	0	405	402	3	3.4	3	0	-1.59996	NA	0	405	0.0013468	0	4.67532	NA	Inf
Sobic.001G193300	Chr01	17204721	17207836	similar to RabGAP/TBC domain-containing protein	putative	expressed	Sb01g017030	Sobic.001G193300	0.0969356	5.78767	0.628501	0.82315	0.174259	0.357479	11	22	464	0.000631535	0.00410551	1	1	0	14	440	0	0	NA	NA	1410	0	1410	1408	2	3.42857	9	0	-1.9645	NA	0	1410	0.00116054	0	Inf	Inf	Inf
Sobic.001G193400	Chr01	17220585	17221523	similar to Putative uncharacterized protein	Sb01g017040	Sobic.001G193400	-1.35143	3.11978	0.11798	0.349391	2.26758	0.874555	1	14	42	0	0	1	1	NA	NA	NA	NA	NA	NA	NA	18	0	0	0	0	NA	NA	NA	NA	NA	0	18	0	0	NA	NA	NA
Sobic.001G193500	Chr01	17225825	17229992	similar to Heat shock 70 kDa protein	mitochondrial	putative	expressed	Sb01g017050	Sobic.001G193500	-0.745269	7.21748	5.96137e-05	0.00311889	0.177145	0.23983	6	22	659	0.000228984	0.00253455	1	1	16	18	420	0.000678681	0.00506214	0.127273	0.184713	1992	0	1992	1984	8	2	4	7	-0.736683	-1.47797	0.00535714	1992	0.000547645	0.000864569	0.500687	0.337396	0.633431
Sobic.001G193600	Chr01	17239643	17243951	similar to Chromosome chr2 scaffold_105	whole genome shotgun sequence	Sb01g017060	Sobic.001G193600	0.381883	3.24415	0.44117	0.700312	0.645319	0.526466	2	18	49	0	0.0310278	1	1	0	12	50	0	0	NA	NA	264	0	264	264	0	0.263158	0	0	NA	NA	NA	264	0	0	Inf	NA	NA
Sobic.001G193700	Chr01	17242837	17248946	similar to Aldo/keto reductase family protein	putative	expressed	Sb01g017070	Sobic.001G193700	1.52524	4.46401	4.35108e-05	0.00257162	0.443545	0.76058	5	12	191	0.00110444	0.00949796	1	1	9	14	164	0.00143399	0.0136773	0.0715154	0.17487	771	0	771	770	1	1.05	3	6	1.41731	0.341005	-0.0234632	771	0.00201758	0.00322093	0.694432	0.770187	0.626398
Sobic.001G194000	Chr01	17282738	17283732	NA	Sb01g017080	Sobic.001G194000	1.6001	-0.0687067	0.0199479	0.125258	0.758274	0.871723	NA	NA	NA	NA	NA	NA	NA	NA	NA	NA	NA	NA	NA	NA	NA	NA	NA	NA	NA	NA	NA	NA	NA	NA	NA	NA	NA	NA	NA	NA	NA
Sobic.001G194100	Chr01	17286495	17287528	similar to Expressed protein	Sb01g017090	Sobic.001G194100	0.516425	-0.332177	0.585417	0.795467	0.980717	0.926986	NA	NA	NA	NA	NA	NA	NA	NA	NA	NA	NA	NA	NA	NA	NA	NA	NA	NA	NA	NA	NA	NA	NA	NA	NA	NA	NA	NA	NA	NA	NA
Sobic.001G194200	Chr01	17290683	17300014	similar to Sphingosine kinase	putative	expressed	Sb01g017100	Sobic.001G194200	0.0409779	5.75762	0.799134	0.914409	0.0968161	0.247941	6	22	568	0	0.00214587	1	1	2	14	369	0	0	-0.0909091	5.9952e-16	2028	0	2028	2028	0	2.64286	6	3	-0.468529	-1.44646	0.084122	2028	0.000890562	0.000410914	Inf	NA	2.16727
Sobic.001G194300	Chr01	17362624	17367979	similar to Fringe protein	putative	expressed	Sb01g017110	Sobic.001G194300	0.66202	3.48845	0.0934004	0.306314	0.417785	0.806411	NA	NA	NA	NA	NA	NA	NA	0	10	43	0	0	NA	NA	9	0	0	0	0	NA	NA	NA	NA	NA	0	9	0	0	NA	NA	NA
Sobic.001G194600	Chr01	17426080	17431011	similar to Putative uncharacterized protein	Sb01g017120	Sobic.001G194600	-0.387233	4.6	0.208091	0.472098	0.428182	0.434933	1	16	46	0	0	1	1	0	10	32	0	0	NA	NA	96	0	96	95	1	0.5	0	0	NA	NA	NA	96	0	0	NA	NA	NA
Sobic.001G194800	Chr01	17455702	17458407	similar to TATA-box-binding protein 1	Sb01g017130	Sobic.001G194800	-0.604187	0.439038	0.475251	0.72493	0.812841	1.07756	NA	NA	NA	NA	NA	NA	NA	NA	NA	NA	NA	NA	NA	NA	NA	NA	NA	NA	NA	NA	NA	NA	NA	NA	NA	NA	NA	NA	NA	NA	NA
Sobic.001G194900	Chr01	17460443	17466929	similar to Electron transfer flavoprotein-ubiquinone oxidoreductase	mitochondrial	putative	expressed	Sb01g017140	Sobic.001G194900	0.339831	5.11205	0.321916	0.597301	0.370216	0.648765	12	18	229	0.00274415	0.00919827	1	1	NA	NA	NA	NA	NA	NA	NA	1179	0	1179	1178	1	1.64	10	7	0.98789	-0.540551	0.200354	1179	0.00378301	0.00235874	NA	NA	1.60383
Sobic.001G195000	Chr01	17475277	17477749	similar to Protein kinase domain containing protein	expressed	Sb01g017150	Sobic.001G195000	0.243555	3.19409	0.522999	0.757914	0.494452	0.724524	0	12	14	0	0	NA	NA	NA	NA	NA	NA	NA	NA	NA	NA	NA	NA	NA	NA	NA	NA	NA	NA	NA	NA	NA	NA	NA	NA	NA	NA
Sobic.001G195100	Chr01	17496508	17500630	similar to Putative cytochrome P450	Sb01g017160	Sobic.001G195100	0.801051	4.18483	0.0789979	0.276757	0.643295	0.846328	2	16	69	0.00143149	0.00530303	1	1	6	16	76	0	0.0139423	-0.245565	-0.162999	486	0	486	485	1	0.692308	2	1	-1.63928	1.44416	0.221662	486	0.000888515	0.00117578	0.380355	Inf	0.755682
Sobic.001G195200	Chr01	17513633	17515519	similar to Putative cytochrome P450	Sb01g017170	Sobic.001G195200	-0.372359	-0.12585	0.542419	0.769496	0.799274	0.634666	NA	NA	NA	NA	NA	NA	NA	NA	NA	NA	NA	NA	NA	NA	NA	NA	NA	NA	NA	NA	NA	NA	NA	NA	NA	NA	NA	NA	NA	NA	NA
Sobic.001G195300	Chr01	17530814	17532420	similar to Putative uncharacterized protein	Sb01g017180	Sobic.001G195300	1.83994	2.64573	0.000538801	0.0128551	0.665113	0.884099	NA	NA	NA	NA	NA	NA	NA	NA	NA	NA	NA	NA	NA	NA	NA	NA	NA	NA	NA	NA	NA	NA	NA	NA	NA	NA	NA	NA	NA	NA	NA
Sobic.001G195500	Chr01	17557206	17558816	similar to Putative uncharacterized protein	Sb01g017190	Sobic.001G195500	0.461278	2.81896	0.498419	0.7417	0.85995	1.35196	0	10	16	0	0	NA	NA	NA	NA	NA	NA	NA	NA	NA	NA	NA	NA	NA	NA	NA	NA	NA	NA	NA	NA	NA	NA	NA	NA	NA	NA
Sobic.001G195700	Chr01	17576559	17579299	similar to UPF0496 protein 4	Sb01g017226	Sobic.001G195700	0.00788784	5.78221	0.969633	0.988574	0.263707	0.229104	4	22	409	0.000921094	0.000603282	1	1	4	14	300	0.000938798	0.000682283	0.222222	0.294118	1215	0	1215	1194	21	0.653386	2	2	-1.42961	-1.27177	-0.0486111	1215	0.000299289	0.000418055	0.884211	0.981142	0.715909
Sobic.001G195800	Chr01	17588588	17593923	similar to Aquaporin NIP3-1	Sb01g017230	Sobic.001G195800	1.21701	5.85244	0.0102865	0.0824457	0.330601	1.21561	5	18	85	0	0.00788255	1	1	7	12	224	0.000617239	0.0131384	0.525223	0.59	582	0	582	582	0	0.7	5	7	2.48026	0.591045	-0.0400782	582	0.00501183	0.00546964	0.599963	0	0.916298
Sobic.001G196000	Chr01	17610486	17622072	similar to Kinesin heavy chain	putative	expressed	Sb01g017240	Sobic.001G196000	-0.897656	6.05165	0.00412238	0.0468453	0.343372	0.542906	NA	NA	NA	NA	NA	NA	NA	NA	NA	NA	NA	NA	NA	NA	9	0	0	0	0	NA	NA	NA	NA	NA	0	9	0	0	NA	NA	NA
Sobic.001G196100	Chr01	17628606	17632969	similar to SH3 domain-containing protein 3	putative	expressed	Sb01g017250	Sobic.001G196100	-0.687559	5.57299	0.00406387	0.046477	0.300158	0.350591	7	22	349	0.000213778	0.00365317	1	1	7	14	127	0.00148262	0	0.0800478	0.145833	1107	0	1107	1107	0	2.44444	6	5	-1.7725	0.594456	-0.00160731	1107	0.00102196	0.00206478	Inf	0.144189	0.494949
Sobic.001G196200	Chr01	17633921	17636424	similar to Putative uncharacterized protein	Sb01g017260	Sobic.001G196200	0.975352	4.69106	0.00317353	0.040186	0.466178	0.534806	10	22	136	0.00209113	0.0118738	1	1	12	14	145	0.00217582	0.0075662	0.166549	0.23622	684	0	684	684	0	2.35294	8	6	-0.652805	0.412948	0.011489	684	0.00350877	0.00368282	1.56932	0.961077	0.952741
Sobic.001G196300	Chr01	17685326	17690280	similar to Cytochrome P450 84A1	putative	expressed	Sb01g017270	Sobic.001G196300	0.392889	3.17481	0.305806	0.581821	0.484618	0.730067	0	14	2	NA	NA	NA	NA	0	10	24	0	0	NA	NA	78	0	78	78	0	0	0	0	NA	NA	NA	78	0	0	NA	NA	NA
Sobic.001G196400	Chr01	17707622	17711814	similar to Putative uncharacterized protein	Sb01g017280	Sobic.001G196400	-1.34944	1.70472	0.169083	0.42546	0.860605	1.17219	NA	NA	NA	NA	NA	NA	NA	NA	NA	NA	NA	NA	NA	NA	NA	NA	NA	NA	NA	NA	NA	NA	NA	NA	NA	NA	NA	NA	NA	NA	NA
Sobic.001G196500	Chr01	17712002	17723971	NA	Sb01g017290	Sobic.001G196500	-0.24591	6.38033	0.149189	0.397802	0.164235	0.208365	14	22	857	0.000982152	0.00383275	1	1	8	14	561	0	0.000362582	0.166412	0.254967	3012	0	3012	3012	0	1.66667	9	9	0.820562	-0.214545	0.148154	3012	0.00121936	0.00110194	10.5707	Inf	1.10656
Sobic.001G196600	Chr01	17729645	17738874	NA	Sb01g017300	Sobic.001G196600	-0.330234	3.8179	0.409085	0.673997	0.667893	0.515991	6	14	97	0.00344075	0.00864035	1	1	1	10	42	0	0.0184211	0.52381	0.6	147	0	147	147	0	2.2	1	1	1.30268	-0.338491	-0.0606061	147	0.00362812	0.00272109	0.469046	Inf	1.33333
Sobic.001G196700	Chr01	17739699	17745251	similar to Prolyl carboxypeptidase like protein	putative	expressed	Sb01g017310	Sobic.001G196700	-0.151886	6.60738	0.648985	0.834937	0.285355	0.850037	4	22	457	0.00016153	0.0022007	1	1	2	16	344	0	0.00218023	0.358779	0.405405	1344	0	1344	1343	1	3.27273	1	1	-0.100013	1.44416	0.101299	1344	0.000243506	0.00042517	1.00939	Inf	0.572727
Sobic.001G196800	Chr01	17761739	17766837	NA	Sb01g017320	Sobic.001G196800	-0.0096178	3.2903	0.993779	0.999417	0.253398	0.934735	0	14	48	0	0	NA	NA	NA	NA	NA	NA	NA	NA	NA	NA	NA	NA	NA	NA	NA	NA	NA	NA	NA	NA	NA	NA	NA	NA	NA	NA
Sobic.001G196900	Chr01	17796560	17798831	similar to Os10g0510500 protein	Sb01g017330	Sobic.001G196900	-0.10841	3.31579	0.769301	0.899681	0.447118	0.464603	NA	NA	NA	NA	NA	NA	NA	NA	NA	NA	NA	NA	NA	NA	NA	NA	NA	NA	NA	NA	NA	NA	NA	NA	NA	NA	NA	NA	NA	NA	NA
Sobic.001G197000	Chr01	17801601	17806160	similar to Putative uncharacterized protein OSJNBa0005K07.2	Sb01g017340	Sobic.001G197000	-0.622006	6.57226	0.0694276	0.257465	0.300896	0.587241	1	22	537	0	0	1	1	1	12	373	0	0	1	1	1470	0	1470	1466	4	2.62162	0	1	NA	-0.067082	0	1470	0	0.000272109	NA	NA	0
Sobic.001G197100	Chr01	17808863	17811483	similar to Putative uncharacterized protein	Sb01g017350	Sobic.001G197100	-1.25099	5.41923	0.00264069	0.0358779	0.845622	0.586632	0	12	9	NA	NA	NA	NA	NA	NA	NA	NA	NA	NA	NA	NA	NA	NA	NA	NA	NA	NA	NA	NA	NA	NA	NA	NA	NA	NA	NA	NA
Sobic.001G197400	Chr01	17822890	17828000	similar to Actin-1	Sb01g017430	Sobic.001G197400	-1.39919	5.8457	0.0274472	0.149793	1.33483	0.959808	4	18	119	0	0.00942523	1	1	1	10	27	0	0.0264151	0.52381	0.6	84	0	84	84	0	Inf	2	1	0.221711	1.22474	-0.12963	84	0.00899471	0.00714286	0.356812	NA	1.25926
Sobic.001G198000	Chr01	17863880	17864634	similar to Putative uncharacterized protein OSJNBa0005K07.8	Sb01g017440	Sobic.001G198000	0.115472	4.10493	0.717334	0.872756	0.380668	0.541774	0	22	20	0	0	NA	NA	0	12	13	0	0	NA	NA	69	0	69	65	4	0.777778	0	0	NA	NA	NA	69	0	0	NA	NA	NA
Sobic.001G198100	Chr01	17900064	17904605	similar to Os10g0509200 protein	Sb01g017450	Sobic.001G198100	1.39067	4.47426	4.43443e-05	0.00259847	0.166442	0.765018	4	18	44	0	0.0327176	1	1	2	12	78	0	0	0.189189	0.294118	393	0	393	393	0	Inf	2	2	1.96197	0.92787	-0.0777778	393	0.00294034	0.00254453	Inf	NA	1.15556
Sobic.001G198400	Chr01	17910531	17931907	similar to Putative uncharacterized protein	Sb01g017480	Sobic.001G198400	0.701661	5.06656	0.0196589	0.124228	0.171845	0.779861	4	20	188	0	0.00406378	1	1	6	12	348	0.000410664	0.00143489	0.1	0.219512	1695	0	1695	1695	0	3.10526	3	4	-0.216456	-0.730016	-0.0554621	1695	0.000614318	0.000816126	2.83212	0	0.752725
Sobic.001G198500	Chr01	17932212	17935752	NA	Sb01g017490	Sobic.001G198500	0.642473	0.258373	0.245855	0.517499	0.49979	0.723395	NA	NA	NA	NA	NA	NA	NA	NA	NA	NA	NA	NA	NA	NA	NA	NA	NA	NA	NA	NA	NA	NA	NA	NA	NA	NA	NA	NA	NA	NA	NA
Sobic.001G198700	Chr01	17941461	17942928	similar to Putative uncharacterized protein	Sb01g017510	Sobic.001G198700	3.05493	2.80949	0.00471103	0.0503781	2.1808	2.18613	NA	NA	NA	NA	NA	NA	NA	NA	NA	NA	NA	NA	NA	NA	NA	NA	NA	NA	NA	NA	NA	NA	NA	NA	NA	NA	NA	NA	NA	NA	NA
Sobic.001G198800	Chr01	17956444	17958404	weakly similar to Putative uncharacterized protein	Sb01g017520	Sobic.001G198800	2.5346	3.34737	0.00580815	0.0575352	1.93693	1.49425	NA	NA	NA	NA	NA	NA	NA	NA	NA	NA	NA	NA	NA	NA	NA	NA	NA	NA	NA	NA	NA	NA	NA	NA	NA	NA	NA	NA	NA	NA	NA
Sobic.001G198900	Chr01	17960495	17964032	similar to Os10g0508600 protein	Sb01g017530	Sobic.001G198900	0.528638	5.50498	0.00178954	0.028021	0.17123	0.196799	8	22	148	0.00213518	0.00579102	1	1	6	18	128	0.00079255	0.00391106	-0.112583	-0.0457516	489	0	489	488	1	0.875	6	2	-1.85059	-0.0638201	0.00277778	489	0.0022309	0.00147694	1.48068	2.69406	1.51049
Sobic.001G199000	Chr01	17963498	17974408	similar to Os10g0508500 protein	Sb01g017540	Sobic.001G199000	-0.808049	4.44542	0.00485797	0.0515187	0.187668	0.472734	15	16	56	0.00181818	0	1	1	NA	NA	NA	NA	NA	NA	NA	NA	NA	NA	NA	NA	NA	NA	NA	NA	NA	NA	NA	NA	NA	NA	NA	NA
Sobic.001G199100	Chr01	17976710	17989473	similar to Methionine aminopeptidase	Sb01g017550	Sobic.001G199100	-0.0395073	6.05394	0.806575	0.918404	0.134022	0.189896	NA	NA	NA	NA	NA	NA	NA	NA	NA	NA	NA	NA	NA	NA	NA	NA	NA	NA	NA	NA	NA	NA	NA	NA	NA	NA	NA	NA	NA	NA	NA
Sobic.001G199200	Chr01	18034674	18039268	similar to Yabby9 protein	Sb01g017560	Sobic.001G199200	-0.603639	3.84068	0.42776	0.689553	0.732842	0.764534	0	16	21	0	0	NA	NA	NA	NA	NA	NA	NA	NA	NA	NA	NA	NA	NA	NA	NA	NA	NA	NA	NA	NA	NA	NA	NA	NA	NA	NA
Sobic.001G199300	Chr01	18042973	18044391	similar to Putative uncharacterized protein OSJNBb0091N21.50	Sb01g017570	Sobic.001G199300	-0.176909	3.72267	0.437295	0.696901	0.269479	0.234641	1	22	138	0	0.00338346	1	1	4	16	60	0	0	0.501976	0.530516	498	0	498	498	0	2	0	4	NA	-0.53147	0.0896	498	0	0.00272041	Inf	NA	0
Sobic.001G199400	Chr01	18049851	18055888	similar to C-terminal peptide-binding protein 1	Sb01g017580	Sobic.001G199400	-0.856849	2.79454	0.165101	0.420142	0.792952	0.599922	3	14	44	0	0.0252513	1	1	NA	NA	NA	NA	NA	NA	NA	21	0	0	0	0	NA	NA	NA	NA	NA	0	21	0	0	NA	NA	NA
Sobic.001G199500	Chr01	18056246	18064194	similar to Chaperone protein dnaJ 13	putative	expressed	Sb01g017590	Sobic.001G199500	-0.487714	4.17261	0.170337	0.426836	0.401353	0.547492	2	16	258	0.00021032	0	-0.0717703	-2.41782e-16	0	12	83	0	0	NA	NA	456	0	456	456	0	2.6	0	0	NA	NA	NA	456	0	0	NA	Inf	NA
Sobic.001G199800	Chr01	18104367	18107450	similar to MSP domain containing protein	expressed	Sb01g017630	Sobic.001G199800	0.270835	4.27975	0.185934	0.445556	0.194926	0.285252	6	22	197	0.00107109	0.00726021	1	1	4	12	169	0	0.00808081	0.288136	0.382114	666	0	666	664	2	1.90476	4	4	0.86855	0.311062	-0.03665	666	0.00253695	0.00261094	0.898451	Inf	0.971661
Sobic.001G199900	Chr01	18108019	18110412	similar to Putative uncharacterized protein	Sb01g017640	Sobic.001G199900	-0.0732302	3.91832	0.782805	0.905978	0.338978	0.358463	0	14	27	0	0	NA	NA	0	12	2	NA	NA	NA	NA	126	0	126	126	0	1.75	0	0	NA	NA	NA	126	0	0	NA	NA	NA
Sobic.001G200000	Chr01	18111978	18116507	weakly similar to Putative uncharacterized protein	Sb01g017650	Sobic.001G200000	1.00436	1.75832	0.405032	0.6705	1.85464	1.75391	NA	NA	NA	NA	NA	NA	NA	NA	NA	NA	NA	NA	NA	NA	NA	NA	NA	NA	NA	NA	NA	NA	NA	NA	NA	NA	NA	NA	NA	NA	NA
Sobic.001G200500	Chr01	18163601	18165063	similar to Heavy-metal-associated domain-containing protein	putative	expressed	Sb01g017680	Sobic.001G200500	-0.204646	4.9269	0.576479	0.78946	0.492928	0.588135	0	20	44	0	0	NA	NA	2	12	60	0	0.00790514	1	1	258	0	258	258	0	0.533333	0	2	NA	-0.771321	0	258	0	0.00284238	0	NA	0
Sobic.001G200600	Chr01	18165608	18167700	similar to Pentatricopeptide	putative	Sb01g017690	Sobic.001G200600	-0.813594	1.8741	0.034561	0.170568	0.30618	0.506524	NA	NA	NA	NA	NA	NA	NA	NA	NA	NA	NA	NA	NA	NA	NA	NA	NA	NA	NA	NA	NA	NA	NA	NA	NA	NA	NA	NA	NA	NA	NA
Sobic.001G200800	Chr01	18191249	18192020	similar to Nonspecific lipid-transfer protein 2	putative	expressed	Sb01g017700	Sobic.001G200800	-4.20833	4.37512	0.000964089	0.0189632	1.45076	1.28933	1	16	24	0.00779221	0	1	1	NA	NA	NA	NA	NA	NA	NA	NA	NA	NA	NA	NA	NA	NA	NA	NA	NA	NA	NA	NA	NA	NA	NA	NA
Sobic.001G200900	Chr01	18194042	18194584	similar to Nonspecific lipid-transfer protein 2	putative	expressed	Sb01g017710	Sobic.001G200900	1.94048	0.298802	0.2726	0.54751	1.72469	2.3349	NA	NA	NA	NA	NA	NA	NA	NA	NA	NA	NA	NA	NA	NA	NA	NA	NA	NA	NA	NA	NA	NA	NA	NA	NA	NA	NA	NA	NA	NA	NA
Sobic.001G201000	Chr01	18198583	18204192	NA	Sb01g017720	Sobic.001G201000	-1.07291	5.7573	0.0165975	0.111169	0.765358	0.584125	8	22	485	0.000808795	0.00104286	1	1	4	12	70	0	0.00922761	0.661017	0.721311	612	0	612	610	2	4.54545	2	3	-0.126699	0.862222	-0.0140449	612	0.00106952	0.00250545	0.113015	Inf	0.426877
Sobic.001G201100	Chr01	18226906	18230039	similar to Putative uncharacterized protein	Sb01g017730	Sobic.001G201100	0.269168	2.2899	0.410141	0.674699	0.520438	0.263327	0	10	42	0	0	NA	NA	NA	NA	NA	NA	NA	NA	NA	NA	NA	NA	NA	NA	NA	NA	NA	NA	NA	NA	NA	NA	NA	NA	NA	NA
Sobic.001G201400	Chr01	18270117	18276701	similar to DEAD-box ATP-dependent RNA helicase 12	Sb01g017760	Sobic.001G201400	0.0314147	5.41089	0.850514	0.938097	0.146797	0.22553	1	18	66	0.00135454	0	1	1	1	12	43	0	0.0106952	1	1	138	0	138	138	0	Inf	1	1	-1.1285	-0.614919	0	138	0.00131752	0.00241546	0	Inf	0.545455
Sobic.001G201500	Chr01	18292661	18297863	similar to DEAD-box ATP-dependent RNA helicase 12	Sb01g017770	Sobic.001G201500	-0.505088	5.35116	0.446977	0.704528	0.175086	0.587634	0	20	104	0	0	NA	NA	0	12	64	0	0	NA	NA	330	0	330	330	0	1.13793	0	0	NA	NA	NA	330	0	0	NA	NA	NA
Sobic.001G201700	Chr01	18302412	18308518	similar to NAD-dependent malic enzyme 59 kDa isoform	mitochondrial	putative	expressed	Sb01g017790	Sobic.001G201700	-0.391347	5.56534	0.0909242	0.301442	0.34422	0.275243	8	22	339	0.000442693	0.00354146	1	1	1	12	452	0	0.000957946	1	1	1497	0	1497	1495	2	2.33333	7	5	-1.55048	-1.98702	-0.0167428	1497	0.000986485	0.000816448	3.69693	Inf	1.20826
Sobic.001G201800	Chr01	18313423	18316009	similar to Os10g0503300 protein	Sb01g017800	Sobic.001G201800	1.47257	2.50981	0.00677002	0.0633703	0.709421	0.908002	NA	NA	NA	NA	NA	NA	NA	NA	NA	NA	NA	NA	NA	NA	NA	NA	NA	NA	NA	NA	NA	NA	NA	NA	NA	NA	NA	NA	NA	NA	NA
Sobic.001G201900	Chr01	18351235	18358459	similar to Dihydrofolate synthetase/folylpolyglutamate synthetase	putative	expressed	Sb01g017810	Sobic.001G201900	-1.03025	3.43052	0.0095016	0.0789802	0.628074	0.50663	2	12	70	0	0.00606061	1	1	NA	NA	NA	NA	NA	NA	NA	NA	NA	NA	NA	NA	NA	NA	NA	NA	NA	NA	NA	NA	NA	NA	NA	NA
Sobic.001G202400	Chr01	18412236	18415012	similar to Putative steroid membrane binding protein	Sb01g017840	Sobic.001G202400	0.268779	7.55613	0.273528	0.548423	0.261897	0.406708	4	22	181	0.0011554	0.00280731	1	1	4	18	161	0.000295276	0.00312392	-0.0588235	5.6205e-16	549	0	549	549	0	1.25	3	2	-1.59996	-1.3624	0	549	0.000993542	0.000809553	0.89865	3.91295	1.22727
Sobic.001G202600	Chr01	18427598	18431045	similar to Glutamyl-tRNA reductase 1	chloroplast precursor	Sb01g017860	Sobic.001G202600	1.40824	6.51384	0.000572496	0.0134145	0.199906	1.02	16	22	404	0.000558727	0.0127611	1	1	16	16	333	0.000997236	0.0179186	0.977333	0.980681	1389	0	1389	1388	1	1.66667	14	14	-0.190956	0.540142	-0.0643475	1389	0.0032921	0.00429966	0.712171	0.560276	0.765666
Sobic.001G202900	Chr01	18443100	18443699	similar to Putative uncharacterized protein	Sb01g017880	Sobic.001G202900	-0.0777996	4.74917	0.942488	0.97753	0.598591	0.92029	0	18	39	0	0	NA	NA	1	10	60	0	0.00512821	-0.111111	-3.46945e-16	162	0	162	162	0	Inf	1	1	-1.25419	-0.933021	-0.142857	162	0.00123457	0.00205761	0	NA	0.6
Sobic.001G203000	Chr01	18444609	18447165	similar to Putative uncharacterized protein	Sb01g017890	Sobic.001G203000	1.38515	5.91524	0.00080564	0.0168107	0.448226	0.970483	4	22	118	0.00112388	0.00451722	1	1	9	18	133	0.00161572	0.0230763	0.437141	0.485174	480	0	480	480	0	19	4	8	-1.27292	0.393078	0.0862514	480	0.00185606	0.00666336	0.195751	0.695591	0.278547
Sobic.001G203100	Chr01	18447180	18448979	similar to Expressed protein	Sb01g017900	Sobic.001G203100	0.549422	4.75452	0.583015	0.794042	1.30545	1.73018	1	12	45	0	0	1	1	NA	NA	NA	NA	NA	NA	NA	NA	NA	NA	NA	NA	NA	NA	NA	NA	NA	NA	NA	NA	NA	NA	NA	NA
Sobic.001G203200	Chr01	18474034	18477463	similar to Putative uncharacterized protein	Sb01g017910	Sobic.001G203200	-0.0503624	6.58639	0.874138	0.94853	0.578428	0.407133	3	22	70	0.00188142	0	1	1	3	16	53	0.000987167	0	0.308357	0.432432	315	0	315	315	0	1	2	3	0.497612	-0.00838528	0.0240563	315	0.00252044	0.00388007	NA	1.90588	0.649587
Sobic.001G203400	Chr01	18509797	18516191	similar to Putative uncharacterized protein	Sb01g017940	Sobic.001G203400	0.0877467	5.89351	0.691384	0.859123	0.132713	0.495219	NA	NA	NA	NA	NA	NA	NA	NA	NA	NA	NA	NA	NA	NA	NA	NA	NA	NA	NA	NA	NA	NA	NA	NA	NA	NA	NA	NA	NA	NA	NA
Sobic.001G203500	Chr01	18533454	18536259	similar to Putative leaf protein	Sb01g017960	Sobic.001G203500	-0.649755	3.72135	0.00195657	0.0297137	0.120801	0.301183	3	22	99	0.000722504	0	1	1	0	10	12	0	0	NA	NA	42	0	42	42	0	0.166667	2	0	-1.26674	NA	0	42	0.00952381	0	NA	Inf	Inf
Sobic.001G203600	Chr01	18536270	18544339	similar to Putative DNA-binding protein	Sb01g017970	Sobic.001G203600	-0.45722	3.53606	0.0707675	0.26063	0.172922	0.336309	1	22	86	0	0	1	1	2	12	30	0	0	0.333333	0.428571	207	0	207	207	0	Inf	0	2	NA	0.671286	0.166667	207	0	0.00483092	NA	NA	0
Sobic.001G203700	Chr01	18562654	18566508	NA	Sb01g018000	Sobic.001G203700	-0.686953	1.21869	0.336631	0.609909	1.0068	1.53282	NA	NA	NA	NA	NA	NA	NA	NA	NA	NA	NA	NA	NA	NA	NA	NA	NA	NA	NA	NA	NA	NA	NA	NA	NA	NA	NA	NA	NA	NA	NA
Sobic.001G203900	Chr01	18589164	18594526	similar to Monothiol glutaredoxin-S11	Sb01g018010	Sobic.001G203900	-0.362601	6.71521	0.488148	0.733619	0.467056	0.816126	NA	NA	NA	NA	NA	NA	NA	NA	NA	NA	NA	NA	NA	NA	NA	NA	NA	NA	NA	NA	NA	NA	NA	NA	NA	NA	NA	NA	NA	NA	NA
Sobic.001G204000	Chr01	18595766	18598839	similar to Expressed protein	Sb01g018020	Sobic.001G204000	0.11277	6.56914	0.532093	0.763638	0.167772	0.266811	6	22	518	0.000721975	0.00136659	1	1	9	18	247	0.000941146	0	0.466102	0.519451	1554	0	1554	1554	0	3.18182	5	4	-1.05652	-0.667219	0.00938858	1554	0.000795601	0.000791608	Inf	0.767123	1.00504
Sobic.001G204100	Chr01	18604273	18614045	weakly similar to Putative uncharacterized protein	Sb01g018030	Sobic.001G204100	-0.134247	5.40835	0.387942	0.656834	0.133912	0.176703	0	22	134	0	0	NA	NA	2	12	70	0.0010101	0	-0.100917	8.32667e-17	411	0	411	411	0	1.36364	0	1	NA	-0.338491	0	411	0	0.000973236	NA	0	0
Sobic.001G204200	Chr01	18613785	18615409	similar to Acetyltransferase	GNAT family protein	expressed	Sb01g018040	Sobic.001G204200	0.927112	2.1976	0.00363121	0.0435922	0.265349	0.525128	0	10	12	0	0	NA	NA	0	10	30	0	0	NA	NA	30	0	0	0	0	NA	NA	NA	NA	NA	0	30	0	0	NA	NA	NA
Sobic.001G204300	Chr01	18617328	18620279	similar to Putative uncharacterized protein	Sb01g018050	Sobic.001G204300	0.10911	5.04932	0.554517	0.776558	0.214835	0.232064	0	22	230	0	0	NA	NA	0	18	123	0	0	NA	NA	702	0	702	702	0	5.66667	0	0	NA	NA	NA	702	0	0	NA	NA	NA
Sobic.001G204501	Chr01	18660045	18663218	NA	Sb01g018070	Sobic.001G204500	1.51845	1.66181	0.145022	0.391394	1.25607	1.27895	0	18	70	0	0	NA	NA	2	14	99	0.00114007	0.00401629	1	1	306	0	306	305	1	0.473684	0	1	NA	0.333503	0.142857	306	0	0.00140056	0	0	0
Sobic.001G204700	Chr01	18682956	18687507	similar to Expressed protein	Sb01g018080	Sobic.001G204700	-0.492755	1.25225	0.348994	0.621931	0.275851	0.761009	NA	NA	NA	NA	NA	NA	NA	NA	NA	NA	NA	NA	NA	NA	NA	NA	NA	NA	NA	NA	NA	NA	NA	NA	NA	NA	NA	NA	NA	NA	NA
Sobic.001G205000	Chr01	18723526	18725849	similar to Putative uncharacterized protein	Sb01g018110	Sobic.001G205000	-1.54387	3.20108	0.0206272	0.127765	0.623748	0.737264	4	18	134	0	0.00234318	1	1	NA	NA	NA	NA	NA	NA	NA	NA	NA	NA	NA	NA	NA	NA	NA	NA	NA	NA	NA	NA	NA	NA	NA	NA
Sobic.001G205100	Chr01	18727220	18733366	similar to Putative uncharacterized protein OSJNBa0078O01.3	Sb01g018120	Sobic.001G205100	-0.210195	4.60941	0.202634	0.46634	0.115696	0.185114	2	22	270	0.000551705	0	1	1	1	12	228	0	0.00107527	-0.0909091	5.9952e-16	894	0	894	894	0	2.81818	2	3	-1.42961	-0.654052	0.0632184	894	0.000406752	0.00117183	0	Inf	0.347107
Sobic.001G205200	Chr01	18766454	18776916	similar to Expressed protein	Sb01g018130	Sobic.001G205200	-0.0208712	6.84451	0.907626	0.962741	0.152483	0.253951	6	22	1079	0.000210027	0.000453533	1	1	2	12	1116	0.000183615	0	0.612903	0.666667	3453	0	3453	3452	1	1.63077	5	4	-1.79107	-1.84892	-0.0229885	3453	0.000263276	0.000257425	Inf	1.14384	1.02273
Sobic.001G205350	Chr01	18779377	18781275	NA	Sb01g018140	Sobic.001G205300	1.24842	1.12671	0.0958699	0.311012	0.663158	0.895629	NA	NA	NA	NA	NA	NA	NA	NA	NA	NA	NA	NA	NA	NA	NA	NA	NA	NA	NA	NA	NA	NA	NA	NA	NA	NA	NA	NA	NA	NA	NA
Sobic.001G205500	Chr01	18782902	18790794	similar to Putative ATP/GTP binding protein	Sb01g018160	Sobic.001G205500	0.0326448	3.06915	0.941934	0.97743	0.698941	1.07861	NA	NA	NA	NA	NA	NA	NA	NA	NA	NA	NA	NA	NA	NA	NA	NA	NA	NA	NA	NA	NA	NA	NA	NA	NA	NA	NA	NA	NA	NA	NA
Sobic.001G205700	Chr01	18792767	18794927	similar to Putative epoxide hydrolase	Sb01g018180	Sobic.001G205700	0.894082	3.30389	0.0588373	0.233888	0.482171	1.00902	2	16	52	0	0	1	1	1	12	47	0	0	-0.25	-0.142857	288	0	288	288	0	0.444444	2	1	0.782065	1.02859	-0.1	288	0.00324074	0.00185185	NA	NA	1.75
Sobic.001G205800	Chr01	18795961	18798458	similar to Os10g0497900 protein	Sb01g018190	Sobic.001G205800	-0.960464	3.95888	0.0217647	0.131599	0.557146	0.542292	11	16	218	0.00208486	0.0156863	1	1	1	10	10	0	0	1	1	54	0	54	54	0	0	1	1	1.40117	1.22474	-0.130435	54	0.0102881	0.0111111	Inf	Inf	0.925926
Sobic.001G205900	Chr01	18798763	18802478	similar to Prolyl 4-hydroxylase alpha subunit	putative	expressed	Sb01g018200	Sobic.001G205900	-0.250455	4.53866	0.240103	0.511194	0.215493	0.30339	5	22	204	0.0010815	0.0157817	1	1	5	18	63	0	0.0257152	0.649618	0.69152	612	0	612	611	1	1.54545	4	4	2.18825	1.7533	-0.0979123	612	0.00356506	0.00353382	0.613711	Inf	1.00884
Sobic.001G206000	Chr01	18808475	18811149	similar to 1-acyl-sn-glycerol-3-phosphate acyltransferase 1	chloroplast	putative	expressed	Sb01g018210	Sobic.001G206000	0.358073	4.65493	0.0502223	0.213373	0.243959	0.146003	NA	NA	NA	NA	NA	NA	NA	NA	NA	NA	NA	NA	NA	NA	NA	NA	NA	NA	NA	NA	NA	NA	NA	NA	NA	NA	NA	NA	NA	NA	NA
Sobic.001G206100	Chr01	18813072	18826471	NA	Sb01g018220	Sobic.001G206100	-0.0589962	6.15639	0.722229	0.875427	0.142155	0.232998	9	22	443	0.00100906	0.00404899	1	1	5	14	315	0.00035922	0.00323192	0.599045	0.642857	1464	0	1464	1464	0	2.08696	6	4	-0.468529	0.512161	-0.0695173	1464	0.00123365	0.00117747	1.25281	2.80903	1.04771
Sobic.001G206200	Chr01	18836992	18839875	similar to Protochlorophyllide reductase B	chloroplast precursor	Sb01g018230	Sobic.001G206200	1.58276	8.05931	0.0108317	0.0852081	1.19994	1.26861	5	22	197	0	0.00700679	1	1	3	18	331	0.000147652	0.00385936	0.660377	0.692308	1131	0	1131	1131	0	0.583333	4	3	-0.931679	0.217546	-0.0107477	1131	0.000900249	0.00103154	1.81553	0	0.872727
Sobic.001G206300	Chr01	18844481	18846180	similar to Os10g0496000 protein	Sb01g018240	Sobic.001G206300	0.628715	1.12329	0.1368	0.378318	0.585079	0.660076	NA	NA	NA	NA	NA	NA	NA	NA	NA	NA	NA	NA	NA	NA	NA	NA	NA	NA	NA	NA	NA	NA	NA	NA	NA	NA	NA	NA	NA	NA	NA
Sobic.001G206400	Chr01	18846644	18849823	similar to Putative uncharacterized protein	Sb01g018250	Sobic.001G206400	0.393432	0.92475	0.400324	0.666603	0.666784	0.480168	NA	NA	NA	NA	NA	NA	NA	NA	NA	NA	NA	NA	NA	NA	NA	NA	NA	NA	NA	NA	NA	NA	NA	NA	NA	NA	NA	NA	NA	NA	NA
Sobic.001G206500	Chr01	18853236	18870688	similar to Nucleolar complex protein 2 homolog	Sb01g018260	Sobic.001G206500	-0.589384	4.90514	0.00312326	0.0398632	0.15995	0.32865	2	22	292	0	0	1	1	2	12	129	0.00053986	0	-0.100917	8.32667e-17	597	0	597	596	1	1.92308	1	2	-0.999941	-0.771321	0	597	0.000335008	0.00122836	NA	0	0.272727
Sobic.001G206900	Chr01	18885485	18891591	similar to Putative uncharacterized protein	Sb01g018290	Sobic.001G206900	-0.264232	6.36496	0.0603952	0.237438	0.123911	0.0842991	5	22	573	0.000309696	0.00220416	1	1	5	16	342	0.000863863	0	0.661546	0.686286	1833	0	1833	1828	5	2.11364	3	4	0.236246	0.487473	-0.0615443	1833	0.000597354	0.000935668	Inf	0.358501	0.638425
Sobic.001G207500	Chr01	18952593	18956600	similar to Putative uncharacterized protein	Sb01g018350	Sobic.001G207500	0.123546	4.40307	0.405785	0.671117	0.106975	0.0877325	9	22	257	0.00132362	0.00736799	0.91418	0.877323	6	12	317	0.000940157	0.00484174	0.653179	0.703297	978	0	978	978	0	1	8	5	-0.584528	1.81079	0.0662998	978	0.00239822	0.00275911	1.52176	1.40787	0.869198
Sobic.001G207600	Chr01	18966876	18972543	NA	Sb01g018360	Sobic.001G207600	-1.40648	3.73393	0.00821385	0.0717867	0.525772	0.634809	9	18	98	0	0.00918221	1	1	NA	NA	NA	NA	NA	NA	NA	NA	NA	NA	NA	NA	NA	NA	NA	NA	NA	NA	NA	NA	NA	NA	NA	NA
Sobic.001G207700	Chr01	19029297	19033639	similar to Putative uncharacterized protein	Sb01g018380	Sobic.001G207700	0.752187	5.52002	0.0259249	0.14482	0.38328	0.69508	1	22	205	0	0.0023976	1	1	1	14	190	0	0.00306454	0.575758	0.625	918	0	918	918	0	1.88889	1	1	-0.100013	1.1665	-0.0262548	918	0.000356506	0.000583567	0.782369	NA	0.610909
Sobic.001G207800	Chr01	19036746	19040290	similar to Chromosome undetermined scaffold_30	whole genome shotgun sequence	Sb01g018390	Sobic.001G207800	1.28995	5.36257	0.00203964	0.0305215	0.30464	1.09492	10	22	192	0.00112068	0.0142525	1	1	8	16	152	0.000357419	0.00494021	0.229105	0.314655	627	0	627	626	1	1.41176	9	6	-1.01957	-0.464755	-0.0555297	627	0.00371176	0.0033227	2.885	3.13548	1.11709
Sobic.001G208000	Chr01	19044442	19048073	Predicted protein	Sb01g018395	Sobic.001G208000	-0.160639	5.16556	0.763961	0.896899	0.383325	0.732545	NA	NA	NA	NA	NA	NA	NA	NA	NA	NA	NA	NA	NA	NA	NA	NA	NA	NA	NA	NA	NA	NA	NA	NA	NA	NA	NA	NA	NA	NA	NA
Sobic.001G208100	Chr01	19050020	19057409	similar to Alpha-galactosidase precursor	Sb01g018400	Sobic.001G208100	0.455646	7.46577	0.155317	0.406362	0.325675	0.632291	1	22	340	0	0.000790686	1	1	6	18	297	0.000298921	0.00365547	0.678188	0.752066	1083	0	1083	1081	2	0.534091	1	3	-1.1285	-0.936129	-0.0255102	1083	0.000167884	0.000769468	0.216302	0	0.218182
Sobic.001G208200	Chr01	19065766	19069812	similar to Putative alpha-galactosidase	Sb01g018410	Sobic.001G208200	0.114365	5.36285	0.744576	0.887647	0.343433	0.633848	8	22	284	0.00146159	0.0018368	1	1	3	16	260	0.00134791	0	0.346939	0.404255	1098	0	1098	1096	2	0.722222	7	3	-1.14572	-1.44751	-0.0463023	1098	0.00156207	0.00068306	Inf	1.08434	2.28687
Sobic.001G208300	Chr01	19076746	19080901	similar to Putative uncharacterized protein OSJNBa0051D19.4	Sb01g018420	Sobic.001G208300	0.412797	4.30363	0.0481009	0.208384	0.197227	0.314521	3	22	126	0	0.0101255	1	1	4	16	125	0	0.0114537	0.0540541	0.116279	582	0	582	582	0	2.66667	3	3	-0.627851	0.737088	0.0179658	582	0.00143705	0.00234413	0.884037	NA	0.613041
Sobic.001G208500	Chr01	19088973	19090440	similar to Aquaporin TIP3-1	Sb01g018430	Sobic.001G208500	-0.963942	3.53527	0.38269	0.653507	1.26305	1.41067	0	12	29	0	0	NA	NA	NA	NA	NA	NA	NA	NA	NA	NA	NA	NA	NA	NA	NA	NA	NA	NA	NA	NA	NA	NA	NA	NA	NA	NA
Sobic.001G208600	Chr01	19097669	19100265	similar to Protein kinase domain containing protein	expressed	Sb01g018440	Sobic.001G208600	-0.233569	1.52576	0.705413	0.866681	1.36741	0.696727	NA	NA	NA	NA	NA	NA	NA	NA	NA	NA	NA	NA	NA	NA	NA	NA	NA	NA	NA	NA	NA	NA	NA	NA	NA	NA	NA	NA	NA	NA	NA
Sobic.001G208700	Chr01	19108818	19117312	NA	Sb01g018450	Sobic.001G208700	0.140588	7.09678	0.581109	0.793035	0.246107	0.520629	3	22	759	0.000470126	0.00102053	1	1	26	18	428	0.000851392	0.00569002	0.0928609	0.157624	2265	0	2265	2261	4	2.33333	3	10	1.31637	-1.25619	0.113778	2265	0.000626129	0.0011861	0.179354	0.552185	0.52789
Sobic.001G208900	Chr01	19118563	19120416	similar to Putative uncharacterized protein OSJNBa0051D19.20	Sb01g018460	Sobic.001G208900	0.277856	4.30043	0.240167	0.51125	0.229588	0.391885	2	22	107	0.00203187	0.00477074	1	1	2	16	84	0.00226524	0	0.54067	0.550459	339	0	339	338	1	1.875	2	2	0.850483	0.47169	-0.0403361	339	0.00257442	0.00256356	Inf	0.896978	1.00423
Sobic.001G209200	Chr01	19135671	19136988	similar to Putative uncharacterized protein precursor	Sb01g018480	Sobic.001G209200	2.77079	3.44921	2.40746e-07	0.000137537	0.612206	1.02884	0	14	16	0	0	NA	NA	2	14	72	0.00214578	0	0.385965	0.409836	96	0	0	0	0	NA	NA	NA	NA	NA	0	96	0	0	NA	0	NA
Sobic.001G209300	Chr01	19151229	19152344	similar to Putative uncharacterized protein precursor	Sb01g018490	Sobic.001G209300	0.973263	3.03439	0.179817	0.437489	1.02192	1.0624	1	12	28	0	0	1	1	1	14	16	0	0	-0.0909091	5.9952e-16	126	0	126	126	0	1	0	0	NA	NA	NA	126	0	0	NA	NA	NA
Sobic.001G209800	Chr01	19243142	19244249	similar to Putative uncharacterized protein	Sb01g018550	Sobic.001G209800	0.0996037	1.49871	0.798863	0.914383	0.460995	0.65608	NA	NA	NA	NA	NA	NA	NA	NA	NA	NA	NA	NA	NA	NA	NA	NA	NA	NA	NA	NA	NA	NA	NA	NA	NA	NA	NA	NA	NA	NA	NA
Sobic.001G210000	Chr01	19254795	19259349	similar to Expressed protein	Sb01g018570	Sobic.001G210000	-0.75128	3.69727	0.0519936	0.217826	0.298033	0.630256	16	12	309	0.00487236	0.00957738	1	1	NA	NA	NA	NA	NA	NA	NA	NA	NA	NA	NA	NA	NA	NA	NA	NA	NA	NA	NA	NA	NA	NA	NA	NA
Sobic.001G210300	Chr01	19303247	19304101	similar to Ripening-related protein 3 precursor	Sb01g018600	Sobic.001G210300	1.78466	3.81047	0.0764863	0.271939	1.52797	1.82994	NA	NA	NA	NA	NA	NA	NA	0	12	28	0	0	NA	NA	NA	NA	NA	NA	NA	NA	NA	NA	NA	NA	NA	NA	NA	NA	NA	NA	NA
[truncated: 23,311 more rows]
[truncated: 1 more columns]
