# Supplementary material for: The Road to Sorghum Domestication: Evidence From Nucleotide Diversity and Gene Expression Patterns
Source: Front Plant Sci. 2021 Aug 30;12:666075. doi: 10.3389/fpls.2021.666075 (PMC8435843; doi:10.3389/fpls.2021.666075)
Supplement: Supplementary file 1 [file Data_Sheet_1.zip › TableS3.xlsx]

## Sheet: Feuil1
Table S3. Differentially expressed genes between wild and domesticated sorghum previously identified in other studies
Gene ID V3.1	Gene ID V1.4	Gene ID V2.1	Sbicv3_1_Protein	Report(s) of selection signature or functional involvement	Candidate gene function	Type of selection signature detected	logFC	logCPM	PValue	FDR
Sobic.001G010900	Sb01g001070	Sobic.001G010900	similar to Monothiol glutaredoxin-S7	Lai et al., 2018	NA	Improvement	1.74748	5.01958	1.21752e-06	0.000315863
Sobic.001G019300	Sb01g001880	Sobic.001G019300	similar to Putative uncharacterized protein	Mace et al., 2013	NA	domestication	1.55531	5.71873	0.000184308	0.00639903
Sobic.001G051500	Sb01g004730	Sobic.001G051500	similar to DEAD-box ATP-dependent RNA helicase 27	Mace et al., 2013 ; Lai et al., 2018	NA	Improvement	-0.637491	4.76816	0.000118045	0.00494786
Sobic.001G092600	Sb01g008350	Sobic.001G092600	similar to Putative uncharacterized protein	Lai et al., 2018	NA	domestication (wild vs improved) ; improvement	-2.30772	2.97104	0.000194516	0.00654292
Sobic.001G093500	Sb01g008400	Sobic.001G093500	similar to Putative uncharacterized protein	Lai et al., 2018	NA	Improvement	2.52183	8.54659	1.52863e-05	0.00137231
Sobic.001G100000	Sb01g008940	Sobic.001G100000	similar to Glucose-1-phosphate adenylyltransferase	Lai et al., 2018 ; Rhodes et al., 2017	Starch; grain composition	Improvement	2.14576	7.75786	0.000150507	0.0056971
Sobic.001G116000	Sb01g010240	Sobic.001G116000	similar to Putative GTP-binding protein	Lai et al., 2018	NA	Improvement	-1.01951	6.40643	0.000101257	0.00444055
Sobic.001G128600	Sb01g011280	Sobic.001G128600	similar to Os03g0695500 protein	Lai et al., 2018	NA	Improvement	1.98047	6.15926	4.98756e-05	0.00279372
Sobic.001G130000	Sb01g011400	Sobic.001G130000	similar to Expressed protein	Lai et al., 2018	NA	Improvement	1.37043	4.69922	6.14791e-07	0.000229578
Sobic.001G240000	Sb01g021250	Sobic.001G240000	similar to Putative ribosomal protein L28	Mace et al., 2013 ; Lai et al., 2018	NA	domestication (wild vs landrace and wild vs improved)	1.87095	5.6864	5.6611e-05	0.00301999
Sobic.001G293800	Sb01g028700	Sobic.001G293800	similar to Glycosyl hydrolase family 14 protein, expressed	Rhodes et al., 2017	grain composition	NA	1.33841	5.22919	0.000373144	0.00976
Sobic.001G308800	Sb01g030120	Sobic.001G308800	similar to Rhodanese	Lai et al., 2018	NA	domestication (wild vs landrace)	1.31162	4.6449	4.22832e-05	0.00251718
Sobic.001G314200	Sb01g030550	Sobic.001G314200	similar to Putative uncharacterized protein	Mace et al., 2013	NA	domestication	1.87562	4.90385	9.69914e-06	0.00103933
Sobic.001G314400	Sb01g030570	Sobic.001G314400	similar to MADS-box transcription factor TaAGL7	Mace et al., 2013 ; Lai et al., 2018 ; Rhodes et al., 2014	polyphenols	domestication (wild vs landrace)	2.02229	4.77539	0.00011202	0.00478303
Sobic.001G407600	Sb01g038500	Sobic.001G407600	similar to Fatty acid desaturase	Mace et al., 2013 ; Lai et al., 2018 ; Rhodes et al., 2017	grain composition	domestication (wild vs landrace)	1.99906	8.47292	1.71493e-07	0.000113752
Sobic.001G414000	Sb01g039000	Sobic.001G414000	similar to Protein kinase	Mace et al., 2013 ; Lai et al., 2018	NA	domestication (wild vs landrace and wild vs improved) ; improvement	1.51596	4.13718	2.86283e-05	0.00201344
Sobic.001G425400	Sb01g039980	Sobic.001G425400	similar to Fructose-1	Mace et al., 2013 ; Lai et al., 2018	NA	domestication (wild vs landrace)	1.72559	6.6799	6.12763e-06	0.000803306
Sobic.001G450500	Sb01g042350	Sobic.001G450500	similar to Putative uncharacterized protein	Lai et al., 2018	NA	domestication (wild vs landrace and wild vs improved)	1.50223	1.27115	0.00027212	0.00803193
Sobic.001G512500	Sb01g047820	Sobic.001G512500	similar to Putative uncharacterized protein	Mace et al., 2013 ; Lai et al., 2018	NA	domestication (wild vs landrace and wild vs improved)	1.32103	5.59985	6.31587e-05	0.0032362
Sobic.001G530900	Sb01g049380	Sobic.001G530900	NA	Mace et al., 2013 ; Lai et al., 2018	NA	domestication (wild vs landrace)	0.951807	5.02661	8.74339e-05	0.00407103
Sobic.002G051100	Sb02g004280	Sobic.002G051100	similar to Putative uncharacterized protein	Lai et al., 2018	NA	domestication (wild vs improved)	1.54159	6.23221	8.64562e-06	0.000973966
Sobic.002G080100	Sb02g006680	Sobic.002G080100	similar to GRAB1 protein	Rhodes et al., 2017	grain composition	NA	1.21949	4.23862	9.25e-06	0.00101
Sobic.002G172700	Sb02g022170	Sobic.002G172700	similar to Apospory-associated protein C-like	Lai et al., 2018	NA	domestication (wild vs improved) ; improvement	1.6683	6.69173	0.000381481	0.00990725
Sobic.002G209600	Sb02g025370	Sobic.002G209600	similar to Putative uncharacterized protein	Lai et al., 2018	NA	domestication (wild vs improved)	0.991529	4.75296	0.000380979	0.00990466
Sobic.002G226400	Sb02g026680	Sobic.002G226400	similar to Putative uncharacterized protein	Mace et al., 2013	NA	domestication	1.79251	5.87793	2.21584e-11	1.82038e-07
Sobic.002G293000	Sb02g032400	Sobic.002G293000	similar to INDETERMINATE-related protein 7	Rhodes et al., 2014	polyphenols	NA	2.32842	4.52375	0.000194859	0.00654
Sobic.002G314200	Sb02g034360	Sobic.002G314200	similar to Putative uncharacterized protein	Lai et al., 2018	NA	Improvement	2.78378	3.85591	0.000191078	0.0065365
Sobic.002G374600	Sb02g039230	Sobic.002G374600	similar to Beta-ketoacyl-ACP synthase	Mace et al., 2013 ; Lai et al., 2018	NA	domestication (wild vs landrace)	1.35649	8.03917	4.38573e-07	0.000186363
Sobic.002G412100	Sb02g042480	Sobic.002G412100	similar to Putative uncharacterized protein P0470D12.115	Lai et al., 2018	NA	domestication (wild vs improved) ; improvement	2.18525	4.46926	0.000205492	0.00678625
Sobic.002G414400	Sb02g042680	Sobic.002G414400	similar to Putative uncharacterized protein	Mace et al., 2013 ; Lai et al., 2018	NA	domestication (wild vs landrace and wild vs improved) ; improvement	2.2586	6.65621	3.7082e-06	0.000582117
Sobic.002G426400	Sb02g043690	Sobic.002G426400	similar to Lon protease homolog 2	Mace et al., 2013 ; Lai et al., 2018	NA	domestication (wild vs landrace and wild vs improved) ; improvement	-0.937447	5.03762	2.46171e-05	0.00182196
Sobic.002G430100	Sb02g043980	Sobic.002G430100	similar to Putative omega-3 fatty acid desaturase	Rhodes et al., 2017	grain composition	NA	2.14262	5.28722	0.00012779	0.00515007
Sobic.003G015600	Sb03g001550	Sobic.003G015600	similar to Os01g0220200 protein	Mace et al., 2013	NA	Improvement	0.959684	6.75178	3.68695e-05	0.00237606
Sobic.003G108600	Sb03g009120	Sobic.003G108600	similar to Putative uncharacterized protein	Lai et al., 2018	NA	domestication (wild vs landrace and wild vs improved)	0.903127	5.827	9.02642e-05	0.00411972
Sobic.003G159101	Sb03g013850	Sobic.003G159100	NA	Mace et al., 2013 ; Lai et al., 2018	NA	domestication (wild vs landrace)	4.28533	4.81739	2.93773e-05	0.00205109
Sobic.003G159700	Sb03g013910	Sobic.003G159700	similar to Central motor kinesin 1	Lai et al., 2018	NA	domestication (wild vs landrace)	-1.24431	5.61196	0.000152528	0.0057044
Sobic.003G182600	NA	NA	NA	Lai et al., 2018	NA	domestication (wild vs landrace and wild vs improved)	0.777811	4.3781	0.000253966	0.00768702
Sobic.003G185900	Sb03g025100	Sobic.003G185900	similar to Putative uncharacterized protein OSJNBa0066C06.19	Mace et al., 2013 ; Lai et al., 2018	NA	domestication (wild vs landrace)	1.92089	7.16158	4.58256e-05	0.00263895
Sobic.003G271900	Sb03g032400	Sobic.003G271900	similar to Putative uncharacterized protein P0684B02.24-1	Mace et al., 2013 ; Lai et al., 2018	NA	domestication (wild vs landrace)	1.34294	5.16248	7.09213e-06	0.000878355
Sobic.003G276500	Sb03g032840	Sobic.003G276500	similar to Voltage-dependent anion channel protein 2	Lai et al., 2018	NA	domestication (wild vs improved) ; improvement	-1.26359	3.71938	0.000145028	0.00556863
Sobic.003G313000	Sb03g036090	Sobic.003G313000	similar to Putative uncharacterized protein	Lai et al., 2018	NA	domestication (wild vs improved) ; improvement	3.1891	6.96282	0.000112336	0.00478303
Sobic.003G352000	Sb03g039450	Sobic.003G352000	NA	Mace et al., 2013	NA	domestication	2.16275	6.13389	0.000280668	0.00818426
Sobic.004G039400	Sb04g003390	Sobic.004G039400	similar to Eukaryotic initiation factor 4A-1	Shakoor et al., 2014	Sucrose pathway	NA	-0.679277	7.51692	0.000107346	0.00462526
Sobic.004G272100	Sb04g030950	Sobic.004G272100	similar to Phosphoribulokinase	Lai et al., 2018	NA	domestication (wild vs landrace)	1.8621	9.04808	0.000360658	0.00959904
Sobic.004G272700	Sb04g031010	Sobic.004G272700	similar to 4-coumarate-CoA ligase 2	Lai et al., 2018 ; Shakoor et al., 2014 ; Rhodes et al., 2017	Phenylpropanoyl monolignol pathway; grain composition	domestication (wild vs landrace)	1.48173	3.4538	0.000335135	0.00917749
Sobic.004G308700	Sb04g034130	Sobic.004G308700	similar to Putative light-harvesting chlorophyll-a/b protein of photosystem I	Mace et al., 2013 ; Lai et al., 2018	NA	domestication (wild vs landrace) ; Improvement	2.30591	7.07663	7.25741e-06	0.000889881
Sobic.004G337900	Sb04g036550	Sobic.004G337900	similar to Epsin-like	Mace et al., 2013 ; Lai et al., 2018	NA	domestication (wild vs landrace)	-1.0496	7.25839	0.000150946	0.0056971
Sobic.005G088400	Sb05g007210	Sobic.005G088400	similar to Cytochrome P450 84A1, putative, expressed	Shakoor et al., 2014	Phenylpropanoyl monolignol pathway	NA	3.07739	2.58673	0.000364449	0.00963758
Sobic.006G060200	Sb06g014840	Sobic.006G060200	weakly similar to OSIGBa0113L04.7 protein	Mace et al., 2013 ; Lai et al., 2018	NA	domestication (wild vs landrace)	2.13124	6.11593	5.89772e-05	0.00309505
Sobic.006G067700	Sb06g015430	Sobic.006G067700	similar to H0321H01.14 protein	Morris et al., 2013 ; Hilley et al., 2017	internode length	NA	-0.952763	5.9023	9.11195e-05	0.00414342
Sobic.006G074500	Sb06g016180	Sobic.006G074500	similar to OSIGBa0092M08.4 protein	Lai et al., 2018	NA	Improvement	1.44713	4.5575	9.26287e-05	0.00418886
Sobic.006G097500	Sb06g018220	Sobic.006G097500	similar to Os04g0448900 protein	Lai et al., 2018	NA	domestication (wild vs landrace)	1.76049	8.29719	0.000106236	0.0046073
Sobic.006G105900	Sb06g018880	Sobic.006G105900	similar to Glyceraldehyde-3-phosphate dehydrogenase A, chloroplast precursor	Rhodes et al., 2017	grain composition	NA	2.80204	9.29899	0.000299459	0.00851
Sobic.006G122500	Sb06g020290	Sobic.006G122500	similar to H0510A06.4 protein	Mace et al., 2013	NA	Domestication-improvement	1.89022	2.66427	2.57547e-05	0.00187242
Sobic.006G131800	Sb06g021170	Sobic.006G131800	similar to H0522A01.9 protein	Mace et al., 2013 ; Lai et al., 2018	NA	domestication (wild vs landrace)	1.26369	6.95688	4.28272e-07	0.000186363
Sobic.006G272900	Sb06g033440	Sobic.006G272900	similar to Glutathione peroxidase-like protein GPX15Hv	Mace et al., 2013 ; Lai et al., 2018	NA	domestication (wild vs landrace) ; Improvement	2.80046	3.72025	0.000105775	0.00459775
Sobic.007G004100	NA	NA	NA	Lai et al., 2018	NA	domestication (wild vs landrace)	1.12619	3.51495	0.000248763	0.00761615
Sobic.007G016600	Sb07g001450	Sobic.007G016600	similar to Putative uncharacterized protein	Lai et al., 2018	NA	domestication (wild vs landrace)	2.03233	4.67989	3.64806e-05	0.00237606
Sobic.007G029300	Sb07g002550	Sobic.007G029300	similar to Putative uncharacterized protein	Rhodes et al., 2017	grain composition	NA	2.47635	3.84221	5.79e-06	0.000788
Sobic.007G069700	Sb07g005510	Sobic.007G069700	weakly similar to H0714H04.9 protein	Mace et al., 2013 ; Lai et al., 2018	NA	domestication (wild vs landrace and wild vs improved)	-1.07149	7.12243	6.92762e-05	0.00344462
Sobic.007G140800	Sb07g021640	Sobic.007G140800	similar to Omega-6 fatty acid desaturase, chloroplast precursor	Rhodes et al., 2017	grain composition	NA	1.28882	6.26233	0.000376368	0.00983
Sobic.007G162300	Sb07g023540	Sobic.007G162300	similar to Monothiol glutaredoxin-S10 precursor	Mace et al., 2013 ; Lai et al., 2018	NA	domestication	0.915693	4.77481	0.000200797	0.0066786
Sobic.007G165500	Sb07g023840	Sobic.007G165500	NA	Rhodes et al., 2014	polyphenols	NA	1.59975	6.33996	7.31e-08	9.01e-05
Sobic.007G207800	Sb07g027500	Sobic.007G207800	similar to Thylakoid lumen protein	Lai et al., 2018	NA	Improvement	2.10385	5.53085	4.15068e-05	0.002489
Sobic.009G043700	Sb09g003700	Sobic.009G043700	similar to Glutathione S-transferase 4	Rhodes et al., 2014 ; Lai et al., 2018	polyphenols	domestication (wild vs landrace)	2.12063	2.11666	0.000127427	0.00515
Sobic.009G130700	Sb09g019720	Sobic.009G130700	similar to Putative uncharacterized protein	Lai et al., 2018	NA	Improvement	2.18823	6.40991	1.9197e-05	0.00158768
Sobic.009G153200	Sb09g021670	Sobic.009G153200	NA	Mace et al., 2013 ; Lai et al., 2018	NA	domestication (wild vs landrace)	1.6634	2.28973	0.000372496	0.00975615
Sobic.009G202400	Sb09g025990	Sobic.009G202400	weakly similar to Putative uncharacterized protein P0483D07.9	Mace et al., 2013	NA	domestication	2.38431	2.70338	1.02731e-06	0.000294388
Sobic.010G000500	Sb10g000230	Sobic.010G000500	similar to Plastocyanin	Mace et al., 2013	NA	domestication	2.46056	9.70631	1.55797e-06	0.000354516
Sobic.010G277600	Sb10g031120	Sobic.010G277600	similar to Plastid high chlorophyll fluorescence 136 precursor	Lai et al., 2018	NA	domestication (wild vs landrace and wild vs improved)	1.67573	6.8045	3.10682e-05	0.00212514
