# Supplementary material for: The Road to Sorghum Domestication: Evidence From Nucleotide Diversity and Gene Expression Patterns
Source: Front Plant Sci. 2021 Aug 30;12:666075. doi: 10.3389/fpls.2021.666075 (PMC8435843; doi:10.3389/fpls.2021.666075)
Supplement: Supplementary file 1 [file Data_Sheet_1.zip › TableS4.xlsx]

## Sheet: Feuil1
Table S4. Annotation, expression and nucleotide statistics for genes differentially expressed between domesticated and wild sorghum at 0.01 FDR
Gene-ID-V3.1 1	chr 2	start 3	end 4	Sbicv3_1_Protein 5	v1.4 6	V2.1 7	logFC 8	logCPM 9	PValue 10	FDR 11	CV.CULT 12	CV.WILD 13	BiAllelic_SNP.CULT 14	Sorghum_bicolor_nb_sequence.CULT 15	Sorghum_bicolor_nb_complete_site.CULT 16	Sorghum_bicolor_piN.CULT 17	Sorghum_bicolor_piS.CULT 18	Sorghum_bicolor_Fit.CULT 19	Sorghum_bicolor_WeirCockerham84_Fit.CULT 20	BiAllelic_SNP.WILD 21	Sorghum_bicolor_nb_sequence.WILD 22	Sorghum_bicolor_nb_complete_site.WILD 23	Sorghum_bicolor_piN.WILD 24	Sorghum_bicolor_piS.WILD 25	Sorghum_bicolor_Fit.WILD 26	Sorghum_bicolor_WeirCockerham84_Fit.WILD 27	n.sites.x 28	n.gaps 29	n.unknowns 30	n.valid.sites 31	n.polyallelic.sites 32	trans.transv.ratio 33	sites_cult 34	sites_wild 35	Tajima.D_cult 36	Tajima.D_wild 37	cult.wild_fst 38	n.sites.y 39	nuc.div.cult 40	nuc.div.wild 41	ratio.piS.crop.wild 42	ratio.piN.crop.wild 43	ratio.nuc.div.crop.wild 44
Sobic.008G072550	NA	NA	NA	NA	NA	NA	7.42236	0.471895	2.50429e-15	6.17208e-11	3.31662	0.785117	NA	NA	NA	NA	NA	NA	NA	NA	NA	NA	NA	NA	NA	NA	NA	NA	NA	NA	NA	NA	NA	NA	NA	NA	NA	NA	NA	NA	NA	NA	NA
ARCAD_BFF.18490	NA	NA	NA	NA	NA	NA	8.31072	1.2475	1.14329e-14	1.40888e-10	3.31662	0.925976	NA	NA	NA	NA	NA	NA	NA	NA	NA	NA	NA	NA	NA	NA	NA	NA	NA	NA	NA	NA	NA	NA	NA	NA	NA	NA	NA	NA	NA	NA	NA
Sobic.002G226400	Chr02	61818385	61819252	similar to Putative uncharacterized protein	Sb02g026680	Sobic.002G226400	1.79251	5.87793	2.21584e-11	1.82038e-07	0.422765	0.372447	1	22	38	0	0	1	1	2	14	70	0.00326272	0.00295567	0.311475	0.37931	246	0	246	246	0	3.5	1	1	1.31992	0.703723	-0.133333	246	0.0021777	0.00193573	0	0	1.125
Sobic.003G437600	Chr03	73796904	73808113	similar to Thioredoxin M-like	Sb03g046830	Sobic.003G437600	3.9402	7.08189	4.1954e-10	2.58499e-06	0.295793	1.15376	0	22	68	0	0	NA	NA	3	18	81	0	0.0117912	0.0455675	0.111742	282	0	282	282	0	2.2	0	2	NA	0.325755	0.408163	282	0	0.00285658	0	NA	0
ARCAD_BFF.13014	NA	NA	NA	NA	NA	NA	11.0646	2.58877	8.42483e-10	3.69413e-06	NA	1.72856	NA	NA	NA	NA	NA	NA	NA	NA	NA	NA	NA	NA	NA	NA	NA	NA	NA	NA	NA	NA	NA	NA	NA	NA	NA	NA	NA	NA	NA	NA	NA
Sobic.003G173032	NA	NA	NA	NA	NA	NA	3.33945	3.11419	8.99327e-10	3.69413e-06	0.64679	0.937334	NA	NA	NA	NA	NA	NA	NA	NA	NA	NA	NA	NA	NA	NA	NA	NA	NA	NA	NA	NA	NA	NA	NA	NA	NA	NA	NA	NA	NA	NA	NA
ARCAD_BFF.38912	NA	NA	NA	NA	NA	NA	5.85543	5.55236	1.60497e-09	5.65086e-06	1.02772	1.47492	NA	NA	NA	NA	NA	NA	NA	NA	NA	NA	NA	NA	NA	NA	NA	NA	NA	NA	NA	NA	NA	NA	NA	NA	NA	NA	NA	NA	NA	NA	NA
Sobic.002G206750	Chr02	59828774	59829037	similar to S-adenosylmethionine decarboxylase uORF	Sb02g025120	v2.1_None	-2.81613	4.12954	3.2046e-09	9.87258e-06	0.496211	0.847743	0	12	24	0	0	NA	NA	NA	NA	NA	NA	NA	NA	NA	NA	NA	NA	NA	NA	NA	NA	NA	NA	NA	NA	NA	NA	NA	NA	NA	NA
ARCAD_BFF.33315	NA	NA	NA	NA	NA	NA	10.0068	1.54826	4.09273e-09	1.12077e-05	NA	0.932981	NA	NA	NA	NA	NA	NA	NA	NA	NA	NA	NA	NA	NA	NA	NA	NA	NA	NA	NA	NA	NA	NA	NA	NA	NA	NA	NA	NA	NA	NA	NA
Sobic.007G066908	NA	NA	NA	NA	NA	NA	8.25851	2.06382	1.20407e-08	2.96754e-05	1.80641	1.05243	NA	NA	NA	NA	NA	NA	NA	NA	NA	NA	NA	NA	NA	NA	NA	NA	NA	NA	NA	NA	NA	NA	NA	NA	NA	NA	NA	NA	NA	NA	NA
Sobic.004G327800	Chr04	66243376	66244216	similar to Cytochrome b5 domain-containing protein-like	Sb04g035710	Sobic.004G327800	1.47698	5.67424	1.9272e-08	3.964e-05	0.433514	0.255376	2	20	31	0.00269394	0	1	1	1	14	72	0	0.0100334	0.142857	0.217391	198	0	198	198	0	0.571429	2	1	-1.46629	0.703723	0.414079	198	0.00213244	0.002405	0	Inf	0.886667
Sobic.002G322300	Chr02	69367915	69369096	similar to Putative uncharacterized protein	Sb02g034990	Sobic.002G322300	-2.03163	3.33874	1.93005e-08	3.964e-05	0.406348	0.503184	0	14	123	0	0	NA	NA	NA	NA	NA	NA	NA	NA	NA	NA	NA	NA	NA	NA	NA	NA	NA	NA	NA	NA	NA	NA	NA	NA	NA	NA
ARCAD_BFF.28770	NA	NA	NA	NA	NA	NA	3.31929	3.2923	3.47581e-08	6.00179e-05	0.743258	1.12665	NA	NA	NA	NA	NA	NA	NA	NA	NA	NA	NA	NA	NA	NA	NA	NA	NA	NA	NA	NA	NA	NA	NA	NA	NA	NA	NA	NA	NA	NA	NA
Sobic.004G069850	NA	NA	NA	NA	NA	NA	1.36133	6.89297	3.53516e-08	6.00179e-05	0.33086	0.363487	NA	NA	NA	NA	NA	NA	NA	NA	NA	NA	NA	NA	NA	NA	NA	NA	NA	NA	NA	NA	NA	NA	NA	NA	NA	NA	NA	NA	NA	NA	NA
Sobic.002G128900	Chr02	17980251	17986085	similar to Putative uncharacterized protein	Sb02g011120	Sobic.002G128900	1.28695	4.06236	3.6528e-08	6.00179e-05	0.232499	0.348384	0	22	47	0	0	NA	NA	0	18	44	0	0	NA	NA	192	0	192	192	0	0.272727	0	0	NA	NA	NA	192	0	0	NA	NA	NA
ARCAD_BFF.38750	NA	NA	NA	NA	NA	NA	6.01327	10.8648	4.01644e-08	6.18683e-05	1.0005	1.551	NA	NA	NA	NA	NA	NA	NA	NA	NA	NA	NA	NA	NA	NA	NA	NA	NA	NA	NA	NA	NA	NA	NA	NA	NA	NA	NA	NA	NA	NA	NA
Sobic.003G026700	Chr03	2254987	2257469	similar to Os01g0202500 protein	Sb03g002510	Sobic.003G026700	8.77015	11.6794	4.56339e-08	6.29121e-05	1.84049	2.22018	0	10	11	0	0	NA	NA	2	12	12	0.0063358	0.017192	-0.0909091	5.9952e-16	36	0	36	36	0	1.33333	0	1	NA	-0.406935	0	36	0	0.00925926	0	0	0
ARCAD_BFF.7895	NA	NA	NA	NA	NA	NA	8.26551	-0.124033	4.59473e-08	6.29121e-05	NA	1.04077	NA	NA	NA	NA	NA	NA	NA	NA	NA	NA	NA	NA	NA	NA	NA	NA	NA	NA	NA	NA	NA	NA	NA	NA	NA	NA	NA	NA	NA	NA	NA
Sobic.003G173116	NA	NA	NA	NA	NA	NA	4.1175	4.29292	5.60452e-08	7.26994e-05	0.825737	1.82039	NA	NA	NA	NA	NA	NA	NA	NA	NA	NA	NA	NA	NA	NA	NA	NA	NA	NA	NA	NA	NA	NA	NA	NA	NA	NA	NA	NA	NA	NA	NA
Sobic.007G165500	Chr07	60022285	60028316	NA	Sb07g023840	Sobic.007G165500	1.59975	6.33996	7.30828e-08	9.00599e-05	0.378341	0.464289	5	22	245	0.00186721	0.000969673	1	1	9	18	259	0.000619234	0.00344504	0.142517	0.222222	1044	0	1044	1039	5	1.04	5	4	-1.12235	0.330096	0.0197555	1044	0.00121909	0.0015242	0.281469	3.01535	0.799819
Sobic.005G093101	NA	NA	NA	NA	NA	NA	8.92156	0.489886	8.97699e-08	0.000101878	NA	1.05431	NA	NA	NA	NA	NA	NA	NA	NA	NA	NA	NA	NA	NA	NA	NA	NA	NA	NA	NA	NA	NA	NA	NA	NA	NA	NA	NA	NA	NA	NA	NA
ARCAD_BFF.38726	NA	NA	NA	NA	NA	NA	7.39944	4.12853	9.42524e-08	0.000101878	1.25299	2.13079	NA	NA	NA	NA	NA	NA	NA	NA	NA	NA	NA	NA	NA	NA	NA	NA	NA	NA	NA	NA	NA	NA	NA	NA	NA	NA	NA	NA	NA	NA	NA
Sobic.007G204400	Chr07	63503658	63504481	NA	Sb07g027180	Sobic.007G204400	2.08941	3.07496	1.09783e-07	0.000101878	0.397257	0.735539	1	14	22	0	0.035964	1	1	3	18	37	0	0	0.207048	0.296703	141	0	141	140	1	0.4	0	0	NA	NA	NA	141	0	0	Inf	NA	NA
ARCAD_BFF.38935	NA	NA	NA	NA	NA	NA	5.15271	5.20867	1.10348e-07	0.000101878	1.00137	1.35902	NA	NA	NA	NA	NA	NA	NA	NA	NA	NA	NA	NA	NA	NA	NA	NA	NA	NA	NA	NA	NA	NA	NA	NA	NA	NA	NA	NA	NA	NA	NA
Sobic.003G168300	NA	NA	NA	NA	NA	NA	3.25295	2.68955	1.11929e-07	0.000101878	0.681795	1.06286	NA	NA	NA	NA	NA	NA	NA	NA	NA	NA	NA	NA	NA	NA	NA	NA	NA	NA	NA	NA	NA	NA	NA	NA	NA	NA	NA	NA	NA	NA	NA
Sobic.001G260550	NA	NA	NA	NA	NA	NA	8.40375	10.3173	1.14133e-07	0.000101878	1.2668	2.65372	NA	NA	NA	NA	NA	NA	NA	NA	NA	NA	NA	NA	NA	NA	NA	NA	NA	NA	NA	NA	NA	NA	NA	NA	NA	NA	NA	NA	NA	NA	NA
ARCAD_BFF.3003	NA	NA	NA	NA	NA	NA	8.85123	7.22411	1.14501e-07	0.000101878	1.22948	2.68402	NA	NA	NA	NA	NA	NA	NA	NA	NA	NA	NA	NA	NA	NA	NA	NA	NA	NA	NA	NA	NA	NA	NA	NA	NA	NA	NA	NA	NA	NA	NA
Sobic.K044407	NA	NA	NA	NA	NA	NA	5.68237	13.7297	1.15742e-07	0.000101878	1.05221	1.4427	NA	NA	NA	NA	NA	NA	NA	NA	NA	NA	NA	NA	NA	NA	NA	NA	NA	NA	NA	NA	NA	NA	NA	NA	NA	NA	NA	NA	NA	NA	NA
Sobic.003G371600	Chr03	68730882	68743078	NA	Sb03g041230	Sobic.003G371600	2.34029	3.01467	1.28577e-07	0.000105895	0.420102	0.767177	NA	NA	NA	NA	NA	NA	NA	2	10	45	0.00512492	0.0114943	0.5	0.578947	NA	NA	NA	NA	NA	NA	NA	NA	NA	NA	NA	NA	NA	NA	NA	NA	NA
Sobic.003G139700	Chr03	13577770	13580361	weakly similar to Putative uncharacterized protein	Sb03g011900	Sobic.003G139700	2.31194	5.19159	1.289e-07	0.000105895	0.434018	0.88365	2	12	107	0	0.0100233	0.72093	0.761905	1	14	243	0.00025048	0	-0.0769231	-4.53341e-16	708	0	708	708	0	1.41176	1	0	-0.933021	NA	0	708	0.00047081	0	Inf	0	Inf
Sobic.001G098600	Chr01	7564826	7566576	similar to Putative uncharacterized protein 110K5.12	Sb01g008810	Sobic.001G098600	2.02442	4.75771	1.3663e-07	0.000107547	0.34104	0.996402	0	14	22	0	0	NA	NA	0	10	63	0	0	NA	NA	156	0	0	0	0	NA	NA	NA	NA	NA	0	156	0	0	NA	NA	NA
Sobic.003G172966	NA	NA	NA	NA	NA	NA	3.56977	4.84216	1.4322e-07	0.000107547	0.959705	1.37954	NA	NA	NA	NA	NA	NA	NA	NA	NA	NA	NA	NA	NA	NA	NA	NA	NA	NA	NA	NA	NA	NA	NA	NA	NA	NA	NA	NA	NA	NA	NA
ARCAD_BFF.4912	NA	NA	NA	NA	NA	NA	10.4626	1.99054	1.46088e-07	0.000107547	NA	1.31795	NA	NA	NA	NA	NA	NA	NA	NA	NA	NA	NA	NA	NA	NA	NA	NA	NA	NA	NA	NA	NA	NA	NA	NA	NA	NA	NA	NA	NA	NA	NA
Sobic.004G339700	Chr04	67150584	67154153	similar to Peroxisomal membrane protein-like	Sb04g036720	Sobic.004G339700	-1.05161	5.28924	1.51265e-07	0.000107547	0.240269	0.242158	3	18	437	0	0.00130254	0.827279	0.817259	2	12	50	0	0	0.6	0.666667	423	0	423	423	0	1	0	1	NA	-0.338491	0	423	0	0.000945626	Inf	NA	0
ARCAD_BFF.3335	NA	NA	NA	NA	NA	NA	4.65961	2.01186	1.546e-07	0.000107547	1.1079	1.28395	NA	NA	NA	NA	NA	NA	NA	NA	NA	NA	NA	NA	NA	NA	NA	NA	NA	NA	NA	NA	NA	NA	NA	NA	NA	NA	NA	NA	NA	NA	NA
Sobic.004G215800	Chr04	56565003	56569173	NA	Sb04g026100	Sobic.004G215800	1.95395	5.03271	1.57091e-07	0.000107547	0.298135	0.849326	2	12	63	0	0	1	1	3	14	107	0.00106879	0.00710515	0.487805	0.535714	372	0	372	371	1	0.467742	1	2	-1.00623	0.47169	0.23622	372	0.000768049	0.00233615	0	0	0.328767
Sobic.001G407600	Chr01	69162600	69165731	similar to Fatty acid desaturase	Sb01g038500	Sobic.001G407600	1.99906	8.47292	1.71493e-07	0.000113752	0.397693	0.707183	7	22	289	0	0.0063908	1	1	4	18	283	0.000334001	0.00220633	-0.125	-0.0666667	882	0	882	882	0	1.4	1	2	-1.1285	-1.3624	0	882	0.000206143	0.000503905	2.89657	0	0.409091
ARCAD_BFF.33182	NA	NA	NA	NA	NA	NA	11.4654	2.9817	1.75387e-07	0.000113752	NA	2.34545	NA	NA	NA	NA	NA	NA	NA	NA	NA	NA	NA	NA	NA	NA	NA	NA	NA	NA	NA	NA	NA	NA	NA	NA	NA	NA	NA	NA	NA	NA	NA
Sobic.005G186600	NA	NA	NA	NA	NA	NA	6.80012	1.71402	1.81792e-07	0.000114883	1.43045	1.58179	NA	NA	NA	NA	NA	NA	NA	NA	NA	NA	NA	NA	NA	NA	NA	NA	NA	NA	NA	NA	NA	NA	NA	NA	NA	NA	NA	NA	NA	NA	NA
ARCAD_BFF.38790	NA	NA	NA	NA	NA	NA	5.41554	12.0941	2.14941e-07	0.000132436	1.10995	1.40006	NA	NA	NA	NA	NA	NA	NA	NA	NA	NA	NA	NA	NA	NA	NA	NA	NA	NA	NA	NA	NA	NA	NA	NA	NA	NA	NA	NA	NA	NA	NA
Sobic.004G346800	NA	NA	NA	NA	NA	NA	7.97712	-0.403975	2.20359e-07	0.000132463	NA	1.10782	NA	NA	NA	NA	NA	NA	NA	NA	NA	NA	NA	NA	NA	NA	NA	NA	NA	NA	NA	NA	NA	NA	NA	NA	NA	NA	NA	NA	NA	NA	NA
Sobic.003G173200	NA	NA	NA	NA	NA	NA	5.50868	5.57958	2.31712e-07	0.000135971	1.06104	1.70718	NA	NA	NA	NA	NA	NA	NA	NA	NA	NA	NA	NA	NA	NA	NA	NA	NA	NA	NA	NA	NA	NA	NA	NA	NA	NA	NA	NA	NA	NA	NA
Sobic.001G209200	Chr01	19135671	19136988	similar to Putative uncharacterized protein precursor	Sb01g018480	Sobic.001G209200	2.77079	3.44921	2.40746e-07	0.000137537	0.612206	1.02884	0	14	16	0	0	NA	NA	2	14	72	0.00214578	0	0.385965	0.409836	96	0	0	0	0	NA	NA	NA	NA	NA	0	96	0	0	NA	0	NA
Sobic.005G139900	Chr05	59518404	59519466	similar to Chloroplast 30S ribosomal protein S7	Sb05g020390	Sobic.005G139900	3.63741	5.36438	2.45541e-07	0.000137537	0.951243	1.6032	NA	NA	NA	NA	NA	NA	NA	0	18	69	0	0	NA	NA	6	0	0	0	0	NA	NA	NA	NA	NA	0	6	0	0	NA	NA	NA
ARCAD_BFF.38582	NA	NA	NA	NA	NA	NA	6.42301	2.25421	2.69721e-07	0.000145978	1.16224	1.44233	NA	NA	NA	NA	NA	NA	NA	NA	NA	NA	NA	NA	NA	NA	NA	NA	NA	NA	NA	NA	NA	NA	NA	NA	NA	NA	NA	NA	NA	NA	NA
ARCAD_BFF.38933	NA	NA	NA	NA	NA	NA	5.7086	5.42298	2.72458e-07	0.000145978	1.08042	1.41877	NA	NA	NA	NA	NA	NA	NA	NA	NA	NA	NA	NA	NA	NA	NA	NA	NA	NA	NA	NA	NA	NA	NA	NA	NA	NA	NA	NA	NA	NA	NA
ARCAD_BFF.22119	NA	NA	NA	NA	NA	NA	5.39958	11.1857	2.80404e-07	0.000147039	1.14369	1.43951	NA	NA	NA	NA	NA	NA	NA	NA	NA	NA	NA	NA	NA	NA	NA	NA	NA	NA	NA	NA	NA	NA	NA	NA	NA	NA	NA	NA	NA	NA	NA
Sobic.002G125700	Chr02	16980280	16982926	similar to Aquaporin PIP2-6	Sb02g010830	Sobic.002G125700	3.79984	3.73373	2.95694e-07	0.0001497	0.812598	1.83206	NA	NA	NA	NA	NA	NA	NA	1	10	75	0	0.00602637	1	1	NA	NA	NA	NA	NA	NA	NA	NA	NA	NA	NA	NA	NA	NA	NA	NA	NA
ARCAD_BFF.38928	NA	NA	NA	NA	NA	NA	4.72183	5.31781	2.99663e-07	0.0001497	1.00343	1.34114	NA	NA	NA	NA	NA	NA	NA	NA	NA	NA	NA	NA	NA	NA	NA	NA	NA	NA	NA	NA	NA	NA	NA	NA	NA	NA	NA	NA	NA	NA	NA
ARCAD_BFF.38675	NA	NA	NA	NA	NA	NA	5.74292	3.36855	3.037e-07	0.0001497	1.0326	1.44647	NA	NA	NA	NA	NA	NA	NA	NA	NA	NA	NA	NA	NA	NA	NA	NA	NA	NA	NA	NA	NA	NA	NA	NA	NA	NA	NA	NA	NA	NA	NA
ARCAD_BFF.38753	NA	NA	NA	NA	NA	NA	5.20286	12.0595	3.94756e-07	0.000186363	1.0595	1.56466	NA	NA	NA	NA	NA	NA	NA	NA	NA	NA	NA	NA	NA	NA	NA	NA	NA	NA	NA	NA	NA	NA	NA	NA	NA	NA	NA	NA	NA	NA	NA
Sobic.006G143100	Chr06	50548918	50552458	similar to Ammonium transporter 1-1	Sb06g022230	Sobic.006G143100	2.41463	4.98042	4.02683e-07	0.000186363	0.269912	1.36108	0	10	19	0	0	NA	NA	1	12	192	0	0.00125	-0.0909091	5.9952e-16	255	0	255	255	0	2	0	1	NA	0.333503	0.142857	255	0	0.00168067	0	NA	0
Sobic.010G201600	Chr10	54463608	54466520	similar to Putative uncharacterized protein P0523F01.19	Sb10g024970	Sobic.010G201600	1.88666	4.89513	4.03352e-07	0.000186363	0.373153	0.810375	4	22	147	0	0.00612557	1	1	5	18	173	0	0.0072201	0.374379	0.435228	639	0	639	639	0	0.791667	4	4	0.913817	1.4918	0.051438	639	0.00267057	0.00314852	0.848405	NA	0.848198
Sobic.009G143100	Chr09	50039522	50041289	similar to Cytochrome b6-f complex iron-sulfur subunit, chloroplast precursor	Sb09g020820	Sobic.009G143100	2.44044	8.97085	4.24496e-07	0.000186363	0.495778	1.06392	1	22	162	0	0	1	1	0	18	191	0	0	NA	NA	609	0	609	609	0	0.727273	0	0	NA	NA	NA	609	0	0	NA	NA	NA
Sobic.006G134300	NA	NA	NA	NA	NA	NA	1.47831	2.3397	4.24629e-07	0.000186363	0.288128	0.36803	NA	NA	NA	NA	NA	NA	NA	NA	NA	NA	NA	NA	NA	NA	NA	NA	NA	NA	NA	NA	NA	NA	NA	NA	NA	NA	NA	NA	NA	NA	NA
Sobic.006G131800	Chr06	49608315	49610571	similar to H0522A01.9 protein	Sb06g021170	Sobic.006G131800	1.26369	6.95688	4.28272e-07	0.000186363	0.203871	0.494694	9	22	119	0.0012652	0.0103972	0.862839	0.813559	6	18	116	0.00192651	0.00645574	-0.139241	-0.0810811	471	0	471	470	1	0.85	2	2	-1.42961	-0.0638201	0.0401786	471	0.000772052	0.00153338	1.61054	0.656732	0.503497
ARCAD_BFF.38775	NA	NA	NA	NA	NA	NA	4.81547	6.58944	4.32596e-07	0.000186363	1.03431	1.38147	NA	NA	NA	NA	NA	NA	NA	NA	NA	NA	NA	NA	NA	NA	NA	NA	NA	NA	NA	NA	NA	NA	NA	NA	NA	NA	NA	NA	NA	NA	NA
Sobic.002G374600	Chr02	73236618	73241679	similar to Beta-ketoacyl-ACP synthase	Sb02g039230	Sobic.002G374600	1.35649	8.03917	4.38573e-07	0.000186363	0.342964	0.447059	0	22	419	0	0	NA	NA	1	18	414	0	0.000388954	-0.0588235	5.6205e-16	1281	0	1281	1281	0	1.42857	0	1	NA	-1.08823	0	1281	0	0.000173476	0	NA	0
Sobic.002G142300	NA	NA	NA	NA	NA	NA	3.30907	5.4073	4.56359e-07	0.000190634	0.789338	1.30371	NA	NA	NA	NA	NA	NA	NA	NA	NA	NA	NA	NA	NA	NA	NA	NA	NA	NA	NA	NA	NA	NA	NA	NA	NA	NA	NA	NA	NA	NA	NA
Sobic.001G266000	NA	NA	NA	NA	NA	NA	5.49307	3.02184	4.69127e-07	0.000192702	0.87869	1.94678	NA	NA	NA	NA	NA	NA	NA	NA	NA	NA	NA	NA	NA	NA	NA	NA	NA	NA	NA	NA	NA	NA	NA	NA	NA	NA	NA	NA	NA	NA	NA
Sobic.003G442700	Chr03	74102913	74106463	similar to DEAD-box ATP-dependent RNA helicase 58, chloroplast precursor	Sb03g047240	Sobic.003G442700	1.56199	4.97362	5.25129e-07	0.000212169	0.335715	0.629228	NA	NA	NA	NA	NA	NA	NA	NA	NA	NA	NA	NA	NA	NA	NA	NA	NA	NA	NA	NA	NA	NA	NA	NA	NA	NA	NA	NA	NA	NA	NA
Sobic.003G431900	NA	NA	NA	NA	NA	NA	2.76103	7.26093	5.74015e-07	0.00022818	0.467734	1.10257	NA	NA	NA	NA	NA	NA	NA	NA	NA	NA	NA	NA	NA	NA	NA	NA	NA	NA	NA	NA	NA	NA	NA	NA	NA	NA	NA	NA	NA	NA	NA
ARCAD_BFF.24118	NA	NA	NA	NA	NA	NA	4.90646	5.76157	5.89368e-07	0.000229578	1.22404	1.63945	NA	NA	NA	NA	NA	NA	NA	NA	NA	NA	NA	NA	NA	NA	NA	NA	NA	NA	NA	NA	NA	NA	NA	NA	NA	NA	NA	NA	NA	NA	NA
Sobic.002G258600	Chr02	64426519	64428577	similar to Expressed protein	Sb02g029370	Sobic.002G258600	1.43748	3.90162	5.96537e-07	0.000229578	0.289112	0.487575	2	22	57	0.00134549	0	1	1	3	16	77	0.00586081	0	-0.158621	-0.1	285	0	285	285	0	4.33333	2	2	-1.25565	1.7542	0.418649	285	0.00151515	0.00389864	NA	0.229574	0.388636
Sobic.007G145801	NA	NA	NA	NA	NA	NA	3.95848	1.34928	6.1285e-07	0.000229578	0.846081	1.68929	NA	NA	NA	NA	NA	NA	NA	NA	NA	NA	NA	NA	NA	NA	NA	NA	NA	NA	NA	NA	NA	NA	NA	NA	NA	NA	NA	NA	NA	NA	NA
Sobic.001G130000	Chr01	10211270	10214400	similar to Expressed protein	Sb01g011400	Sobic.001G130000	1.37043	4.69922	6.14791e-07	0.000229578	0.306847	0.445458	2	20	52	0	0.00536246	1	1	5	16	87	0.000614628	0.0105568	0.272727	0.333333	399	0	399	398	1	0.571429	2	2	-1.29944	-1.57832	0	399	0.0010582	0.0011139	0.507963	0	0.95
ARCAD_BFF.38665	NA	NA	NA	NA	NA	NA	4.88604	4.16493	6.39344e-07	0.000230161	0.906362	1.35494	NA	NA	NA	NA	NA	NA	NA	NA	NA	NA	NA	NA	NA	NA	NA	NA	NA	NA	NA	NA	NA	NA	NA	NA	NA	NA	NA	NA	NA	NA	NA
Sobic.004G059600	Chr04	4779394	4784452	similar to Putative uncharacterized protein	Sb04g005000	Sobic.004G059600	1.57637	4.59852	6.41746e-07	0.000230161	0.328342	0.674057	0	20	53	0	0	NA	NA	4	18	51	0.00093882	0.00641368	-0.0714286	2.21177e-16	273	0	273	272	1	0.846154	0	2	NA	-1.3624	0	273	0	0.001628	0	0	0
ARCAD_BFF.38804	NA	NA	NA	NA	NA	NA	5.19015	13.0835	6.44368e-07	0.000230161	1.14807	1.43804	NA	NA	NA	NA	NA	NA	NA	NA	NA	NA	NA	NA	NA	NA	NA	NA	NA	NA	NA	NA	NA	NA	NA	NA	NA	NA	NA	NA	NA	NA	NA
ARCAD_BFF.38916	NA	NA	NA	NA	NA	NA	5.49411	5.06277	6.58997e-07	0.000232023	1.26698	1.7878	NA	NA	NA	NA	NA	NA	NA	NA	NA	NA	NA	NA	NA	NA	NA	NA	NA	NA	NA	NA	NA	NA	NA	NA	NA	NA	NA	NA	NA	NA	NA
Sobic.001G488100	Chr01	75797357	75801615	similar to Nucleoporin family protein, putative, expressed	Sb01g045670	Sobic.001G488100	-0.934978	5.05878	6.91356e-07	0.000239804	0.149218	0.273413	17	22	274	0.000526905	0.00315358	1	1	0	10	200	0	0	NA	NA	630	0	630	630	0	0.5	3	2	-1.59996	-1.13197	-0.111111	630	0.000865801	0.0010582	Inf	Inf	0.818182
ARCAD_BFF.22120	NA	NA	NA	NA	NA	NA	5.55707	11.6793	7.09552e-07	0.000239804	1.18865	1.47383	NA	NA	NA	NA	NA	NA	NA	NA	NA	NA	NA	NA	NA	NA	NA	NA	NA	NA	NA	NA	NA	NA	NA	NA	NA	NA	NA	NA	NA	NA	NA
Sobic.007G141900	Chr07	57166221	57169570	NA	Sb07g021730	Sobic.007G141900	2.66451	3.25438	7.10285e-07	0.000239804	0.495361	1.0671	NA	NA	NA	NA	NA	NA	NA	1	10	37	0.00407125	0	1	1	NA	NA	NA	NA	NA	NA	NA	NA	NA	NA	NA	NA	NA	NA	NA	NA	NA
ARCAD_BFF.15969	NA	NA	NA	NA	NA	NA	2.78823	3.71388	7.37393e-07	0.000245592	0.70731	1.0914	NA	NA	NA	NA	NA	NA	NA	NA	NA	NA	NA	NA	NA	NA	NA	NA	NA	NA	NA	NA	NA	NA	NA	NA	NA	NA	NA	NA	NA	NA	NA
Sobic.004G177600	Chr04	52988655	52993671	similar to Putative DDT domain-containing protein	Sb04g022750	Sobic.004G177600	-1.01625	5.42709	7.81534e-07	0.000256389	0.229919	0.250798	3	22	402	0	0.00255042	1	1	4	12	235	0.000298522	0.0022723	-0.0958904	3.29102e-16	945	0	945	945	0	7	3	3	-1.11391	-0.759706	0.020823	945	0.000731121	0.00107836	1.1224	0	0.677995
ARCAD_BFF.38759	NA	NA	NA	NA	NA	NA	4.56557	12.344	7.90617e-07	0.000256389	1.00367	1.34457	NA	NA	NA	NA	NA	NA	NA	NA	NA	NA	NA	NA	NA	NA	NA	NA	NA	NA	NA	NA	NA	NA	NA	NA	NA	NA	NA	NA	NA	NA	NA
Sobic.008G148500	Chr08	58184263	58187827	similar to Expressed protein	Sb08g019870	Sobic.008G148500	-1.0744	4.55463	8.55823e-07	0.000272225	0.231982	0.265263	10	22	181	0.00179451	0.00263196	1	1	0	10	19	0	0	NA	NA	57	0	57	57	0	2	0	0	NA	NA	NA	57	0	0	Inf	Inf	NA
ARCAD_BFF.22263	NA	NA	NA	NA	NA	NA	4.85924	6.19424	8.61542e-07	0.000272225	0.942739	1.41894	NA	NA	NA	NA	NA	NA	NA	NA	NA	NA	NA	NA	NA	NA	NA	NA	NA	NA	NA	NA	NA	NA	NA	NA	NA	NA	NA	NA	NA	NA	NA
ARCAD_BFF.38787	NA	NA	NA	NA	NA	NA	5.97955	4.09421	9.28969e-07	0.00028488	1.24201	1.37416	NA	NA	NA	NA	NA	NA	NA	NA	NA	NA	NA	NA	NA	NA	NA	NA	NA	NA	NA	NA	NA	NA	NA	NA	NA	NA	NA	NA	NA	NA	NA
Sobic.010G109200	Chr10	10885605	10888176	similar to Putative nitrite transporter	Sb10g009530	Sobic.010G109200	1.33888	4.34639	9.30675e-07	0.00028488	0.340039	0.438954	5	10	78	0	0.00582878	1	1	7	12	138	0.00103199	0	0.432432	0.529412	444	0	444	442	2	0.944444	4	5	0.149079	1.68099	-0.0271903	444	0.00405405	0.00615616	Inf	0	0.658537
Sobic.003G142900	NA	NA	NA	NA	NA	NA	4.9809	10.4939	9.47085e-07	0.00028488	1.24333	1.69633	NA	NA	NA	NA	NA	NA	NA	NA	NA	NA	NA	NA	NA	NA	NA	NA	NA	NA	NA	NA	NA	NA	NA	NA	NA	NA	NA	NA	NA	NA	NA
Sobic.008G102000	Chr08	48486289	48490025	similar to DnaJ domain containing protein, expressed	Sb08g015440	Sobic.008G102000	2.47557	6.0445	9.47828e-07	0.00028488	0.543113	1.14285	0	22	111	0	0	NA	NA	3	18	108	0	0.00904977	-0.125	-0.0666667	426	0	426	426	0	1.06667	0	0	NA	NA	NA	426	0	0	0	NA	NA
Sobic.010G201266	NA	NA	NA	NA	NA	NA	4.26974	5.00062	1.00991e-06	0.000294388	1.08894	1.64598	NA	NA	NA	NA	NA	NA	NA	NA	NA	NA	NA	NA	NA	NA	NA	NA	NA	NA	NA	NA	NA	NA	NA	NA	NA	NA	NA	NA	NA	NA	NA
ARCAD_BFF.38844	NA	NA	NA	NA	NA	NA	4.78238	6.58786	1.01161e-06	0.000294388	1.24796	1.59044	NA	NA	NA	NA	NA	NA	NA	NA	NA	NA	NA	NA	NA	NA	NA	NA	NA	NA	NA	NA	NA	NA	NA	NA	NA	NA	NA	NA	NA	NA	NA
ARCAD_BFF.38736	NA	NA	NA	NA	NA	NA	4.67643	3.30892	1.02169e-06	0.000294388	1.03457	1.45201	NA	NA	NA	NA	NA	NA	NA	NA	NA	NA	NA	NA	NA	NA	NA	NA	NA	NA	NA	NA	NA	NA	NA	NA	NA	NA	NA	NA	NA	NA	NA
Sobic.009G202400	Chr09	55153981	55154862	weakly similar to Putative uncharacterized protein P0483D07.9	Sb09g025990	Sobic.009G202400	2.38431	2.70338	1.02731e-06	0.000294388	0.306655	1.07737	NA	NA	NA	NA	NA	NA	NA	NA	NA	NA	NA	NA	NA	NA	NA	NA	NA	NA	NA	NA	NA	NA	NA	NA	NA	NA	NA	NA	NA	NA	NA
Sobic.002G044500	NA	NA	NA	NA	NA	NA	4.03215	4.87675	1.03919e-06	0.000294388	1.19333	1.94506	NA	NA	NA	NA	NA	NA	NA	NA	NA	NA	NA	NA	NA	NA	NA	NA	NA	NA	NA	NA	NA	NA	NA	NA	NA	NA	NA	NA	NA	NA	NA
Sobic.001G251600	Chr01	27167214	27174005	similar to SET domain protein 123	Sb01g022220	Sobic.001G251600	1.8369	4.41354	1.09149e-06	0.000303372	0.217383	0.886682	NA	NA	NA	NA	NA	NA	NA	NA	NA	NA	NA	NA	NA	NA	NA	NA	NA	NA	NA	NA	NA	NA	NA	NA	NA	NA	NA	NA	NA	NA	NA
Sobic.007G135400	NA	NA	NA	NA	NA	NA	6.79275	2.46688	1.09552e-06	0.000303372	1.22802	0.909901	NA	NA	NA	NA	NA	NA	NA	NA	NA	NA	NA	NA	NA	NA	NA	NA	NA	NA	NA	NA	NA	NA	NA	NA	NA	NA	NA	NA	NA	NA	NA
ARCAD_BFF.6254	NA	NA	NA	NA	NA	NA	4.69687	13.4076	1.14733e-06	0.00031419	1.21439	1.51568	NA	NA	NA	NA	NA	NA	NA	NA	NA	NA	NA	NA	NA	NA	NA	NA	NA	NA	NA	NA	NA	NA	NA	NA	NA	NA	NA	NA	NA	NA	NA
Sobic.009G237100	Chr09	57540825	57547713	similar to Putative uncharacterized protein P0605D08.11	Sb09g028950	Sobic.009G237100	2.54808	5.22734	1.16426e-06	0.000315324	0.442683	1.33152	2	14	56	0	0.00632967	1	1	3	12	158	0	0.00144928	-0.104294	-6.85726e-17	438	0	438	438	0	1	2	2	0.276269	-1.31009	-0.130699	438	0.00189172	0.00114155	4.36746	NA	1.65714
Sobic.003G169300	Chr03	28855955	28856665	similar to Chloroplast 30S ribosomal protein S2	Sb03g017620	Sobic.003G169300	5.31772	2.67313	1.18806e-06	0.000315863	0.722928	2.00869	NA	NA	NA	NA	NA	NA	NA	NA	NA	NA	NA	NA	NA	NA	NA	NA	NA	NA	NA	NA	NA	NA	NA	NA	NA	NA	NA	NA	NA	NA	NA
Sobic.K029900	super_3219	3	983	NA	Sb3219s002010	Sobic.K029900	2.59638	3.57737	1.19702e-06	0.000315863	0.53058	1.13816	NA	NA	NA	NA	NA	NA	NA	0	12	142	0	0	NA	NA	NA	NA	NA	NA	NA	NA	NA	NA	NA	NA	NA	NA	NA	NA	NA	NA	NA
Sobic.008G078400	Chr08	12304662	12312583	similar to Outer envelope protein, putative, expressed	Sb08g007230	Sobic.008G078400	1.10576	5.04343	1.20596e-06	0.000315863	0.199716	0.380373	0	22	183	0	0	NA	NA	2	18	141	0.000659486	0	-0.0588235	5.6205e-16	612	0	612	611	1	2.375	0	2	NA	-1.3624	0	612	0	0.000726216	NA	0	0
Sobic.001G010900	Chr01	949330	954862	similar to Monothiol glutaredoxin-S7, chloroplast precursor	Sb01g001070	Sobic.001G010900	1.74748	5.01958	1.21752e-06	0.000315863	0.436037	0.624914	0	22	84	0	0	NA	NA	0	18	81	0	0	NA	NA	300	0	300	300	0	0.5	0	0	NA	NA	NA	300	0	0	NA	NA	NA
Sobic.003G252500	NA	NA	NA	NA	NA	NA	-0.93245	5.44276	1.25614e-06	0.000321073	0.224055	0.212512	NA	NA	NA	NA	NA	NA	NA	NA	NA	NA	NA	NA	NA	NA	NA	NA	NA	NA	NA	NA	NA	NA	NA	NA	NA	NA	NA	NA	NA	NA	NA
Sobic.001G024500	Chr01	1938235	1944319	similar to Putative uncharacterized protein	Sb01g002340	Sobic.001G024500	2.4126	4.43071	1.26385e-06	0.000321073	0.565313	0.918808	NA	NA	NA	NA	NA	NA	NA	NA	NA	NA	NA	NA	NA	NA	NA	NA	NA	NA	NA	NA	NA	NA	NA	NA	NA	NA	NA	NA	NA	NA	NA
Sobic.003G365200	Chr03	68190998	68192425	similar to Putative uncharacterized protein	Sb03g040690	Sobic.003G365200	2.1792	5.26198	1.29083e-06	0.000321073	0.446388	0.99836	1	22	102	0	0.0042503	1	1	2	18	113	0	0.00653595	0.560976	0.6	378	0	378	378	0	1.13333	1	2	-0.100013	-0.0638201	-0.039	378	0.000865801	0.00191064	0.650296	NA	0.453147
Sobic.003G131900	Chr03	12390557	12391656	similar to Putative uncharacterized protein	Sb03g011250	Sobic.003G131900	-4.81517	0.121107	1.30161e-06	0.000321073	0.794212	2.71903	NA	NA	NA	NA	NA	NA	NA	NA	NA	NA	NA	NA	NA	NA	NA	NA	NA	NA	NA	NA	NA	NA	NA	NA	NA	NA	NA	NA	NA	NA	NA
Sobic.010G076800	Chr10	6315781	6320668	similar to Ferredoxin-thioredoxin reductase catalytic chain, chloroplast precursor	Sb10g006650	Sobic.010G076800	1.07783	5.96655	1.30274e-06	0.000321073	0.148893	0.414855	4	22	123	0.00107975	0.00387994	1	1	5	18	116	0	0.00298954	-0.0807565	-1.85725e-17	405	0	405	404	1	2	4	2	0.391507	-1.23255	0.0216332	405	0.00373256	0.00116598	1.29784	Inf	3.20122
Sobic.007G023300	Chr07	2106718	2107329	similar to Os08g0119800 protein	Sb07g002060	Sobic.007G023300	2.65132	5.72877	1.32452e-06	0.00032321	0.835561	1.21168	2	22	40	0	0	1	1	1	18	44	0	0	-0.0769231	0	150	0	150	150	0	0.5	0	0	NA	NA	NA	150	0	0	NA	NA	NA
Sobic.006G161200	Chr06	51917904	51921284	similar to OSJNBa0091D06.12 protein	Sb06g023810	Sobic.006G161200	1.61093	2.96471	1.39674e-06	0.000337491	0.563725	0.331258	NA	NA	NA	NA	NA	NA	NA	NA	NA	NA	NA	NA	NA	NA	NA	NA	NA	NA	NA	NA	NA	NA	NA	NA	NA	NA	NA	NA	NA	NA	NA
ARCAD_BFF.18585	NA	NA	NA	NA	NA	NA	9.95829	1.50087	1.45498e-06	0.000345997	NA	2.217	NA	NA	NA	NA	NA	NA	NA	NA	NA	NA	NA	NA	NA	NA	NA	NA	NA	NA	NA	NA	NA	NA	NA	NA	NA	NA	NA	NA	NA	NA	NA
Sobic.006G247200	NA	NA	NA	NA	NA	NA	4.29284	9.15155	1.46002e-06	0.000345997	1.00635	1.54585	NA	NA	NA	NA	NA	NA	NA	NA	NA	NA	NA	NA	NA	NA	NA	NA	NA	NA	NA	NA	NA	NA	NA	NA	NA	NA	NA	NA	NA	NA	NA
ARCAD_BFF.29351	NA	NA	NA	NA	NA	NA	4.32489	7.9726	1.48538e-06	0.000348653	1.04373	1.55034	NA	NA	NA	NA	NA	NA	NA	NA	NA	NA	NA	NA	NA	NA	NA	NA	NA	NA	NA	NA	NA	NA	NA	NA	NA	NA	NA	NA	NA	NA	NA
Sobic.003G084500	Chr03	7294734	7302997	similar to Chloroplastic group IIB intron splicing facilitator CRS2, chloroplast precursor	Sb03g007130	Sobic.003G084500	0.940961	4.7563	1.50313e-06	0.000349491	0.201788	0.28378	2	18	129	0.00141318	0	1	1	1	14	82	0	0.00261324	-0.0769231	-4.53341e-16	486	0	486	486	0	2.57143	2	0	-1.38241	NA	0	486	0.000831359	0	0	Inf	Inf
Sobic.010G194300	Chr10	53688115	53688687	similar to Putative uncharacterized protein	Sb10g024370	Sobic.010G194300	2.48359	1.08751	1.5428e-06	0.000354516	0.430808	1.11079	NA	NA	NA	NA	NA	NA	NA	NA	NA	NA	NA	NA	NA	NA	NA	NA	NA	NA	NA	NA	NA	NA	NA	NA	NA	NA	NA	NA	NA	NA	NA
Sobic.010G000500	Chr10	31712	32712	similar to Plastocyanin, chloroplast precursor	Sb10g000230	Sobic.010G000500	2.46056	9.70631	1.55797e-06	0.000354516	0.597571	1.12058	0	22	116	0	0	NA	NA	1	18	103	0	0	1	1	390	0	390	388	2	1	0	1	NA	-0.258427	0	390	0	0.000854701	NA	NA	0
ARCAD_BFF.17966	NA	NA	NA	NA	NA	NA	4.71228	8.90513	1.56789e-06	0.000354516	1.25274	1.58075	NA	NA	NA	NA	NA	NA	NA	NA	NA	NA	NA	NA	NA	NA	NA	NA	NA	NA	NA	NA	NA	NA	NA	NA	NA	NA	NA	NA	NA	NA	NA
Sobic.005G134100	Chr05	58078045	58079659	similar to Rubredoxin family protein, expressed	Sb05g019800	Sobic.005G134100	1.68184	6.71893	1.58746e-06	0.000355678	0.256532	0.812302	2	22	86	0.00241073	0.00913312	1	1	0	18	73	0	0	NA	NA	297	0	297	297	0	2.25	0	0	NA	NA	NA	297	0	0	Inf	Inf	NA
Sobic.005G185150	NA	NA	NA	NA	NA	NA	-9.95788	1.79772	1.66454e-06	0.000369588	0.850212	NA	NA	NA	NA	NA	NA	NA	NA	NA	NA	NA	NA	NA	NA	NA	NA	NA	NA	NA	NA	NA	NA	NA	NA	NA	NA	NA	NA	NA	NA	NA	NA
Sobic.001G151400	Chr01	12158747	12160425	similar to Nicotianamine synthase 3	Sb01g013150	Sobic.001G151400	2.31705	5.57977	1.69671e-06	0.000373368	0.428976	0.866281	0	14	16	0	0	NA	NA	0	16	16	0	0	NA	NA	51	0	0	0	0	NA	NA	NA	NA	NA	0	51	0	0	NA	NA	NA
Sobic.005G010900	NA	NA	NA	NA	NA	NA	-0.948966	5.50607	1.74984e-06	0.000381651	0.178543	0.267773	NA	NA	NA	NA	NA	NA	NA	NA	NA	NA	NA	NA	NA	NA	NA	NA	NA	NA	NA	NA	NA	NA	NA	NA	NA	NA	NA	NA	NA	NA	NA
Sobic.004G235200	Chr04	58330507	58332669	similar to ATP synthase delta chain, chloroplast precursor	Sb04g027810	Sobic.004G235200	2.39524	8.17123	1.77625e-06	0.000384012	0.632231	1.12039	1	22	168	0	0.00419177	1	1	4	18	169	0.000284172	0.00349335	0.249022	0.297872	552	0	552	552	0	0.705882	1	3	1.1856	-1.41683	0.285457	552	0.000922266	0.00125805	1.19993	0	0.733091
Sobic.009G073900	Chr09	9222542	9227297	similar to Thioredoxin like 6	Sb09g006230	Sobic.009G073900	1.29921	5.35676	1.81379e-06	0.000386951	0.179877	0.573824	0	22	142	0	0	NA	NA	2	18	107	0.0013066	0	0.632653	0.666667	459	0	459	459	0	6	0	1	NA	-1.08823	0	459	0	0.000484144	NA	0	0
ARCAD_BFF.38939	NA	NA	NA	NA	NA	NA	5.19643	5.84136	1.83245e-06	0.000386951	1.25235	1.43878	NA	NA	NA	NA	NA	NA	NA	NA	NA	NA	NA	NA	NA	NA	NA	NA	NA	NA	NA	NA	NA	NA	NA	NA	NA	NA	NA	NA	NA	NA	NA
ARCAD_BFF.3092	NA	NA	NA	NA	NA	NA	4.23535	3.02596	1.83694e-06	0.000386951	0.980402	1.71824	NA	NA	NA	NA	NA	NA	NA	NA	NA	NA	NA	NA	NA	NA	NA	NA	NA	NA	NA	NA	NA	NA	NA	NA	NA	NA	NA	NA	NA	NA	NA
Sobic.009G024600	Chr09	2179301	2183620	NA	Sb09g002080	Sobic.009G024600	2.45148	4.61629	1.92213e-06	0.000399519	0.529103	1.2298	NA	NA	NA	NA	NA	NA	NA	0	12	22	0	0	NA	NA	NA	NA	NA	NA	NA	NA	NA	NA	NA	NA	NA	NA	NA	NA	NA	NA	NA
ARCAD_BFF.38934	NA	NA	NA	NA	NA	NA	5.6399	6.72838	1.92903e-06	0.000399519	1.19412	1.60219	NA	NA	NA	NA	NA	NA	NA	NA	NA	NA	NA	NA	NA	NA	NA	NA	NA	NA	NA	NA	NA	NA	NA	NA	NA	NA	NA	NA	NA	NA	NA
Sobic.008G026800	Chr08	2428477	2430913	similar to RPT2-like protein	Sb08g002330	Sobic.008G026800	3.13474	5.13599	1.98947e-06	0.000404974	0.751238	1.53508	NA	NA	NA	NA	NA	NA	NA	3	12	38	0	0	0.555556	0.666667	NA	NA	NA	NA	NA	NA	NA	NA	NA	NA	NA	NA	NA	NA	NA	NA	NA
Sobic.003G168200	NA	NA	NA	NA	NA	NA	3.52865	3.67526	1.99994e-06	0.000404974	0.833484	1.78321	NA	NA	NA	NA	NA	NA	NA	NA	NA	NA	NA	NA	NA	NA	NA	NA	NA	NA	NA	NA	NA	NA	NA	NA	NA	NA	NA	NA	NA	NA	NA
Sobic.004G115100	NA	NA	NA	NA	NA	NA	3.55413	3.20227	2.03962e-06	0.000404974	0.652436	1.44467	NA	NA	NA	NA	NA	NA	NA	NA	NA	NA	NA	NA	NA	NA	NA	NA	NA	NA	NA	NA	NA	NA	NA	NA	NA	NA	NA	NA	NA	NA	NA
Sobic.010G089200	Chr10	7646463	7649506	weakly similar to Putative uncharacterized protein P0516A04.9	Sb10g007730	Sobic.010G089200	2.02008	4.01633	2.04332e-06	0.000404974	0.643274	0.791292	NA	NA	NA	NA	NA	NA	NA	1	12	10	0.00674157	0	-0.0909091	5.9952e-16	NA	NA	NA	NA	NA	NA	NA	NA	NA	NA	NA	NA	NA	NA	NA	NA	NA
Sobic.003G068800	Chr03	5873095	5875350	similar to Putative uncharacterized protein	Sb03g005860	Sobic.003G068800	2.17022	3.93749	2.04406e-06	0.000404974	0.359937	0.999963	0	10	12	0	0	NA	NA	NA	NA	NA	NA	NA	NA	NA	18	0	0	0	0	NA	NA	NA	NA	NA	0	18	0	0	NA	NA	NA
ARCAD_BFF.38723	NA	NA	NA	NA	NA	NA	4.19466	13.2466	2.05395e-06	0.000404974	0.893105	1.45768	0	22	52	0	0	NA	NA	0	18	52	0	0	NA	NA	159	0	0	0	0	NA	NA	NA	NA	NA	0	159	0	0	NA	NA	NA
Sobic.003G075000	Chr03	6373313	6374982	similar to Putative uncharacterized protein	Sb03g006330	Sobic.003G075000	1.35894	3.0272	2.09021e-06	0.000408851	0.307612	0.454339	NA	NA	NA	NA	NA	NA	NA	NA	NA	NA	NA	NA	NA	NA	NA	NA	NA	NA	NA	NA	NA	NA	NA	NA	NA	NA	NA	NA	NA	NA	NA
Sobic.005G225800	Chr05	71239783	71245313	NA	Sb05g027420	Sobic.005G225800	1.59605	5.67622	2.25617e-06	0.00043784	0.322683	0.67621	10	22	200	0.00221584	0.00132061	1	1	18	16	306	0.002035	0.00749017	0.619167	0.67184	1152	0	1152	1141	11	1.69333	10	14	1.23572	0.0300197	0.285326	1152	0.00392391	0.00449942	0.176312	1.08886	0.872093
ARCAD_BFF.38735	NA	NA	NA	NA	NA	NA	5.42373	5.11712	2.32467e-06	0.000447016	1.29302	1.45972	NA	NA	NA	NA	NA	NA	NA	NA	NA	NA	NA	NA	NA	NA	NA	NA	NA	NA	NA	NA	NA	NA	NA	NA	NA	NA	NA	NA	NA	NA	NA
ARCAD_BFF.22409	NA	NA	NA	NA	NA	NA	4.19471	7.57794	2.33973e-06	0.000447016	1.02016	1.54237	NA	NA	NA	NA	NA	NA	NA	NA	NA	NA	NA	NA	NA	NA	NA	NA	NA	NA	NA	NA	NA	NA	NA	NA	NA	NA	NA	NA	NA	NA	NA
Sobic.002G413750	NA	NA	NA	NA	NA	NA	2.21589	3.47916	2.3961e-06	0.000450518	0.34051	0.822835	NA	NA	NA	NA	NA	NA	NA	NA	NA	NA	NA	NA	NA	NA	NA	NA	NA	NA	NA	NA	NA	NA	NA	NA	NA	NA	NA	NA	NA	NA	NA
Sobic.002G306800	Chr02	68145267	68147667	similar to Putative uncharacterized protein	Sb02g033700	Sobic.002G306800	2.0885	4.23126	2.40296e-06	0.000450518	0.369257	1.0537	1	14	32	0	0	1	1	2	14	103	0	0	0.612903	0.666667	321	0	321	321	0	1.33333	1	2	-1.05482	-0.505416	-0.1	321	0.000778816	0.00207684	NA	NA	0.375
Sobic.003G169100	Chr03	28852426	28853922	similar to Photosystem II P680 chlorophyll A apoprotein	Sb03g017600	Sobic.003G169100	3.95073	6.13779	2.42391e-06	0.000450518	1.01478	1.72426	0	10	85	0	0	NA	NA	1	16	146	0	0.00325	0.589744	0.631579	255	0	255	255	0	0.5	0	0	NA	NA	NA	255	0	0	0	NA	NA
Sobic.003G168700	Chr03	28850092	28850790	similar to Cytochrome b6	Sb03g017580	Sobic.003G168700	4.26138	5.44476	2.46945e-06	0.000450518	1.15667	1.84037	NA	NA	NA	NA	NA	NA	NA	0	14	147	0	0	NA	NA	NA	NA	NA	NA	NA	NA	NA	NA	NA	NA	NA	NA	NA	NA	NA	NA	NA
Sobic.002G119500	Chr02	14975663	14976739	NA	Sb02g010190	Sobic.002G119500	2.37585	8.9495	2.47112e-06	0.000450518	0.721159	1.09225	NA	NA	NA	NA	NA	NA	NA	NA	NA	NA	NA	NA	NA	NA	NA	NA	NA	NA	NA	NA	NA	NA	NA	NA	NA	NA	NA	NA	NA	NA	NA
Sobic.002G132400	Chr02	18844222	18847157	NA	Sb02g011390	Sobic.002G132400	1.85858	7.0042	2.47468e-06	0.000450518	0.275524	0.779664	NA	NA	NA	NA	NA	NA	NA	NA	NA	NA	NA	NA	NA	NA	309	0	309	305	4	0.483516	0	0	NA	NA	NA	309	0	0	NA	NA	NA
Sobic.003G143800	Chr03	14342157	14356901	similar to Chromosome chr7 scaffold_42, whole genome shotgun sequence	Sb03g012430	Sobic.003G143800	-0.880194	7.12854	2.49822e-06	0.000450518	0.169882	0.225955	NA	NA	NA	NA	NA	NA	NA	20	14	409	0.000668692	0.00651121	0.487273	0.547158	NA	NA	NA	NA	NA	NA	NA	NA	NA	NA	NA	NA	NA	NA	NA	NA	NA
Sobic.001G353200	Chr01	64271165	64272419	similar to Putative uncharacterized protein	Sb01g033790	Sobic.001G353200	1.14905	4.53698	2.5043e-06	0.000450518	0.186705	0.457952	0	20	23	0	0	NA	NA	0	12	57	0	0	NA	NA	120	0	120	120	0	2	0	0	NA	NA	NA	120	0	0	NA	NA	NA
ARCAD_BFF.29583	NA	NA	NA	NA	NA	NA	4.31213	4.8756	2.52477e-06	0.000450909	1.14372	1.6362	NA	NA	NA	NA	NA	NA	NA	NA	NA	NA	NA	NA	NA	NA	NA	NA	NA	NA	NA	NA	NA	NA	NA	NA	NA	NA	NA	NA	NA	NA	NA
Sobic.003G168500	Chr03	28846495	28846854	NA	Sb03g017570	Sobic.003G168500	3.88653	3.52373	2.59248e-06	0.000459671	1.09827	2.01987	NA	NA	NA	NA	NA	NA	NA	NA	NA	NA	NA	NA	NA	NA	NA	NA	NA	NA	NA	NA	NA	NA	NA	NA	NA	NA	NA	NA	NA	NA	NA
ARCAD_BFF.38860	NA	NA	NA	NA	NA	NA	14.6931	6.19565	2.6235e-06	0.000461848	NA	1.67456	NA	NA	NA	NA	NA	NA	NA	NA	NA	NA	NA	NA	NA	NA	NA	NA	NA	NA	NA	NA	NA	NA	NA	NA	NA	NA	NA	NA	NA	NA	NA
Sobic.003G395800	NA	NA	NA	NA	NA	NA	3.69262	2.98289	2.6762e-06	0.000465453	0.908485	1.58839	NA	NA	NA	NA	NA	NA	NA	NA	NA	NA	NA	NA	NA	NA	NA	NA	NA	NA	NA	NA	NA	NA	NA	NA	NA	NA	NA	NA	NA	NA	NA
Sobic.003G058900	NA	NA	NA	NA	NA	NA	-0.753765	5.27727	2.68175e-06	0.000465453	0.157548	0.145335	NA	NA	NA	NA	NA	NA	NA	NA	NA	NA	NA	NA	NA	NA	NA	NA	NA	NA	NA	NA	NA	NA	NA	NA	NA	NA	NA	NA	NA	NA	NA
Sobic.002G431700	Chr02	77734349	77737266	similar to Proliferating cell nuclear antigen	Sb02g044100	Sobic.002G431700	3.34153	1.80089	2.75535e-06	0.000474883	0.816241	0.98871	NA	NA	NA	NA	NA	NA	NA	NA	NA	NA	NA	NA	NA	NA	NA	NA	NA	NA	NA	NA	NA	NA	NA	NA	NA	NA	NA	NA	NA	NA	NA
ARCAD_BFF.38666	NA	NA	NA	NA	NA	NA	4.30239	3.61061	2.80478e-06	0.000476628	0.906362	1.32186	NA	NA	NA	NA	NA	NA	NA	NA	NA	NA	NA	NA	NA	NA	NA	NA	NA	NA	NA	NA	NA	NA	NA	NA	NA	NA	NA	NA	NA	NA	NA
Sobic.010G245200	Chr10	58523600	58525015	similar to Putative uncharacterized protein	Sb10g028450	Sobic.010G245200	2.47025	6.46686	2.82094e-06	0.000476628	0.502272	1.15181	1	20	63	0	0.00433909	1	1	2	18	88	0.000559128	0.00170213	-0.0588235	5.6205e-16	375	0	375	375	0	5	1	2	-1.24343	-1.3624	0	375	0.000484848	0.00118519	2.54921	0	0.409091
ARCAD_BFF.38715	NA	NA	NA	NA	NA	NA	5.19578	10.1344	2.82349e-06	0.000476628	1.19924	1.53392	NA	NA	NA	NA	NA	NA	NA	NA	NA	NA	NA	NA	NA	NA	NA	NA	NA	NA	NA	NA	NA	NA	NA	NA	NA	NA	NA	NA	NA	NA	NA
ARCAD_BFF.13260	NA	NA	NA	NA	NA	NA	3.51974	4.34834	3.10709e-06	0.000519134	1.04099	1.73064	NA	NA	NA	NA	NA	NA	NA	NA	NA	NA	NA	NA	NA	NA	NA	NA	NA	NA	NA	NA	NA	NA	NA	NA	NA	NA	NA	NA	NA	NA	NA
Sobic.003G409900	Chr03	71733025	71739790	similar to CDC5 protein	Sb03g044450	Sobic.003G409900	-1.02281	3.65699	3.11741e-06	0.000519134	0.20166	0.226618	0	14	46	0	0	NA	NA	NA	NA	NA	NA	NA	NA	NA	NA	NA	NA	NA	NA	NA	NA	NA	NA	NA	NA	NA	NA	NA	NA	NA	NA
Sobic.004G087000	NA	NA	NA	NA	NA	NA	3.92388	6.06343	3.332e-06	0.000551144	1.13785	1.87292	NA	NA	NA	NA	NA	NA	NA	NA	NA	NA	NA	NA	NA	NA	NA	NA	NA	NA	NA	NA	NA	NA	NA	NA	NA	NA	NA	NA	NA	NA	NA
Sobic.005G072300	Chr05	8695058	8697289	similar to Transmembrane amino acid transporter protein	Sb05g005980	Sobic.005G072300	2.70297	3.46857	3.36005e-06	0.000552078	0.668631	0.821451	NA	NA	NA	NA	NA	NA	NA	5	12	36	0.00372324	0	0.908815	0.924051	NA	NA	NA	NA	NA	NA	NA	NA	NA	NA	NA	NA	NA	NA	NA	NA	NA
Sobic.001G176800	Chr01	14875715	14876466	similar to Putative uncharacterized protein	Sb01g015380	Sobic.001G176800	1.26673	4.72665	3.3862e-06	0.000552691	0.338786	0.489985	NA	NA	NA	NA	NA	NA	NA	NA	NA	NA	NA	NA	NA	NA	NA	NA	NA	NA	NA	NA	NA	NA	NA	NA	NA	NA	NA	NA	NA	NA	NA
Sobic.002G206300	Chr02	59782348	59791391	NA	Sb02g025077	Sobic.002G206300	2.23056	3.96412	3.44301e-06	0.000558266	0.407837	1.11784	0	12	13	0	0	NA	NA	0	14	39	0	0	NA	NA	195	0	195	195	0	2	0	0	NA	NA	NA	195	0	0	NA	NA	NA
ARCAD_BFF.38669	NA	NA	NA	NA	NA	NA	5.93195	2.48077	3.56092e-06	0.00057361	1.09289	1.40708	NA	NA	NA	NA	NA	NA	NA	NA	NA	NA	NA	NA	NA	NA	NA	NA	NA	NA	NA	NA	NA	NA	NA	NA	NA	NA	NA	NA	NA	NA	NA
ARCAD_BFF.21184	NA	NA	NA	NA	NA	NA	4.63029	8.71783	3.58886e-06	0.000574357	1.26886	1.59425	NA	NA	NA	NA	NA	NA	NA	NA	NA	NA	NA	NA	NA	NA	NA	NA	NA	NA	NA	NA	NA	NA	NA	NA	NA	NA	NA	NA	NA	NA	NA
Sobic.005G194100	Chr05	67742280	67744737	weakly similar to Expressed protein	Sb05g025080	Sobic.005G194100	2.23637	3.49857	3.67739e-06	0.000582117	0.587571	1.11354	NA	NA	NA	NA	NA	NA	NA	NA	NA	NA	NA	NA	NA	NA	NA	NA	NA	NA	NA	NA	NA	NA	NA	NA	NA	NA	NA	NA	NA	NA	NA
Sobic.001G368600	Chr01	65730425	65734584	similar to NAD dependent epimerase/dehydratase family protein, expressed	Sb01g035100	Sobic.001G368600	2.1816	5.95502	3.70296e-06	0.000582117	0.316808	0.955557	3	20	215	0.00178592	0.00294933	1	1	4	16	207	0.000752834	0.00172389	-0.0958904	-0.0294118	693	0	693	693	0	3.5	3	2	1.19485	-0.267883	0.183269	693	0.00199397	0.00097918	1.71086	2.37226	2.03636
Sobic.002G414400	Chr02	76165885	76169873	similar to Putative uncharacterized protein	Sb02g042680	Sobic.002G414400	2.2586	6.65621	3.7082e-06	0.000582117	0.552681	1.201	0	22	37	0	0	NA	NA	0	18	44	0	0	NA	NA	141	0	141	141	0	0.75	0	0	NA	NA	NA	141	0	0	NA	NA	NA
ARCAD_BFF.38742	NA	NA	NA	NA	NA	NA	5.05259	4.94034	3.94095e-06	0.000614738	1.25415	1.46909	NA	NA	NA	NA	NA	NA	NA	NA	NA	NA	NA	NA	NA	NA	NA	NA	NA	NA	NA	NA	NA	NA	NA	NA	NA	NA	NA	NA	NA	NA	NA
Sobic.001G006400	Chr01	583778	588934	NA	Sb01g000680	Sobic.001G006400	1.19426	5.49625	3.99983e-06	0.000619999	0.306126	0.494544	1	22	107	0	0	1	1	3	18	104	0.000466273	0	-0.0865191	1.94612e-16	495	0	495	495	0	1	1	2	0.014992	-0.719997	0.382022	495	0.000718294	0.00125701	NA	0	0.571429
ARCAD_BFF.38813	NA	NA	NA	NA	NA	NA	5.68694	3.38933	4.05112e-06	0.000624025	1.22268	1.50263	NA	NA	NA	NA	NA	NA	NA	NA	NA	NA	NA	NA	NA	NA	NA	NA	NA	NA	NA	NA	NA	NA	NA	NA	NA	NA	NA	NA	NA	NA	NA
Sobic.003G172300	Chr03	38345837	38347329	similar to Photosystem II P680 chlorophyll A apoprotein	Sb03g020160	Sobic.003G172300	4.31738	6.05425	4.13958e-06	0.000633691	1.19757	1.80135	NA	NA	NA	NA	NA	NA	NA	NA	NA	NA	NA	NA	NA	NA	NA	NA	NA	NA	NA	NA	NA	NA	NA	NA	NA	NA	NA	NA	NA	NA	NA
ARCAD_BFF.38865	NA	NA	NA	NA	NA	NA	5.13996	7.56433	4.18064e-06	0.000636024	1.47105	1.67117	NA	NA	NA	NA	NA	NA	NA	NA	NA	NA	NA	NA	NA	NA	NA	NA	NA	NA	NA	NA	NA	NA	NA	NA	NA	NA	NA	NA	NA	NA	NA
Sobic.010G273600	NA	NA	NA	NA	NA	NA	2.35543	4.06706	4.29394e-06	0.000649254	0.456923	1.14554	NA	NA	NA	NA	NA	NA	NA	NA	NA	NA	NA	NA	NA	NA	NA	NA	NA	NA	NA	NA	NA	NA	NA	NA	NA	NA	NA	NA	NA	NA	NA
ARCAD_BFF.10432	NA	NA	NA	NA	NA	NA	4.33449	3.35295	4.34573e-06	0.000653079	1.20747	1.56991	NA	NA	NA	NA	NA	NA	NA	NA	NA	NA	NA	NA	NA	NA	NA	NA	NA	NA	NA	NA	NA	NA	NA	NA	NA	NA	NA	NA	NA	NA	NA
Sobic.001G520800	NA	NA	NA	NA	NA	NA	3.529	2.38045	4.46675e-06	0.000667196	1.11232	1.31361	NA	NA	NA	NA	NA	NA	NA	NA	NA	NA	NA	NA	NA	NA	NA	NA	NA	NA	NA	NA	NA	NA	NA	NA	NA	NA	NA	NA	NA	NA	NA
ARCAD_BFF.17965	NA	NA	NA	NA	NA	NA	5.11607	8.88871	4.51289e-06	0.000670028	1.51969	1.5806	NA	NA	NA	NA	NA	NA	NA	NA	NA	NA	NA	NA	NA	NA	NA	NA	NA	NA	NA	NA	NA	NA	NA	NA	NA	NA	NA	NA	NA	NA	NA
ARCAD_BFF.38856	NA	NA	NA	NA	NA	NA	4.50437	11.5058	4.69811e-06	0.000693351	1.23366	1.55257	NA	NA	NA	NA	NA	NA	NA	NA	NA	NA	NA	NA	NA	NA	NA	NA	NA	NA	NA	NA	NA	NA	NA	NA	NA	NA	NA	NA	NA	NA	NA
Sobic.001G299900	NA	NA	NA	NA	NA	NA	3.57709	3.28675	4.78358e-06	0.000701763	1.1161	1.38272	NA	NA	NA	NA	NA	NA	NA	NA	NA	NA	NA	NA	NA	NA	NA	NA	NA	NA	NA	NA	NA	NA	NA	NA	NA	NA	NA	NA	NA	NA	NA
Sobic.010G244600	NA	NA	NA	NA	NA	NA	1.76594	3.63973	4.92987e-06	0.000718944	0.27458	0.918218	NA	NA	NA	NA	NA	NA	NA	NA	NA	NA	NA	NA	NA	NA	NA	NA	NA	NA	NA	NA	NA	NA	NA	NA	NA	NA	NA	NA	NA	NA	NA
Sobic.004G213100	Chr04	56305347	56306497	similar to Temperature-induced lipocalin-1	Sb04g025860	Sobic.004G213100	1.39044	5.93293	5.01186e-06	0.000726547	0.391554	0.511831	0	22	128	0	0	NA	NA	3	18	158	0	0.00314465	-0.0588235	5.6205e-16	534	0	534	532	2	0.588235	0	1	NA	-1.08823	0	534	0	0.000416146	0	NA	0
Sobic.003G303700	Chr03	63403753	63405797	NA	Sb03g035235	Sobic.003G303700	2.05838	6.46972	5.04096e-06	0.000726547	0.411862	1.06526	0	22	119	0	0	NA	NA	5	18	105	0.000924713	0.00560085	0.21654	0.267857	450	0	450	448	2	2.85714	0	1	NA	-1.08823	0	450	0	0.000493827	0	0	0
Sobic.003G002300	Chr03	272805	276517	similar to Triose phosphate/phosphate translocator, chloroplast precursor	Sb03g000370	Sobic.003G002300	2.35472	10.8186	5.19056e-06	0.000743759	0.306688	1.2175	0	22	332	0	0	NA	NA	1	18	319	0	0	-0.111111	-3.46945e-16	1014	0	1014	1011	3	1.15625	0	0	NA	NA	NA	1014	0	0	NA	NA	NA
Sobic.003G010300	Chr03	884471	886126	similar to Putative uncharacterized protein	Sb03g001080	Sobic.003G010300	2.07667	1.5423	5.27711e-06	0.000748189	0.585386	0.611441	NA	NA	NA	NA	NA	NA	NA	NA	NA	NA	NA	NA	NA	NA	NA	NA	NA	NA	NA	NA	NA	NA	NA	NA	NA	NA	NA	NA	NA	NA	NA
Sobic.001G276500	NA	NA	NA	NA	NA	NA	3.79628	3.72144	5.28878e-06	0.000748189	1.13507	1.49114	NA	NA	NA	NA	NA	NA	NA	NA	NA	NA	NA	NA	NA	NA	NA	NA	NA	NA	NA	NA	NA	NA	NA	NA	NA	NA	NA	NA	NA	NA	NA
Sobic.003G168425	Chr03	28845916	28846272	NA	Sb03g017560	Sobic.003G168400	4.2096	2.65685	5.31255e-06	0.000748189	1.16802	2.03064	NA	NA	NA	NA	NA	NA	NA	0	10	42	0	0	NA	NA	NA	NA	NA	NA	NA	NA	NA	NA	NA	NA	NA	NA	NA	NA	NA	NA	NA
Sobic.009G199100	Chr09	54919541	54925186	NA	Sb09g025680	Sobic.009G199100	3.37746	4.09176	5.38052e-06	0.000753457	0.782604	1.34495	NA	NA	NA	NA	NA	NA	NA	NA	NA	NA	NA	NA	NA	NA	NA	NA	NA	NA	NA	NA	NA	NA	NA	NA	NA	NA	NA	NA	NA	NA	NA
ARCAD_BFF.38671	NA	NA	NA	NA	NA	NA	4.74966	2.37742	5.45933e-06	0.000760173	1.31313	1.44759	NA	NA	NA	NA	NA	NA	NA	NA	NA	NA	NA	NA	NA	NA	NA	NA	NA	NA	NA	NA	NA	NA	NA	NA	NA	NA	NA	NA	NA	NA	NA
Sobic.009G187400	Chr09	53987518	53989681	similar to Putative uncharacterized protein	Sb09g024680	Sobic.009G187400	1.81302	2.71993	5.68406e-06	0.000787018	0.630326	0.598832	NA	NA	NA	NA	NA	NA	NA	NA	NA	NA	NA	NA	NA	NA	NA	NA	NA	NA	NA	NA	NA	NA	NA	NA	NA	NA	NA	NA	NA	NA	NA
Sobic.010G015800	Chr10	1261319	1264806	similar to Zinc-finger protein	Sb10g001550	Sobic.010G015800	1.55419	4.37249	5.7759e-06	0.000788447	0.278236	0.780547	NA	NA	NA	NA	NA	NA	NA	1	10	13	0	0.0193548	-0.111111	-3.46945e-16	NA	NA	NA	NA	NA	NA	NA	NA	NA	NA	NA	NA	NA	NA	NA	NA	NA
ARCAD_BFF.23636	NA	NA	NA	NA	NA	NA	3.49315	2.37005	5.78645e-06	0.000788447	0.877938	1.50446	NA	NA	NA	NA	NA	NA	NA	NA	NA	NA	NA	NA	NA	NA	NA	NA	NA	NA	NA	NA	NA	NA	NA	NA	NA	NA	NA	NA	NA	NA	NA
Sobic.007G029300	Chr07	2691056	2694441	similar to Putative uncharacterized protein	Sb07g002550	Sobic.007G029300	2.47635	3.84221	5.79035e-06	0.000788447	0.791574	1.10295	NA	NA	NA	NA	NA	NA	NA	5	14	80	0.00213168	0	0.571865	0.643216	NA	NA	NA	NA	NA	NA	NA	NA	NA	NA	NA	NA	NA	NA	NA	NA	NA
Sobic.K031400	NA	NA	NA	NA	NA	NA	4.36716	7.96021	5.84979e-06	0.00079109	1.25736	1.57088	NA	NA	NA	NA	NA	NA	NA	NA	NA	NA	NA	NA	NA	NA	NA	NA	NA	NA	NA	NA	NA	NA	NA	NA	NA	NA	NA	NA	NA	NA	NA
Sobic.K044403	NA	NA	NA	NA	NA	NA	4.64809	5.1831	5.88876e-06	0.00079109	1.17857	1.4138	NA	NA	NA	NA	NA	NA	NA	NA	NA	NA	NA	NA	NA	NA	NA	NA	NA	NA	NA	NA	NA	NA	NA	NA	NA	NA	NA	NA	NA	NA	NA
Sobic.003G267900	Chr03	60437540	60439699	similar to Glucosyltransferase-like	Sb03g032050	Sobic.003G267900	1.87323	3.39704	5.92796e-06	0.00079109	0.520188	0.637112	4	10	38	0	0.043512	1	1	6	14	43	0	0.0156833	0.36	0.447343	126	0	126	126	0	2.33333	4	3	0.767983	1.42382	-0.004772	126	0.015873	0.012774	2.77442	NA	1.2426
ARCAD_BFF.2864	NA	NA	NA	NA	NA	NA	4.1472	3.32383	5.93815e-06	0.00079109	1.34255	2.05983	NA	NA	NA	NA	NA	NA	NA	NA	NA	NA	NA	NA	NA	NA	NA	NA	NA	NA	NA	NA	NA	NA	NA	NA	NA	NA	NA	NA	NA	NA	NA
ARCAD_BFF.38667	NA	NA	NA	NA	NA	NA	5.10262	3.18657	6.01663e-06	0.000797236	1.03875	1.47011	NA	NA	NA	NA	NA	NA	NA	NA	NA	NA	NA	NA	NA	NA	NA	NA	NA	NA	NA	NA	NA	NA	NA	NA	NA	NA	NA	NA	NA	NA	NA
Sobic.006G020300	Chr06	3443104	3447668	weakly similar to Os04g0194400 protein	Sb06g001890	Sobic.006G020300	4.20827	3.87767	6.0955e-06	0.000803306	0.997338	1.45953	NA	NA	NA	NA	NA	NA	NA	0	10	10	0	0	NA	NA	NA	NA	NA	NA	NA	NA	NA	NA	NA	NA	NA	NA	NA	NA	NA	NA	NA
Sobic.001G425400	Chr01	70536862	70539087	similar to Fructose-1,6-bisphosphatase, chloroplast precursor	Sb01g039980	Sobic.001G425400	1.72559	6.6799	6.12763e-06	0.000803306	0.416919	0.881851	NA	NA	NA	NA	NA	NA	NA	0	10	28	0	0	NA	NA	NA	NA	NA	NA	NA	NA	NA	NA	NA	NA	NA	NA	NA	NA	NA	NA	NA
Sobic.010G109000	NA	NA	NA	NA	NA	NA	8.89675	0.457497	6.16219e-06	0.000803563	NA	1.10455	NA	NA	NA	NA	NA	NA	NA	NA	NA	NA	NA	NA	NA	NA	NA	NA	NA	NA	NA	NA	NA	NA	NA	NA	NA	NA	NA	NA	NA	NA	NA
Sobic.001G353600	Chr01	64366151	64368971	similar to Chromosome chr18 scaffold_1, whole genome shotgun sequence	Sb01g033840	Sobic.001G353600	0.797035	3.95082	6.21375e-06	0.000804027	0.153791	0.155349	3	22	53	0.00628995	0.00535045	1	1	2	18	49	0	0.0142758	0.20354	0.283582	198	0	198	197	1	0.636364	2	1	0.687619	-0.258427	0.243137	198	0.00422406	0.0016835	0.374792	Inf	2.50909
ARCAD_BFF.9697	NA	NA	NA	NA	NA	NA	3.59765	4.11347	6.231e-06	0.000804027	0.78385	1.79072	NA	NA	NA	NA	NA	NA	NA	NA	NA	NA	NA	NA	NA	NA	NA	NA	NA	NA	NA	NA	NA	NA	NA	NA	NA	NA	NA	NA	NA	NA	NA
ARCAD_BFF.38729	NA	NA	NA	NA	NA	NA	6.022	4.88483	6.28196e-06	0.000806381	1.25709	1.49529	NA	NA	NA	NA	NA	NA	NA	NA	NA	NA	NA	NA	NA	NA	NA	NA	NA	NA	NA	NA	NA	NA	NA	NA	NA	NA	NA	NA	NA	NA	NA
Sobic.006G065900	Chr06	42581293	42584350	similar to OSJNBa0042I15.6 protein	Sb06g015290	Sobic.006G065900	0.950019	5.36354	6.32647e-06	0.000807887	0.23797	0.26889	1	22	73	0.00103314	0	1	1	0	18	55	0	0	NA	NA	255	0	255	255	0	0.916667	1	0	-1.1285	NA	0	255	0.000713012	0	NA	Inf	Inf
Sobic.002G030900	Chr02	2819007	2822634	similar to Os07g0143000 protein	Sb02g002750	Sobic.002G030900	2.03048	6.01088	6.39173e-06	0.000812013	0.335864	0.882055	13	22	257	0.00312224	0.0251531	1	1	14	16	232	0.00300087	0.0218263	0.109064	0.174847	939	0	939	936	3	3.28	10	10	2.18127	-0.126527	0.0355909	939	0.00549908	0.00381189	1.15242	1.04044	1.44261
Sobic.006G168400	Chr06	52580468	52583499	similar to OSIGBa0106P14.2 protein	Sb06g024410	Sobic.006G168400	0.99438	4.65217	6.77135e-06	0.000855829	0.238287	0.321624	3	22	176	0.000421905	0.00883652	1	1	2	16	118	0	0.006639	0.6	0.650794	561	0	561	561	0	2.4	3	2	0.830313	1.73565	-0.0732064	561	0.00226868	0.00197352	1.331	Inf	1.14956
ARCAD_BFF.35912	NA	NA	NA	NA	NA	NA	4.89496	10.3204	6.84727e-06	0.00086101	1.4851	1.77864	NA	NA	NA	NA	NA	NA	NA	NA	NA	NA	NA	NA	NA	NA	NA	NA	NA	NA	NA	NA	NA	NA	NA	NA	NA	NA	NA	NA	NA	NA	NA
Sobic.010G109500	Chr10	10898172	10900001	similar to Putative uncharacterized protein	Sb10g009560	Sobic.010G109500	2.61012	8.08499	6.90507e-06	0.00086387	0.885556	1.31809	2	22	112	0	0.0082487	1	1	2	18	114	0	0.00130719	0.0871632	0.155172	414	0	414	414	0	0.1	1	1	-1.1285	-0.880777	-0.117647	414	0.000439174	0.000603865	6.31025	NA	0.727273
ARCAD_BFF.13267	NA	NA	NA	NA	NA	NA	4.80111	13.5341	6.95517e-06	0.000865743	1.425	1.80303	NA	NA	NA	NA	NA	NA	NA	0	10	13	0	0	NA	NA	NA	NA	NA	NA	NA	NA	NA	NA	NA	NA	NA	NA	NA	NA	NA	NA	NA
Sobic.003G271900	Chr03	60827038	60828711	similar to Putative uncharacterized protein P0684B02.24-1	Sb03g032400	Sobic.003G271900	1.34294	5.16248	7.09213e-06	0.000878355	0.235087	0.682278	0	22	84	0	0	NA	NA	2	16	79	0.00065775	0	-0.145194	-0.0733945	357	0	357	357	0	Inf	0	2	NA	-0.582052	0.0989011	357	0	0.00182295	NA	0	0
Sobic.003G295050	NA	NA	NA	NA	NA	NA	4.03875	2.27351	7.25207e-06	0.000889881	1.05631	1.61738	NA	NA	NA	NA	NA	NA	NA	NA	NA	NA	NA	NA	NA	NA	NA	NA	NA	NA	NA	NA	NA	NA	NA	NA	NA	NA	NA	NA	NA	NA	NA
Sobic.004G308700	Chr04	64612218	64614545	similar to Putative light-harvesting chlorophyll-a/b protein of photosystem I	Sb04g034130	Sobic.004G308700	2.30591	7.07663	7.25741e-06	0.000889881	0.469301	1.19819	2	22	164	0	0.00284214	1	1	6	18	137	0.000658319	0.013801	0.606987	0.642857	726	0	726	726	0	7.66667	1	5	-0.100013	-0.746066	0.0209184	726	0.000450789	0.00221916	0.205937	0	0.203135
Sobic.001G340600	Chr01	62797963	62801247	similar to Expressed protein	Sb01g032740	Sobic.001G340600	1.77276	4.7343	7.35263e-06	0.000897094	0.404656	0.785765	6	16	85	0.00246305	0.00769231	1	1	12	10	281	0.00312747	0.0106359	-0.027027	0.0843373	534	0	534	534	0	1.85714	5	5	1.10906	-0.106782	0.0287518	534	0.00449438	0.00373937	0.72324	0.787554	1.20191
Sobic.009G197000	Chr09	54751688	54758585	similar to O-methyltransferase ZRP4	Sb09g025510	Sobic.009G197000	4.82146	2.29508	7.4902e-06	0.000909376	2.10938	0.976277	NA	NA	NA	NA	NA	NA	NA	0	10	105	0	0	NA	NA	NA	NA	NA	NA	NA	NA	NA	NA	NA	NA	NA	NA	NA	NA	NA	NA	NA
Sobic.001G447700	Chr01	72507720	72512561	similar to Expressed protein	Sb01g042060	Sobic.001G447700	1.11893	4.73315	7.54512e-06	0.000911554	0.20938	0.468961	0	22	67	0	0	NA	NA	3	18	70	0.000688547	0.00658573	0.454545	0.5	309	0	309	309	0	1.6	0	1	NA	-1.27078	0	309	0	0.000719166	0	0	0
Sobic.004G079000	Chr04	6514491	6519623	similar to Putative uncharacterized protein	Sb04g006520	Sobic.004G079000	-1.25481	6.21098	7.60923e-06	0.000914072	0.473756	0.219309	24	22	510	0.00246451	0.0142647	1	1	18	16	274	0.001168	0.00648138	0.0704447	0.130383	1833	0	1833	1831	2	2.34783	16	6	2.00521	-0.916591	0.275296	1833	0.0043209	0.001095	2.20087	2.11003	3.94601
Sobic.001G309300	Chr01	59474277	59477539	similar to Putative uncharacterized protein	Sb01g030165	Sobic.001G309300	1.43935	4.02218	7.64014e-06	0.000914072	0.385371	0.566605	5	18	55	0.000859353	0.030022	0.898567	0.934518	5	16	47	0.00111982	0.0156028	0.0169167	0.082777	375	0	375	374	1	4.2	4	2	0.241224	-0.965231	-0.00490046	375	0.00415758	0.00152381	1.92414	0.767403	2.72841
ARCAD_BFF.38760	NA	NA	NA	NA	NA	NA	3.68555	11.4428	7.80216e-06	0.000922367	1.08102	1.39394	NA	NA	NA	NA	NA	NA	NA	2	18	32	0.00165837	0.00383142	-0.0588235	5.6205e-16	NA	NA	NA	NA	NA	NA	NA	NA	NA	NA	NA	NA	NA	NA	NA	NA	NA
Sobic.002G198600	Chr02	58858407	58861134	similar to Putative uncharacterized protein	Sb02g024470	Sobic.002G198600	1.86708	5.83586	7.80543e-06	0.000922367	0.353429	0.952881	1	22	99	0	0	1	1	4	18	94	0	0.0100267	-0.0714286	0.0361446	423	0	423	423	0	0.333333	1	2	1.57861	1.70225	-0.00285714	423	0.00135089	0.00260047	0	NA	0.519481
Sobic.010G042400	Chr10	3256054	3257914	NA	Sb10g003740	Sobic.010G042400	1.57027	4.37482	7.82174e-06	0.000922367	0.305972	0.737473	0	18	75	0	0	NA	NA	4	18	85	0.00547697	0.0168414	0.386997	0.435897	414	0	414	414	0	0.807692	1	4	-1.25419	1.61236	0.29021	414	0.000483092	0.00496511	0	0	0.0972973
Sobic.003G169400	Chr03	28856343	28861779	similar to DNA-directed RNA polymerase subunit beta''	Sb03g017630	Sobic.003G169400	3.60917	4.38812	7.92656e-06	0.000930277	1.3494	1.61357	NA	NA	NA	NA	NA	NA	NA	NA	NA	NA	NA	NA	NA	NA	NA	NA	NA	NA	NA	NA	NA	NA	NA	NA	NA	NA	NA	NA	NA	NA	NA
ARCAD_BFF.30575	NA	NA	NA	NA	NA	NA	-9.02844	0.910558	8.0215e-06	0.000936957	0.958771	NA	NA	NA	NA	NA	NA	NA	NA	NA	NA	NA	NA	NA	NA	NA	NA	NA	NA	NA	NA	NA	NA	NA	NA	NA	NA	NA	NA	NA	NA	NA	NA
Sobic.003G206800	Chr03	53734010	53740971	similar to Putative uncharacterized protein	Sb03g026830	Sobic.003G206800	0.801301	5.47421	8.08829e-06	0.000940302	0.167624	0.255174	0	22	45	0	0	NA	NA	1	16	52	0	0	-0.0909091	5.9952e-16	201	0	201	201	0	0.6	0	1	NA	-0.258427	0	201	0	0.00165837	NA	NA	0
ARCAD_BFF.2521	NA	NA	NA	NA	NA	NA	4.6072	7.19495	8.14285e-06	0.0009422	1.27544	1.61979	NA	NA	NA	NA	NA	NA	NA	NA	NA	NA	NA	NA	NA	NA	NA	NA	NA	NA	NA	NA	NA	NA	NA	NA	NA	NA	NA	NA	NA	NA	NA
ARCAD_BFF.38932	NA	NA	NA	NA	NA	NA	4.64148	4.53264	8.20852e-06	0.000945361	1.29744	1.40278	NA	NA	NA	NA	NA	NA	NA	NA	NA	NA	NA	NA	NA	NA	NA	NA	NA	NA	NA	NA	NA	NA	NA	NA	NA	NA	NA	NA	NA	NA	NA
Sobic.010G121300	Chr10	13969750	13974217	similar to Nitrate-induced NOI protein	Sb10g010690	Sobic.010G121300	0.818187	6.79854	8.28211e-06	0.000949399	0.216481	0.228389	1	22	80	0	0.00799201	1	1	1	18	79	0	0.00217865	-0.0588235	5.6205e-16	240	0	240	240	0	2.75	0	1	NA	-1.08823	0	240	0	0.000925926	3.66833	NA	0
Sobic.004G014700	Chr04	1189463	1190764	weakly similar to Putative uncharacterized protein	Sb04g001420	Sobic.004G014700	-5.80419	1.88115	8.57349e-06	0.000973966	1.12458	2.44581	NA	NA	NA	NA	NA	NA	NA	NA	NA	NA	NA	NA	NA	NA	NA	NA	NA	NA	NA	NA	NA	NA	NA	NA	NA	NA	NA	NA	NA	NA	NA
Sobic.002G051100	Chr02	4844658	4847585	similar to Putative uncharacterized protein	Sb02g004280	Sobic.002G051100	1.54159	6.23221	8.64562e-06	0.000973966	0.391823	0.805228	0	14	10	0	0	NA	NA	0	16	21	0	0	NA	NA	33	0	33	33	0	Inf	0	0	NA	NA	NA	33	0	0	NA	NA	NA
Sobic.004G035500	Chr04	2870533	2874938	similar to Glutamate/malate translocator	Sb04g003080	Sobic.004G035500	2.84468	7.0353	8.64961e-06	0.000973966	0.995911	1.21634	1	20	218	0	0	1	1	3	14	221	0	0	0.428571	0.515152	837	0	837	837	0	0	1	1	1.57861	0.111372	0.105263	837	0.00068271	0.000477897	NA	NA	1.42857
Sobic.004G343100	Chr04	67358917	67360572	similar to Putative uncharacterized protein	Sb04g037030	Sobic.004G343100	2.03133	3.54462	8.67453e-06	0.000973966	0.53985	1.06375	NA	NA	NA	NA	NA	NA	NA	NA	NA	NA	NA	NA	NA	NA	NA	NA	NA	NA	NA	NA	NA	NA	NA	NA	NA	NA	NA	NA	NA	NA	NA
Sobic.002G298800	Chr02	67450381	67454954	similar to Os07g0470700 protein	Sb02g032940	Sobic.002G298800	2.1664	5.24085	8.694e-06	0.000973966	0.392069	1.29946	7	22	22	0.00602561	0	0.953695	0.959009	8	14	203	0.000603926	0.00363862	0.0451993	0.132363	690	0	690	689	1	1.58333	5	6	1.32056	0.438527	0.116154	690	0.00340507	0.0036692	0	9.9774	0.928014
Sobic.006G013800	Chr06	1940169	1942610	NA	Sb06g001350	Sobic.006G013800	2.61952	5.6616	8.78916e-06	0.00098017	0.677558	1.07372	6	18	61	0.00338012	0.0346372	1	1	14	16	47	0.00338183	0.0592152	0.514731	0.552521	270	0	270	270	0	1.16667	6	9	1.20049	-0.110383	-0.0519096	270	0.0104262	0.0125661	0.584938	0.999494	0.829708
Sobic.002G297900	Chr02	67403063	67405260	similar to Os07g0467200 protein	Sb02g032870	Sobic.002G297900	1.16295	3.99243	8.98183e-06	0.000997145	0.23842	0.505838	0	20	37	0	0	NA	NA	1	16	31	0	0	-0.166667	-0.0909091	150	0	150	150	0	2.5	0	0	NA	NA	NA	150	0	0	NA	NA	NA
Sobic.010G072900	Chr10	5950131	5952116	similar to Peroxiredoxin Q, chloroplast precursor	Sb10g006380	Sobic.010G072900	1.6203	5.69264	9.15182e-06	0.00100867	0.493379	0.759964	0	22	100	0	0	NA	NA	2	18	114	0	0.0103605	0.553719	0.59322	438	0	438	437	1	0.5	0	2	NA	-0.583254	0.0833333	438	0	0.00139523	0	NA	0
ARCAD_BFF.38536	NA	NA	NA	NA	NA	NA	4.37779	4.10349	9.22987e-06	0.00100867	1.13959	1.4487	NA	NA	NA	NA	NA	NA	NA	NA	NA	NA	NA	NA	NA	NA	NA	NA	NA	NA	NA	NA	NA	NA	NA	NA	NA	NA	NA	NA	NA	NA	NA
Sobic.002G080100	Chr02	8435787	8437465	similar to GRAB1 protein	Sb02g006680	Sobic.002G080100	1.21949	4.23862	9.24699e-06	0.00100867	0.3774	0.358544	0	20	26	0	0	NA	NA	3	12	110	0	0	0.756098	0.8	276	0	276	276	0	0.857143	0	0	NA	NA	NA	276	0	0	NA	NA	NA
Sobic.003G190500	Chr03	51167150	51172379	NA	Sb03g025480	Sobic.003G190500	0.884125	5.83758	9.24937e-06	0.00100867	0.107456	0.368123	NA	NA	NA	NA	NA	NA	NA	NA	NA	NA	NA	NA	NA	NA	NA	NA	NA	NA	NA	NA	NA	NA	NA	NA	NA	NA	NA	NA	NA	NA	NA
Sobic.007G109301	NA	NA	NA	NA	NA	NA	3.77929	2.74692	9.4924e-06	0.00103062	1.12683	0.853848	NA	NA	NA	NA	NA	NA	NA	NA	NA	NA	NA	NA	NA	NA	NA	NA	NA	NA	NA	NA	NA	NA	NA	NA	NA	NA	NA	NA	NA	NA	NA
Sobic.003G029200	Chr03	2570016	2571927	similar to Lecithin:cholesterol acyltransferase family protein, expressed	Sb03g002740	Sobic.003G029200	1.73358	3.59074	9.56808e-06	0.00103428	0.432922	0.860807	1	18	30	0.00313725	0	1	1	2	16	65	0.0035553	0.0068662	0.372549	0.428571	246	0	246	246	0	0.5	1	2	-0.303689	-0.453395	-0.0777465	246	0.00133038	0.00259711	0	0.882415	0.512253
Sobic.001G353000	Chr01	64257555	64262499	NA	Sb01g033770	Sobic.001G353000	2.54877	3.40245	9.64841e-06	0.0010384	0.625869	1.33848	NA	NA	NA	NA	NA	NA	NA	NA	NA	NA	NA	NA	NA	NA	NA	NA	NA	NA	NA	NA	NA	NA	NA	NA	NA	NA	NA	NA	NA	NA	NA
Sobic.001G314200	Chr01	60158933	60160604	similar to Putative uncharacterized protein	Sb01g030550	Sobic.001G314200	1.87562	4.90385	9.69914e-06	0.00103933	0.514393	1.00204	NA	NA	NA	NA	NA	NA	NA	NA	NA	NA	NA	NA	NA	NA	NA	NA	NA	NA	NA	NA	NA	NA	NA	NA	NA	NA	NA	NA	NA	NA	NA
ARCAD_BFF.31087	NA	NA	NA	NA	NA	NA	3.59264	2.02602	9.80994e-06	0.00104665	1.0025	1.42864	NA	NA	NA	NA	NA	NA	NA	NA	NA	NA	NA	NA	NA	NA	NA	NA	NA	NA	NA	NA	NA	NA	NA	NA	NA	NA	NA	NA	NA	NA	NA
Sobic.006G077400	Chr06	44359730	44363756	similar to H0525E10.12 protein	Sb06g016450	Sobic.006G077400	1.89048	4.89626	9.91216e-06	0.00105281	0.277625	1.06438	0	18	83	0	0	NA	NA	1	16	88	0	0	-0.0909091	5.9952e-16	495	0	495	494	1	0.489362	0	1	NA	-0.406935	0	495	0	0.000673401	NA	NA	0
ARCAD_BFF.38721	NA	NA	NA	NA	NA	NA	4.37218	4.99566	9.95309e-06	0.00105281	1.43966	1.43562	NA	NA	NA	NA	NA	NA	NA	NA	NA	NA	NA	NA	NA	NA	NA	NA	NA	NA	NA	NA	NA	NA	NA	NA	NA	NA	NA	NA	NA	NA	NA
Sobic.003G241900	Chr03	58123148	58130981	similar to Putative uncharacterized protein OSJNBa0049H05.23	Sb03g029870	Sobic.003G241900	1.87187	6.51462	1.00616e-05	0.00105725	0.400169	0.986717	13	22	446	0.00167163	0.00412667	1	1	13	16	463	0.00197454	0.00783334	0.107438	0.170651	1620	0	1620	1620	0	1.63043	11	12	-0.684179	0.576401	0.283025	1620	0.00194966	0.00305703	0.526808	0.846592	0.637762
Sobic.001G089100	Chr01	6917698	6921918	similar to Exoglucanase precursor	Sb01g008040	Sobic.001G089100	-1.33251	8.13667	1.00809e-05	0.00105725	0.353034	0.463036	NA	NA	NA	NA	NA	NA	NA	NA	NA	NA	NA	NA	NA	NA	NA	NA	NA	NA	NA	NA	NA	NA	NA	NA	NA	NA	NA	NA	NA	NA	NA
Sobic.003G014300	Chr03	1274190	1277410	NA	Sb03g001420	Sobic.003G014300	1.34765	4.82328	1.03453e-05	0.00107822	0.263822	0.565524	1	22	145	0	0.00533713	1	1	3	18	155	0.000307503	0.00107181	-0.0693069	3.21172e-16	552	0	552	552	0	4	0	2	NA	-1.3624	0	552	0	0.000805153	4.97955	0	0
ARCAD_BFF.38857	NA	NA	NA	NA	NA	NA	4.48995	12.0159	1.03684e-05	0.00107822	1.34201	1.58332	NA	NA	NA	NA	NA	NA	NA	NA	NA	NA	NA	NA	NA	NA	NA	NA	NA	NA	NA	NA	NA	NA	NA	NA	NA	NA	NA	NA	NA	NA	NA
Sobic.003G378600	Chr03	69249726	69250949	NA	Sb03g041820	Sobic.003G378600	2.01226	6.86698	1.04826e-05	0.00107956	0.372745	1.10575	3	22	139	0	0.00767018	1	1	1	18	116	0	0.00257152	-0.125	-0.0666667	453	0	453	453	0	1.18182	1	1	-1.1285	0.156474	-0.0462963	453	0.000401365	0.000858474	2.98274	NA	0.467532
ARCAD_BFF.38764	NA	NA	NA	NA	NA	NA	4.32063	8.02545	1.04843e-05	0.00107956	1.30043	1.58532	NA	NA	NA	NA	NA	NA	NA	NA	NA	NA	NA	NA	NA	NA	NA	NA	NA	NA	NA	NA	NA	NA	NA	NA	NA	NA	NA	NA	NA	NA	NA
Sobic.003G168900	NA	NA	NA	NA	NA	NA	4.10027	4.87812	1.05449e-05	0.00107956	1.28495	1.83667	NA	NA	NA	NA	NA	NA	NA	NA	NA	NA	NA	NA	NA	NA	NA	NA	NA	NA	NA	NA	NA	NA	NA	NA	NA	NA	NA	NA	NA	NA	NA
Sobic.003G235500	Chr03	57383232	57383791	similar to Putative uncharacterized protein P0039G05.26	Sb03g029290	Sobic.003G235500	1.56375	6.71238	1.05564e-05	0.00107956	0.690487	0.32569	0	22	60	0	0	NA	NA	1	18	61	0.000799148	0	-0.0588235	5.6205e-16	186	0	186	185	1	1.05556	0	0	NA	NA	NA	186	0	0	NA	0	NA
Sobic.009G140600	Chr09	49794049	49796654	similar to Putative uncharacterized protein P0426G01.8	Sb09g020600	Sobic.009G140600	2.03527	4.8609	1.06203e-05	0.00108092	0.415726	1.03689	1	22	102	0	0.00403045	1	1	1	14	150	0	0.00472363	-0.166667	-0.0909091	465	0	465	465	0	1.5	1	1	-0.100013	-1.05482	0.609231	465	0.000703812	0.000537634	0.853253	NA	1.30909
Sobic.002G385700	Chr02	74038065	74041790	similar to Putative uncharacterized protein	Sb02g040190	Sobic.002G385700	2.81823	1.10048	1.06574e-05	0.00108092	0.823932	0.875399	NA	NA	NA	NA	NA	NA	NA	NA	NA	NA	NA	NA	NA	NA	NA	NA	NA	NA	NA	NA	NA	NA	NA	NA	NA	NA	NA	NA	NA	NA	NA
Sobic.006G193500	Chr06	54688995	54690672	similar to H0307D04.4 protein	Sb06g026620	Sobic.006G193500	-2.61179	2.0466	1.0713e-05	0.0010821	0.740667	0.693873	1	22	123	0	0.00226847	1	1	0	16	71	0	0	NA	NA	429	0	429	427	2	2.6	1	0	-1.1285	NA	0	429	0.000423819	0	Inf	NA	Inf
ARCAD_BFF.19368	NA	NA	NA	NA	NA	NA	4.67177	10.8636	1.08001e-05	0.00108644	1.45053	1.75538	NA	NA	NA	NA	NA	NA	NA	NA	NA	NA	NA	NA	NA	NA	NA	NA	NA	NA	NA	NA	NA	NA	NA	NA	NA	NA	NA	NA	NA	NA	NA
Sobic.002G233100	Chr02	62405326	62407493	similar to Putative uncharacterized protein	Sb02g027230	Sobic.002G233100	1.02167	3.28736	1.10011e-05	0.00110061	0.210104	0.295063	0	22	9	NA	NA	NA	NA	2	14	81	0	0	0.538462	0.6	363	0	363	362	1	2.5	0	0	NA	NA	NA	363	0	0	NA	NA	NA
ARCAD_BFF.13151	NA	NA	NA	NA	NA	NA	4.01338	8.90857	1.10302e-05	0.00110061	1.23902	1.54773	NA	NA	NA	NA	NA	NA	NA	NA	NA	NA	NA	NA	NA	NA	NA	NA	NA	NA	NA	NA	NA	NA	NA	NA	NA	NA	NA	NA	NA	NA	NA
ARCAD_BFF.38657	NA	NA	NA	NA	NA	NA	4.03521	13.3936	1.10936e-05	0.00110199	0.994716	1.33665	NA	NA	NA	NA	NA	NA	NA	NA	NA	NA	NA	NA	NA	NA	NA	NA	NA	NA	NA	NA	NA	NA	NA	NA	NA	NA	NA	NA	NA	NA	NA
ARCAD_BFF.32339	NA	NA	NA	NA	NA	NA	3.86158	2.64146	1.11335e-05	0.00110199	0.999585	1.57678	NA	NA	NA	NA	NA	NA	NA	NA	NA	NA	NA	NA	NA	NA	NA	NA	NA	NA	NA	NA	NA	NA	NA	NA	NA	NA	NA	NA	NA	NA	NA
Sobic.008G190200	Chr08	62415522	62419253	similar to Os12g0638300 protein	Sb08g023060	Sobic.008G190200	1.87884	4.48499	1.12021e-05	0.00110435	0.234476	0.829641	NA	NA	NA	NA	NA	NA	NA	1	12	46	0	0.00918274	-0.2	-0.111111	NA	NA	NA	NA	NA	NA	NA	NA	NA	NA	NA	NA	NA	NA	NA	NA	NA
Sobic.004G211600	Chr04	56122823	56125140	similar to Putative uncharacterized protein	Sb04g025690	Sobic.004G211600	2.07568	5.12129	1.13024e-05	0.0011082	0.545948	1.04548	6	20	84	0	0.0133539	0.808093	0.838289	6	18	114	0	0.00383305	0.0737422	0.141361	561	0	561	559	2	1.8	4	3	0.126249	-0.784231	0.052779	561	0.00270492	0.00166935	3.48388	NA	1.62034
Sobic.002G134001	Chr02	19797593	19801105	similar to Histidine-containing phosphotransfer protein	Sb02g011910	v2.1_None	0.980044	5.71942	1.13311e-05	0.0011082	0.187971	0.406442	2	22	143	0.00153996	0.00453365	1	1	3	18	85	0	0.00228311	-0.0640394	1.72939e-16	435	0	435	433	2	2.16667	2	2	1.33907	-1.10269	0.0685714	435	0.00225705	0.00114943	1.98573	Inf	1.96364
Sobic.004G199200	Chr04	55024467	55033022	NA	Sb04g024570	Sobic.004G199200	-1.39102	3.551	1.169e-05	0.00113878	0.259262	0.447473	0	16	8	NA	NA	NA	NA	NA	NA	NA	NA	NA	NA	NA	NA	NA	NA	NA	NA	NA	NA	NA	NA	NA	NA	NA	NA	NA	NA	NA	NA
ARCAD_BFF.38948	NA	NA	NA	NA	NA	NA	4.33745	4.43773	1.1839e-05	0.00114705	1.34166	1.57995	NA	NA	NA	NA	NA	NA	NA	NA	NA	NA	NA	NA	NA	NA	NA	NA	NA	NA	NA	NA	NA	NA	NA	NA	NA	NA	NA	NA	NA	NA	NA
Sobic.002G184600	Chr02	56856271	56858640	similar to Putative uncharacterized protein	Sb02g023260	Sobic.002G184600	1.64605	4.72546	1.19106e-05	0.00114705	0.394448	1.02457	0	18	39	0	0	NA	NA	11	14	146	0.00199136	0.0211367	0.344774	0.408516	618	0	618	618	0	1	0	7	NA	0.957365	0.575701	618	0	0.00524734	0	0	0
ARCAD_BFF.38936	NA	NA	NA	NA	NA	NA	4.95375	5.98547	1.19145e-05	0.00114705	1.31409	1.44493	NA	NA	NA	NA	NA	NA	NA	NA	NA	NA	NA	NA	NA	NA	NA	NA	NA	NA	NA	NA	NA	NA	NA	NA	NA	NA	NA	NA	NA	NA	NA
Sobic.005G217900	Chr05	70394964	70399350	similar to Putative uncharacterized protein	Sb05g026890	Sobic.005G217900	3.95656	5.95311	1.25601e-05	0.0012045	0.794211	1.92386	NA	NA	NA	NA	NA	NA	NA	NA	NA	NA	NA	NA	NA	NA	NA	NA	NA	NA	NA	NA	NA	NA	NA	NA	NA	NA	NA	NA	NA	NA	NA
Sobic.007G173800	Chr07	60870267	60872774	similar to Putative uncharacterized protein	Sb07g024590	Sobic.007G173800	2.33913	6.95819	1.26936e-05	0.00121186	0.31847	1.25327	1	22	272	0.000273385	0	1	1	6	18	232	0.000610418	0.00148221	-0.0601227	4.58817e-16	858	0	858	858	0	3.33333	1	3	-1.1285	-1.41683	0	858	0.000211909	0.000809376	0	0.447865	0.261818
Sobic.003G166400	NA	NA	NA	NA	NA	NA	3.72774	4.04962	1.27352e-05	0.00121186	1.07348	1.59276	NA	NA	NA	NA	NA	NA	NA	NA	NA	NA	NA	NA	NA	NA	NA	NA	NA	NA	NA	NA	NA	NA	NA	NA	NA	NA	NA	NA	NA	NA	NA
Sobic.009G011600	NA	NA	NA	NA	NA	NA	1.42343	5.74372	1.28062e-05	0.00121393	0.186029	0.789855	NA	NA	NA	NA	NA	NA	NA	NA	NA	NA	NA	NA	NA	NA	NA	NA	NA	NA	NA	NA	NA	NA	NA	NA	NA	NA	NA	NA	NA	NA	NA
Sobic.005G194400	NA	NA	NA	NA	NA	NA	4.58622	5.86736	1.28972e-05	0.00121788	1.59811	2.11195	NA	NA	NA	NA	NA	NA	NA	NA	NA	NA	NA	NA	NA	NA	NA	NA	NA	NA	NA	NA	NA	NA	NA	NA	NA	NA	NA	NA	NA	NA	NA
Sobic.001G161200	Chr01	13263107	13265447	similar to Putative serine/threonine protein kinase	Sb01g014090	Sobic.001G161200	1.4944	4.63318	1.33043e-05	0.00124857	0.492264	0.458347	NA	NA	NA	NA	NA	NA	NA	NA	NA	NA	NA	NA	NA	NA	NA	NA	NA	NA	NA	NA	NA	NA	NA	NA	NA	NA	NA	NA	NA	NA	NA
Sobic.001G011600	Chr01	1004121	1006547	similar to Putative uncharacterized protein	Sb01g001130	Sobic.001G011600	1.45733	5.34372	1.33236e-05	0.00124857	0.37715	0.604764	0	16	20	0	0	NA	NA	1	12	27	0	0	1	1	87	0	87	87	0	4	0	1	NA	-0.338491	0	87	0	0.0045977	NA	NA	0
ARCAD_BFF.38866	NA	NA	NA	NA	NA	NA	4.66321	8.72717	1.35232e-05	0.00126247	1.34567	1.63876	NA	NA	NA	NA	NA	NA	NA	NA	NA	NA	NA	NA	NA	NA	NA	NA	NA	NA	NA	NA	NA	NA	NA	NA	NA	NA	NA	NA	NA	NA	NA
Sobic.007G108900	Chr07	39097296	39102107	similar to Putative uncharacterized protein P0488B06.35	Sb07g015170	Sobic.007G108900	1.8457	6.94214	1.3672e-05	0.00127155	0.305169	1.02305	1	22	187	0.000406161	0	1	1	3	18	165	0	0	-0.0827068	4.36015e-16	594	0	594	593	1	4	1	0	-1.1285	NA	0	594	0.000306091	0	NA	Inf	Inf
Sobic.003G270000	NA	NA	NA	NA	NA	NA	4.45226	2.06695	1.3756e-05	0.00127455	1.24785	1.20461	NA	NA	NA	NA	NA	NA	NA	NA	NA	NA	NA	NA	NA	NA	NA	NA	NA	NA	NA	NA	NA	NA	NA	NA	NA	NA	NA	NA	NA	NA	NA
Sobic.001G131400	Chr01	10319597	10325257	NA	Sb01g011520	Sobic.001G131400	1.20839	5.1506	1.42984e-05	0.00131984	0.294117	0.519155	0	22	50	0	0	NA	NA	1	16	56	0	0	1	1	204	0	204	204	0	1.5	0	0	NA	NA	NA	204	0	0	NA	NA	NA
ARCAD_BFF.24778	NA	NA	NA	NA	NA	NA	4.65107	4.67651	1.43926e-05	0.00132358	1.59588	2.12652	NA	NA	NA	NA	NA	NA	NA	NA	NA	NA	NA	NA	NA	NA	NA	NA	NA	NA	NA	NA	NA	NA	NA	NA	NA	NA	NA	NA	NA	NA	NA
Sobic.002G206700	Chr02	59827099	59828686	similar to S-adenosylmethionine decarboxylase	Sb02g025110	Sobic.002G206700	-1.90131	7.18131	1.44917e-05	0.00132774	0.342249	0.670725	6	22	386	0.00109033	0.00180485	1	1	5	14	181	0.000954285	0	0.183832	0.280172	1062	0	1062	1061	1	1.6875	3	3	-0.627851	-0.30187	0.0782258	1062	0.000787536	0.00107614	Inf	1.14256	0.731818
Sobic.008G019100	NA	NA	NA	NA	NA	NA	2.91557	3.72214	1.46357e-05	0.00133597	0.970185	1.2402	NA	NA	NA	NA	NA	NA	NA	NA	NA	NA	NA	NA	NA	NA	NA	NA	NA	NA	NA	NA	NA	NA	NA	NA	NA	NA	NA	NA	NA	NA	NA
ARCAD_BFF.30651	NA	NA	NA	NA	NA	NA	3.69162	2.89847	1.5008e-05	0.0013649	0.985003	1.81147	NA	NA	NA	NA	NA	NA	NA	NA	NA	NA	NA	NA	NA	NA	NA	NA	NA	NA	NA	NA	NA	NA	NA	NA	NA	NA	NA	NA	NA	NA	NA
Sobic.010G206600	NA	NA	NA	NA	NA	NA	3.79002	2.8318	1.50748e-05	0.00136594	1.36863	1.86713	NA	NA	NA	NA	NA	NA	NA	NA	NA	NA	NA	NA	NA	NA	NA	NA	NA	NA	NA	NA	NA	NA	NA	NA	NA	NA	NA	NA	NA	NA	NA
Sobic.002G288800	Chr02	66741406	66754534	NA	Sb02g032070	Sobic.002G288800	3.28061	3.04878	1.5185e-05	0.00137088	0.77979	1.49677	NA	NA	NA	NA	NA	NA	NA	NA	NA	NA	NA	NA	NA	NA	NA	NA	NA	NA	NA	NA	NA	NA	NA	NA	NA	NA	NA	NA	NA	NA	NA
Sobic.001G093500	Chr01	7179585	7183942	similar to Putative uncharacterized protein	Sb01g008400	Sobic.001G093500	2.52183	8.54659	1.52863e-05	0.00137231	0.339814	1.5415	NA	NA	NA	NA	NA	NA	NA	NA	NA	NA	NA	NA	NA	NA	NA	NA	NA	NA	NA	NA	NA	NA	NA	NA	NA	NA	NA	NA	NA	NA	NA
Sobic.003G398800	Chr03	70813069	70815971	similar to Putative uncharacterized protein	Sb03g043540	Sobic.003G398800	1.98076	6.52427	1.53122e-05	0.00137231	0.363012	1.15842	1	22	257	0.000288775	0	1	1	8	18	235	0.000405091	0.00284125	-0.0607735	4.08764e-16	807	0	807	803	4	2.45714	1	4	-1.1285	-1.60974	0	807	0.000225301	0.00110147	0	0.712865	0.204545
Sobic.K032300	NA	NA	NA	NA	NA	NA	3.82699	3.29309	1.54967e-05	0.00138381	1.14998	1.75898	NA	NA	NA	NA	NA	NA	NA	NA	NA	NA	NA	NA	NA	NA	NA	NA	NA	NA	NA	NA	NA	NA	NA	NA	NA	NA	NA	NA	NA	NA	NA
Sobic.001G177900	Chr01	14998605	15004589	similar to Kinesin heavy chain, putative	Sb01g015490	Sobic.001G177900	-1.96476	3.90672	1.57284e-05	0.00139499	0.669934	0.630568	9	10	122	0.00502552	0.0128514	1	1	NA	NA	NA	NA	NA	NA	NA	NA	NA	NA	NA	NA	NA	NA	NA	NA	NA	NA	NA	NA	NA	NA	NA	NA
Sobic.001G122300	Chr01	9626721	9629530	similar to Putative uncharacterized protein	Sb01g010750	Sobic.001G122300	1.71189	4.91657	1.57351e-05	0.00139499	0.33304	0.931493	0	22	74	0	0	NA	NA	5	18	71	0.000667705	0.041803	-0.0857143	-0.027027	426	0	426	426	0	1.3	0	5	NA	-0.398375	0.5	426	0	0.00391236	0	0	0
Sobic.001G158900	Chr01	12928101	12936071	similar to Helix-loop-helix DNA-binding domain containing protein, expressed	Sb01g013843	Sobic.001G158900	2.13265	4.23076	1.59493e-05	0.00140717	0.603742	1.04131	NA	NA	NA	NA	NA	NA	NA	0	12	56	0	0	NA	NA	21	0	0	0	0	NA	NA	NA	NA	NA	0	21	0	0	NA	NA	NA
Sobic.006G153000	Chr06	51323268	51325872	similar to OSIGBa0153E02-OSIGBa0093I20.17 protein	Sb06g023050	Sobic.006G153000	1.44919	4.63074	1.59866e-05	0.00140717	0.321917	0.719192	0	18	95	0	0	NA	NA	2	16	136	0	0	-0.16129	-0.0714286	594	0	594	593	1	1.7	0	0	NA	NA	NA	594	0	0	NA	NA	NA
Sobic.007G225500	Chr07	65295969	65299650	similar to Os08g0484800 protein	Sb07g029060	Sobic.007G225500	1.28249	4.12102	1.60945e-05	0.00141162	0.127553	0.743956	1	22	84	0.000895937	0	1	1	4	18	66	0.00342949	0.00254669	-0.102041	-0.0434783	405	0	405	405	0	1	1	2	-1.1285	-1.57832	-0.0689655	405	0.000448934	0.00109739	0	0.261245	0.409091
Sobic.003G391100	Chr03	70238659	70242908	NA	Sb03g042860	Sobic.003G391100	1.3796	5.03611	1.63768e-05	0.00143128	0.232048	0.762527	3	22	132	0.0011024	0.00211562	1	1	2	18	101	0.0015157	0	0.440415	0.5189	471	0	471	471	0	1.92308	2	1	-1.42961	-1.08823	-0.0740741	471	0.000772052	0.000471809	Inf	0.727321	1.63636
Sobic.006G124700	Chr06	49033209	49033756	NA	Sb06g020510	Sobic.006G124700	3.65528	1.46059	1.66364e-05	0.00144884	0.907431	1.49103	NA	NA	NA	NA	NA	NA	NA	NA	NA	NA	NA	NA	NA	NA	NA	NA	NA	NA	NA	NA	NA	NA	NA	NA	NA	NA	NA	NA	NA	NA	NA
Sobic.001G078000	Chr01	5971832	5972842	similar to Putative uncharacterized protein	Sb01g007050	Sobic.001G078000	3.12164	6.8152	1.68194e-05	0.00145962	1.12874	1.67337	1	16	67	0	0	1	1	0	18	71	0	0	NA	NA	357	0	357	357	0	0.444444	1	0	-0.258427	NA	0	357	0.000933707	0	NA	NA	Inf
Sobic.003G409700	NA	NA	NA	NA	NA	NA	1.92882	6.8159	1.73282e-05	0.00149849	0.342632	0.938665	NA	NA	NA	NA	NA	NA	NA	NA	NA	NA	NA	NA	NA	NA	NA	NA	NA	NA	NA	NA	NA	NA	NA	NA	NA	NA	NA	NA	NA	NA	NA
Sobic.007G134100	Chr07	55809656	55816616	similar to Putative uncharacterized protein	Sb07g021000	Sobic.007G134100	1.76775	3.82349	1.74201e-05	0.00150117	0.291724	0.97936	2	18	29	0.00309089	0.0243408	1	1	1	10	32	0	0.0084507	-0.111111	-3.46945e-16	96	0	96	94	2	1.625	1	0	-1.08823	NA	0	96	0.00231481	0	2.88033	Inf	Inf
Sobic.006G243200	Chr06	58340313	58344144	similar to OSIGBa0113E10.3 protein	Sb06g030910	Sobic.006G243200	2.26567	5.289	1.77565e-05	0.00151924	0.553114	1.21205	5	18	80	0.00195729	0.0217043	1	1	2	16	87	0	0.0164439	0.0894309	0.155172	375	0	375	375	0	1	4	2	-0.1174	1.37216	0.0901515	375	0.00365522	0.00281481	1.3199	Inf	1.29856
ARCAD_BFF.3012	NA	NA	NA	NA	NA	NA	5.17021	1.46178	1.77651e-05	0.00151924	2.54845	0.986634	NA	NA	NA	NA	NA	NA	NA	NA	NA	NA	NA	NA	NA	NA	NA	NA	NA	NA	NA	NA	NA	NA	NA	NA	NA	NA	NA	NA	NA	NA	NA
Sobic.003G172200	NA	NA	NA	NA	NA	NA	3.73341	3.54532	1.78147e-05	0.00151924	1.15934	1.64912	NA	NA	NA	NA	NA	NA	NA	NA	NA	NA	NA	NA	NA	NA	NA	NA	NA	NA	NA	NA	NA	NA	NA	NA	NA	NA	NA	NA	NA	NA	NA
Sobic.002G030200	Chr02	2787647	2789164	similar to 23 kDa polypeptide of photosystem II	Sb02g002690	Sobic.002G030200	1.93356	8.8582	1.80033e-05	0.00153003	0.450415	1.08049	4	22	194	0	0.0102109	1	1	2	18	190	0.000477149	0.0022338	0.298701	0.351351	609	0	609	609	0	0.5	1	2	-1.1285	0.195897	0.103774	609	0.000298552	0.00127714	4.57109	0	0.233766
Sobic.005G002900	Chr05	234069	240167	similar to Monothiol glutaredoxin-S12, chloroplast precursor	Sb05g000420	Sobic.005G002900	1.10797	5.21213	1.80699e-05	0.00153041	0.170594	0.543994	0	22	148	0	0	NA	NA	2	14	134	0.000485754	0.00142204	-0.0769231	-4.53341e-16	657	0	657	657	0	3	0	1	NA	-1.27078	0	657	0	0.000338238	0	0	0
Sobic.001G038700	Chr01	2898759	2900504	similar to Os03g0817100 protein	Sb01g003560	Sobic.001G038700	2.43942	2.17848	1.82773e-05	0.00154268	0.74812	1.3594	NA	NA	NA	NA	NA	NA	NA	2	10	51	0.00175439	0.00512821	-0.111111	-3.46945e-16	NA	NA	NA	NA	NA	NA	NA	NA	NA	NA	NA	NA	NA	NA	NA	NA	NA
Sobic.004G204000	NA	NA	NA	NA	NA	NA	-1.00034	4.78944	1.84939e-05	0.0015548	0.305378	0.309196	NA	NA	NA	NA	NA	NA	NA	NA	NA	NA	NA	NA	NA	NA	NA	NA	NA	NA	NA	NA	NA	NA	NA	NA	NA	NA	NA	NA	NA	NA	NA
Sobic.003G219600	Chr03	55483658	55490242	similar to Ubiquitin-activating enzyme E1-like	Sb03g027840	Sobic.003G219600	-0.738777	4.85918	1.85541e-05	0.0015548	0.163798	0.191578	6	22	215	0.000359005	0.00255482	0.94161	0.943524	3	10	92	0	0.00317125	-0.132075	-9.91271e-17	450	0	450	450	0	2	1	1	-0.999941	-0.933021	0	450	0.000444444	0.000740741	0.805619	Inf	0.6
Sobic.003G073800	Chr03	6298830	6309555	similar to Phosphatidate cytidylyltransferase	Sb03g006220	Sobic.003G073800	1.21589	6.77404	1.86102e-05	0.0015548	0.183875	0.63606	NA	NA	NA	NA	NA	NA	NA	NA	NA	NA	NA	NA	NA	NA	NA	NA	NA	NA	NA	NA	NA	NA	NA	NA	NA	NA	NA	NA	NA	NA	NA
Sobic.001G437400	Chr01	71574233	71583156	similar to Guanine nucleotide-exchange protein GEP2	Sb01g041140	Sobic.001G437400	-0.870966	7.3047	1.86835e-05	0.00155565	0.230563	0.249739	6	22	1413	0.000104762	0.00115043	1	1	8	16	482	0.000209268	0.00135952	0.426686	0.469188	4041	0	4041	4038	3	2.90244	5	4	-0.4852	-1.52709	0.111724	4041	0.000368946	0.000274959	0.846203	0.500612	1.34182
Sobic.K032350	NA	NA	NA	NA	NA	NA	2.84126	4.43258	1.91549e-05	0.00158768	0.563799	1.21469	NA	NA	NA	NA	NA	NA	NA	NA	NA	NA	NA	NA	NA	NA	NA	NA	NA	NA	NA	NA	NA	NA	NA	NA	NA	NA	NA	NA	NA	NA	NA
Sobic.009G130700	Chr09	48407994	48409339	similar to Putative uncharacterized protein	Sb09g019720	Sobic.009G130700	2.18823	6.40991	1.9197e-05	0.00158768	0.740892	1.18442	3	22	164	0	0.00267927	1	1	3	18	190	0	0.00421521	0.551867	0.606557	669	0	669	667	2	1.13333	1	2	-0.100013	-0.453395	-0.0777465	669	0.000489197	0.000954991	0.63562	NA	0.512253
Sobic.003G172250	NA	NA	NA	NA	NA	NA	3.40365	2.20462	1.95748e-05	0.00161157	0.957426	1.8653	NA	NA	NA	NA	NA	NA	NA	NA	NA	NA	NA	NA	NA	NA	NA	NA	NA	NA	NA	NA	NA	NA	NA	NA	NA	NA	NA	NA	NA	NA	NA
Sobic.003G172850	NA	NA	NA	NA	NA	NA	3.49312	3.2461	1.96528e-05	0.00161157	1.16106	1.57865	NA	NA	NA	NA	NA	NA	NA	NA	NA	NA	NA	NA	NA	NA	NA	NA	NA	NA	NA	NA	NA	NA	NA	NA	NA	NA	NA	NA	NA	NA	NA
Sobic.004G243200	Chr04	59100559	59102883	NA	Sb04g028390	Sobic.004G243200	-7.95987	-0.0571245	1.96821e-05	0.00161157	1.29627	NA	NA	NA	NA	NA	NA	NA	NA	NA	NA	NA	NA	NA	NA	NA	NA	NA	NA	NA	NA	NA	NA	NA	NA	NA	NA	NA	NA	NA	NA	NA	NA
Sobic.002G072500	Chr02	7365743	7367791	similar to Putative uncharacterized protein	Sb02g006110	Sobic.002G072500	1.71843	4.86585	1.97645e-05	0.00161297	0.531846	0.671826	1	14	43	0	0	1	1	8	14	88	0.0026657	0.00740436	0.145349	0.214286	291	0	291	290	1	2.5	1	1	-0.614919	-1.29971	0	291	0.00114548	0.000859107	0	0	1.33333
Sobic.005G163700	Chr05	63897131	63902017	similar to Putative TCP-1/cpn60 chaperonin family protein	Sb05g022470	Sobic.005G163700	-0.760174	6.59271	1.99176e-05	0.00161438	0.225445	0.13611	2	22	512	0	0.00176928	1	1	NA	NA	NA	NA	NA	NA	NA	1509	0	1509	1509	0	3.25	2	14	-0.126699	-0.408875	0.138619	1509	0.000433761	0.00329084	NA	NA	0.131809
Sobic.002G316900	Chr02	68974692	68980882	similar to Putative aconitate hydratase, cytoplasmic	Sb02g034590	Sobic.002G316900	-3.37042	5.83249	1.9934e-05	0.00161438	1.25945	0.983056	9	12	500	0.000520994	0.00413973	1	1	NA	NA	NA	NA	NA	NA	NA	NA	NA	NA	NA	NA	NA	NA	NA	NA	NA	NA	NA	NA	NA	NA	NA	NA
Sobic.003G160200	NA	NA	NA	NA	NA	NA	1.62589	8.0109	1.99783e-05	0.00161438	0.267428	0.957647	NA	NA	NA	NA	NA	NA	NA	NA	NA	NA	NA	NA	NA	NA	NA	NA	NA	NA	NA	NA	NA	NA	NA	NA	NA	NA	NA	NA	NA	NA	NA
Sobic.001G261400	Chr01	32791663	32797462	similar to Putative leucine-rich repeat transmembrane protein kinase	Sb01g024160	Sobic.001G261400	8.24474	12.1229	2.01431e-05	0.00162238	2.87145	1.74011	NA	NA	NA	NA	NA	NA	NA	NA	NA	NA	NA	NA	NA	NA	NA	NA	NA	NA	NA	NA	NA	NA	NA	NA	NA	NA	NA	NA	NA	NA	NA
Sobic.006G151100	NA	NA	NA	NA	NA	NA	1.3928	3.26483	2.05329e-05	0.00164838	0.229688	0.647294	NA	NA	NA	NA	NA	NA	NA	NA	NA	NA	NA	NA	NA	NA	NA	NA	NA	NA	NA	NA	NA	NA	NA	NA	NA	NA	NA	NA	NA	NA	NA
Sobic.006G116050	Chr06	48386751	48388181	weakly similar to Putative uncharacterized protein OSJNBb0046O12.23	Sb06g019740	v2.1_None	1.94318	4.53441	2.12383e-05	0.00169948	0.40156	1.06858	NA	NA	NA	NA	NA	NA	NA	0	10	10	0	0	NA	NA	9	0	0	0	0	NA	NA	NA	NA	NA	0	9	0	0	NA	NA	NA
Sobic.001G363200	Chr01	65248714	65251356	similar to Expressed protein	Sb01g034680	Sobic.001G363200	3.38229	1.37302	2.1529e-05	0.00171342	0.783388	1.52816	NA	NA	NA	NA	NA	NA	NA	NA	NA	NA	NA	NA	NA	NA	NA	NA	NA	NA	NA	NA	NA	NA	NA	NA	NA	NA	NA	NA	NA	NA	NA
Sobic.004G082600	NA	NA	NA	NA	NA	NA	1.95378	1.17837	2.15515e-05	0.00171342	0.525653	0.813997	NA	NA	NA	NA	NA	NA	NA	NA	NA	NA	NA	NA	NA	NA	NA	NA	NA	NA	NA	NA	NA	NA	NA	NA	NA	NA	NA	NA	NA	NA	NA
ARCAD_BFF.38937	NA	NA	NA	NA	NA	NA	5.06759	2.58679	2.16886e-05	0.00171877	1.30267	1.56684	NA	NA	NA	NA	NA	NA	NA	NA	NA	NA	NA	NA	NA	NA	NA	NA	NA	NA	NA	NA	NA	NA	NA	NA	NA	NA	NA	NA	NA	NA	NA
Sobic.001G454000	Chr01	73039652	73043648	similar to DnaK protein, expressed	Sb01g042680	Sobic.001G454000	-1.81725	5.35063	2.19664e-05	0.00173227	0.584349	0.717397	3	22	394	0.000534527	0	1	1	NA	NA	NA	NA	NA	NA	NA	117	0	117	117	0	2.66667	0	0	NA	NA	NA	117	0	0	NA	NA	NA
Sobic.007G205500	Chr07	63584431	63586815	similar to Putative uncharacterized protein	Sb07g027290	Sobic.007G205500	1.16182	3.66753	2.19995e-05	0.00173227	0.141715	0.519273	3	22	71	0.00210277	0	1	1	4	18	70	0.00309633	0	0.158059	0.172938	318	0	318	317	1	2	3	3	-1.5392	1.81072	0.125342	318	0.00177244	0.0051163	NA	0.679117	0.34643
Sobic.004G019300	Chr04	1539796	1542628	similar to Terpene synthase 2	Sb04g001800	Sobic.004G019300	3.7587	1.1184	2.24815e-05	0.00175999	1.13222	1.68613	NA	NA	NA	NA	NA	NA	NA	NA	NA	NA	NA	NA	NA	NA	NA	NA	NA	NA	NA	NA	NA	NA	NA	NA	NA	NA	NA	NA	NA	NA	NA
Sobic.003G132300	Chr03	12440594	12442271	similar to Putative uncharacterized protein	Sb03g011280	Sobic.003G132300	1.49795	3.98004	2.25626e-05	0.00175999	0.40473	0.623025	0	10	25	0	0	NA	NA	0	14	46	0	0	NA	NA	99	0	0	0	0	NA	NA	NA	NA	NA	0	99	0	0	NA	NA	NA
Sobic.003G172701	NA	NA	NA	NA	NA	NA	4.52477	12.7337	2.26036e-05	0.00175999	1.63945	1.75395	NA	NA	NA	NA	NA	NA	NA	NA	NA	NA	NA	NA	NA	NA	NA	NA	NA	NA	NA	NA	NA	NA	NA	NA	NA	NA	NA	NA	NA	NA	NA
ARCAD_BFF.38940	NA	NA	NA	NA	NA	NA	4.45169	7.13276	2.26373e-05	0.00175999	1.50108	1.43373	NA	NA	NA	NA	NA	NA	NA	NA	NA	NA	NA	NA	NA	NA	NA	NA	NA	NA	NA	NA	NA	NA	NA	NA	NA	NA	NA	NA	NA	NA	NA
Sobic.007G071000	Chr07	7871028	7874296	similar to Putative NAC domain protein NAC1	Sb07g005610	Sobic.007G071000	2.19538	3.24035	2.28502e-05	0.00177096	0.804493	1.06443	NA	NA	NA	NA	NA	NA	NA	4	16	69	0.000776197	0.0116047	0.0757381	0.190669	9	0	0	0	0	NA	NA	NA	NA	NA	0	9	0	0	NA	NA	NA
Sobic.005G022500	Chr05	2059369	2065419	similar to Alpha-L-arabinofuranosidase C-terminus family protein, expressed	Sb05g001900	Sobic.005G022500	-1.8567	6.4434	2.29775e-05	0.00177447	0.681171	0.633838	NA	NA	NA	NA	NA	NA	NA	NA	NA	NA	NA	NA	NA	NA	129	0	129	127	2	0.606557	0	0	NA	NA	NA	129	0	0	NA	NA	NA
Sobic.006G208500	Chr06	55826690	55833700	similar to B0402A04.3 protein	Sb06g027940	Sobic.006G208500	-0.674004	7.0803	2.30395e-05	0.00177447	0.17236	0.0905383	11	22	895	0.000235776	0.00352598	1	1	16	14	542	0.000212691	0.00717417	0.968836	0.973664	2664	0	2664	2663	1	4.2	9	17	-0.770903	0.0454827	-0.0481946	2664	0.000941851	0.00248284	0.491483	1.10854	0.379344
ARCAD_BFF.38782	NA	NA	NA	NA	NA	NA	5.02526	4.45374	2.31879e-05	0.00178034	1.27166	1.46421	NA	NA	NA	NA	NA	NA	NA	NA	NA	NA	NA	NA	NA	NA	NA	NA	NA	NA	NA	NA	NA	NA	NA	NA	NA	NA	NA	NA	NA	NA	NA
Sobic.009G044600	Chr09	4259850	4261465	similar to Acc oxidase	Sb09g003800	Sobic.009G044600	1.79751	1.44814	2.35294e-05	0.00179542	0.461072	0.607958	NA	NA	NA	NA	NA	NA	NA	NA	NA	NA	NA	NA	NA	NA	NA	NA	NA	NA	NA	NA	NA	NA	NA	NA	NA	NA	NA	NA	NA	NA	NA
Sobic.008G189500	Chr08	62369111	62370957	similar to Secretory acid phosphatase	Sb08g023000	Sobic.008G189500	2.44763	5.09224	2.353e-05	0.00179542	0.666121	1.39272	NA	NA	NA	NA	NA	NA	NA	NA	NA	NA	NA	NA	NA	NA	NA	NA	NA	NA	NA	NA	NA	NA	NA	NA	NA	NA	NA	NA	NA	NA	NA
Sobic.001G543500	Chr01	80723392	80729118	similar to Hexose carrier protein HEX6, putative, expressed	Sb01g050580	Sobic.001G543500	1.28927	5.33902	2.36663e-05	0.00180024	0.327393	0.612931	NA	NA	NA	NA	NA	NA	NA	NA	NA	NA	NA	NA	NA	NA	NA	NA	NA	NA	NA	NA	NA	NA	NA	NA	NA	NA	NA	NA	NA	NA	NA
Sobic.007G052400	Chr07	5357602	5360711	NA	Sb07g004240	Sobic.007G052400	2.28416	7.26975	2.39114e-05	0.00181329	0.464518	1.21324	2	22	215	0	0.00514125	1	1	8	18	186	0	0.00831411	0.197225	0.350181	687	0	687	684	3	3.4375	2	4	0.850483	-1.11875	0.047619	687	0.00127035	0.00155264	0.618376	NA	0.818182
Sobic.010G186400	Chr10	52706694	52708209	similar to Putative uncharacterized protein	Sb10g023690	Sobic.010G186400	2.05537	5.8116	2.40822e-05	0.00181431	0.687423	0.859049	1	20	50	0	0	1	1	3	16	64	0.000868181	0	0.0392314	0.201681	333	0	333	333	0	0.478261	2	0	-0.0968749	NA	0.528	333	0.0021476	0	NA	0	Inf
Sobic.002G000500	Chr02	129204	131594	similar to Tic62 protein, putative, expressed	Sb02g000230	Sobic.002G000500	2.34446	6.50674	2.4116e-05	0.00181431	0.87572	1.22413	4	18	119	0.00154926	0.00420705	1	1	8	12	305	0.000838414	0.00232306	0.378596	0.454545	942	0	942	939	3	0.913043	3	4	-1.7437	1.0756	0.1875	942	0.000636943	0.00212314	1.81099	1.84785	0.3
Sobic.001G088300	NA	NA	NA	NA	NA	NA	1.75312	2.12801	2.41457e-05	0.00181431	0.459887	0.687039	NA	NA	NA	NA	NA	NA	NA	NA	NA	NA	NA	NA	NA	NA	NA	NA	NA	NA	NA	NA	NA	NA	NA	NA	NA	NA	NA	NA	NA	NA	NA
ARCAD_BFF.38927	NA	NA	NA	NA	NA	NA	3.10282	3.46682	2.42791e-05	0.00181879	1.07095	1.24151	NA	NA	NA	NA	NA	NA	NA	NA	NA	NA	NA	NA	NA	NA	NA	NA	NA	NA	NA	NA	NA	NA	NA	NA	NA	NA	NA	NA	NA	NA	NA
ARCAD_BFF.38668	NA	NA	NA	NA	NA	NA	4.91143	4.56931	2.43978e-05	0.00182196	1.55046	1.48441	NA	NA	NA	NA	NA	NA	NA	NA	NA	NA	NA	NA	NA	NA	NA	NA	NA	NA	NA	NA	NA	NA	NA	NA	NA	NA	NA	NA	NA	NA	NA
Sobic.001G476700	Chr01	74931522	74940368	similar to Os03g0188100 protein	Sb01g044660	Sobic.001G476700	1.35319	6.34838	2.44985e-05	0.00182196	0.225205	0.701407	3	22	240	0	0.00297981	1	1	1	14	328	0	0	0.6	0.666667	1146	0	1146	1144	2	0.744681	3	2	-1.59996	-1.57832	0	1146	0.000475964	0.000387822	Inf	NA	1.22727
Sobic.003G003200	Chr03	326999	329983	similar to Branched-chain amino acid aminotransferase-like	Sb03g000450	Sobic.003G003200	1.16193	4.6076	2.46088e-05	0.00182196	0.414418	0.357092	3	20	56	0	0	1	1	5	16	71	0.00199387	0.0075	0.13253	0.271676	372	0	372	371	1	0.314286	2	2	-0.531311	-1.04187	0	372	0.00167264	0.00149343	0	0	1.12
Sobic.002G426400	Chr02	77298902	77308029	similar to Lon protease homolog 2, mitochondrial precursor	Sb02g043690	Sobic.002G426400	-0.937447	5.03762	2.46171e-05	0.00182196	0.20524	0.362307	0	22	387	0	0	NA	NA	0	12	24	0	0	NA	NA	489	0	0	0	0	NA	NA	NA	NA	NA	0	489	0	0	NA	NA	NA
Sobic.001G460900	Chr01	73609641	73612225	NA	Sb01g043250	Sobic.001G460900	1.43364	4.4766	2.48164e-05	0.00183121	0.292853	0.702013	1	22	77	0.00166033	0	1	1	1	18	83	0.000553761	0	-0.0588235	5.6205e-16	354	0	354	354	0	1.66667	1	1	-0.100013	-1.08823	0.062069	354	0.000924499	0.000627746	NA	2.99828	1.47273
Sobic.006G135600	Chr06	49858345	49859957	similar to S-adenosylmethionine decarboxylase proenzyme (EC 4.1.1.50) (AdoMetDC) (SamDC)	Sb06g021540	Sobic.006G135600	2.57933	8.46807	2.51106e-05	0.00184549	1.23778	1.19113	6	22	387	0.000544329	0.00243461	1	1	13	18	384	0.00062797	0.00405876	0.211155	0.266667	1155	0	1155	1155	0	1.41667	4	10	-1.32167	-1.84361	-0.0281879	1155	0.000755608	0.001924	0.599841	0.866807	0.392727
Sobic.002G031600	Chr02	2894411	2896827	similar to Putative uncharacterized protein	Sb02g002780	Sobic.002G031600	1.239	3.27769	2.51597e-05	0.00184549	0.365898	0.421375	0	14	18	0	0	NA	NA	1	10	65	0.002397	0	-0.25	-0.142857	66	0	66	66	0	2	0	1	NA	1.4451	0.25	66	0	0.00909091	NA	0	0
Sobic.003G172500	NA	NA	NA	NA	NA	NA	4.34045	10.5058	2.54355e-05	0.00186019	1.34454	1.73632	NA	NA	NA	NA	NA	NA	NA	NA	NA	NA	NA	NA	NA	NA	NA	NA	NA	NA	NA	NA	NA	NA	NA	NA	NA	NA	NA	NA	NA	NA	NA
Sobic.006G257200	Chr06	59354479	59364312	similar to H1005F08.22 protein	Sb06g032060	Sobic.006G257200	-1.15501	5.57063	2.57458e-05	0.00187242	0.285049	0.409965	2	20	620	0.000129037	0	1	1	2	14	55	0	0.00775695	1	1	489	0	489	489	0	1	0	2	NA	-0.659819	0	489	0	0.00140228	0	Inf	0
Sobic.006G122500	Chr06	48857920	48859019	similar to H0510A06.4 protein	Sb06g020290	Sobic.006G122500	1.89022	2.66427	2.57547e-05	0.00187242	0.452438	0.805267	NA	NA	NA	NA	NA	NA	NA	NA	NA	NA	NA	NA	NA	NA	NA	NA	NA	NA	NA	NA	NA	NA	NA	NA	NA	NA	NA	NA	NA	NA	NA
Sobic.001G161700	Chr01	13304908	13312799	similar to Putative uncharacterized protein	Sb01g014140	Sobic.001G161700	-0.799615	6.20961	2.61215e-05	0.0018935	0.168528	0.263522	1	22	644	0	0.000405211	1	1	7	12	366	0	0.00865016	1	1	2016	0	2016	2016	0	2.75	0	8	NA	-0.484283	0.178218	2016	0	0.00147038	0.0468443	NA	0
Sobic.004G238500	Chr04	58635408	58637978	similar to Geranylgeranyl hydrogenase	Sb04g028050	Sobic.004G238500	2.28078	7.97942	2.64397e-05	0.00191095	0.725854	1.3202	2	22	206	0	0	1	1	9	18	203	0.000235073	0.00369145	0.318188	0.41325	1134	0	1134	1133	1	1.55556	2	5	1.81862	0.59755	0.25014	1134	0.000960219	0.00185115	0	0	0.518715
ARCAD_BFF.27713	NA	NA	NA	NA	NA	NA	-3.92967	-0.60619	2.67143e-05	0.00192515	0.725219	1.85962	NA	NA	NA	NA	NA	NA	NA	NA	NA	NA	NA	NA	NA	NA	NA	NA	NA	NA	NA	NA	NA	NA	NA	NA	NA	NA	NA	NA	NA	NA	NA
Sobic.010G208400	Chr10	55151625	55159501	similar to Putative prolylcarboxypeptidase isoform 1	Sb10g025520	Sobic.010G208400	1.89917	5.67269	2.70892e-05	0.00194648	0.52059	1.1695	1	18	170	0	0	1	1	2	16	203	0	0	0.61039	0.625	960	0	960	959	1	1.30233	1	1	-0.880777	-0.406935	0	960	0.000260417	0.000347222	NA	NA	0.75
Sobic.004G186600	Chr04	53889452	53891855	similar to Putative glucosyltransferase-10	Sb04g023530	Sobic.004G186600	2.41981	2.35856	2.71752e-05	0.00194698	0.518311	1.19463	NA	NA	NA	NA	NA	NA	NA	NA	NA	NA	NA	NA	NA	NA	NA	NA	NA	NA	NA	NA	NA	NA	NA	NA	NA	NA	NA	NA	NA	NA	NA
Sobic.001G417200	Chr01	69831102	69831746	similar to H+-transporting ATP synthase chain 9-like protein	Sb01g039270	Sobic.001G417200	2.47192	7.31449	2.827e-05	0.00201344	0.571384	1.41231	0	22	120	0	0	NA	NA	2	18	161	0	0.00191571	-0.0588235	5.6205e-16	555	0	555	553	2	1	0	1	NA	-1.08823	0	555	0	0.0004004	0	NA	0
Sobic.001G073500	Chr01	5579855	5596726	similar to Putative uncharacterized protein	Sb01g006630	Sobic.001G073500	1.35833	6.72041	2.83057e-05	0.00201344	0.238191	0.783464	0	22	493	0	0	NA	NA	4	18	289	0.000306223	0.000603865	0.247761	0.243354	1551	0	1551	1551	0	0.85	0	2	NA	-1.06559	0	1551	0	0.00032749	0	0	0
Sobic.010G201700	Chr10	54468592	54472568	similar to Putative uncharacterized protein	Sb10g024980	Sobic.010G201700	1.91011	5.70598	2.84929e-05	0.00201344	0.339599	1.10993	0	22	109	0	0	NA	NA	1	18	82	0	0.00200803	-0.0588235	5.6205e-16	372	0	372	372	0	7	0	1	NA	-1.08823	0	372	0	0.000597372	0	NA	0
Sobic.001G183000	Chr01	15501347	15504084	similar to Putative uncharacterized protein	Sb01g015910	Sobic.001G183000	1.58453	4.24762	2.85514e-05	0.00201344	0.335244	0.74368	1	22	105	0	0	1	1	7	16	123	0	0.00722997	0.180026	0.25135	435	0	435	435	0	1.66667	1	6	1.62638	-1.43765	0.122241	435	0.00131363	0.00340266	0	NA	0.386059
Sobic.010G231200	Chr10	57415414	57417437	Predicted protein	Sb10g027380	Sobic.010G231200	2.25487	3.37515	2.85759e-05	0.00201344	0.420983	1.07625	NA	NA	NA	NA	NA	NA	NA	2	12	77	0	0.003125	-0.100917	8.32667e-17	6	0	0	0	0	NA	NA	NA	NA	NA	0	6	0	0	NA	NA	NA
Sobic.001G414000	Chr01	69589901	69593241	similar to Protein kinase, putative, expressed	Sb01g039000	Sobic.001G414000	1.51596	4.13718	2.86283e-05	0.00201344	0.339145	0.795297	1	14	15	0	0	-0.111111	-3.46945e-16	0	10	239	0	0	NA	NA	225	0	225	225	0	1	1	0	-0.067082	NA	0	225	0.00177778	0	NA	NA	Inf
Sobic.002G370600	Chr02	72960819	72964832	similar to Putative uncharacterized protein	Sb02g038940	Sobic.002G370600	2.11315	7.47509	2.86747e-05	0.00201344	0.418284	1.21391	2	22	122	0	0	1	1	2	18	128	0	0	0.207547	0.28	447	0	447	447	0	1.30769	2	2	0.922867	0.566921	-0.145833	447	0.00198857	0.00191755	NA	NA	1.03704
ARCAD_BFF.17855	NA	NA	NA	NA	NA	NA	3.69824	2.951	2.91518e-05	0.00204112	1.27059	2.02879	NA	NA	NA	NA	NA	NA	NA	NA	NA	NA	NA	NA	NA	NA	NA	NA	NA	NA	NA	NA	NA	NA	NA	NA	NA	NA	NA	NA	NA	NA	NA
Sobic.003G159101	Chr03	18264025	18264561	NA	Sb03g013850	Sobic.003G159100	4.28533	4.81739	2.93773e-05	0.00205109	1.41007	2.07441	NA	NA	NA	NA	NA	NA	NA	0	12	83	0	0	NA	NA	NA	NA	NA	NA	NA	NA	NA	NA	NA	NA	NA	NA	NA	NA	NA	NA	NA
Sobic.007G103400	Chr07	30410924	30455948	NA	Sb07g013560	Sobic.007G103400	1.5842	5.63212	2.96077e-05	0.00206133	0.334045	0.914255	4	18	97	0.00240957	0	1	1	4	12	224	0.00128209	0	0.240506	0.341463	975	0	975	974	1	1.37037	3	1	0.871295	1.57643	0.301587	975	0.00139031	0.000615385	NA	1.87941	2.25926
Sobic.010G050800	Chr10	3937161	3942754	similar to Os06g0163200 protein	Sb10g004410	Sobic.010G050800	1.16465	4.60504	2.98115e-05	0.00206647	0.400267	0.324991	4	18	183	0.000842557	0	1	1	6	16	206	0.000258632	0	-0.181185	-0.0988235	909	0	909	909	0	2.41667	4	2	-0.520586	0.0578569	0.666256	909	0.00134458	0.000861753	NA	3.25774	1.56028
Sobic.001G177000	Chr01	14892135	14893503	similar to Chlorophyll a-b binding protein 151, chloroplast precursor	Sb01g015400	Sobic.001G177000	2.50542	10.892	2.98492e-05	0.00206647	0.801269	1.33086	6	22	232	0	0.00712191	1	1	4	18	224	0	0.00448412	0.580175	0.663158	750	0	750	749	1	0.5	3	2	-0.384823	-1.23255	0.17991	750	0.00121212	0.00062963	1.58825	NA	1.92513
Sobic.010G035400	Chr10	2864691	2869107	similar to Putative uncharacterized protein	Sb10g003190	Sobic.010G035400	1.46935	6.28009	3.011e-05	0.00207869	0.22688	0.766263	6	22	241	0.000557975	0.0077946	1	1	4	18	116	0	0	0.123755	0.1875	759	0	759	758	1	2	4	3	-0.931679	0.505964	0.17715	759	0.00134148	0.0016469	Inf	Inf	0.814545
Sobic.006G162200	Chr06	51991334	51992740	similar to OSJNBa0091D06.25 protein	Sb06g023900	Sobic.006G162200	1.65474	5.33227	3.0307e-05	0.00208644	0.374541	0.834653	2	22	109	0.00118965	0	1	1	1	18	114	0	0	0.238095	0.3	393	0	393	392	1	0.583333	1	1	-0.393867	0.452831	-0.111111	393	0.000727008	0.00109051	NA	Inf	0.666667
Sobic.006G158700	Chr06	51708780	51710864	similar to OSJNBa0081C01.25 protein	Sb06g023570	Sobic.006G158700	1.80402	6.18256	3.07405e-05	0.00211039	0.420379	1.03517	17	22	239	0.00330214	0.0201776	1	1	18	18	211	0.00327952	0.0108858	0.146957	0.202506	918	0	918	918	0	3.75	16	13	1.17961	1.19393	0.0199806	918	0.00752546	0.00651433	1.85357	1.0069	1.15522
Sobic.010G277600	Chr10	61036977	61040301	similar to Plastid high chlorophyll fluorescence 136 precursor	Sb10g031120	Sobic.010G277600	1.67573	6.8045	3.10682e-05	0.00212514	0.280177	0.960751	0	22	290	0	0	NA	NA	1	18	234	0	0.000677507	-0.0588235	5.6205e-16	915	0	915	915	0	2.55556	0	1	NA	-1.08823	0	915	0	0.000242866	0	NA	0
Sobic.002G029200	NA	NA	NA	NA	NA	NA	3.00977	1.05517	3.11279e-05	0.00212514	0.898191	1.38277	NA	NA	NA	NA	NA	NA	NA	NA	NA	NA	NA	NA	NA	NA	NA	NA	NA	NA	NA	NA	NA	NA	NA	NA	NA	NA	NA	NA	NA	NA	NA
Sobic.004G268300	Chr04	61221831	61225505	similar to Os02g0704500 protein	Sb04g030620	Sobic.004G268300	1.64701	4.54351	3.12713e-05	0.00212904	0.344192	0.873525	1	20	64	0.00132222	0	1	1	3	12	188	0.00183558	0	0.294118	0.375	537	0	537	537	0	1.08333	2	1	-0.903019	0.0249873	0.588426	537	0.000948028	0.000724188	NA	0.720328	1.30909
Sobic.006G124800	NA	NA	NA	NA	NA	NA	3.84992	0.363775	3.14255e-05	0.00213364	1.46324	1.38635	NA	NA	NA	NA	NA	NA	NA	NA	NA	NA	NA	NA	NA	NA	NA	NA	NA	NA	NA	NA	NA	NA	NA	NA	NA	NA	NA	NA	NA	NA	NA
Sobic.007G223500	Chr07	65101451	65104277	similar to Putative uncharacterized protein	Sb07g028880	Sobic.007G223500	2.19182	6.55814	3.18865e-05	0.002159	0.575785	1.28038	2	22	178	0.00120573	0.00131303	1	1	4	18	175	0.000525454	0.00339763	0.265306	0.319149	693	0	693	690	3	1.34375	2	3	0.0361649	-1.51297	0.0117647	693	0.000996983	0.000962001	0.386455	2.29464	1.03636
Sobic.005G042000	Chr05	3876057	3877378	similar to Ribulose bisphosphate carboxylase small chain, chloroplast precursor	Sb05g003480	Sobic.005G042000	1.7187	10.324	3.20247e-05	0.00216241	0.668155	0.794275	4	22	160	0.00177928	0.00880088	1	1	1	18	162	0	0.00462394	1	1	501	0	501	500	1	0.5	1	1	-1.1285	-1.08823	0	501	0.000362911	0.000443557	1.90333	Inf	0.818182
Sobic.001G134800	Chr01	10643584	10646970	similar to HPP family protein, expressed	Sb01g011780	Sobic.001G134800	3.35202	7.53551	3.21577e-05	0.00216546	0.921842	1.69048	0	22	104	0	0	NA	NA	1	12	128	0	0	-0.111111	-3.46945e-16	582	0	582	582	0	0	0	0	NA	NA	NA	582	0	0	NA	NA	NA
Sobic.002G403700	NA	NA	NA	NA	NA	NA	-1.32491	4.32756	3.34175e-05	0.00224416	0.406092	0.445282	NA	NA	NA	NA	NA	NA	NA	NA	NA	NA	NA	NA	NA	NA	NA	NA	NA	NA	NA	NA	NA	NA	NA	NA	NA	NA	NA	NA	NA	NA	NA
Sobic.001G470000	Chr01	74289822	74290849	similar to Satase isoform II	Sb01g044050	Sobic.001G470000	2.47975	1.98252	3.3551e-05	0.00224701	0.652222	1.20273	NA	NA	NA	NA	NA	NA	NA	NA	NA	NA	NA	NA	NA	NA	NA	NA	NA	NA	NA	NA	NA	NA	NA	NA	NA	NA	NA	NA	NA	NA	NA
Sobic.006G235350	Chr06	57696523	57699248	similar to OSJNBb0003B01.9 protein	Sb06g030240	v2.1_None	2.05197	5.83332	3.38863e-05	0.00226331	0.338131	1.14748	1	22	206	0	0.00120504	1	1	7	14	216	0	0.00440937	0.909287	0.930233	789	0	789	789	0	2.28571	0	8	NA	-1.26581	0	789	0	0.00288692	0.273291	NA	0
Sobic.009G060300	Chr09	6335550	6338680	NA	Sb09g005080	Sobic.009G060300	1.39937	3.96951	3.43009e-05	0.00228481	0.313489	0.632931	1	18	43	0	0.0164159	1	1	3	14	78	0.000795862	0.00988003	0.0616622	0.13369	207	0	207	205	2	0.666667	1	1	1.32574	0.333503	-0.0204082	207	0.00263505	0.00207039	1.66152	0	1.27273
Sobic.008G074500	Chr08	10791441	10797006	similar to Leucine Rich Repeat family protein, expressed	Sb08g006710	Sobic.008G074500	1.98063	3.67936	3.45417e-05	0.00229465	0.687011	0.649339	NA	NA	NA	NA	NA	NA	NA	0	10	8	NA	NA	NA	NA	NA	NA	NA	NA	NA	NA	NA	NA	NA	NA	NA	NA	NA	NA	NA	NA	NA
Sobic.001G460500	Chr01	73585121	73591468	similar to Putative uncharacterized protein	Sb01g043220	Sobic.001G460500	-0.694879	7.11046	3.48474e-05	0.00230649	0.178695	0.137366	14	22	557	0.000241137	0.0142766	1	1	13	18	272	0.000174835	0.0168033	0.388052	0.44006	1656	0	1656	1656	0	6	9	11	1.01949	0.949616	0.0583679	1656	0.00230567	0.00293785	0.849631	1.37923	0.784814
Sobic.004G020300	Chr04	1598079	1599608	similar to Putative uncharacterized protein	Sb04g001870	Sobic.004G020300	1.42429	4.46148	3.49071e-05	0.00230649	0.446491	0.628145	1	20	31	0	0.00835913	1	1	1	16	27	0	0.0258621	0.466667	0.517241	129	0	129	129	0	0.571429	1	1	-1.11173	1.44416	0.228571	129	0.00155039	0.00442968	0.323219	NA	0.35
Sobic.005G107300	Chr05	20215310	20216682	similar to Expressed protein	Sb05g010050	Sobic.005G107300	1.21986	4.79116	3.56202e-05	0.00234731	0.366213	0.506664	0	14	21	0	0	NA	NA	0	14	22	0	0	NA	NA	120	0	120	120	0	2	0	0	NA	NA	NA	120	0	0	NA	NA	NA
ARCAD_BFF.24966	NA	NA	NA	NA	NA	NA	4.2321	1.16089	3.59982e-05	0.0023659	1.13143	1.58782	NA	NA	NA	NA	NA	NA	NA	NA	NA	NA	NA	NA	NA	NA	NA	NA	NA	NA	NA	NA	NA	NA	NA	NA	NA	NA	NA	NA	NA	NA	NA
Sobic.007G016600	Chr07	1433383	1435073	similar to Putative uncharacterized protein	Sb07g001450	Sobic.007G016600	2.03233	4.67989	3.64806e-05	0.00237606	0.442487	1.09895	2	22	36	0	0.00692641	1	1	7	16	60	0	0.0567982	0.176542	0.275097	282	0	282	282	0	1.4375	2	5	-1.48382	2.08687	0.356719	282	0.00135397	0.0097377	0.121948	NA	0.139044
Sobic.004G227200	NA	NA	NA	NA	NA	NA	1.70794	5.32286	3.65147e-05	0.00237606	0.330517	0.960487	NA	NA	NA	NA	NA	NA	NA	NA	NA	NA	NA	NA	NA	NA	NA	NA	NA	NA	NA	NA	NA	NA	NA	NA	NA	NA	NA	NA	NA	NA	NA
Sobic.004G239100	Chr04	58680688	58682570	similar to Putative uncharacterized protein OJ1734_E02.25	Sb04g028110	Sobic.004G239100	1.69742	5.37341	3.67793e-05	0.00237606	0.282443	0.966336	1	22	141	0	0	1	1	6	18	98	0	0.0205882	0.48244	0.533096	534	0	534	534	0	0.833333	1	6	-0.999941	0.740935	0.173893	534	0.000374532	0.00483622	0	NA	0.0774431
Sobic.004G305800	Chr04	64425491	64429111	NA	Sb04g033880	Sobic.004G305800	1.6306	5.50046	3.67867e-05	0.00237606	0.245681	0.919456	NA	NA	NA	NA	NA	NA	NA	NA	NA	NA	NA	NA	NA	NA	NA	NA	NA	NA	NA	NA	NA	NA	NA	NA	NA	NA	NA	NA	NA	NA	NA
Sobic.002G070300	Chr02	7070051	7078767	similar to Putative uncharacterized protein P0519E02.19	Sb02g005910	Sobic.002G070300	-1.09339	5.15027	3.68038e-05	0.00237606	0.362649	0.3783	1	20	414	0	0.0003663	-0.0526316	9.25186e-16	5	10	89	0	0.0329412	0.513382	0.593548	396	0	396	396	0	2.4	0	5	NA	0.561987	0.277778	396	0	0.00656566	0.0111198	NA	0
Sobic.003G015600	Chr03	1416907	1423739	similar to Os01g0220200 protein	Sb03g001550	Sobic.003G015600	0.959684	6.75178	3.68695e-05	0.00237606	0.191678	0.406652	NA	NA	NA	NA	NA	NA	NA	0	12	14	0	0	NA	NA	NA	NA	NA	NA	NA	NA	NA	NA	NA	NA	NA	NA	NA	NA	NA	NA	NA
Sobic.004G235600	Chr04	58343372	58345053	similar to Mitochondrial transcription termination factor-like	Sb04g027830	Sobic.004G235600	1.62309	2.7872	3.69164e-05	0.00237606	0.470401	0.664587	NA	NA	NA	NA	NA	NA	NA	0	14	15	0	0	NA	NA	NA	NA	NA	NA	NA	NA	NA	NA	NA	NA	NA	NA	NA	NA	NA	NA	NA
Sobic.006G050050	NA	NA	NA	NA	NA	NA	3.58992	2.37429	3.69994e-05	0.00237606	0.702011	1.50168	NA	NA	NA	NA	NA	NA	NA	NA	NA	NA	NA	NA	NA	NA	NA	NA	NA	NA	NA	NA	NA	NA	NA	NA	NA	NA	NA	NA	NA	NA	NA
Sobic.003G118100	Chr03	10671722	10679149	similar to Putative uncharacterized protein	Sb03g009950	Sobic.003G118100	-1.73146	3.49872	3.70205e-05	0.00237606	0.505896	0.563444	0	12	17	0	0	NA	NA	NA	NA	NA	NA	NA	NA	NA	NA	NA	NA	NA	NA	NA	NA	NA	NA	NA	NA	NA	NA	NA	NA	NA	NA
Sobic.003G064300	Chr03	5564953	5566326	NA	Sb03g005490	Sobic.003G064300	2.99033	6.15493	3.73199e-05	0.00238905	0.571672	2.17791	NA	NA	NA	NA	NA	NA	NA	NA	NA	NA	NA	NA	NA	NA	NA	NA	NA	NA	NA	NA	NA	NA	NA	NA	NA	NA	NA	NA	NA	NA	NA
Sobic.001G104700	Chr01	8024153	8027666	similar to Putative uncharacterized protein	Sb01g009350	Sobic.001G104700	2.34171	5.21728	3.75491e-05	0.00239579	0.73484	1.17924	0	12	65	0	0	NA	NA	3	12	161	0.00131952	0.00839161	0.25	0.333333	417	0	417	416	1	2.28571	0	3	NA	-1.18232	0	417	0	0.00216969	0	0	0
Sobic.008G116300	Chr08	52638040	52642901	similar to Expressed protein	Sb08g016990	Sobic.008G116300	1.55745	3.59575	3.77049e-05	0.00239579	0.386609	0.847425	0	14	16	0	0	NA	NA	1	10	139	0.000637755	0	-0.111111	-3.46945e-16	279	0	279	278	1	2.5	0	1	NA	-0.338491	0	279	0	0.00143369	NA	0	0
Sobic.003G107800	Chr03	9750105	9752184	weakly similar to P0402A09.21 protein	Sb03g009060	Sobic.003G107800	1.75287	3.96391	3.77167e-05	0.00239579	0.497323	0.828626	4	18	114	0	0.0228201	1	1	4	14	130	0	0.0109506	-0.0408922	0.0381679	420	0	420	420	0	1.27273	3	2	1.5635	-0.274924	0.223404	420	0.0037037	0.00181406	2.08391	NA	2.04167
Sobic.006G138300	NA	NA	NA	NA	NA	NA	0.775632	5.54463	3.78236e-05	0.0023964	0.130267	0.349072	NA	NA	NA	NA	NA	NA	NA	NA	NA	NA	NA	NA	NA	NA	NA	NA	NA	NA	NA	NA	NA	NA	NA	NA	NA	NA	NA	NA	NA	NA	NA
Sobic.009G232266	Chr09	57225567	57226701	similar to Monothiol glutaredoxin-S9	Sb09g028500	v2.1_None	1.62802	2.97096	3.8083e-05	0.00240665	0.334597	0.909953	0	14	8	NA	NA	NA	NA	0	16	14	0	0	NA	NA	39	0	0	0	0	NA	NA	NA	NA	NA	0	39	0	0	NA	NA	NA
ARCAD_BFF.38902	NA	NA	NA	NA	NA	NA	4.76513	4.72093	3.877e-05	0.0024438	2.34599	1.73571	NA	NA	NA	NA	NA	NA	NA	NA	NA	NA	NA	NA	NA	NA	NA	NA	NA	NA	NA	NA	NA	NA	NA	NA	NA	NA	NA	NA	NA	NA	NA
Sobic.002G426100	Chr02	77251658	77257367	similar to BADH-like protein	Sb02g043660	Sobic.002G426100	-0.843966	5.51918	3.88725e-05	0.00244382	0.15432	0.326716	7	22	558	0.000267098	0.00229416	1	1	9	10	522	0.000292358	0.00978244	0.675676	0.715328	1572	0	1572	1570	2	2.84615	5	10	-1.79107	0.125984	0.245355	1572	0.000578302	0.00284442	0.234518	0.913599	0.203311
Sobic.001G351400	Chr01	64086170	64088052	similar to Os03g0388900 protein	Sb01g033620	Sobic.001G351400	1.8642	6.70432	3.90345e-05	0.00244382	0.43061	0.963114	NA	NA	NA	NA	NA	NA	NA	NA	NA	NA	NA	NA	NA	NA	NA	NA	NA	NA	NA	NA	NA	NA	NA	NA	NA	NA	NA	NA	NA	NA	NA
Sobic.003G284800	Chr03	61847234	61849924	similar to Putative uncharacterized protein P0435H01.26	Sb03g033600	Sobic.003G284800	2.43391	6.17974	3.9077e-05	0.00244382	0.504681	1.26943	4	20	133	0	0	1	1	17	16	162	0	0.0177419	0.427556	0.502743	924	0	924	924	0	2.4	4	17	1.43187	0.0717073	0.110667	924	0.00210094	0.00719439	0	NA	0.292025
ARCAD_BFF.18271	NA	NA	NA	NA	NA	NA	3.25979	2.45623	3.91669e-05	0.00244382	0.892205	1.73547	NA	NA	NA	NA	NA	NA	NA	NA	NA	NA	NA	NA	NA	NA	NA	NA	NA	NA	NA	NA	NA	NA	NA	NA	NA	NA	NA	NA	NA	NA	NA
Sobic.006G184400	Chr06	53957362	53959873	similar to OSIGBa0127A14.5 protein	Sb06g025870	Sobic.006G184400	1.83817	1.13671	3.93006e-05	0.00244596	0.397448	0.671288	NA	NA	NA	NA	NA	NA	NA	NA	NA	NA	NA	NA	NA	NA	NA	NA	NA	NA	NA	NA	NA	NA	NA	NA	NA	NA	NA	NA	NA	NA	NA
Sobic.001G106600	Chr01	8225098	8231079	similar to Expressed protein	Sb01g009520	Sobic.001G106600	0.839567	7.43253	3.9611e-05	0.00245647	0.186984	0.29277	1	22	344	0	0.00202583	1	1	4	18	285	0.000615226	0.00149805	0.60829	0.669291	1224	0	1224	1222	2	2.35	0	3	NA	-0.139544	0.0945946	1224	0	0.000868866	1.35231	0	0
Sobic.006G102000	Chr06	47235305	47238762	similar to Probable plastid-lipid-associated protein 2, chloroplast precursor	Sb06g018550	Sobic.006G102000	1.40253	7.14174	3.96687e-05	0.00245647	0.204684	0.873791	2	22	204	0.000371588	0.00118603	1	1	9	18	195	0	0.0134933	0.0510708	0.108108	687	0	687	684	3	0.928571	0	4	NA	0.23146	0.363636	687	0	0.00226427	0.0878977	Inf	0
ARCAD_BFF.38673	NA	NA	NA	NA	NA	NA	5.70251	4.82564	3.97921e-05	0.00245793	1.61839	1.34849	NA	NA	NA	NA	NA	NA	NA	NA	NA	NA	NA	NA	NA	NA	NA	NA	NA	NA	NA	NA	NA	NA	NA	NA	NA	NA	NA	NA	NA	NA	NA
Sobic.009G012600	Chr09	1106461	1110744	weakly similar to Putative uncharacterized protein	Sb09g001260	Sobic.009G012600	-0.978983	4.72303	3.99398e-05	0.00246089	0.219633	0.349255	NA	NA	NA	NA	NA	NA	NA	2	12	13	0	0.0208333	-0.100917	8.32667e-17	378	0	378	378	0	1.45455	3	1	-1.56222	-0.338491	-0.0869565	378	0.0015873	0.0010582	NA	NA	1.5
Sobic.003G037300	NA	NA	NA	NA	NA	NA	1.40407	4.4823	4.01081e-05	0.00246361	0.262623	0.749668	NA	NA	NA	NA	NA	NA	NA	NA	NA	NA	NA	NA	NA	NA	NA	NA	NA	NA	NA	NA	NA	NA	NA	NA	NA	NA	NA	NA	NA	NA	NA
Sobic.007G095300	NA	NA	NA	NA	NA	NA	4.47639	2.59928	4.01839e-05	0.00246361	1.13379	1.0153	NA	NA	NA	NA	NA	NA	NA	NA	NA	NA	NA	NA	NA	NA	NA	NA	NA	NA	NA	NA	NA	NA	NA	NA	NA	NA	NA	NA	NA	NA	NA
Sobic.008G103400	Chr08	48981707	48985113	similar to Universal stress protein family protein, expressed	Sb08g015550	Sobic.008G103400	-2.22803	0.268852	4.0453e-05	0.00246915	0.729083	0.593078	NA	NA	NA	NA	NA	NA	NA	NA	NA	NA	NA	NA	NA	NA	NA	NA	NA	NA	NA	NA	NA	NA	NA	NA	NA	NA	NA	NA	NA	NA	NA
Sobic.003G387800	Chr03	69928920	69934158	similar to Os01g0896500 protein	Sb03g042600	Sobic.003G387800	1.98403	7.43424	4.04746e-05	0.00246915	0.47973	1.15789	4	22	390	0.000748846	0.00142664	1	1	11	18	322	0.000287046	0.00795756	0.134074	0.217134	1380	0	1380	1374	6	0.84507	2	8	0.144741	-0.116021	0.478452	1380	0.000518226	0.00207844	0.179281	2.6088	0.249333
Sobic.001G170100	Chr01	14194289	14205910	similar to Putative uncharacterized protein	Sb01g014880	Sobic.001G170100	-0.713595	7.21519	4.08046e-05	0.00248208	0.156607	0.193789	NA	NA	NA	NA	NA	NA	NA	11	16	563	0.000376715	0.00225792	0.295893	0.341108	NA	NA	NA	NA	NA	NA	NA	NA	NA	NA	NA	NA	NA	NA	NA	NA	NA
Sobic.003G194200	Chr03	51679776	51685421	similar to ZmGR2c protein	Sb03g025750	Sobic.003G194200	-1.63548	3.17484	4.10659e-05	0.00248208	0.641743	0.522261	2	14	58	0.00189284	0.00760778	1	1	NA	NA	NA	NA	NA	NA	NA	9	0	0	0	0	NA	NA	NA	NA	NA	0	9	0	0	NA	NA	NA
Sobic.007G137000	Chr07	56445832	56450594	NA	Sb07g021270	Sobic.007G137000	2.73307	6.19769	4.108e-05	0.00248208	0.837195	1.47332	NA	NA	NA	NA	NA	NA	NA	NA	NA	NA	NA	NA	NA	NA	NA	NA	NA	NA	NA	NA	NA	NA	NA	NA	NA	NA	NA	NA	NA	NA	NA
Sobic.002G363800	NA	NA	NA	NA	NA	NA	-0.717187	4.93318	4.10893e-05	0.00248208	0.143172	0.245105	NA	NA	NA	NA	NA	NA	NA	NA	NA	NA	NA	NA	NA	NA	NA	NA	NA	NA	NA	NA	NA	NA	NA	NA	NA	NA	NA	NA	NA	NA	NA
Sobic.001G053000	Chr01	3911410	3913790	similar to Putative uncharacterized protein OSJNBa0052F07.9	Sb01g004870	Sobic.001G053000	1.05237	3.21968	4.12376e-05	0.00248494	0.233736	0.345662	2	20	57	0	0	1	1	3	16	96	0.00184332	0	0.311475	0.375566	303	0	303	302	1	0.621622	2	2	-0.323537	1.90261	1.11022e-16	303	0.00220022	0.00377181	NA	0	0.583333
Sobic.010G219500	Chr10	56174464	56175971	NA	Sb10g026520	Sobic.010G219500	1.80592	3.42815	4.13645e-05	0.00248651	0.5354	0.825059	0	10	62	0	0	NA	NA	2	16	62	0	0.00256849	-0.163636	-0.0740741	201	0	201	201	0	2.5	0	1	NA	-0.406935	0.8	201	0	0.00165837	0	NA	0
Sobic.007G207800	Chr07	63710911	63713134	similar to Thylakoid lumen protein, chloroplast-like	Sb07g027500	Sobic.007G207800	2.10385	5.53085	4.15068e-05	0.002489	0.671418	1.15691	1	18	93	0	0	1	1	5	18	93	0	0.010002	0.492374	0.545643	381	0	381	381	0	0.25	1	5	1.73309	0.771152	0.0326508	381	0.0015748	0.00570762	0	NA	0.275912
Sobic.008G144800	Chr08	57629105	57632941	similar to Serine hydroxymethyltransferase	Sb08g019520	Sobic.008G144800	0.955806	6.64803	4.16821e-05	0.00249344	0.184956	0.444313	12	22	343	0.00118787	0.0140971	0.978419	0.978785	8	18	297	0.000159795	0.00731536	0.259694	0.301982	1233	0	1233	1229	4	1.125	8	7	0.2968	0.623784	-0.0550499	1233	0.00237411	0.00238095	1.92705	7.43371	0.997125
ARCAD_BFF.38797	NA	NA	NA	NA	NA	NA	5.08953	2.98471	4.20019e-05	0.00250649	1.48291	1.41609	NA	NA	NA	NA	NA	NA	NA	NA	NA	NA	NA	NA	NA	NA	NA	NA	NA	NA	NA	NA	NA	NA	NA	NA	NA	NA	NA	NA	NA	NA	NA
Sobic.001G308800	Chr01	59445704	59451146	similar to Rhodanese, putative, expressed	Sb01g030120	Sobic.001G308800	1.31162	4.6449	4.22832e-05	0.00251718	0.297404	0.69447	4	22	49	0.00279427	0	1	1	6	16	102	0.000534283	0.00520532	-0.0723404	4.34293e-17	387	0	387	386	1	0.896552	4	4	-0.778406	-0.974086	-0.0338713	387	0.00291285	0.0028916	0	5.22994	1.00735
Sobic.006G090800	Chr06	46079645	46080481	NA	Sb06g017590	Sobic.006G090800	1.20718	1.28311	4.31647e-05	0.00256346	0.324643	0.297445	NA	NA	NA	NA	NA	NA	NA	NA	NA	NA	NA	NA	NA	NA	NA	NA	NA	NA	NA	NA	NA	NA	NA	NA	NA	NA	NA	NA	NA	NA	NA
ARCAD_BFF.13772	NA	NA	NA	NA	NA	NA	4.73209	10.1024	4.32967e-05	0.00256512	1.2821	1.62229	NA	NA	NA	NA	NA	NA	NA	NA	NA	NA	NA	NA	NA	NA	NA	NA	NA	NA	NA	NA	NA	NA	NA	NA	NA	NA	NA	NA	NA	NA	NA
Sobic.001G193700	Chr01	17242837	17248946	similar to Aldo/keto reductase family protein, putative, expressed	Sb01g017070	Sobic.001G193700	1.52524	4.46401	4.35108e-05	0.00257162	0.443545	0.76058	5	12	191	0.00110444	0.00949796	1	1	9	14	164	0.00143399	0.0136773	0.0715154	0.17487	771	0	771	770	1	1.05	3	6	1.41731	0.341005	-0.0234632	771	0.00201758	0.00322093	0.694432	0.770187	0.626398
Sobic.001G302200	Chr01	58466713	58471753	similar to Putative uncharacterized protein	Sb01g029400	Sobic.001G302200	2.18286	6.25224	4.42807e-05	0.00259847	0.418249	1.3002	2	20	236	0.000692141	0	1	1	2	14	268	0	0.00556431	-0.354839	-0.285714	1104	0	1104	1104	0	1	2	2	-1.56679	-0.275509	0.498489	1104	0.000329381	0.000646998	0	Inf	0.509091
Sobic.001G198100	Chr01	17900064	17904605	similar to Os10g0509200 protein	Sb01g017450	Sobic.001G198100	1.39067	4.47426	4.43443e-05	0.00259847	0.166442	0.765018	4	18	44	0	0.0327176	1	1	2	12	78	0	0	0.189189	0.294118	393	0	393	393	0	Inf	2	2	1.96197	0.92787	-0.0777778	393	0.00294034	0.00254453	Inf	NA	1.15556
ARCAD_BFF.28871	NA	NA	NA	NA	NA	NA	3.87293	2.0292	4.43833e-05	0.00259847	0.997666	1.85538	NA	NA	NA	NA	NA	NA	NA	NA	NA	NA	NA	NA	NA	NA	NA	NA	NA	NA	NA	NA	NA	NA	NA	NA	NA	NA	NA	NA	NA	NA	NA
Sobic.003G131000	Chr03	12263067	12266359	NA	Sb03g011150	Sobic.003G131000	1.41169	2.63042	4.43868e-05	0.00259847	0.463037	0.519472	NA	NA	NA	NA	NA	NA	NA	NA	NA	NA	NA	NA	NA	NA	NA	NA	NA	NA	NA	NA	NA	NA	NA	NA	NA	NA	NA	NA	NA	NA	NA
Sobic.004G356400	Chr04	68363434	68366731	similar to Chromosome chr1 scaffold_22, whole genome shotgun sequence	Sb04g038290	Sobic.004G356400	1.70188	5.97829	4.46133e-05	0.00260554	0.363964	0.967952	0	14	48	0	0	NA	NA	5	16	103	0.00171062	0.00166297	0.262888	0.325243	342	0	342	342	0	0.4	1	3	-1.44355	-0.403195	0.120157	342	0.000584795	0.00305161	0	0	0.191635
ARCAD_BFF.38917	NA	NA	NA	NA	NA	NA	4.71011	4.69221	4.52481e-05	0.00263637	1.44706	1.36366	NA	NA	NA	NA	NA	NA	NA	NA	NA	NA	NA	NA	NA	NA	NA	NA	NA	NA	NA	NA	NA	NA	NA	NA	NA	NA	NA	NA	NA	NA	NA
Sobic.007G071500	Chr07	7914921	7916732	similar to Photosystem II 10 kDa polypeptide	Sb07g005660	Sobic.007G071500	2.161	10.0237	4.53894e-05	0.00263837	0.530207	1.15504	2	22	116	0	0.0117176	1	1	3	18	112	0.000442674	0.00246059	0.45351	0.484848	390	0	390	388	2	0.761905	0	1	NA	-1.08823	0	390	0	0.000569801	4.76211	0	0
Sobic.002G338000	Chr02	70530638	70532022	similar to Chlorophyll a/b-binding protein CP29 precursor	Sb02g036260	Sobic.002G338000	2.61193	9.9139	4.55803e-05	0.00263895	0.971591	1.37824	4	22	245	0	0.0102161	1	1	0	18	266	0	0	NA	NA	849	0	849	848	1	0.333333	0	0	NA	NA	NA	849	0	0	Inf	NA	NA
ARCAD_BFF.38898	NA	NA	NA	NA	NA	NA	5.04559	2.2833	4.57211e-05	0.00263895	1.09323	1.44176	NA	NA	NA	NA	NA	NA	NA	NA	NA	NA	NA	NA	NA	NA	NA	NA	NA	NA	NA	NA	NA	NA	NA	NA	NA	NA	NA	NA	NA	NA	NA
Sobic.003G185900	Chr03	50284500	50287827	similar to Putative uncharacterized protein OSJNBa0066C06.19	Sb03g025100	Sobic.003G185900	1.92089	7.16158	4.58256e-05	0.00263895	0.282167	1.16795	2	22	260	0.000289889	0	1	1	5	18	231	0.00020938	0.0012884	0.250496	0.297778	969	0	969	968	1	2.84615	2	4	-1.34818	-0.031568	0.278186	969	0.000394033	0.00150704	0	1.38451	0.261462
Sobic.K044411	NA	NA	NA	NA	NA	NA	4.27834	11.6643	4.58298e-05	0.00263895	0.951687	1.54607	NA	NA	NA	NA	NA	NA	NA	NA	NA	NA	NA	NA	NA	NA	NA	NA	NA	NA	NA	NA	NA	NA	NA	NA	NA	NA	NA	NA	NA	NA	NA
Sobic.006G110900	Chr06	47946294	47952745	similar to OSJNBb0048E02.11 protein	Sb06g019310	Sobic.006G110900	1.18156	3.51736	4.59349e-05	0.00263895	0.229321	0.543036	1	22	42	0	0	-0.0666667	0	1	14	63	0.000952381	0	-0.0769231	-4.53341e-16	279	0	279	279	0	0.333333	1	1	-0.749572	-1.00623	0	279	0.000896057	0.00102407	NA	0	0.875
Sobic.004G125100	Chr04	14353704	14366123	similar to Putative galactoside 2-alpha-L-fucosyltransferase	Sb04g010430	Sobic.004G125100	2.24757	2.65342	4.61799e-05	0.00264273	0.49234	0.97621	NA	NA	NA	NA	NA	NA	NA	NA	NA	NA	NA	NA	NA	NA	NA	NA	NA	NA	NA	NA	NA	NA	NA	NA	NA	NA	NA	NA	NA	NA	NA
Sobic.006G093900	Chr06	46386651	46387332	similar to OSIGBa0140O07.4 protein	Sb06g017870	Sobic.006G093900	1.853	7.21394	4.62151e-05	0.00264273	0.378768	1.07334	NA	NA	NA	NA	NA	NA	NA	NA	NA	NA	NA	NA	NA	NA	NA	NA	NA	NA	NA	NA	NA	NA	NA	NA	NA	NA	NA	NA	NA	NA	NA
Sobic.001G077300	Chr01	5933825	5937516	similar to Putative thioredoxin	Sb01g006990	Sobic.001G077300	1.42856	6.18346	4.68796e-05	0.00267452	0.287992	0.741371	NA	NA	NA	NA	NA	NA	NA	NA	NA	NA	NA	NA	NA	NA	NA	NA	NA	NA	NA	NA	NA	NA	NA	NA	NA	NA	NA	NA	NA	NA	NA
Sobic.006G188000	Chr06	54247747	54250273	similar to Putative uncharacterized protein	Sb06g026170	Sobic.006G188000	1.3746	5.003	4.72901e-05	0.00269171	0.342923	0.53341	4	22	78	0	0.00930413	1	1	5	16	129	0.000412485	0.00575682	-0.095057	-0.0230769	393	0	393	393	0	4	4	1	0.487457	-1.05482	0.204337	393	0.00393759	0.000636132	1.61619	0	6.1899
Sobic.009G132000	Chr09	48547325	48550308	similar to Putative uncharacterized protein	Sb09g019840	Sobic.009G132000	1.62582	5.11365	4.74434e-05	0.00269421	0.301995	0.941546	1	22	145	0	0	1	1	3	18	75	0	0	-0.114428	-0.0465116	612	0	612	611	1	1.71429	1	2	1.46364	-0.218032	-0.0253968	612	0.000907771	0.00118659	NA	NA	0.765027
Sobic.003G094100	Chr03	8190782	8193004	similar to Putative uncharacterized protein P0684C01.2	Sb03g007870	Sobic.003G094100	1.88894	5.42236	4.80745e-05	0.00272378	0.310283	1.1013	9	22	176	0.000428614	0.00977517	1	1	9	16	135	0.000404531	0.0138021	-0.157216	-0.083612	624	0	624	622	2	2.15789	5	4	-1.75026	0.451563	0.632787	624	0.00148601	0.00272817	0.708238	1.05953	0.544692
Sobic.005G128000	Chr05	55592609	55596031	weakly similar to Putative uncharacterized protein	Sb05g018980	Sobic.005G128000	2.04669	5.51945	4.82903e-05	0.00272382	0.889465	0.991082	NA	NA	NA	NA	NA	NA	NA	NA	NA	NA	NA	NA	NA	NA	NA	NA	NA	NA	NA	NA	NA	NA	NA	NA	NA	NA	NA	NA	NA	NA	NA
Sobic.001G098800	Chr01	7572699	7574258	NA	Sb01g008830	Sobic.001G098800	1.44877	5.07664	4.83832e-05	0.00272382	0.270285	0.83792	0	20	8	NA	NA	NA	NA	0	12	10	0	0	NA	NA	45	0	0	0	0	NA	NA	NA	NA	NA	0	45	0	0	NA	NA	NA
Sobic.001G071700	Chr01	5458789	5462110	similar to Protein kinase domain containing protein, expressed	Sb01g006470	Sobic.001G071700	2.07752	3.47691	4.84067e-05	0.00272382	0.608712	1.24088	NA	NA	NA	NA	NA	NA	NA	4	12	36	0.005659	0.0193939	0.869281	0.897959	18	0	0	0	0	NA	NA	NA	NA	NA	0	18	0	0	NA	NA	NA
Sobic.010G249600	Chr10	58905821	58908080	similar to Putative uncharacterized protein	Sb10g028790	Sobic.010G249600	1.35257	4.89973	4.94839e-05	0.00277809	0.768972	0.465264	0	12	10	0	0	NA	NA	1	12	62	0	0.0112036	-0.0285714	0.0625	96	0	96	96	0	4	0	0	NA	NA	NA	96	0	0	0	NA	NA
Sobic.001G128600	Chr01	10117307	10121437	similar to Os03g0695500 protein	Sb01g011280	Sobic.001G128600	1.98047	6.15926	4.98756e-05	0.00279372	0.595425	0.909855	14	20	137	0.00106438	0.0285057	1	1	16	18	165	0.000839846	0.0131677	0.171969	0.257912	669	0	669	668	1	1.71429	12	11	0.157819	-0.188566	-0.00764358	669	0.0065621	0.00580706	2.16482	1.26735	1.13002
ARCAD_BFF.38869	NA	NA	NA	NA	NA	NA	3.98817	9.64213	5.10533e-05	0.0028532	1.36029	1.61758	NA	NA	NA	NA	NA	NA	NA	NA	NA	NA	NA	NA	NA	NA	NA	NA	NA	NA	NA	NA	NA	NA	NA	NA	NA	NA	NA	NA	NA	NA	NA
Sobic.003G442900	Chr03	74110082	74110582	similar to Putative uncharacterized protein	Sb03g047250	Sobic.003G442900	1.3031	6.43758	5.14053e-05	0.00286637	0.396808	0.661011	0	22	43	0	0	NA	NA	0	18	49	0	0	NA	NA	195	0	195	194	1	9	0	0	NA	NA	NA	195	0	0	NA	NA	NA
Sobic.009G049200	Chr09	4857236	4866318	similar to Putative gamma-tubulin complex component 4	Sb09g004180	Sobic.009G049200	-1.05496	4.27188	5.15413e-05	0.00286746	0.291744	0.380933	0	16	241	0	0	NA	NA	1	10	43	0	0.00714286	-0.111111	-3.46945e-16	168	0	168	168	0	6	1	0	-1.11173	NA	0	168	0.00119048	0	0	NA	Inf
Sobic.002G288700	NA	NA	NA	NA	NA	NA	3.90652	2.7213	5.20707e-05	0.00289039	1.29254	1.91283	NA	NA	NA	NA	NA	NA	NA	NA	NA	NA	NA	NA	NA	NA	NA	NA	NA	NA	NA	NA	NA	NA	NA	NA	NA	NA	NA	NA	NA	NA	NA
Sobic.007G157300	Chr07	59151663	59154784	similar to Putative uncharacterized protein	Sb07g023080	Sobic.007G157300	1.54734	5.72329	5.23573e-05	0.00289977	0.224396	0.945226	0	22	169	0	0	NA	NA	5	18	123	0.000754148	0.00363636	0.213974	0.298246	564	0	564	563	1	1.88889	0	3	NA	-1.41683	0	564	0	0.00123128	0	0	0
Sobic.009G095720	NA	NA	NA	NA	NA	NA	3.97047	1.3537	5.24977e-05	0.00290103	1.09819	1.52101	NA	NA	NA	NA	NA	NA	NA	NA	NA	NA	NA	NA	NA	NA	NA	NA	NA	NA	NA	NA	NA	NA	NA	NA	NA	NA	NA	NA	NA	NA	NA
Sobic.001G284400	Chr01	55681585	55686948	similar to Transcription factor jumonji, putative, expressed	Sb01g027940	Sobic.001G284400	-1.09732	4.76023	5.29133e-05	0.00290713	0.390728	0.364863	11	14	321	0.000351671	0.00907809	1	1	0	10	14	0	0	NA	NA	81	0	0	0	0	NA	NA	NA	NA	NA	0	81	0	0	Inf	Inf	NA
Sobic.001G393401	NA	NA	NA	NA	NA	NA	-0.843853	5.81054	5.29541e-05	0.00290713	0.206391	0.309128	NA	NA	NA	NA	NA	NA	NA	NA	NA	NA	NA	NA	NA	NA	NA	NA	NA	NA	NA	NA	NA	NA	NA	NA	NA	NA	NA	NA	NA	NA	NA
ARCAD_BFF.15937	NA	NA	NA	NA	NA	NA	3.35475	1.24139	5.29621e-05	0.00290713	0.830356	1.92984	NA	NA	NA	NA	NA	NA	NA	NA	NA	NA	NA	NA	NA	NA	NA	NA	NA	NA	NA	NA	NA	NA	NA	NA	NA	NA	NA	NA	NA	NA	NA
Sobic.K043700	NA	NA	NA	NA	NA	NA	3.03872	3.18136	5.33482e-05	0.00292182	0.692256	1.59913	NA	NA	NA	NA	NA	NA	NA	NA	NA	NA	NA	NA	NA	NA	NA	NA	NA	NA	NA	NA	NA	NA	NA	NA	NA	NA	NA	NA	NA	NA	NA
Sobic.003G304300	Chr03	63464220	63465848	NA	Sb03g035290	Sobic.003G304300	2.12537	4.56772	5.42325e-05	0.00296367	0.45658	0.988827	NA	NA	NA	NA	NA	NA	NA	NA	NA	NA	NA	NA	NA	NA	NA	NA	NA	NA	NA	NA	NA	NA	NA	NA	NA	NA	NA	NA	NA	NA	NA
Sobic.007G166300	Chr07	60149510	60153216	similar to Malate dehydrogenase [NADP], chloroplast precursor	Sb07g023920	Sobic.007G166300	1.8096	8.79707	5.47819e-05	0.00298707	0.303219	1.02183	0	22	379	0	0	NA	NA	1	18	361	0	0	-0.0769231	-4.53341e-16	1191	0	1191	1191	0	0.5	0	0	NA	NA	NA	1191	0	0	NA	NA	NA
Sobic.004G223900	Chr04	57454501	57456355	similar to Putative uncharacterized protein OSJNBa0025P09.6	Sb04g026820	Sobic.004G223900	-0.722227	4.30916	5.50066e-05	0.00298926	0.144592	0.228366	10	22	225	0.00153541	0.0176183	1	1	3	12	191	0	0.00730519	0.111111	0.2	651	0	651	649	2	1.52941	5	3	0.983902	-1.18232	0.059279	651	0.00329563	0.0013898	2.41175	Inf	2.37129
Sobic.001G304700	Chr01	58850919	58854469	similar to Proline dehydrogenase family protein, expressed	Sb01g029660	Sobic.001G304700	1.33307	4.621	5.539e-05	0.00298926	0.416555	0.518461	0	22	62	0	0	NA	NA	3	14	88	0	0.00749251	0.532294	0.573832	366	0	366	366	0	0.5	0	1	NA	1.32075	0.375	366	0	0.00151791	0	NA	0
Sobic.006G038500	Chr06	16159612	16182535	NA	Sb06g006720	Sobic.006G038500	1.27508	4.07687	5.54192e-05	0.00298926	0.267345	0.58367	0	10	71	0	0	NA	NA	1	14	116	0	0	-0.0909091	0	459	0	459	456	3	1.61538	0	0	NA	NA	NA	459	0	0	NA	NA	NA
Sobic.002G112400	Chr02	13697244	13702882	similar to Putative uncharacterized protein OJ1191_A10.128	Sb02g009610	Sobic.002G112400	1.78639	9.16441	5.55726e-05	0.00298926	0.299417	1.00389	NA	NA	NA	NA	NA	NA	NA	NA	NA	NA	NA	NA	NA	NA	NA	NA	NA	NA	NA	NA	NA	NA	NA	NA	NA	NA	NA	NA	NA	NA	NA
Sobic.003G328100	Chr03	65363816	65365202	similar to Putative uncharacterized protein	Sb03g037410	Sobic.003G328100	1.58491	6.69746	5.56787e-05	0.00298926	0.418518	0.714225	12	22	132	0	0.00900183	1	1	9	18	175	0.00101987	0.0127989	0.0342052	0.0896114	573	0	573	572	1	0.586207	7	6	1.31323	-0.394629	0.0866878	573	0.00552068	0.00350425	0.703328	0	1.57542
Sobic.006G080800	Chr06	44957353	44961057	similar to Cellulose synthase-like H1	Sb06g016770	Sobic.006G080800	3.49426	6.62896	5.56903e-05	0.00298926	0.658144	1.8263	NA	NA	NA	NA	NA	NA	NA	NA	NA	NA	NA	NA	NA	NA	NA	NA	NA	NA	NA	NA	NA	NA	NA	NA	NA	NA	NA	NA	NA	NA	NA
Sobic.002G401000	Chr02	75159481	75162499	NA	Sb02g041590	Sobic.002G401000	0.833773	6.16591	5.57323e-05	0.00298926	0.22514	0.305313	0	22	200	0	0	NA	NA	4	18	198	0.000246013	0.00224979	-0.0880829	-0.0242215	621	0	621	621	0	0.722222	0	2	NA	-1.06559	0	621	0	0.000817933	0	0	0
Sobic.008G035400	Chr08	3256132	3257940	similar to Expressed protein	Sb08g003040	Sobic.008G035400	-3.39609	4.71808	5.57924e-05	0.00298926	2.22838	0.747477	4	20	50	0	0.030973	1	1	NA	NA	NA	NA	NA	NA	NA	NA	NA	NA	NA	NA	NA	NA	NA	NA	NA	NA	NA	NA	NA	NA	NA	NA
Sobic.003G008700	Chr03	785587	792155	NA	Sb03g000930	Sobic.003G008700	-1.80364	2.9973	5.59282e-05	0.00299004	0.465962	0.697555	1	12	3	NA	NA	-0.111111	-3.46945e-16	NA	NA	NA	NA	NA	NA	NA	NA	NA	NA	NA	NA	NA	NA	NA	NA	NA	NA	NA	NA	NA	NA	NA	NA
Sobic.001G240000	Chr01	24691492	24693311	similar to Putative ribosomal protein L28	Sb01g021250	Sobic.001G240000	1.87095	5.6864	5.6611e-05	0.00301999	0.7637	1.01453	2	22	84	0	0.0061477	1	1	2	18	85	0	0.00568511	-0.102041	-0.0434783	288	0	288	288	0	1	1	2	-1.1285	-0.583254	-0.0328947	288	0.000631313	0.00212191	1.08137	NA	0.297521
Sobic.010G021800	Chr10	1745744	1748977	similar to Arginine decarboxylase	Sb10g002070	Sobic.010G021800	0.963099	6.06684	5.69997e-05	0.00303371	0.322717	0.394353	1	18	185	0.000489813	0	1	1	12	14	145	0.00151023	0.00361604	0.534086	0.605749	909	0	909	908	1	1.31579	1	7	-1.24343	-0.276109	0.0545867	909	0.00020002	0.00297554	0	0.32433	0.0672215
Sobic.006G172700	Chr06	52861465	52862470	similar to ZmGR1b protein	Sb06g024800	Sobic.006G172700	-6.18823	5.75829	5.71144e-05	0.00303371	3.11226	0.759317	NA	NA	NA	NA	NA	NA	NA	NA	NA	NA	NA	NA	NA	NA	NA	NA	NA	NA	NA	NA	NA	NA	NA	NA	NA	NA	NA	NA	NA	NA	NA
Sobic.003G168800	Chr03	28851446	28851848	similar to Photosystem II reaction center protein H	Sb03g017590	Sobic.003G168800	4.47686	2.20496	5.75997e-05	0.00305291	1.58007	2.18076	NA	NA	NA	NA	NA	NA	NA	NA	NA	NA	NA	NA	NA	NA	NA	NA	NA	NA	NA	NA	NA	NA	NA	NA	NA	NA	NA	NA	NA	NA	NA
ARCAD_BFF.38915	NA	NA	NA	NA	NA	NA	5.40348	4.21783	5.77676e-05	0.00305524	1.55745	1.56366	NA	NA	NA	NA	NA	NA	NA	NA	NA	NA	NA	NA	NA	NA	NA	NA	NA	NA	NA	NA	NA	NA	NA	NA	NA	NA	NA	NA	NA	NA	NA
Sobic.003G237000	Chr03	57612637	57615634	similar to Sulfate transporter protein-like	Sb03g029450	Sobic.003G237000	1.60548	3.93938	5.81126e-05	0.0030669	0.485802	0.853927	3	14	85	0.00281497	0.00780065	1	1	5	14	93	0.00519666	0.00356975	-0.289332	-0.216185	336	0	336	336	0	1.75	3	3	1.71084	-0.191509	0.042152	336	0.00487528	0.00328326	2.18521	0.541688	1.48489
Sobic.007G033300	Chr07	2933091	2934794	similar to Os08g0137400 protein	Sb07g002860	Sobic.007G033300	-3.44459	1.02712	5.82769e-05	0.003069	1.0125	1.54807	NA	NA	NA	NA	NA	NA	NA	NA	NA	NA	NA	NA	NA	NA	NA	NA	NA	NA	NA	NA	NA	NA	NA	NA	NA	NA	NA	NA	NA	NA	NA
Sobic.006G060200	Chr06	41105367	41108206	weakly similar to OSIGBa0113L04.7 protein	Sb06g014840	Sobic.006G060200	2.13124	6.11593	5.89772e-05	0.00309505	0.72375	1.05095	NA	NA	NA	NA	NA	NA	NA	NA	NA	NA	NA	NA	NA	NA	NA	NA	NA	NA	NA	NA	NA	NA	NA	NA	NA	NA	NA	NA	NA	NA	NA
Sobic.003G052500	Chr03	4731408	4732609	similar to Photosystem I reaction center subunit XI, chloroplast precursor	Sb03g004560	Sobic.003G052500	2.1841	9.59611	5.90227e-05	0.00309505	0.667705	1.17439	8	22	157	0.000973805	0.0156103	1	1	2	18	165	0.000595327	0	-0.0588235	5.6205e-16	531	0	531	531	0	0.444444	3	1	-1.59996	-1.08823	-0.0555556	531	0.00102722	0.000418498	Inf	1.63575	2.45455
Sobic.001G193500	Chr01	17225825	17229992	similar to Heat shock 70 kDa protein, mitochondrial, putative, expressed	Sb01g017050	Sobic.001G193500	-0.745269	7.21748	5.96137e-05	0.00311889	0.177145	0.23983	6	22	659	0.000228984	0.00253455	1	1	16	18	420	0.000678681	0.00506214	0.127273	0.184713	1992	0	1992	1984	8	2	4	7	-0.736683	-1.47797	0.00535714	1992	0.000547645	0.000864569	0.500687	0.337396	0.633431
Sobic.001G520700	Chr01	78616914	78621055	NA	Sb01g048560	Sobic.001G520700	1.81621	3.05371	5.97304e-05	0.00311889	0.392037	1.02715	NA	NA	NA	NA	NA	NA	NA	NA	NA	NA	NA	NA	NA	NA	NA	NA	NA	NA	NA	NA	NA	NA	NA	NA	NA	NA	NA	NA	NA	NA	NA
Sobic.002G352100	Chr02	71556302	71558107	similar to LHCI-680, photosystem I antenna protein	Sb02g037410	Sobic.002G352100	2.72921	10.3067	5.98706e-05	0.0031196	1.08443	1.42192	NA	NA	NA	NA	NA	NA	NA	NA	NA	NA	NA	NA	NA	NA	NA	NA	NA	NA	NA	NA	NA	NA	NA	NA	NA	NA	NA	NA	NA	NA	NA
Sobic.007G105500	Chr07	37601166	37615208	similar to OSIGBa0092O07.5 protein	Sb07g014860	Sobic.007G105500	2.37597	7.47528	6.12052e-05	0.00318241	0.594417	1.37191	2	20	441	0	0.00130073	1	1	8	16	533	0.000288267	0.00201346	0.0874525	0.143885	1914	0	1914	1912	2	1.75	2	2	-1.40085	-0.447939	0.0621118	1914	0.000208986	0.000354531	0.646017	0	0.589474
Sobic.002G340900	Chr02	70770778	70781288	similar to Putative uncharacterized protein	Sb02g036510	Sobic.002G340900	-0.901309	7.35907	6.13697e-05	0.00318425	0.242118	0.315378	2	22	1323	0	0.000198882	1	1	3	12	1073	6.63233e-05	0.000236053	0.417476	0.545455	3774	0	3774	3772	2	2.82927	1	2	1.51414	-0.183546	0.0793651	3774	0.000147206	0.000194312	0.842531	0	0.757576
Sobic.006G101500	Chr06	47188751	47190680	similar to Putative uncharacterized protein OJ1734_E02.25	Sb06g018500	Sobic.006G101500	1.42354	6.82358	6.22307e-05	0.00322033	0.207707	0.937693	2	22	144	0.000517364	0	1	1	3	18	148	0.000323276	0.00469198	0.491166	0.570406	468	0	468	468	0	3	2	3	-0.111188	0.717471	0.191588	468	0.001406	0.00280152	0	1.60038	0.501871
Sobic.003G160800	Chr03	19148402	19153727	similar to Putative uncharacterized protein	Sb03g014370	Sobic.003G160800	1.66822	5.5671	6.23264e-05	0.00322033	0.321338	0.958597	NA	NA	NA	NA	NA	NA	NA	NA	NA	NA	NA	NA	NA	NA	NA	NA	NA	NA	NA	NA	NA	NA	NA	NA	NA	NA	NA	NA	NA	NA	NA
Sobic.003G007800	Chr03	683504	686684	similar to Os01g0229800 protein	Sb03g000850	Sobic.003G007800	3.55504	6.02623	6.27735e-05	0.00323522	1.22932	1.42649	1	12	92	0	0.00702679	1	1	11	12	300	0.00132515	0.0072935	0.0249187	0.114943	456	0	456	456	0	4	1	3	0.850568	-0.513179	-0.0897436	456	0.00116959	0.00238095	0.963432	0	0.491228
Sobic.007G053800	Chr07	5434970	5438674	similar to Plastid RNA polymerase sigma factor	Sb07g004340	Sobic.007G053800	1.65182	6.37642	6.29689e-05	0.00323522	0.348132	0.933596	6	22	286	0.000622895	0.00653372	1	1	16	18	281	0.000963398	0.0160813	-0.00990099	0.0537741	981	0	981	981	0	2.83333	5	11	0.535009	-0.27151	0.213823	981	0.00198313	0.00388735	0.406293	0.64656	0.51015
Sobic.006G140700	Chr06	50307378	50311771	similar to Aldo/keto reductase family-like protein	Sb06g021980	Sobic.006G140700	2.20628	7.48205	6.30085e-05	0.00323522	0.555943	0.97373	NA	NA	NA	NA	NA	NA	NA	NA	NA	NA	NA	NA	NA	NA	NA	NA	NA	NA	NA	NA	NA	NA	NA	NA	NA	NA	NA	NA	NA	NA	NA
Sobic.001G512500	Chr01	78019551	78022956	similar to Putative uncharacterized protein	Sb01g047820	Sobic.001G512500	1.32103	5.59985	6.31587e-05	0.0032362	0.272479	0.664453	0	22	20	0	0	NA	NA	1	18	33	0	0.00755965	-0.125	-0.0666667	105	0	105	105	0	3	0	0	NA	NA	NA	105	0	0	0	NA	NA
Sobic.003G168600	NA	NA	NA	NA	NA	NA	3.75322	4.54571	6.34648e-05	0.00324513	1.38102	1.64297	NA	NA	NA	NA	NA	NA	NA	NA	NA	NA	NA	NA	NA	NA	NA	NA	NA	NA	NA	NA	NA	NA	NA	NA	NA	NA	NA	NA	NA	NA	NA
Sobic.002G370700	Chr02	72965195	72968523	similar to Putative uncharacterized protein	Sb02g038950	Sobic.002G370700	1.38456	5.72807	6.46962e-05	0.00330125	0.289201	0.68673	0	22	131	0	0	NA	NA	3	18	140	0.000994601	0.00113379	0.454545	0.5	459	0	459	459	0	0.363636	0	1	NA	-1.08823	0	459	0	0.000484144	0	0	0
ARCAD_BFF.1707	NA	NA	NA	NA	NA	NA	-3.97275	-0.137082	6.53839e-05	0.00332448	1.08064	1.38281	NA	NA	NA	NA	NA	NA	NA	NA	NA	NA	NA	NA	NA	NA	NA	NA	NA	NA	NA	NA	NA	NA	NA	NA	NA	NA	NA	NA	NA	NA	NA
Sobic.008G065100	NA	NA	NA	NA	NA	NA	3.44833	1.88891	6.54213e-05	0.00332448	1.07672	1.75391	NA	NA	NA	NA	NA	NA	NA	NA	NA	NA	NA	NA	NA	NA	NA	NA	NA	NA	NA	NA	NA	NA	NA	NA	NA	NA	NA	NA	NA	NA	NA
Sobic.003G074700	Chr03	6360480	6362512	similar to Putative uncharacterized protein P0024G09.30	Sb03g006310	Sobic.003G074700	1.65226	4.51307	6.63871e-05	0.00336633	0.402779	0.960081	0	20	101	0	0	NA	NA	0	14	100	0	0	NA	NA	393	0	393	392	1	1.2	0	0	NA	NA	NA	393	0	0	NA	NA	NA
Sobic.004G033300	Chr04	2673887	2681593	similar to Putative DNA polymerase V	Sb04g002880	Sobic.004G033300	-1.28977	6.44246	6.6518e-05	0.00336633	0.633343	0.246252	31	20	531	0.00212165	0.00350126	0.987291	0.985616	15	14	284	0.00200891	0.00142836	-0.076266	0.0137552	1482	0	1482	1482	0	1.58824	12	7	-0.381719	0.255094	-0.0092944	1482	0.0025215	0.00191933	2.45124	1.05612	1.31374
ARCAD_BFF.38725	NA	NA	NA	NA	NA	NA	4.55384	1.30711	6.6716e-05	0.00336943	0.897854	1.43778	NA	NA	NA	NA	NA	NA	NA	NA	NA	NA	NA	NA	NA	NA	NA	NA	NA	NA	NA	NA	NA	NA	NA	NA	NA	NA	NA	NA	NA	NA	NA
Sobic.005G016300	Chr05	1449038	1452734	similar to Expressed protein	Sb05g001370	Sobic.005G016300	-1.69908	2.19675	6.72925e-05	0.0033916	0.633903	0.608009	0	14	5	NA	NA	NA	NA	NA	NA	NA	NA	NA	NA	NA	NA	NA	NA	NA	NA	NA	NA	NA	NA	NA	NA	NA	NA	NA	NA	NA	NA
Sobic.003G276300	Chr03	61266519	61271741	NA	Sb03g032820	Sobic.003G276300	1.18739	4.47809	6.76183e-05	0.00340106	0.206415	0.592855	0	20	63	0	0	NA	NA	6	16	146	0.00182637	0.00678556	0.187046	0.273313	582	0	582	582	0	Inf	0	2	NA	1.10394	0.25	582	0	0.00171821	0	0	0
Sobic.010G184600	Chr10	52420849	52425403	similar to Putative heme oxygenase 1	Sb10g023510	Sobic.010G184600	1.42167	6.36721	6.79579e-05	0.00340625	0.224373	0.884352	1	22	201	0	0.0030483	1	1	3	18	190	0	0	-0.341853	-0.248485	678	0	678	678	0	1.5	1	2	0.671353	2.16975	0.302326	678	0.000643604	0.00176991	Inf	NA	0.363636
Sobic.010G246600	Chr10	58623190	58624755	similar to Xyloglucan endo-transglycosylase homolog	Sb10g028570	Sobic.010G246600	2.54	5.31578	6.79979e-05	0.00340625	0.512004	2.07198	1	22	140	0.000545673	0	1	1	3	16	85	0.000631313	0.00219298	-0.0746269	2.39808e-16	645	0	645	645	0	0.230769	1	2	-1.1285	-0.907754	0	645	0.000281889	0.000904393	0	0.864346	0.311688
Sobic.004G287600	Chr04	62966669	62971040	similar to Putative uncharacterized protein	Sb04g032320	Sobic.004G287600	-1.34747	4.37626	6.8456e-05	0.00341955	0.416951	0.442717	1	22	169	0	0	1	1	1	10	112	0.00137919	0	1	1	348	0	348	348	0	4.4	0	1	NA	-0.933021	0	348	0	0.000957854	NA	0	0
Sobic.003G193800	Chr03	51645422	51648223	similar to Putative calmodulin-binding protein	Sb03g025730	Sobic.003G193800	1.77751	3.96282	6.85408e-05	0.00341955	0.443676	1.02082	0	10	13	0	0	NA	NA	4	12	101	0	0	0.824561	0.857143	39	0	39	39	0	0	0	0	NA	NA	NA	39	0	0	NA	NA	NA
Sobic.007G069700	Chr07	7753692	7757902	weakly similar to H0714H04.9 protein	Sb07g005510	Sobic.007G069700	-1.07149	7.12243	6.92762e-05	0.00344462	0.175528	0.504323	13	22	595	0.0008399	0.00316431	1	1	27	18	377	0.00135606	0.0146376	0.252735	0.294326	1794	0	1794	1794	0	1.15254	10	21	-1.80856	0.454549	0.318783	1794	0.00109456	0.00470395	0.216177	0.619368	0.232689
Sobic.009G028500	Chr09	2575417	2580540	similar to Putative finger transcription factor	Sb09g002390	Sobic.009G028500	1.31402	4.9982	6.93228e-05	0.00344462	0.425247	0.591374	0	22	40	0	0	NA	NA	1	14	76	0	0	-0.0909091	0	222	0	222	221	1	1.16667	0	1	NA	-1.08823	0	222	0	0.001001	NA	NA	0
Sobic.003G172900	NA	NA	NA	NA	NA	NA	3.10719	4.11225	7.09431e-05	0.00351804	1.06704	1.52589	NA	NA	NA	NA	NA	NA	NA	NA	NA	NA	NA	NA	NA	NA	NA	NA	NA	NA	NA	NA	NA	NA	NA	NA	NA	NA	NA	NA	NA	NA	NA
Sobic.004G087050	NA	NA	NA	NA	NA	NA	3.71634	1.09165	7.14517e-05	0.00353614	1.06146	1.70773	NA	NA	NA	NA	NA	NA	NA	NA	NA	NA	NA	NA	NA	NA	NA	NA	NA	NA	NA	NA	NA	NA	NA	NA	NA	NA	NA	NA	NA	NA	NA
ARCAD_BFF.17858	NA	NA	NA	NA	NA	NA	3.76048	2.03943	7.1628e-05	0.00353776	1.14827	1.77579	NA	NA	NA	NA	NA	NA	NA	NA	NA	NA	NA	NA	NA	NA	NA	NA	NA	NA	NA	NA	NA	NA	NA	NA	NA	NA	NA	NA	NA	NA	NA
Sobic.003G408000	Chr03	71573993	71576103	NA	Sb03g044280	Sobic.003G408000	1.75382	6.35103	7.23101e-05	0.00356431	0.472651	1.07532	3	22	129	0.00103896	0.00557297	1	1	4	18	125	0	0.00251988	0.0848566	0.0647687	396	0	396	396	0	1.6	0	1	NA	-1.08823	0	396	0	0.000561167	2.2116	Inf	0
Sobic.010G231800	NA	NA	NA	NA	NA	NA	1.17037	2.86275	7.40461e-05	0.0036426	0.255529	0.484707	NA	NA	NA	NA	NA	NA	NA	NA	NA	NA	NA	NA	NA	NA	NA	NA	NA	NA	NA	NA	NA	NA	NA	NA	NA	NA	NA	NA	NA	NA	NA
Sobic.005G072200	Chr05	8664614	8668855	similar to Lipase, putative	Sb05g005970	Sobic.005G072200	1.32395	4.64659	7.42957e-05	0.00364759	0.249496	0.776874	7	20	85	0.00268528	0.00963426	1	1	19	14	160	0.00271998	0.00375399	0.283887	0.390817	768	0	768	768	0	1.64706	8	12	-0.805574	0.618292	0.429177	768	0.00315243	0.0067667	2.56641	0.987243	0.465874
Sobic.007G171400	Chr07	60673190	60676397	similar to Protein tyrosine phosphatase-like protein	Sb07g024360	Sobic.007G171400	0.884482	5.75386	7.46036e-05	0.00365543	0.176844	0.427944	5	22	136	0.000978474	0.00348432	1	1	8	18	98	0.000486697	0.00169109	0.390296	0.539772	474	0	474	469	5	0.58427	3	5	0.62104	-0.0219334	-0.0026173	474	0.00255296	0.00386109	2.0604	2.01044	0.6612
Sobic.003G421400	Chr03	72662702	72664120	similar to Putative uncharacterized protein	Sb03g045440	Sobic.003G421400	1.18076	4.26928	7.48847e-05	0.00366192	0.294412	0.58012	1	22	23	0	0.00927644	1	1	3	16	72	0.000747384	0.00957265	-0.126761	-0.0606061	276	0	276	275	1	1	1	1	-1.24343	0.888832	0.0625	276	0.000658762	0.00181159	0.969057	0	0.363636
Sobic.004G165900	Chr04	51555641	51558120	similar to SOUL heme-binding protein-like	Sb04g021730	Sobic.004G165900	1.78524	5.08067	7.5245e-05	0.00366997	0.631238	0.711772	2	16	148	0.000675024	0.00237288	1	1	6	14	196	0.000942458	0.00486524	0.142857	0.217391	606	0	606	606	0	2.44444	4	5	-1.36424	-0.858045	-0.0132911	606	0.00161349	0.00258002	0.487721	0.716238	0.625381
Sobic.005G115500	Chr05	50599628	50612412	similar to Bifunctional dihydrofolate reductase-thymidylate synthase (DHFR-TS)	Sb05g016730	Sobic.005G115500	-0.694058	5.71104	7.5347e-05	0.00366997	0.188563	0.229647	11	22	515	0.00137752	0.00829344	1	1	10	12	366	0.000665231	0.0020202	0.481268	0.577586	1545	0	1545	1545	0	10.6667	9	8	1.01949	0.124764	-0.122252	1545	0.00247132	0.00216366	4.10526	2.07074	1.14219
ARCAD_BFF.38942	NA	NA	NA	NA	NA	NA	5.25386	3.68421	7.57535e-05	0.0036804	1.54703	1.41481	NA	NA	NA	NA	NA	NA	NA	NA	NA	NA	NA	NA	NA	NA	NA	NA	NA	NA	NA	NA	NA	NA	NA	NA	NA	NA	NA	NA	NA	NA	NA
Sobic.004G063300	Chr04	5089008	5096333	weakly similar to Expressed protein	Sb04g005260	Sobic.004G063300	-0.969233	4.18076	7.6009e-05	0.0036804	0.171428	0.393672	4	18	190	0.000467394	0	1	1	1	10	28	0.00541455	0	1	1	87	0	87	87	0	1.66667	0	1	NA	-0.816497	0	87	0	0.0045977	NA	0.0863219	0
Sobic.006G238200	Chr06	57914671	57919585	similar to H0413E07.8 protein	Sb06g030510	Sobic.006G238200	2.00532	6.17156	7.60093e-05	0.0036804	0.673029	1.04251	0	18	30	0	0	NA	NA	3	10	195	0.00118343	0.00529363	1	1	510	0	510	510	0	0.777778	0	1	NA	-0.933021	0	510	0	0.000653595	0	0	0
Sobic.003G199800	Chr03	52667076	52670371	similar to Os01g0585300 protein	Sb03g026210	Sobic.003G199800	2.00493	5.26184	7.62207e-05	0.0036834	0.411727	1.19357	NA	NA	NA	NA	NA	NA	NA	NA	NA	NA	NA	NA	NA	NA	NA	NA	NA	NA	NA	NA	NA	NA	NA	NA	NA	NA	NA	NA	NA	NA	NA
Sobic.007G119400	Chr07	51401408	51405765	similar to Putative uncharacterized protein	Sb07g019480	Sobic.007G119400	1.27255	5.36534	7.70406e-05	0.00371574	0.204911	0.693989	2	22	293	0.000766538	0.000860197	1	1	3	16	270	0.000375688	0.00132333	-0.103448	-0.037037	1047	0	1047	1046	1	2.59091	1	3	-1.1285	-1.64509	0	1047	0.000173656	0.000663271	0.650025	2.04036	0.261818
Sobic.006G206700	Chr06	55621779	55625906	similar to Leucine-rich repeat protein 1	Sb06g027760	Sobic.006G206700	1.50432	5.0148	7.7219e-05	0.00371707	0.400913	0.744075	2	18	56	0	0.00930542	1	1	6	14	144	0.000444214	0.0204044	0.614679	0.660377	549	0	549	548	1	1.42857	3	5	-0.916901	1.02694	0.263456	549	0.00152803	0.00430798	0.45605	0	0.354698
Sobic.003G380200	Chr03	69396902	69400409	similar to Chromosome chr18 scaffold_61, whole genome shotgun sequence	Sb03g041990	Sobic.003G380200	1.5143	5.85993	7.80392e-05	0.00374923	0.232062	0.875257	2	22	210	0	0.00220586	1	1	6	18	180	0	0.00490196	-0.0588235	5.6205e-16	648	0	648	648	0	1.5	2	5	-1.42961	-1.67754	-0.028169	648	0.000561167	0.00171468	0.449996	NA	0.327273
ARCAD_BFF.38914	NA	NA	NA	NA	NA	NA	4.18164	1.40688	7.85993e-05	0.00376879	1.89285	1.29408	NA	NA	NA	NA	NA	NA	NA	NA	NA	NA	NA	NA	NA	NA	NA	NA	NA	NA	NA	NA	NA	NA	NA	NA	NA	NA	NA	NA	NA	NA	NA
Sobic.010G063300	Chr10	5001723	5007313	NA	Sb10g005460	Sobic.010G063300	-1.03907	6.60434	7.90095e-05	0.00376952	0.372516	0.325202	5	22	688	0.000414529	0.00138053	1	1	14	14	309	0.000567076	0.00858189	0.639618	0.678571	2271	0	2271	2271	0	2.34615	4	11	-0.785432	-1.79561	0.0452369	2271	0.000472359	0.00132065	0.160865	0.730994	0.35767
Sobic.002G061900	Chr02	6004366	6007941	similar to Peptidyl-prolyl cis-trans isomerase	Sb02g005160	Sobic.002G061900	1.8156	4.81113	7.90488e-05	0.00376952	0.395893	0.878962	1	18	80	0	0.00358543	1	1	1	14	117	0	0.00169396	-0.0769231	-4.53341e-16	348	0	348	348	0	2	1	0	-1.24343	NA	0	348	0.000522466	0	2.1166	NA	Inf
ARCAD_BFF.16914	NA	NA	NA	NA	NA	NA	1.71381	2.84863	7.90733e-05	0.00376952	0.541142	0.824193	NA	NA	NA	NA	NA	NA	NA	NA	NA	NA	NA	NA	NA	NA	NA	NA	NA	NA	NA	NA	NA	NA	NA	NA	NA	NA	NA	NA	NA	NA	NA
Sobic.003G433900	Chr03	73562094	73564066	similar to Putative uncharacterized protein	Sb03g046510	Sobic.003G433900	1.63665	6.17933	7.94931e-05	0.00378222	0.388448	1.04307	0	22	90	0	0	NA	NA	0	18	88	0	0	NA	NA	300	0	300	300	0	0.666667	0	0	NA	NA	NA	300	0	0	NA	NA	NA
Sobic.001G394250	NA	NA	NA	NA	NA	NA	-3.18526	0.965397	8.0656e-05	0.00382518	1.26457	1.37568	NA	NA	NA	NA	NA	NA	NA	NA	NA	NA	NA	NA	NA	NA	NA	NA	NA	NA	NA	NA	NA	NA	NA	NA	NA	NA	NA	NA	NA	NA	NA
Sobic.006G180200	Chr06	53448741	53451080	similar to OSIGBa0158F05.8 protein	Sb06g025480	Sobic.006G180200	1.06662	4.95592	8.07066e-05	0.00382518	0.216449	0.574866	7	22	109	0.00346189	0.0143455	1	1	14	12	188	0.00233884	0.0143122	0.42899	0.492754	525	0	525	525	0	2	7	7	1.15388	-0.128217	-0.064553	525	0.00599711	0.00500378	1.00233	1.48017	1.19852
Sobic.010G221032	Chr10	56362136	56363551	NA	Sb10g026640	v2.1_None	1.51708	3.11204	8.11176e-05	0.00383728	0.345611	0.731844	NA	NA	NA	NA	NA	NA	NA	NA	NA	NA	NA	NA	NA	NA	NA	NA	NA	NA	NA	NA	NA	NA	NA	NA	NA	NA	NA	NA	NA	NA	NA
Sobic.006G145300	Chr06	50686619	50696747	NA	Sb06g022385	Sobic.006G145300	2.75351	3.20835	8.20686e-05	0.00387483	1.22206	0.826245	NA	NA	NA	NA	NA	NA	NA	0	10	36	0	0	NA	NA	NA	NA	NA	NA	NA	NA	NA	NA	NA	NA	NA	NA	NA	NA	NA	NA	NA
Sobic.003G132100	Chr03	12428620	12431308	similar to Magnesium-protoporphyrin IX monomethyl ester [oxidative] cyclase, chloroplast precursor	Sb03g011270	Sobic.003G132100	1.99178	9.85053	8.23744e-05	0.00388183	0.699375	1.09912	6	22	354	0.00020814	0.00556977	0.938277	0.914463	6	18	337	0.000263746	0.00254842	0.230769	0.285714	1071	0	1071	1071	0	2.27273	3	4	-1.59996	-1.60974	0	1071	0.000509295	0.000829962	2.18558	0.789168	0.613636
Sobic.001G372800	Chr01	66079510	66083684	similar to SAR DNA binding protein	Sb01g035410	Sobic.001G372800	-1.03691	6.42078	8.29033e-05	0.0038993	0.252427	0.374569	NA	NA	NA	NA	NA	NA	NA	NA	NA	NA	NA	NA	NA	NA	NA	NA	NA	NA	NA	NA	NA	NA	NA	NA	NA	NA	NA	NA	NA	NA	NA
Sobic.004G255000	Chr04	60133307	60135146	similar to Putative uncharacterized protein	Sb04g029400	Sobic.004G255000	-2.86499	4.69543	8.36896e-05	0.00392633	0.842367	0.969736	10	14	362	0.000641545	0.00799778	1	1	NA	NA	NA	NA	NA	NA	NA	NA	NA	NA	NA	NA	NA	NA	NA	NA	NA	NA	NA	NA	NA	NA	NA	NA
Sobic.004G082000	Chr04	6741067	6742569	similar to Putative uncharacterized protein P0026H03.22	Sb04g006760	Sobic.004G082000	-3.42922	0.619221	8.37966e-05	0.00392633	0.803428	1.3781	NA	NA	NA	NA	NA	NA	NA	NA	NA	NA	NA	NA	NA	NA	NA	NA	NA	NA	NA	NA	NA	NA	NA	NA	NA	NA	NA	NA	NA	NA	NA
Sobic.003G162400	Chr03	19934543	19940549	similar to Esterase/lipase/thioesterase-like protein	Sb03g014690	Sobic.003G162400	1.1437	6.35899	8.43195e-05	0.00394334	0.188028	0.653371	10	22	466	0.00109033	0.0029399	1	1	13	18	332	0.00127692	0.00269856	0.370932	0.394296	1704	0	1704	1703	1	3	10	8	-1.21411	-1.45485	-0.00941447	1704	0.00143216	0.00117371	1.08943	0.853875	1.2202
Sobic.010G011000	NA	NA	NA	NA	NA	NA	3.14588	3.69599	8.60037e-05	0.00401448	0.826985	1.56806	NA	NA	NA	NA	NA	NA	NA	NA	NA	NA	NA	NA	NA	NA	NA	NA	NA	NA	NA	NA	NA	NA	NA	NA	NA	NA	NA	NA	NA	NA	NA
Sobic.001G530900	Chr01	79456561	79463119	NA	Sb01g049380	Sobic.001G530900	0.951807	5.02661	8.74339e-05	0.00407103	0.175948	0.472525	1	22	172	0	0	1	1	5	16	120	0.00275662	0	0.022182	0.132091	894	0	894	893	1	3.57143	1	2	-0.999941	0.47169	0.121331	894	0.000223714	0.000972089	NA	0	0.230137
Sobic.004G128900	Chr04	16357825	16366770	similar to Putative uncharacterized protein	Sb04g011160	Sobic.004G128900	1.92155	8.59181	8.75454e-05	0.00407103	0.320374	1.04013	1	22	588	0	0.00126909	1	1	10	18	351	0.000136833	0.00352589	0.245622	0.329545	1815	0	1815	1813	2	3.71429	0	6	NA	-1.11612	0.0547945	1815	0	0.000905155	0.359935	0	0
Sobic.004G096100	Chr04	8434499	8435635	NA	Sb04g007920	Sobic.004G096100	0.949735	5.93616	8.80587e-05	0.00407499	0.333661	0.323797	0	20	22	0	0	NA	NA	3	14	28	0.0040814	0.027216	-0.166667	-0.0909091	108	0	108	108	0	0.333333	0	2	NA	0.644121	0.155556	108	0	0.00837743	0	0	0
Sobic.001G489900	Chr01	76000137	76002917	similar to Putative zinc finger DNA-binding protein	Sb01g045840	Sobic.001G489900	0.943	6.68478	8.81029e-05	0.00407499	0.120816	0.489554	12	22	398	0.000751287	0.00445534	1	1	10	18	345	0.0013836	0.00524128	0.266858	0.333514	1230	0	1230	1225	5	1.48276	7	7	-1.41327	0.0684496	0.0365823	1230	0.00126632	0.00212608	0.850048	0.542994	0.595613
Sobic.006G177800	Chr06	53249654	53255569	similar to OSJNBa0084K11.14 protein	Sb06g025250	Sobic.006G177800	2.07964	6.4375	8.81266e-05	0.00407499	0.711199	1.00347	NA	NA	NA	NA	NA	NA	NA	15	10	413	0.00159004	0.0147249	0.292365	0.385827	NA	NA	NA	NA	NA	NA	NA	NA	NA	NA	NA	NA	NA	NA	NA	NA	NA
Sobic.005G203300	Chr05	68862557	68867174	similar to Tropinone reductase, putative	Sb05g025860	Sobic.005G203300	6.70338	3.1496	8.84636e-05	0.00408291	1.89023	1.48736	NA	NA	NA	NA	NA	NA	NA	NA	NA	NA	NA	NA	NA	NA	NA	NA	NA	NA	NA	NA	NA	NA	NA	NA	NA	NA	NA	NA	NA	NA	NA
Sobic.010G271901	NA	NA	NA	NA	NA	NA	5.35475	0.541174	8.93249e-05	0.00411496	1.43156	1.48225	NA	NA	NA	NA	NA	NA	NA	NA	NA	NA	NA	NA	NA	NA	NA	NA	NA	NA	NA	NA	NA	NA	NA	NA	NA	NA	NA	NA	NA	NA	NA
Sobic.007G111500	Chr07	41585781	41588825	similar to Putative uncharacterized protein OJ1118_F05.12	Sb07g016320	Sobic.007G111500	1.65794	7.08307	8.95549e-05	0.00411785	0.457612	1.06034	0	16	35	0	0	NA	NA	0	12	33	0	0	NA	NA	153	0	153	153	0	0	0	0	NA	NA	NA	153	0	0	NA	NA	NA
Sobic.001G526000	Chr01	79003916	79006904	similar to Putative uncharacterized protein	Sb01g048950	Sobic.001G526000	1.20513	2.92259	9.00558e-05	0.00411972	0.310611	0.44561	0	10	14	0	0	NA	NA	0	12	15	0	0	NA	NA	48	0	48	48	0	3	0	0	NA	NA	NA	48	0	0	NA	NA	NA
Sobic.005G101300	Chr05	17176427	17180052	similar to DNAJ heat shock N-terminal domain-containing protein, putative, expressed	Sb05g008750	Sobic.005G101300	2.3764	7.03694	9.01029e-05	0.00411972	0.571149	1.34262	0	22	159	0	0	NA	NA	5	18	146	0	0.00943153	-0.0285714	0.030303	597	0	597	597	0	1.75	0	2	NA	-1.3624	0	597	0	0.000744463	0	NA	0
Sobic.004G122200	NA	NA	NA	NA	NA	NA	1.88858	5.67617	9.02229e-05	0.00411972	0.529093	1.01058	NA	NA	NA	NA	NA	NA	NA	NA	NA	NA	NA	NA	NA	NA	NA	NA	NA	NA	NA	NA	NA	NA	NA	NA	NA	NA	NA	NA	NA	NA	NA
Sobic.003G108600	Chr03	9806736	9809195	similar to Putative uncharacterized protein	Sb03g009120	Sobic.003G108600	0.903127	5.827	9.02642e-05	0.00411972	0.230727	0.44987	2	22	63	0.00114469	0	1	1	4	18	48	0	0	-0.0861484	-5.39489e-17	234	0	234	234	0	1.5	2	1	-0.00455096	-0.777155	0.106	234	0.00291375	0.001221	NA	Inf	2.38636
Sobic.002G033900	Chr02	3104350	3114102	similar to Photosystem I reaction center subunit psaK, chloroplast precursor	Sb02g002960	Sobic.002G033900	2.68674	7.75709	9.04505e-05	0.0041206	1.13205	1.46091	2	22	65	0	0.00666778	1	1	2	18	108	0	0.00470392	-0.125	-0.0666667	345	0	345	345	0	0.363636	2	1	-1.42961	0.156474	-0.0347222	345	0.00105402	0.00112721	1.41749	NA	0.935065
Sobic.006G067700	Chr06	42803037	42807520	similar to H0321H01.14 protein	Sb06g015430	Sobic.006G067700	-0.952763	5.9023	9.11195e-05	0.00414342	0.241182	0.412031	7	22	638	0.000986639	0.000787526	1	1	17	14	221	0.00135759	0.00172323	-0.133186	-0.0427586	1929	0	1929	1928	1	4.42857	6	7	-0.304556	-1.2468	0.0733165	1929	0.000980254	0.00112444	0.457006	0.726758	0.871769
Sobic.004G267700	Chr04	61190295	61192355	similar to Putative uncharacterized protein	Sb04g030560	Sobic.004G267700	2.04915	5.31898	9.19001e-05	0.00417121	0.535846	1.09103	NA	NA	NA	NA	NA	NA	NA	NA	NA	NA	NA	NA	NA	NA	NA	NA	NA	NA	NA	NA	NA	NA	NA	NA	NA	NA	NA	NA	NA	NA	NA
Sobic.002G351200	Chr02	71510043	71514525	similar to Putative uncharacterized protein	Sb02g037330	Sobic.002G351200	2.09212	4.99325	9.25822e-05	0.00418886	0.44659	1.16436	0	16	95	0	0	NA	NA	11	14	227	0.00232192	0.00691814	0.181666	0.268058	816	0	816	816	0	1.69231	0	9	NA	0.269189	0.378689	816	0	0.00472981	0	0	0
Sobic.006G074500	Chr06	43671298	43673088	similar to OSIGBa0092M08.4 protein	Sb06g016180	Sobic.006G074500	1.44713	4.5575	9.26287e-05	0.00418886	0.370849	0.827412	1	20	59	0.00329356	0	1	1	3	16	68	0.00215321	0.00235571	-0.161826	-0.0909091	291	0	291	291	0	0.769231	1	0	0.819796	NA	0.222222	291	0.00160367	0	0	1.5296	Inf
Sobic.001G489000	Chr01	75930239	75931020	similar to Os03g0170500 protein	Sb01g045750	Sobic.001G489000	2.17525	2.78951	9.2971e-05	0.00419664	0.810201	1.11897	NA	NA	NA	NA	NA	NA	NA	1	14	34	0.00183936	0	-0.0769231	-4.53341e-16	NA	NA	NA	NA	NA	NA	NA	NA	NA	NA	NA	NA	NA	NA	NA	NA	NA
Sobic.009G043000	Chr09	4093387	4094877	similar to Putative uncharacterized protein	Sb09g003630	Sobic.009G043000	1.95191	7.80243	9.35207e-05	0.00421373	0.451988	1.26497	NA	NA	NA	NA	NA	NA	NA	NA	NA	NA	NA	NA	NA	NA	NA	NA	NA	NA	NA	NA	NA	NA	NA	NA	NA	NA	NA	NA	NA	NA	NA
Sobic.001G167900	Chr01	13971059	13986280	similar to Oxidoreductase, aldo/keto reductase family protein, expressed	Sb01g014680	Sobic.001G167900	1.64445	5.47151	9.42447e-05	0.0042386	0.25906	0.97528	2	22	231	0	0.00214661	1	1	1	14	312	0	0.0012305	1	1	1197	0	1197	1197	0	3.75	2	1	-1.42961	-0.777155	0	1197	0.00030379	0.000238692	1.7445	NA	1.27273
Sobic.009G244300	Chr09	58029456	58032033	similar to 10A19I.8	Sb09g029560	Sobic.009G244300	1.82739	5.30171	9.59936e-05	0.0043091	0.827292	0.8105	1	16	22	0	0	1	1	0	16	32	0	0	NA	NA	108	0	108	108	0	0.6	0	0	NA	NA	NA	108	0	0	NA	NA	NA
Sobic.006G051300	Chr06	38113487	38114102	similar to OSIGBa0075F02.4 protein	Sb06g013820	Sobic.006G051300	2.62042	1.54779	9.62042e-05	0.0043091	0.77152	1.21437	NA	NA	NA	NA	NA	NA	NA	NA	NA	NA	NA	NA	NA	NA	NA	NA	NA	NA	NA	NA	NA	NA	NA	NA	NA	NA	NA	NA	NA	NA	NA
Sobic.006G264201	Chr06	59864204	59865958	similar to H0523F07.10 protein	Sb06g032690	v2.1_None	2.90598	9.61373	9.63367e-05	0.0043091	1.17957	1.45711	NA	NA	NA	NA	NA	NA	NA	4	18	152	0	0.0073379	0.610711	0.626016	NA	NA	NA	NA	NA	NA	NA	NA	NA	NA	NA	NA	NA	NA	NA	NA	NA
ARCAD_BFF.22247	NA	NA	NA	NA	NA	NA	3.98991	1.62014	9.72528e-05	0.0043422	1.46084	1.62769	NA	NA	NA	NA	NA	NA	NA	NA	NA	NA	NA	NA	NA	NA	NA	NA	NA	NA	NA	NA	NA	NA	NA	NA	NA	NA	NA	NA	NA	NA	NA
Sobic.002G362700	Chr02	72370166	72375420	similar to Chromosome undetermined scaffold_161, whole genome shotgun sequence	Sb02g038270	Sobic.002G362700	-1.0539	4.04194	9.79656e-05	0.00436437	0.436283	0.295683	3	22	97	0	0	1	1	0	10	24	0	0	NA	NA	72	0	0	0	0	NA	NA	NA	NA	NA	0	72	0	0	NA	NA	NA
Sobic.003G007700	NA	NA	NA	NA	NA	NA	1.46982	5.13253	9.81037e-05	0.00436437	0.238374	0.911793	NA	NA	NA	NA	NA	NA	NA	NA	NA	NA	NA	NA	NA	NA	NA	NA	NA	NA	NA	NA	NA	NA	NA	NA	NA	NA	NA	NA	NA	NA	NA
Sobic.002G215800	NA	NA	NA	NA	NA	NA	1.35509	3.71799	9.90489e-05	0.0043824	0.384959	0.674806	NA	NA	NA	NA	NA	NA	NA	NA	NA	NA	NA	NA	NA	NA	NA	NA	NA	NA	NA	NA	NA	NA	NA	NA	NA	NA	NA	NA	NA	NA	NA
Sobic.005G011300	Chr05	1016821	1020359	similar to Class III peroxidase 135 precursor	Sb05g001010	Sobic.005G011300	-1.38189	2.83992	9.91776e-05	0.0043824	0.5944	0.385954	3	20	84	0	0.00766657	1	1	0	10	23	0	0	NA	NA	75	0	0	0	0	NA	NA	NA	NA	NA	0	75	0	0	Inf	NA	NA
Sobic.007G009200	Chr07	844267	847295	similar to Putative uncharacterized protein	Sb07g000980	Sobic.007G009200	2.08006	9.25881	9.93444e-05	0.0043824	0.297634	1.30393	0	22	243	0	0	NA	NA	2	18	205	0	0.00303455	0.168207	0.252125	720	0	720	718	2	0.753086	0	1	NA	1.40117	0.375	720	0	0.000771605	0	NA	0
Sobic.006G021600	Chr06	3811407	3814847	similar to Thylakoid lumenal 15.0 kDa protein 2, chloroplast precursor	Sb06g002030	Sobic.006G021600	1.61018	4.62912	9.93966e-05	0.0043824	0.421925	0.924718	3	12	30	0.0124169	0.013986	1	1	2	10	64	0	0.0121655	-0.111111	0.0294118	171	0	171	171	0	1.5	3	2	0.155966	0.310634	0.0917431	171	0.00740741	0.00545809	1.14964	Inf	1.35714
Sobic.004G204500	Chr04	55602107	55603854	similar to Putative uncharacterized protein OJ1791_B03.17-1	Sb04g025070	Sobic.004G204500	1.59162	6.35033	9.93979e-05	0.0043824	0.534828	0.924772	NA	NA	NA	NA	NA	NA	NA	NA	NA	NA	NA	NA	NA	NA	NA	NA	NA	NA	NA	NA	NA	NA	NA	NA	NA	NA	NA	NA	NA	NA	NA
Sobic.009G155400	Chr09	51245508	51250430	similar to Unknow protein	Sb09g021880	Sobic.009G155400	2.55102	4.1436	0.000100674	0.00443073	0.397587	1.84022	NA	NA	NA	NA	NA	NA	NA	NA	NA	NA	NA	NA	NA	NA	NA	NA	NA	NA	NA	NA	NA	NA	NA	NA	NA	NA	NA	NA	NA	NA	NA
Sobic.009G004100	Chr09	369692	373454	similar to Phosphoribulokinase/uridine kinase-like	Sb09g000560	Sobic.009G004100	1.88672	6.36361	0.000101017	0.0044379	0.289462	1.18988	2	22	262	0	0.00281343	1	1	5	16	244	0.000792195	0.00350699	0.349593	0.40678	936	0	936	936	0	1.88	2	4	-0.778153	-1.61326	-0.0382301	936	0.000543901	0.0010387	0.802235	0	0.523636
Sobic.001G116000	Chr01	9040233	9047202	similar to Putative GTP-binding protein	Sb01g010240	Sobic.001G116000	-1.01951	6.40643	0.000101257	0.00444055	0.404659	0.32825	0	16	27	0	0	NA	NA	NA	NA	NA	NA	NA	NA	NA	12	0	0	0	0	NA	NA	NA	NA	NA	0	12	0	0	NA	NA	NA
Sobic.003G029600	Chr03	2602291	2608868	NA	Sb03g002780	Sobic.003G029600	-0.750211	6.82903	0.000102548	0.00448917	0.25456	0.187575	5	22	826	9.02517e-05	0.00148592	1	1	7	12	707	0.000499729	0.00197322	0.43662	0.5	2697	0	2697	2697	0	3.5	5	4	-1.4646	-0.0607517	0.328042	2697	0.000391007	0.000597666	0.753043	0.180601	0.654223
Sobic.002G282500	Chr02	66370677	66378187	similar to Os09g0543100 protein	Sb02g031540	Sobic.002G282500	-0.806	6.05092	0.000102768	0.00449083	0.234088	0.298087	5	22	549	0.000134577	0.00384477	1	1	3	14	209	0.000291574	0.00104239	-0.135135	-0.0569106	1518	0	1518	1518	0	1.73913	4	2	-0.736683	-1.73832	0.188729	1518	0.000718649	0.000311082	3.68842	0.461553	2.31016
Sobic.001G393300	NA	NA	NA	NA	NA	NA	1.81153	7.03495	0.000103779	0.00452695	0.361472	1.03789	NA	NA	NA	NA	NA	NA	NA	NA	NA	NA	NA	NA	NA	NA	NA	NA	NA	NA	NA	NA	NA	NA	NA	NA	NA	NA	NA	NA	NA	NA	NA
Sobic.001G517700	Chr01	78383473	78386988	similar to Catalase isozyme 2	Sb01g048280	Sobic.001G517700	2.27424	8.20903	0.000104096	0.00453277	0.584736	1.22715	1	18	19	0.00878431	0	1	1	0	18	18	0	0	NA	NA	78	0	78	78	0	3	0	0	NA	NA	NA	78	0	0	NA	Inf	NA
Sobic.006G272900	Chr06	60440455	60442385	similar to Glutathione peroxidase-like protein GPX15Hv	Sb06g033440	Sobic.006G272900	2.80046	3.72025	0.000105775	0.00459775	0.915427	1.35901	NA	NA	NA	NA	NA	NA	NA	0	12	10	0	0	NA	NA	NA	NA	NA	NA	NA	NA	NA	NA	NA	NA	NA	NA	NA	NA	NA	NA	NA
Sobic.006G097500	Chr06	46715530	46722401	similar to Os04g0448900 protein	Sb06g018220	Sobic.006G097500	1.76049	8.29719	0.000106236	0.0046073	0.528862	0.865036	NA	NA	NA	NA	NA	NA	NA	NA	NA	NA	NA	NA	NA	NA	NA	NA	NA	NA	NA	NA	NA	NA	NA	NA	NA	NA	NA	NA	NA	NA	NA
Sobic.008G193200	Chr08	62664620	62665747	similar to Expressed protein	Sb08g023300	Sobic.008G193200	1.89097	3.88329	0.000106577	0.0046073	0.489743	1.00448	NA	NA	NA	NA	NA	NA	NA	NA	NA	NA	NA	NA	NA	NA	NA	NA	NA	NA	NA	NA	NA	NA	NA	NA	NA	NA	NA	NA	NA	NA	NA
Sobic.001G448400	Chr01	72574915	72577933	similar to CMV 1a interacting protein 1, putative, expressed	Sb01g042150	Sobic.001G448400	2.37124	6.30168	0.000106727	0.0046073	0.715991	1.34969	5	20	238	0	0.00535885	1	1	9	16	251	0.000908632	0.0134602	0.46114	0.525424	855	0	855	855	0	3.5	5	7	1.75384	0.942689	-0.0219229	855	0.00297132	0.00364894	0.398126	0	0.814297
Sobic.003G403800	Chr03	71160746	71168118	NA	Sb03g043950	Sobic.003G403800	2.17135	5.58877	0.000106742	0.0046073	0.411939	1.28942	NA	NA	NA	NA	NA	NA	NA	NA	NA	NA	NA	NA	NA	NA	NA	NA	NA	NA	NA	NA	NA	NA	NA	NA	NA	NA	NA	NA	NA	NA	NA
Sobic.004G039400	Chr04	3241745	3245988	similar to Eukaryotic initiation factor 4A-1	Sb04g003390	Sobic.004G039400	-0.679277	7.51692	0.000107346	0.00462526	0.191597	0.169466	1	22	409	0	0.000632741	1	1	0	18	397	0	0	NA	NA	1230	0	1230	1229	1	2.68421	1	0	-1.1285	NA	0	1230	0.00014782	0	Inf	NA	Inf
Sobic.001G180200	Chr01	15278638	15284275	similar to Peroxisomal membrane protein-like	Sb01g015680	Sobic.001G180200	2.12759	8.9155	0.000107745	0.00463436	0.450187	1.28419	1	22	247	0	0.00184795	1	1	4	18	241	0	0.00381816	0.25	0.304348	756	0	756	755	1	2.23077	1	3	-0.100013	-0.936129	0.00948276	756	0.0004329	0.00110229	0.48399	NA	0.392727
Sobic.001G107100	Chr01	8265620	8268721	similar to Tubulin alpha-2/alpha-4 chain	Sb01g009560	Sobic.001G107100	-1.61371	7.68156	0.000109478	0.00470068	0.739413	0.508388	NA	NA	NA	NA	NA	NA	NA	NA	NA	NA	NA	NA	NA	NA	NA	NA	NA	NA	NA	NA	NA	NA	NA	NA	NA	NA	NA	NA	NA	NA	NA
Sobic.003G133700	Chr03	12590234	12594829	similar to Putative solute carrier family 17 (Anion/sugar transporter), member 5	Sb03g011370	Sobic.003G133700	1.78684	6.87682	0.000109792	0.00470599	0.366578	0.943256	1	22	374	0	0	1	1	7	16	255	0.000215023	0.00426497	0.0778974	0.156522	1233	0	1233	1230	3	1.5	1	3	1.12132	-0.02216	0.469388	1233	0.000405515	0.000933328	0	0	0.434483
Sobic.001G500200	Chr01	76959952	76962184	similar to FAD binding domain containing protein, expressed	Sb01g046730	Sobic.001G500200	2.03552	3.35345	0.00011102	0.00475033	0.660324	0.799426	0	10	31	0	0	NA	NA	1	10	47	0	0	0.466667	0.571429	18	0	0	0	0	NA	NA	NA	NA	NA	0	18	0	0	NA	NA	NA
Sobic.001G314400	Chr01	60184269	60197455	similar to MADS-box transcription factor TaAGL7	Sb01g030570	Sobic.001G314400	2.02229	4.77539	0.00011202	0.00478303	0.422417	1.24406	NA	NA	NA	NA	NA	NA	NA	NA	NA	NA	NA	NA	NA	NA	NA	NA	NA	NA	NA	NA	NA	NA	NA	NA	NA	NA	NA	NA	NA	NA	NA
Sobic.003G313000	Chr03	64121852	64124022	similar to Putative uncharacterized protein	Sb03g036090	Sobic.003G313000	3.1891	6.96282	0.000112336	0.00478303	1.61357	1.59101	0	22	55	0	0	NA	NA	0	18	47	0	0	NA	NA	171	0	171	168	3	0.603774	0	0	NA	NA	NA	171	0	0	NA	NA	NA
Sobic.007G136900	Chr07	56439996	56442238	similar to Chlorophyll a/b-binding protein presursor	Sb07g021260	Sobic.007G136900	2.19908	10.8511	0.000112366	0.00478303	0.766694	1.21585	0	22	39	0	0	NA	NA	1	18	46	0	0.0034384	-0.0588235	5.6205e-16	126	0	126	126	0	1	0	0	NA	NA	NA	126	0	0	0	NA	NA
ARCAD_BFF.36979	NA	NA	NA	NA	NA	NA	4.14977	4.30021	0.000112861	0.00479447	1.63158	1.77662	NA	NA	NA	NA	NA	NA	NA	NA	NA	NA	NA	NA	NA	NA	NA	NA	NA	NA	NA	NA	NA	NA	NA	NA	NA	NA	NA	NA	NA	NA	NA
Sobic.001G024000	Chr01	1902840	1909071	similar to Putative uncharacterized protein OSJNBb0027B08.11	Sb01g002280	Sobic.001G024000	-0.984015	5.59098	0.000113024	0.00479447	0.191697	0.366719	3	22	545	0.000518253	0.00132714	1	1	3	12	129	0.000555042	0	-0.114551	4.95099e-17	1128	0	1128	1128	0	1.64706	1	4	1.1856	-1.28766	0.12125	1128	0.000451322	0.00118414	Inf	0.933719	0.381138
Sobic.002G264800	Chr02	64924908	64925593	weakly similar to Os09g0517000 protein	Sb02g029940	Sobic.002G264800	2.82315	6.06407	0.000114306	0.00483805	1.17544	1.52556	4	22	81	0.00257276	0.0177778	1	1	3	18	79	0.000617284	0.0165119	0.440994	0.487179	345	0	345	343	2	2.07143	2	3	1.61051	0.794383	-0.0949721	345	0.00302152	0.00386473	1.07667	4.16787	0.781818
Sobic.006G209400	Chr06	55915501	55919526	similar to H0702G05.9 protein	Sb06g028030	Sobic.006G209400	0.786891	5.51012	0.000114444	0.00483805	0.172382	0.330999	1	22	272	0	0.00270362	1	1	4	16	195	0	0.00503876	0.756345	0.814159	861	0	861	861	0	2.8	1	4	1.1856	-0.35641	-0.0547718	861	0.000591279	0.00164537	0.536565	NA	0.359358
Sobic.004G296800	Chr04	63637077	63641232	similar to 3-isopropylmalate dehydratase, small subunit-like	Sb04g033080	Sobic.004G296800	0.835939	6.19009	0.000114841	0.00484651	0.223566	0.345758	2	22	81	0	0	1	1	2	16	71	0	0	0.166667	0.272727	390	0	390	390	0	1.9	1	1	-0.490885	0.111372	-0.2	390	0.000732601	0.00102564	NA	NA	0.714286
Sobic.004G125700	Chr04	14756481	14770039	NA	Sb04g010650	Sobic.004G125700	1.13047	3.99163	0.000116606	0.0049126	0.148078	0.602442	0	22	69	0	0	NA	NA	3	16	95	0.00114188	0	-0.0700637	-1.64851e-16	396	0	396	395	1	2.375	0	3	NA	-1.3205	0	396	0	0.00198413	NA	0	0
Sobic.003G085900	Chr03	7424497	7431325	similar to Os01g0130400 protein	Sb03g007230	Sobic.003G085900	-1.6838	6.74171	0.000117057	0.00492318	0.439103	0.554723	24	22	673	0.00100876	0.00905812	1	1	9	10	445	0.000731159	0.00508343	0.40678	0.517241	1449	0	1449	1448	1	2	6	7	0.398185	-0.0885521	0.118524	1449	0.00155593	0.00208354	1.78189	1.37967	0.746774
Sobic.009G070600	Chr09	8342438	8344254	similar to Chromosome chr9 scaffold_33, whole genome shotgun sequence	Sb09g005940	Sobic.009G070600	1.56962	3.83999	0.000117872	0.00494786	0.779464	0.526028	1	12	84	0.00257138	0	1	1	1	14	122	0.00178369	0	0.0666667	0.142857	411	0	411	410	1	0.8	1	1	1.02859	-0.777155	-0.075	411	0.00129765	0.000695169	NA	1.44161	1.86667
Sobic.001G051500	Chr01	3796899	3801754	similar to DEAD-box ATP-dependent RNA helicase 27	Sb01g004730	Sobic.001G051500	-0.637491	4.76816	0.000118045	0.00494786	0.0657185	0.214447	NA	NA	NA	NA	NA	NA	NA	1	12	138	0.000513347	0	-0.0909091	5.9952e-16	837	0	837	837	0	4.41667	3	1	-1.59996	-1.52798	1.11022e-16	837	0.000651678	0.000265498	NA	NA	2.45455
Sobic.002G133100	Chr02	19069172	19071008	similar to Os09g0566000 protein	Sb02g011470	Sobic.002G133100	0.879439	4.24951	0.000118256	0.00494826	0.210446	0.355501	0	22	88	0	0	NA	NA	1	16	100	0	0.001875	-0.0666667	0	408	0	408	408	0	0.5	0	0	NA	NA	NA	408	0	0	0	NA	NA
Sobic.001G308500	NA	NA	NA	NA	NA	NA	-1.01676	3.3411	0.000120039	0.00500069	0.109678	0.386695	NA	NA	NA	NA	NA	NA	NA	NA	NA	NA	NA	NA	NA	NA	NA	NA	NA	NA	NA	NA	NA	NA	NA	NA	NA	NA	NA	NA	NA	NA	NA
Sobic.001G070500	Chr01	5375327	5376677	similar to Photosystem I reaction center subunit III, chloroplast precursor	Sb01g006370	Sobic.001G070500	2.42105	9.44587	0.000120581	0.00500069	1.00536	1.41767	0	22	161	0	0	NA	NA	3	18	167	0	0.00710509	0.581395	0.619048	579	0	579	578	1	0.357143	0	2	NA	0.195897	0.3	579	0	0.00134331	0	NA	0
Sobic.006G053700	Chr06	39119904	39123483	similar to OSIGBa0145N07.1 protein	Sb06g014210	Sobic.006G053700	1.36585	3.54754	0.000120588	0.00500069	0.453667	0.603992	2	14	14	0	0	1	1	5	18	30	0.0114549	0.00544959	-0.165468	-0.107692	111	0	111	110	1	0.666667	2	2	-0.756042	-1.3624	0	111	0.00600601	0.004004	0	0	1.5
Sobic.004G326600	Chr04	66148318	66155045	similar to T-complex protein 1 subunit alpha	Sb04g035610	Sobic.004G326600	-0.716071	6.31943	0.000120666	0.00500069	0.229945	0.20522	5	22	521	0	0.00491987	1	1	4	16	347	0.000155925	0.00383008	0.118727	0.2049	1602	0	1602	1602	0	3.11111	4	3	-0.0541978	0.666526	0.0166174	1602	0.000839859	0.000839229	1.28453	0	1.00075
Sobic.001G118000	Chr01	9185199	9204992	similar to Chromosome chr3 scaffold_8, whole genome shotgun sequence	Sb01g010410	Sobic.001G118000	-0.845709	7.257	0.000120836	0.00500069	0.317485	0.261598	2	22	1263	0	0.000477683	1	1	8	14	637	0	0.00127878	0.3016	0.394381	3918	0	3918	3918	0	2.375	2	7	0.986202	-0.0345136	0.0823564	3918	0.000230482	0.000724373	0.373546	NA	0.318182
Sobic.004G231501	NA	NA	NA	NA	NA	NA	1.81373	1.54828	0.000121188	0.00500069	0.577148	0.770343	NA	NA	NA	NA	NA	NA	NA	NA	NA	NA	NA	NA	NA	NA	NA	NA	NA	NA	NA	NA	NA	NA	NA	NA	NA	NA	NA	NA	NA	NA	NA
Sobic.006G067400	NA	NA	NA	NA	NA	NA	1.40581	4.5198	0.000121281	0.00500069	0.2817	0.782777	NA	NA	NA	NA	NA	NA	NA	NA	NA	NA	NA	NA	NA	NA	NA	NA	NA	NA	NA	NA	NA	NA	NA	NA	NA	NA	NA	NA	NA	NA	NA
Sobic.001G102300	Chr01	7815194	7826656	similar to Homeodomain protein JUBEL1	Sb01g009130	Sobic.001G102300	1.18002	5.8716	0.000121346	0.00500069	0.380965	0.627445	0	16	77	0	0	NA	NA	2	14	86	0.00179354	0	0.747292	0.817073	483	0	483	483	0	1	0	2	NA	-0.154645	0.214286	483	0	0.00162674	NA	0	0
Sobic.009G131800	Chr09	48531843	48534325	similar to Putative uncharacterized protein OSJNBb0006J12.16	Sb09g019820	Sobic.009G131800	1.43163	4.87488	0.000121372	0.00500069	0.2497	0.845054	0	22	110	0	0	NA	NA	3	18	79	0	0.00202088	-0.0640394	1.72939e-16	357	0	357	357	0	2.4	0	1	NA	-1.08823	0	357	0	0.000622471	0	NA	0
Sobic.010G013700	Chr10	1142782	1144871	similar to High-affinity nickel-transport protein-like	Sb10g001370	Sobic.010G013700	1.98152	2.89455	0.000121574	0.00500069	0.670121	0.800783	0	10	20	0	0	NA	NA	1	18	23	0	0	-0.0769231	-4.53341e-16	63	0	0	0	0	NA	NA	NA	NA	NA	0	63	0	0	NA	NA	NA
Sobic.003G403500	Chr03	71135507	71139196	similar to Lysine ketoglutarate reductase trans-splicing related 1-like	Sb03g043920	Sobic.003G403500	0.965673	5.11089	0.00012174	0.00500069	0.185654	0.475481	0	22	155	0	0	NA	NA	5	16	234	0.000900062	0.00141414	0.717884	0.758621	852	0	852	852	0	1.15385	0	5	NA	-1.57658	0	852	0	0.00147645	0	0	0
Sobic.010G182700	Chr10	52232063	52234640	similar to Putative small GTP-binding protein Ran	Sb10g023370	Sobic.010G182700	1.65722	4.31117	0.000123856	0.00507913	0.535002	0.859996	4	12	84	0	0.016637	1	1	4	14	105	0.00162668	0.00405451	0.832134	0.871795	459	0	459	459	0	2	2	3	-1.27177	-0.914065	-0.0991326	459	0.00110662	0.00196078	4.10333	0	0.564374
Sobic.002G390100	Chr02	74335213	74340589	similar to Os07g0637000 protein	Sb02g040580	Sobic.002G390100	1.81841	6.50881	0.000124233	0.00508611	0.376124	1.1786	1	22	337	0.000391598	0	1	1	4	16	301	0.000175814	0.00121515	0.540774	0.599341	1257	0	1257	1257	0	1.8	1	3	-0.100013	-0.411663	0.379319	1257	0.00026036	0.000828377	0	2.22734	0.314302
Sobic.010G196500	NA	NA	NA	NA	NA	NA	1.20791	4.82127	0.000125329	0.00511044	0.374304	0.484938	NA	NA	NA	NA	NA	NA	NA	NA	NA	NA	NA	NA	NA	NA	NA	NA	NA	NA	NA	NA	NA	NA	NA	NA	NA	NA	NA	NA	NA	NA	NA
ARCAD_BFF.27848	NA	NA	NA	NA	NA	NA	3.60975	1.0791	0.000125559	0.00511044	0.973376	1.93386	NA	NA	NA	NA	NA	NA	NA	NA	NA	NA	NA	NA	NA	NA	NA	NA	NA	NA	NA	NA	NA	NA	NA	NA	NA	NA	NA	NA	NA	NA	NA
Sobic.006G273700	Chr06	60518334	60519411	NA	Sb06g033510	Sobic.006G273700	3.1686	1.64121	0.000125616	0.00511044	0.988062	1.15532	NA	NA	NA	NA	NA	NA	NA	NA	NA	NA	NA	NA	NA	NA	NA	NA	NA	NA	NA	NA	NA	NA	NA	NA	NA	NA	NA	NA	NA	NA	NA
Sobic.004G342100	Chr04	67331800	67332983	weakly similar to Putative uncharacterized protein OSJNBa0053L11.42	Sb04g036950	Sobic.004G342100	1.61074	4.25069	0.000125656	0.00511044	0.511149	0.513026	1	20	37	0.005187	0	1	1	1	18	42	0.00544849	0	0.333333	0.384615	153	0	153	153	0	0.846154	1	1	0.819796	0.986274	0.147059	153	0.00305011	0.00326797	NA	0.952007	0.933333
Sobic.002G028400	Chr02	2601814	2605391	similar to Putative uncharacterized protein	Sb02g002530	Sobic.002G028400	1.1685	3.59034	0.000125972	0.00511482	0.322022	0.479697	4	16	28	0	0	1	1	5	12	166	0.00106696	0.0067438	-0.234568	-0.142857	372	0	372	372	0	2.25	4	1	1.57755	1.1665	0.155902	372	0.00583717	0.00144009	0	0	4.05333
Sobic.002G325400	Chr02	69571941	69577548	similar to Putative uncharacterized protein	Sb02g035270	Sobic.002G325400	-0.691255	4.69857	0.00012692	0.00514485	0.181953	0.179617	6	20	366	0.000214985	0.00398381	1	1	2	12	109	0.00214679	0	-0.263158	-0.176471	858	0	858	856	2	1.24324	3	2	-0.361196	0.310634	0.210095	858	0.00106779	0.0010878	Inf	0.100143	0.981602
Sobic.001G112600	Chr01	8841059	8843471	similar to Actin-1	Sb01g010030	Sobic.001G112600	-1.7934	8.7203	0.000127327	0.00514845	0.607648	0.775511	NA	NA	NA	NA	NA	NA	NA	NA	NA	NA	NA	NA	NA	NA	NA	NA	NA	NA	NA	NA	NA	NA	NA	NA	NA	NA	NA	NA	NA	NA	NA
Sobic.009G043700	Chr09	4145185	4146327	similar to Glutathione S-transferase 4	Sb09g003700	Sobic.009G043700	2.12063	2.11666	0.000127427	0.00514845	0.626104	0.988469	NA	NA	NA	NA	NA	NA	NA	NA	NA	NA	NA	NA	NA	NA	NA	NA	NA	NA	NA	NA	NA	NA	NA	NA	NA	NA	NA	NA	NA	NA	NA
Sobic.002G430100	Chr02	77585871	77588524	similar to Putative omega-3 fatty acid desaturase	Sb02g043980	Sobic.002G430100	2.14262	5.28722	0.00012779	0.00515007	0.787221	1.34655	0	20	79	0	0	NA	NA	3	14	145	0	0.0051511	0.883008	0.91018	753	0	753	752	1	1.16667	0	3	NA	-0.296	0.141667	753	0	0.00151985	0	NA	0
Sobic.003G275200	Chr03	61130812	61134604	similar to Methyltransferase-like	Sb03g032710	Sobic.003G275200	1.45299	5.60763	0.000127884	0.00515007	0.453421	0.626215	0	20	212	0	0	NA	NA	4	18	192	0.000928793	0.00332963	-0.125	-0.0666667	678	0	678	678	0	1.4375	0	2	NA	0.195897	0.125	678	0	0.00114716	0	0	0
Sobic.004G077300	Chr04	6375795	6385358	similar to Putative uncharacterized protein	Sb04g006380	Sobic.004G077300	-1.22649	4.51329	0.000129024	0.0051846	0.528927	0.41174	0	12	49	0	0	NA	NA	NA	NA	NA	NA	NA	NA	NA	NA	NA	NA	NA	NA	NA	NA	NA	NA	NA	NA	NA	NA	NA	NA	NA	NA
Sobic.010G254801	NA	NA	NA	NA	NA	NA	2.26143	0.824597	0.000129185	0.0051846	0.666244	0.918917	NA	NA	NA	NA	NA	NA	NA	NA	NA	NA	NA	NA	NA	NA	NA	NA	NA	NA	NA	NA	NA	NA	NA	NA	NA	NA	NA	NA	NA	NA	NA
Sobic.002G269400	Chr02	65308866	65310093	similar to SbCBF6	Sb02g030330	Sobic.002G269400	2.48487	0.558859	0.000129373	0.0051846	0.807959	0.922676	NA	NA	NA	NA	NA	NA	NA	NA	NA	NA	NA	NA	NA	NA	NA	NA	NA	NA	NA	NA	NA	NA	NA	NA	NA	NA	NA	NA	NA	NA	NA
Sobic.003G172800	Chr03	38364939	38365472	NA	Sb03g020182	Sobic.003G172800	4.98224	6.49648	0.000131035	0.00524269	1.73188	2.14173	0	12	40	0	0	NA	NA	0	18	112	0	0	NA	NA	216	0	0	0	0	NA	NA	NA	NA	NA	0	216	0	0	NA	NA	NA
Sobic.006G267200	Chr06	60050959	60054655	similar to Pyruvate kinase	Sb06g032940	Sobic.006G267200	-0.778334	7.13604	0.000131802	0.00525488	0.286071	0.17406	3	22	478	0	0.0015234	1	1	11	18	298	0	0.00961478	0.61983	0.640676	1464	0	1464	1463	1	5.28571	3	9	-1.59996	-0.840974	0.295561	1464	0.000372578	0.0018486	0.158444	NA	0.201546
Sobic.004G035900	Chr04	2901979	2903158	NA	Sb04g003100	Sobic.004G035900	1.54718	3.80468	0.000131948	0.00525488	0.3214	0.909921	NA	NA	NA	NA	NA	NA	NA	NA	NA	NA	NA	NA	NA	NA	NA	NA	NA	NA	NA	NA	NA	NA	NA	NA	NA	NA	NA	NA	NA	NA	NA
Sobic.002G369400	Chr02	72860887	72862331	similar to Putative uncharacterized protein	Sb02g038840	Sobic.002G369400	1.96756	0.315079	0.00013198	0.00525488	0.560756	0.908339	NA	NA	NA	NA	NA	NA	NA	NA	NA	NA	NA	NA	NA	NA	NA	NA	NA	NA	NA	NA	NA	NA	NA	NA	NA	NA	NA	NA	NA	NA	NA
Sobic.001G329400	Chr01	61690266	61695808	similar to Expressed protein	Sb01g031850	Sobic.001G329400	2.09075	5.6197	0.000132363	0.00526163	0.458049	1.25074	12	22	86	0.00218241	0.0445868	1	1	8	16	122	0.000854831	0.0188088	0.452444	0.518519	450	0	450	449	1	1.5	7	7	1.06125	-0.316436	0.00382474	450	0.00687638	0.00531746	2.37053	2.55303	1.29317
Sobic.003G203000	Chr03	53289864	53291308	similar to Os01g0589800 protein	Sb03g026510	Sobic.003G203000	1.81799	5.74878	0.000132822	0.00527139	0.284085	1.15351	2	22	94	0	0	1	1	4	18	94	0	0	0.488117	0.525649	372	0	372	372	0	1.875	2	3	1.8153	1.28881	-0.0530114	372	0.00296979	0.00396825	NA	NA	0.748387
Sobic.010G208800	NA	NA	NA	NA	NA	NA	2.1638	2.63232	0.000134259	0.00531986	0.498347	1.123	NA	NA	NA	NA	NA	NA	NA	NA	NA	NA	NA	NA	NA	NA	NA	NA	NA	NA	NA	NA	NA	NA	NA	NA	NA	NA	NA	NA	NA	NA	NA
Sobic.010G208000	Chr10	55103386	55105276	similar to 50S ribosomal protein L35	Sb10g025480	Sobic.010G208000	1.73443	5.6808	0.000134685	0.00532815	0.569263	1.15118	1	22	70	0	0.0109749	1	1	1	18	64	0	0.00250627	-0.0588235	5.6205e-16	240	0	240	240	0	0.4	0	1	NA	-1.08823	0	240	0	0.000925926	4.37898	NA	0
Sobic.004G056900	Chr04	4564183	4565563	similar to Chlorophyll a/b binding protein precursor	Sb04g004770	Sobic.004G056900	2.54445	10.0346	0.000135152	0.00533808	1.05528	1.45705	5	22	194	0	0.0155474	1	1	0	18	195	0	0	NA	NA	603	0	603	603	0	1	1	0	-1.1285	NA	0	603	0.000301523	0	Inf	NA	Inf
Sobic.001G071000	Chr01	5407631	5409957	similar to Putative uncharacterized protein	Sb01g006410	Sobic.001G071000	-3.57481	1.52382	0.000135549	0.00534517	0.748917	2.21766	NA	NA	NA	NA	NA	NA	NA	NA	NA	NA	NA	NA	NA	NA	NA	NA	NA	NA	NA	NA	NA	NA	NA	NA	NA	NA	NA	NA	NA	NA	NA
Sobic.009G254500	Chr09	58837680	58842882	similar to Os01g0602800 protein	Sb09g030480	Sobic.009G254500	-2.72818	2.84831	0.000136069	0.00535711	1.25778	0.703993	NA	NA	NA	NA	NA	NA	NA	NA	NA	NA	NA	NA	NA	NA	NA	NA	NA	NA	NA	NA	NA	NA	NA	NA	NA	NA	NA	NA	NA	NA	NA
Sobic.003G260000	Chr03	59791803	59793260	similar to Os02g0484600 protein	Sb03g031400	Sobic.003G260000	1.441	3.76038	0.000136441	0.00536321	0.558184	0.53059	0	16	21	0	0	NA	NA	0	16	21	0	0	NA	NA	81	0	0	0	0	NA	NA	NA	NA	NA	0	81	0	0	NA	NA	NA
Sobic.004G085000	Chr04	7053690	7081800	similar to Putative uncharacterized protein	Sb04g007000	Sobic.004G085000	-0.632247	5.80614	0.000136781	0.005368	0.166753	0.182454	5	18	728	0	0.00154111	1	1	3	14	139	0	0.00156413	0.567901	0.671233	1665	0	1665	1661	4	1.15152	2	2	-1.42961	-0.840238	0	1665	0.0002184	0.00039039	0.985283	NA	0.559441
Sobic.008G120450	NA	NA	NA	NA	NA	NA	7.60328	1.40793	0.00013703	0.00536923	3.31662	1.62871	NA	NA	NA	NA	NA	NA	NA	NA	NA	NA	NA	NA	NA	NA	NA	NA	NA	NA	NA	NA	NA	NA	NA	NA	NA	NA	NA	NA	NA	NA	NA
Sobic.010G158200	Chr10	46486918	46488216	similar to Putative uncharacterized protein	Sb10g021060	Sobic.010G158200	-2.03913	1.06327	0.000137798	0.00539076	0.853911	0.583897	NA	NA	NA	NA	NA	NA	NA	NA	NA	NA	NA	NA	NA	NA	NA	NA	NA	NA	NA	NA	NA	NA	NA	NA	NA	NA	NA	NA	NA	NA	NA
Sobic.008G063500	Chr08	6826365	6827848	NA	Sb08g005300	Sobic.008G063500	1.60783	8.36227	0.00013949	0.00544554	0.377499	0.925695	NA	NA	NA	NA	NA	NA	NA	1	14	11	0.00556586	0	-0.0769231	-4.53341e-16	24	0	24	24	0	0	0	0	NA	NA	NA	24	0	0	NA	NA	NA
Sobic.003G050800	Chr03	4607904	4610988	similar to Putative glucose-6-phosphate/phosphate-translocator	Sb03g004430	Sobic.003G050800	1.69837	5.35331	0.000139955	0.00544554	0.425368	0.982616	2	22	109	0	0.010656	1	1	4	16	163	0	0.00963115	-0.306715	-0.254572	684	0	684	681	3	0.923077	0	1	NA	1.14799	0.6	684	0	0.000779727	1.10641	NA	0
ARCAD_BFF.38943	NA	NA	NA	NA	NA	NA	7.03391	3.43654	0.000140005	0.00544554	1.7111	1.5929	NA	NA	NA	NA	NA	NA	NA	NA	NA	NA	NA	NA	NA	NA	NA	NA	NA	NA	NA	NA	NA	NA	NA	NA	NA	NA	NA	NA	NA	NA	NA
Sobic.009G174700	Chr09	52997680	53001114	NA	Sb09g023530	Sobic.009G174700	1.64449	5.49011	0.000140082	0.00544554	0.358042	1.02615	3	18	174	0.00258944	0	1	1	9	14	215	0.0023754	0.00446886	0.530726	0.589695	1077	0	1077	1077	0	1	4	8	0.295225	-0.973308	0.0801109	1077	0.00146578	0.00247012	0	1.09011	0.593404
Sobic.007G087500	NA	NA	NA	NA	NA	NA	-7.83234	-0.188399	0.0001418	0.00550362	1.12377	NA	NA	NA	NA	NA	NA	NA	NA	NA	NA	NA	NA	NA	NA	NA	NA	NA	NA	NA	NA	NA	NA	NA	NA	NA	NA	NA	NA	NA	NA	NA	NA
Sobic.009G246400	Chr09	58197873	58203205	similar to Putative polyprenyl diphosphate synthase	Sb09g029730	Sobic.009G246400	1.82911	7.38758	0.000142325	0.00551531	0.406856	0.984949	7	22	299	0.000251808	0.00248159	1	1	6	18	281	0.000345066	0.00292311	0.248509	0.308161	1152	0	1152	1144	8	0.865385	7	2	-1.21947	0.270102	0.0799677	1152	0.00145114	0.000688933	0.848955	0.729739	2.10636
Sobic.010G054600	Chr10	4280739	4285969	similar to Ribonucleoside-diphosphate reductase	Sb10g004780	Sobic.010G054600	-1.45742	5.4255	0.000144078	0.00556863	0.478878	0.525352	4	22	614	0	0.00130087	1	1	0	14	46	0	0	NA	NA	318	0	318	318	0	Inf	0	0	NA	NA	NA	318	0	0	Inf	NA	NA
Sobic.005G133700	NA	NA	NA	NA	NA	NA	0.892438	7.58626	0.000144677	0.00556863	0.221261	0.404363	NA	NA	NA	NA	NA	NA	NA	NA	NA	NA	NA	NA	NA	NA	NA	NA	NA	NA	NA	NA	NA	NA	NA	NA	NA	NA	NA	NA	NA	NA	NA
Sobic.006G200800	Chr06	55218477	55222839	similar to Phosphoribulokinase, chloroplast precursor	Sb06g027270	Sobic.006G200800	1.28373	4.61936	0.000144853	0.00556863	0.260009	0.70406	1	16	37	0	0	1	1	0	10	166	0	0	NA	NA	375	0	375	375	0	0.607143	0	0	NA	NA	NA	375	0	0	NA	NA	NA
Sobic.007G173901	Chr07	60875083	60875784	similar to Putative uncharacterized protein	Sb07g024600	v2.1_None	5.01424	10.1345	0.00014497	0.00556863	1.78603	2.9194	NA	NA	NA	NA	NA	NA	NA	1	12	17	0	0	1	1	NA	NA	NA	NA	NA	NA	NA	NA	NA	NA	NA	NA	NA	NA	NA	NA	NA
Sobic.003G276500	Chr03	61283373	61286419	similar to Voltage-dependent anion channel protein 2	Sb03g032840	Sobic.003G276500	-1.26359	3.71938	0.000145028	0.00556863	0.37706	0.41671	0	20	175	0	0	NA	NA	NA	NA	NA	NA	NA	NA	NA	27	0	27	27	0	0	0	0	NA	NA	NA	27	0	0	NA	NA	NA
Sobic.003G291400	Chr03	62406418	62407619	NA	Sb03g034190	Sobic.003G291400	1.09011	3.71061	0.000145056	0.00556863	0.419468	0.358712	NA	NA	NA	NA	NA	NA	NA	NA	NA	NA	NA	NA	NA	NA	NA	NA	NA	NA	NA	NA	NA	NA	NA	NA	NA	NA	NA	NA	NA	NA	NA
ARCAD_BFF.38781	NA	NA	NA	NA	NA	NA	5.21916	1.84084	0.000145985	0.00558765	1.61869	1.57697	NA	NA	NA	NA	NA	NA	NA	NA	NA	NA	NA	NA	NA	NA	NA	NA	NA	NA	NA	NA	NA	NA	NA	NA	NA	NA	NA	NA	NA	NA	NA
Sobic.008G075400	NA	NA	NA	NA	NA	NA	2.44938	2.55999	0.000146005	0.00558765	0.720743	1.0908	NA	NA	NA	NA	NA	NA	NA	NA	NA	NA	NA	NA	NA	NA	NA	NA	NA	NA	NA	NA	NA	NA	NA	NA	NA	NA	NA	NA	NA	NA	NA
Sobic.006G183100	Chr06	53811855	53815784	similar to OSIGBa0139P06.6 protein	Sb06g025740	Sobic.006G183100	-1.08263	3.55643	0.000146468	0.00559667	0.21546	0.455021	9	22	144	0.000919024	0.0167848	1	1	1	10	17	0.0118644	0	0.52381	0.6	54	0	54	54	0	3	1	1	1.31992	1.4451	-0.195489	54	0.00992063	0.0111111	Inf	0.0774606	0.892857
Sobic.003G195900	Chr03	51991307	52014851	similar to Os01g0575500 protein	Sb03g025870	Sobic.003G195900	-0.846842	5.87952	0.000147566	0.00562989	0.0660109	0.442359	1	16	10	0	0	1	1	NA	NA	NA	NA	NA	NA	NA	NA	NA	NA	NA	NA	NA	NA	NA	NA	NA	NA	NA	NA	NA	NA	NA	NA
Sobic.010G116400	Chr10	12668908	12672457	similar to Putative Na+-dependent neutral amino acid transporter	Sb10g010290	Sobic.010G116400	1.11593	5.41679	0.000148463	0.00565534	0.308967	0.620881	0	22	279	0	0	NA	NA	3	18	205	0.00133301	0	0.25	0.304348	996	0	996	996	0	2.04545	0	2	NA	-0.583254	0.0833333	996	0	0.000613565	NA	0	0
Sobic.004G253400	NA	NA	NA	NA	NA	NA	1.29013	4.2359	0.000149045	0.00566878	0.317394	0.690594	NA	NA	NA	NA	NA	NA	NA	NA	NA	NA	NA	NA	NA	NA	NA	NA	NA	NA	NA	NA	NA	NA	NA	NA	NA	NA	NA	NA	NA	NA	NA
ARCAD_BFF.38905	NA	NA	NA	NA	NA	NA	5.0783	2.80392	0.000149789	0.00568829	1.45651	1.44475	NA	NA	NA	NA	NA	NA	NA	NA	NA	NA	NA	NA	NA	NA	NA	NA	NA	NA	NA	NA	NA	NA	NA	NA	NA	NA	NA	NA	NA	NA	NA
Sobic.001G100000	Chr01	7649330	7655068	similar to Glucose-1-phosphate adenylyltransferase	Sb01g008940	Sobic.001G100000	2.14576	7.75786	0.000150507	0.0056971	0.45564	1.3756	2	22	392	0	0.00134233	1	1	2	18	274	0	0.00348344	0.0721649	0.130435	1251	0	1251	1251	0	0.761905	1	1	-1.1285	-1.08823	-0.111111	1251	0.000145338	0.000177636	0.385346	NA	0.818182
Sobic.008G173800	Chr08	60830039	60835533	similar to Potassium transporter, putative, expressed	Sb08g021840	Sobic.008G173800	1.82987	7.04221	0.000150566	0.0056971	0.393585	1.08569	10	22	529	0.000508928	0.00223354	0.946524	0.952179	14	16	461	0.000123018	0.00269002	0.528421	0.583592	2064	0	2064	2063	1	2.07692	8	10	-1.93406	1.32991	0.150763	2064	0.000704722	0.00237057	0.830306	4.13702	0.297279
Sobic.003G085000	Chr03	7336845	7340501	similar to Putative uncharacterized protein	Sb03g007140	Sobic.003G085000	0.939898	5.0468	0.000150738	0.0056971	0.166323	0.478895	7	22	251	0.000295663	0.00496714	1	1	3	18	138	0	0	-0.161023	-0.137347	864	0	864	864	0	1.55	5	2	-0.342371	-0.218032	0.0997864	864	0.00179924	0.000840498	Inf	Inf	2.14069
Sobic.004G337900	Chr04	66958550	66963612	similar to Epsin-like	Sb04g036550	Sobic.004G337900	-1.0496	7.25839	0.000150946	0.0056971	0.477211	0.357859	7	22	922	0.00055635	0.000746443	1	1	29	14	579	0.00189311	0.0089483	0.202574	0.285662	2709	0	2709	2698	11	2.01299	6	23	-0.585653	1.31672	0.419561	2709	0.000644317	0.00409687	0.0834173	0.293881	0.157271
Sobic.007G212400	Chr07	64117887	64119002	NA	Sb07g027960	Sobic.007G212400	2.14914	4.14715	0.000151358	0.00569817	0.667489	1.27485	0	16	35	0	0	NA	NA	1	18	29	0	0	0.589744	0.631579	234	0	234	234	0	2	0	1	NA	-0.880777	0	234	0	0.00106838	NA	NA	0
Sobic.006G073500	Chr06	43601531	43602602	similar to Putative membrane protein	Sb06g016090	Sobic.006G073500	2.4929	9.82015	0.000151477	0.00569817	1.1398	1.40846	1	22	141	0	0.00295736	1	1	2	18	130	0	0	0.283582	0.34375	426	0	426	425	1	0.238095	1	2	-0.100013	-0.267883	-0.0794425	426	0.000768246	0.00159289	Inf	NA	0.482297
Sobic.005G186700	Chr05	67128070	67130250	NA	Sb05g024450	Sobic.005G186700	2.90351	2.9612	0.000151769	0.00569817	0.829286	1.67061	NA	NA	NA	NA	NA	NA	NA	NA	NA	NA	NA	NA	NA	NA	NA	NA	NA	NA	NA	NA	NA	NA	NA	NA	NA	NA	NA	NA	NA	NA	NA
Sobic.007G207100	Chr07	63669577	63670002	similar to Chloroplast 30S ribosomal protein S3	Sb07g027430	Sobic.007G207100	3.49931	1.82847	0.000151899	0.00569817	1.18974	1.6324	NA	NA	NA	NA	NA	NA	NA	NA	NA	NA	NA	NA	NA	NA	NA	NA	NA	NA	NA	NA	NA	NA	NA	NA	NA	NA	NA	NA	NA	NA	NA
Sobic.005G160100	Chr05	63391816	63402012	similar to BRCA1 C Terminus domain containing protein, expressed	Sb05g022200	Sobic.005G160100	-0.69625	5.05067	0.000152183	0.00570016	0.159687	0.259556	10	18	137	0.00227337	0.00587501	1	1	0	12	0	NA	NA	NA	NA	78	0	0	0	0	NA	NA	NA	NA	NA	0	78	0	0	NA	NA	NA
Sobic.003G159700	Chr03	18470017	18480127	similar to Central motor kinesin 1	Sb03g013910	Sobic.003G159700	-1.24431	5.61196	0.000152528	0.0057044	0.375038	0.541651	2	22	498	0	0.00052579	0.638026	0.62069	0	10	120	0	0	NA	NA	498	0	498	498	0	1.85714	1	1	-1.1285	-0.338491	0.737705	498	0.000365097	0.000803213	Inf	NA	0.454545
Sobic.002G136100	Chr02	20557490	20561203	similar to Putative uncharacterized protein	Sb02g012310	Sobic.002G136100	1.59688	6.35738	0.000153165	0.00571957	0.291734	0.984019	NA	NA	NA	NA	NA	NA	NA	NA	NA	NA	NA	NA	NA	NA	NA	NA	NA	NA	NA	NA	NA	NA	NA	NA	NA	NA	NA	NA	NA	NA	NA
Sobic.001G418600	Chr01	69932394	69935701	similar to Heat shock cognate 70 kDa protein	Sb01g039390	Sobic.001G418600	-3.17764	4.59528	0.000155598	0.00580162	1.17992	1.11582	6	10	447	0.000700035	0.00749744	0.69697	0.75	NA	NA	NA	NA	NA	NA	NA	NA	NA	NA	NA	NA	NA	NA	NA	NA	NA	NA	NA	NA	NA	NA	NA	NA
Sobic.005G117100	Chr05	51602902	51608722	similar to Expressed protein	Sb05g017110	Sobic.005G117100	-1.87485	2.65759	0.000155853	0.00580234	0.482242	0.84504	1	10	125	0.00121488	0	1	1	NA	NA	NA	NA	NA	NA	NA	NA	NA	NA	NA	NA	NA	NA	NA	NA	NA	NA	NA	NA	NA	NA	NA	NA
Sobic.002G277100	Chr02	65971938	65975798	similar to Triosephosphate isomerase	Sb02g031030	Sobic.002G277100	1.35124	8.48892	0.000156438	0.00580761	0.247416	0.837213	1	22	251	0	0.00240222	1	1	0	18	230	0	0	NA	NA	783	0	783	783	0	1.375	1	0	0.671353	NA	0.2	783	0.000557297	0	Inf	NA	Inf
Sobic.K029400	NA	NA	NA	NA	NA	NA	3.47685	2.90905	0.000156466	0.00580761	1.37478	1.82293	NA	NA	NA	NA	NA	NA	NA	NA	NA	NA	NA	NA	NA	NA	NA	NA	NA	NA	NA	NA	NA	NA	NA	NA	NA	NA	NA	NA	NA	NA	NA
Sobic.004G046500	Chr04	3781282	3790469	NA	Sb04g003970	Sobic.004G046500	1.62646	6.45891	0.000157193	0.00582582	0.342715	1.02772	20	22	297	0.000601715	0.0165957	1	1	23	14	335	0.000335827	0.0137571	-0.162043	-0.0788268	1515	0	1515	1514	1	2.17391	18	12	1.37494	0.102326	0.0380917	1515	0.00529653	0.00311698	1.20634	1.79174	1.69925
Sobic.004G303200	Chr04	64193828	64196402	similar to Cytochrome b561	Sb04g033650	Sobic.004G303200	1.25658	6.85147	0.000159433	0.00589996	0.210572	0.765657	1	22	193	0.000392923	0	1	1	4	18	193	0.000252143	0.00240964	-0.0588235	5.6205e-16	618	0	618	618	0	4.33333	1	4	-1.1285	-1.60974	0	618	0.000294204	0.00143833	0	1.55833	0.204545
Sobic.009G175500	Chr09	53067366	53071134	NA	Sb09g023610	Sobic.009G175500	1.19259	5.46237	0.000159796	0.00590455	0.32132	0.652025	4	22	135	0.00219211	0.00350092	1	1	7	16	164	0.00120561	0.0100596	0.137964	0.201932	582	0	582	582	0	2	3	5	0.161988	1.35592	0.241205	582	0.00184317	0.0041728	0.348018	1.81826	0.441711
Sobic.005G103300	Chr05	18344815	18347960	similar to Alcohol dehydrogenase 2	Sb05g009350	Sobic.005G103300	-1.56198	6.91029	0.000160574	0.00591895	0.6059	0.716372	8	22	329	0.000633237	0.00485057	1	1	3	12	121	0.00162838	0	0.425837	0.47619	687	0	687	686	1	1.72727	2	2	-0.289562	-0.771321	-0.0878049	687	0.000899828	0.00106744	Inf	0.388875	0.842975
Sobic.010G214000	Chr10	55690072	55692293	similar to Putative uncharacterized protein	Sb10g026060	Sobic.010G214000	1.57688	5.51679	0.000160666	0.00591895	0.560973	0.881453	4	22	114	0	0.0134701	1	1	9	14	183	0.000340541	0.0127286	0.002849	0.0734884	624	0	624	623	1	0.447368	3	3	-0.760294	-1.29228	-0.0903475	624	0.00134033	0.00127188	1.05825	0	1.05382
Sobic.002G056800	Chr02	5511004	5516667	similar to Putative uncharacterized protein	Sb02g004780	Sobic.002G056800	0.934727	4.88547	0.000161031	0.00592353	0.316096	0.344667	0	22	65	0	0	NA	NA	1	18	43	0	0	-0.0666667	0	258	0	258	257	1	2.66667	0	0	NA	NA	NA	258	0	0	NA	NA	NA
Sobic.003G237600	NA	NA	NA	NA	NA	NA	2.66317	3.34757	0.000161337	0.00592597	1.1817	1.38842	NA	NA	NA	NA	NA	NA	NA	NA	NA	NA	NA	NA	NA	NA	NA	NA	NA	NA	NA	NA	NA	NA	NA	NA	NA	NA	NA	NA	NA	NA	NA
Sobic.001G380600	Chr01	66853856	66866520	similar to Insulinase containing protein, expressed	Sb01g036110	Sobic.001G380600	-0.738499	5.32625	0.000161688	0.00592999	0.197402	0.268073	5	22	323	0.000636968	0	0.916603	0.872305	3	10	318	0.00100446	0	0.411765	0.5	972	0	972	971	1	2.38889	2	3	-0.778153	-1.15828	-0.0103034	972	0.000523756	0.0010484	NA	0.63414	0.499575
Sobic.001G056500	Chr01	4246883	4248653	similar to Indole-3-glycerol phosphate lyase	Sb01g005150	Sobic.001G056500	3.03969	1.36514	0.000162109	0.00593286	1.05936	1.23769	NA	NA	NA	NA	NA	NA	NA	NA	NA	NA	NA	NA	NA	NA	NA	NA	NA	NA	NA	NA	NA	NA	NA	NA	NA	NA	NA	NA	NA	NA	NA
Sobic.003G002700	Chr03	310639	317871	similar to Os01g0238900 protein	Sb03g000410	Sobic.003G002700	-0.614632	4.62689	0.000162272	0.00593286	0.103846	0.165312	1	22	325	0	0	1	1	1	10	284	0.000299715	0	-0.111111	0	930	0	930	930	0	2.33333	0	0	NA	NA	NA	930	0	0	NA	0	NA
Sobic.001G063800	Chr01	4786964	4790122	similar to Putative uncharacterized protein	Sb01g005800	Sobic.001G063800	0.997636	3.60916	0.000162488	0.00593286	0.278393	0.377375	0	20	72	0	0	NA	NA	1	16	68	0	0	0.555556	0.615385	366	0	366	366	0	5.5	0	1	NA	1.14799	0.2	366	0	0.00145719	NA	NA	0
Sobic.002G426201	NA	NA	NA	NA	NA	NA	1.75404	4.72195	0.000162864	0.00593778	0.655528	0.901047	NA	NA	NA	NA	NA	NA	NA	NA	NA	NA	NA	NA	NA	NA	NA	NA	NA	NA	NA	NA	NA	NA	NA	NA	NA	NA	NA	NA	NA	NA	NA
Sobic.001G527000	Chr01	79123014	79125485	similar to Oxygen evolving complex protein-like	Sb01g049040	Sobic.001G527000	1.52824	5.26374	0.000163461	0.00595077	0.364101	0.994973	3	22	141	0	0.00566706	1	1	5	16	115	0	0.00714286	-0.12	-0.0229312	474	0	474	474	0	4.2	3	3	-1.59996	1.38908	0.344851	474	0.00115075	0.00326502	0.793388	NA	0.352448
Sobic.004G159733	Chr04	50601781	50602350	similar to Putative uncharacterized protein P0461D06.29	Sb04g021205	v2.1_None	2.57306	3.4836	0.000164046	0.00596324	0.807508	1.94737	NA	NA	NA	NA	NA	NA	NA	NA	NA	NA	NA	NA	NA	NA	NA	NA	NA	NA	NA	NA	NA	NA	NA	NA	NA	NA	NA	NA	NA	NA	NA
Sobic.006G235400	Chr06	57699327	57707150	NA	Sb06g030250	Sobic.006G235400	1.83486	5.34615	0.000164932	0.0059866	0.370545	1.22958	2	16	172	0.00100756	0.00336134	1	1	6	14	286	0.000404297	0.00368675	0.814978	0.830986	1182	0	1182	1182	0	1.36842	2	5	0.222624	-0.399606	-0.0192192	1182	0.000691591	0.0015873	0.911735	2.49213	0.435702
Sobic.003G110866	NA	NA	NA	NA	NA	NA	2.23382	1.11908	0.00016551	0.00599876	0.688745	1.15794	NA	NA	NA	NA	NA	NA	NA	NA	NA	NA	NA	NA	NA	NA	NA	NA	NA	NA	NA	NA	NA	NA	NA	NA	NA	NA	NA	NA	NA	NA	NA
Sobic.004G306800	Chr04	64482477	64486282	similar to Armadillo/beta-catenin repeat protein-like	Sb04g033950	Sobic.004G306800	-1.09431	3.72969	0.000167097	0.00603028	0.387955	0.365485	6	18	72	0.00581372	0.0086967	1	1	1	10	20	0	0.0162162	-0.111111	-3.46945e-16	63	0	63	63	0	2	0	0	NA	NA	NA	63	0	0	0.536297	Inf	NA
Sobic.002G001800	Chr02	262198	272669	similar to Putative potassium transporter	Sb02g000340	Sobic.002G001800	1.51046	4.77926	0.000167429	0.00603028	0.292152	0.915971	2	16	14	0	0	1	1	3	10	197	0	0.00382175	0.0857143	0.136364	321	0	321	319	2	0.375	1	0	-0.406935	NA	0	321	0.00103842	0	0	NA	Inf
Sobic.009G091800	Chr09	20059128	20070827	similar to Os05g0291700 protein	Sb09g010000	Sobic.009G091800	2.08517	7.49209	0.000167501	0.00603028	0.752999	1.35671	0	20	108	0	0	NA	NA	1	10	274	0.000592922	0	-0.25	-0.142857	636	0	636	630	6	0.659794	1	1	-1.24343	1.57643	0.203704	636	0.000285878	0.000943396	NA	0	0.30303
Sobic.002G030500	Chr02	2796258	2798540	similar to Putative uncharacterized protein	Sb02g002706	Sobic.002G030500	1.28023	7.06808	0.000167574	0.00603028	0.37345	0.768529	NA	NA	NA	NA	NA	NA	NA	NA	NA	NA	NA	NA	NA	NA	NA	NA	NA	NA	NA	NA	NA	NA	NA	NA	NA	NA	NA	NA	NA	NA	NA
Sobic.001G118400	Chr01	9236439	9238033	similar to Putative uncharacterized protein	Sb01g010450	Sobic.001G118400	1.44231	6.28817	0.000167603	0.00603028	0.319988	0.783607	0	22	92	0	0	NA	NA	3	18	84	0.00106348	0.00200803	0.45351	0.484848	300	0	300	300	0	4	0	2	NA	-1.23255	0	300	0	0.00157407	0	0	0
Sobic.001G485100	Chr01	75578688	75580804	similar to Expressed protein	Sb01g045410	Sobic.001G485100	1.7677	5.04629	0.000168461	0.0060523	0.538584	0.936839	1	20	100	0	0	-0.111111	-3.46945e-16	3	16	154	0	0.00330761	-0.0666667	0	471	0	471	471	0	3.14286	1	1	0.336913	-0.880777	0	471	0.000849257	0.000530786	0	NA	1.6
ARCAD_BFF.16220	NA	NA	NA	NA	NA	NA	-1.48949	1.81111	0.000169729	0.00608899	0.393844	0.452882	NA	NA	NA	NA	NA	NA	NA	NA	NA	NA	NA	NA	NA	NA	NA	NA	NA	NA	NA	NA	NA	NA	NA	NA	NA	NA	NA	NA	NA	NA	NA
Sobic.010G207500	Chr10	55038648	55041924	similar to KNOX family class 2 homeodomain protein	Sb10g025440	Sobic.010G207500	1.2927	7.25969	0.000170305	0.00610078	0.428415	0.673011	NA	NA	NA	NA	NA	NA	NA	0	10	18	0	0	NA	NA	18	0	18	18	0	1	0	0	NA	NA	NA	18	0	0	NA	NA	NA
Sobic.007G094700	NA	NA	NA	NA	NA	NA	4.04122	3.68176	0.000171264	0.00611827	1.19821	0.764008	NA	NA	NA	NA	NA	NA	NA	NA	NA	NA	NA	NA	NA	NA	NA	NA	NA	NA	NA	NA	NA	NA	NA	NA	NA	NA	NA	NA	NA	NA	NA
Sobic.006G010900	Chr06	1585778	1590925	similar to Putative uncharacterized protein	Sb06g001090	Sobic.006G010900	1.61489	5.62139	0.00017129	0.00611827	0.498246	1.0411	17	20	116	0.00140403	0.00916504	1	1	14	16	178	0.000613246	0.0149736	0.314954	0.418916	963	0	963	962	1	1.81818	15	12	-0.443912	0.986716	-0.0468877	963	0.00497536	0.00574841	0.61208	2.28951	0.86552
Sobic.005G165800	Chr05	64217562	64225842	similar to Root hair defective 3 GTP-binding protein containing protein, expressed	Sb05g022650	Sobic.005G165800	-1.86971	3.53097	0.000172297	0.00614535	0.39463	1.0315	2	12	178	0.000729705	0	0.61039	0.625	NA	NA	NA	NA	NA	NA	NA	NA	NA	NA	NA	NA	NA	NA	NA	NA	NA	NA	NA	NA	NA	NA	NA	NA
Sobic.001G490500	Chr01	76050892	76055518	similar to Chromosome chr15 scaffold_37, whole genome shotgun sequence	Sb01g045870	Sobic.001G490500	-0.824959	5.06781	0.000172571	0.00614623	0.287323	0.286186	14	22	411	0	0.0100566	1	1	6	12	154	0	0.00547279	0.314775	0.384146	981	0	981	979	2	3.61538	6	5	-0.164008	1.07278	-0.0779592	981	0.00200167	0.00266007	1.83756	NA	0.752488
ARCAD_BFF.593	NA	NA	NA	NA	NA	NA	3.91675	1.19422	0.000173396	0.00616421	1.25551	1.98955	NA	NA	NA	NA	NA	NA	NA	NA	NA	NA	NA	NA	NA	NA	NA	NA	NA	NA	NA	NA	NA	NA	NA	NA	NA	NA	NA	NA	NA	NA	NA
Sobic.010G241300	Chr10	58299114	58300199	similar to Putative uncharacterized protein	Sb10g028150	Sobic.010G241300	1.58164	3.99888	0.000173576	0.00616421	0.628369	0.626758	0	12	23	0	0	NA	NA	0	12	31	0	0	NA	NA	81	0	81	81	0	4	0	0	NA	NA	NA	81	0	0	NA	NA	NA
Sobic.003G426900	Chr03	73046525	73048623	similar to Chromosome chr19 scaffold_4, whole genome shotgun sequence	Sb03g045890	Sobic.003G426900	0.899758	3.8875	0.000174457	0.00618659	0.247156	0.353489	0	20	106	0	0	NA	NA	2	14	150	0	0.00715217	0.5625	0.612903	531	0	531	531	0	6	0	3	NA	-1.51808	0	531	0	0.00137506	0	NA	0
Sobic.001G391900	Chr01	67836445	67837701	similar to NifU-like domain containing protein, expressed	Sb01g037130	Sobic.001G391900	1.25409	5.12764	0.00017481	0.00619017	0.269406	0.807453	0	22	119	0	0	NA	NA	0	18	118	0	0	NA	NA	543	0	543	543	0	1.81818	0	0	NA	NA	NA	543	0	0	NA	NA	NA
Sobic.002G233000	Chr02	62400230	62401333	similar to Os09g0468800 protein	Sb02g027220	Sobic.002G233000	1.03071	2.60606	0.00017625	0.0062169	0.258717	0.358368	0	18	22	0	0	NA	NA	3	12	127	0.00210357	0.00179426	0.764706	0.8	381	0	381	381	0	1	0	2	NA	-0.756042	0	381	0	0.00174978	0	0	0
Sobic.005G224800	Chr05	71159069	71160549	similar to Myb-related protein MYBAS1	Sb05g027370	Sobic.005G224800	1.87002	4.76411	0.000176255	0.0062169	0.705266	0.865925	1	10	72	0	0.0129032	1	1	2	16	105	0	0.00191327	-0.0378378	0.0506329	312	0	312	312	0	3.4	1	1	0.850568	-1.05482	0.373333	312	0.0017094	0.000801282	6.74406	NA	2.13333
Sobic.001G451300	Chr01	72804045	72815834	similar to Putative Nuclear pore complex protein Nup155	Sb01g042430	Sobic.001G451300	-0.5941	5.92675	0.000176471	0.0062169	0.169209	0.138535	7	20	696	0	0.00183955	1	1	NA	NA	NA	NA	NA	NA	NA	1578	0	1578	1578	0	2.42857	2	2	-0.289562	-0.840238	-0.021978	1578	0.00039175	0.000411914	NA	NA	0.951049
Sobic.002G329600	Chr02	69858982	69860367	similar to Oxygen-evolving enhancer protein 3-1, chloroplast precursor	Sb02g035610	Sobic.002G329600	2.12148	9.02247	0.000176574	0.0062169	0.701444	1.29073	7	22	146	0	0.0146392	1	1	2	18	138	0	0.00113379	0.628866	0.692308	504	0	504	504	0	0.636364	2	1	-1.42961	-0.880777	-0.08	504	0.000721501	0.000496032	12.9117	NA	1.45455
Sobic.004G211501	Chr04	56120011	56123296	similar to Putative uncharacterized protein OJ1476_F05.21-1	Sb04g025680	v2.1_None	2.02711	5.80137	0.000177653	0.00624599	0.361246	1.34304	NA	NA	NA	NA	NA	NA	NA	NA	NA	NA	NA	NA	NA	NA	NA	NA	NA	NA	NA	NA	NA	NA	NA	NA	NA	NA	NA	NA	NA	NA	NA
Sobic.004G072000	NA	NA	NA	NA	NA	NA	1.93526	5.13777	0.000180387	0.00633306	0.802115	1.1031	NA	NA	NA	NA	NA	NA	NA	NA	NA	NA	NA	NA	NA	NA	NA	NA	NA	NA	NA	NA	NA	NA	NA	NA	NA	NA	NA	NA	NA	NA	NA
Sobic.009G075100	Chr09	9658308	9659157	similar to Putative uncharacterized protein	Sb09g006340	Sobic.009G075100	1.03024	2.35565	0.00018087	0.00634078	0.333657	0.261575	NA	NA	NA	NA	NA	NA	NA	1	12	30	0	0	-0.111111	-3.46945e-16	NA	NA	NA	NA	NA	NA	NA	NA	NA	NA	NA	NA	NA	NA	NA	NA	NA
Sobic.002G428000	NA	NA	NA	NA	NA	NA	-5.47478	1.59053	0.000181301	0.00634078	2.4469	1.98715	NA	NA	NA	NA	NA	NA	NA	NA	NA	NA	NA	NA	NA	NA	NA	NA	NA	NA	NA	NA	NA	NA	NA	NA	NA	NA	NA	NA	NA	NA	NA
Sobic.010G153201	NA	NA	NA	NA	NA	NA	1.56869	3.25071	0.000181378	0.00634078	0.570323	0.770206	NA	NA	NA	NA	NA	NA	NA	NA	NA	NA	NA	NA	NA	NA	NA	NA	NA	NA	NA	NA	NA	NA	NA	NA	NA	NA	NA	NA	NA	NA	NA
Sobic.009G121000	Chr09	47150918	47157856	similar to Putative uncharacterized protein	Sb09g018870	Sobic.009G121000	1.35557	6.025	0.000182483	0.00637037	0.222452	0.849967	11	22	322	0.00109369	0.00554703	1	1	10	18	195	0.00178446	0.00508057	0.0800122	0.152381	1068	0	1068	1065	3	1.74359	8	6	-1.4934	-0.253468	-0.0151666	1068	0.00163432	0.00194697	1.09181	0.612897	0.839417
Sobic.006G151600	Chr06	51231499	51233119	similar to OSIGBa0153E02-OSIGBa0093I20.8 protein	Sb06g022940	Sobic.006G151600	2.42399	1.81413	0.000183124	0.00638183	0.808694	1.26137	NA	NA	NA	NA	NA	NA	NA	NA	NA	NA	NA	NA	NA	NA	NA	NA	NA	NA	NA	NA	NA	NA	NA	NA	NA	NA	NA	NA	NA	NA	NA
Sobic.009G055800	Chr09	5639234	5640945	NA	Sb09g004690	Sobic.009G055800	1.99236	4.20446	0.000183329	0.00638183	0.522709	1.47852	3	20	29	0.0112841	0.0080399	1	1	1	12	34	0.00556586	0	0.555556	0.615385	138	0	138	138	0	0.5	1	1	-1.11173	-0.614919	-0.142857	138	0.00144928	0.00241546	Inf	2.02738	0.6
Sobic.001G019300	Chr01	1591351	1594430	similar to Putative uncharacterized protein	Sb01g001880	Sobic.001G019300	1.55531	5.71873	0.000184308	0.00639903	0.463866	0.768042	1	18	174	0	0	1	1	1	18	183	0	0	-0.0769231	-4.53341e-16	906	0	906	905	1	0.931034	0	1	NA	-0.614056	0	906	0	0.000315358	NA	NA	0
Sobic.001G154500	Chr01	12411740	12416657	similar to CCAAT-box transcription factor-related	Sb01g013430	Sobic.001G154500	0.815406	4.25135	0.000184458	0.00639903	0.210417	0.312694	0	12	22	0	0	NA	NA	0	10	140	0	0	NA	NA	237	0	237	237	0	Inf	0	0	NA	NA	NA	237	0	0	NA	NA	NA
Sobic.001G274600	Chr01	53159900	53161867	similar to NADH-dependent oxidoreductase 2, putative, expressed	Sb01g026960	Sobic.001G274600	4.06069	4.43215	0.000184602	0.00639903	1.26193	1.55576	NA	NA	NA	NA	NA	NA	NA	0	12	17	0	0	NA	NA	NA	NA	NA	NA	NA	NA	NA	NA	NA	NA	NA	NA	NA	NA	NA	NA	NA
Sobic.003G218801	Chr03	55424435	55426722	similar to Putative uncharacterized protein P0046B10.33	Sb03g027760	v2.1_None	0.832251	4.02046	0.000185389	0.00641726	0.192917	0.353172	0	12	6	NA	NA	NA	NA	4	10	35	0.0149095	0.0165119	0.722222	0.771429	39	0	39	39	0	0	0	1	NA	1.22474	0.5	39	0	0.0153846	NA	NA	0
Sobic.010G189300	Chr10	52995915	52997505	similar to Type III chlorophyll a/b-binding protein	Sb10g023930	Sobic.010G189300	2.1587	10.1019	0.000186082	0.00643222	0.672881	1.29928	1	22	36	0	0.00642055	1	1	2	16	44	0	0.0173805	0.542857	0.588235	168	0	168	168	0	0.25	1	1	-1.1285	1.1665	0.0979592	168	0.00108225	0.00318878	0.369411	NA	0.339394
Sobic.002G336700	NA	NA	NA	NA	NA	NA	3.60606	3.97594	0.000186704	0.0064447	1.10892	1.27832	NA	NA	NA	NA	NA	NA	NA	NA	NA	NA	NA	NA	NA	NA	NA	NA	NA	NA	NA	NA	NA	NA	NA	NA	NA	NA	NA	NA	NA	NA	NA
Sobic.006G005600	Chr06	868221	871154	similar to Heat shock protein 82	Sb06g000660	Sobic.006G005600	-2.71088	5.28437	0.000187039	0.00644722	0.952174	0.92463	10	16	406	0.000829016	0.00250329	0.955626	0.959044	NA	NA	NA	NA	NA	NA	NA	NA	NA	NA	NA	NA	NA	NA	NA	NA	NA	NA	NA	NA	NA	NA	NA	NA
Sobic.006G004600	Chr06	784754	787700	similar to B0616E02-H0507E05.10 protein	Sb06g000590	Sobic.006G004600	1.1367	2.76056	0.000188558	0.0064905	0.401754	0.348794	0	12	15	0	0	NA	NA	3	12	79	0	0.00280899	0.396985	0.576923	186	0	186	186	0	0	0	1	NA	-0.614919	0	186	0	0.00179211	0	NA	0
Sobic.003G151100	NA	NA	NA	NA	NA	NA	3.49335	4.06333	0.000189308	0.00650723	1.51725	1.8928	NA	NA	NA	NA	NA	NA	NA	NA	NA	NA	NA	NA	NA	NA	NA	NA	NA	NA	NA	NA	NA	NA	NA	NA	NA	NA	NA	NA	NA	NA	NA
Sobic.002G314200	Chr02	68781901	68783110	similar to Putative uncharacterized protein	Sb02g034360	Sobic.002G314200	2.78378	3.85591	0.000191078	0.0065365	1.28261	1.02514	0	16	26	0	0	NA	NA	1	12	57	0	0	-0.111111	-3.46945e-16	324	0	324	324	0	1.25	0	1	NA	-0.067082	0	324	0	0.00123457	NA	NA	0
Sobic.003G209800	Chr03	54181277	54182077	similar to Chlorophyll A-B binding protein (CAB), putative	Sb03g027030	Sobic.003G209800	3.40598	9.0706	0.000191676	0.0065365	1.02402	1.59811	4	20	126	0.00064955	0.00780631	1	1	6	18	128	0	0.00378788	0.00876601	0.12233	525	0	525	525	0	1	4	1	-0.435561	-0.614056	0.0813813	525	0.00238769	0.000544218	2.06087	Inf	4.38737
Sobic.009G030800	Chr09	2741604	2744934	similar to Putative uncharacterized protein P0033D06.11	Sb09g002570	Sobic.009G030800	1.21199	3.63831	0.000191697	0.0065365	0.305758	0.653621	8	20	6	NA	NA	1	1	9	14	80	0.00190862	0.0125275	0.485574	0.531609	459	0	459	459	0	2.44444	8	9	1.46512	0.0314956	-0.0369433	459	0.0084829	0.00805063	NA	NA	1.05369
Sobic.003G142100	Chr03	14102751	14105651	similar to Putative alpha-L-arabinofuranosidase/beta-D-xylosidase isoenzyme ARA- I	Sb03g012290	Sobic.003G142100	-2.04074	2.824	0.000191791	0.0065365	0.79064	0.652467	3	12	67	0.00197271	0.00639454	1	1	NA	NA	NA	NA	NA	NA	NA	NA	NA	NA	NA	NA	NA	NA	NA	NA	NA	NA	NA	NA	NA	NA	NA	NA
Sobic.001G179740	NA	NA	NA	NA	NA	NA	-5.98783	2.30387	0.000192303	0.0065365	1.37086	1.83569	NA	NA	NA	NA	NA	NA	NA	NA	NA	NA	NA	NA	NA	NA	NA	NA	NA	NA	NA	NA	NA	NA	NA	NA	NA	NA	NA	NA	NA	NA	NA
Sobic.004G102100	Chr04	9434267	9447846	NA	Sb04g008350	Sobic.004G102100	1.27826	4.83532	0.000192453	0.0065365	0.33848	0.869892	2	14	47	0.00246592	0.0077461	1	1	3	10	383	0.000921705	0.00138384	0.811321	0.846154	357	0	357	357	0	0.333333	2	3	-1.73832	-0.30187	0.12095	357	0.00132275	0.00320128	5.59754	2.67539	0.413194
Sobic.007G039300	Chr07	3793836	3805460	similar to ATPase, histidine kinase, DNA gyrase B-, and HSP90-like domain containing protein, expressed	Sb07g003340	Sobic.007G039300	-0.793406	4.63219	0.000192637	0.0065365	0.181702	0.322853	3	22	323	0.000119612	0	0.867629	0.889706	2	10	197	0	0	-0.142857	0	633	0	633	632	1	2.7	1	1	1.35701	-0.338491	0.416667	633	0.000842549	0.000631912	NA	Inf	1.33333
Sobic.001G283100	Chr01	55563521	55566618	similar to Putative uncharacterized protein	Sb01g027850	Sobic.001G283100	1.89262	8.0872	0.000192754	0.0065365	0.387919	1.16535	NA	NA	NA	NA	NA	NA	NA	NA	NA	NA	NA	NA	NA	NA	NA	NA	NA	NA	NA	NA	NA	NA	NA	NA	NA	NA	NA	NA	NA	NA	NA
Sobic.004G309400	Chr04	64653593	64656927	similar to Protein DCL, chloroplast precursor	Sb04g034170	Sobic.004G309400	1.0477	4.06307	0.000192989	0.0065365	0.215813	0.522392	0	22	102	0	0	NA	NA	4	18	91	0	0.005459	0.336609	0.30303	387	0	387	387	0	5	0	1	NA	-1.08823	0	387	0	0.000574218	0	NA	0
Sobic.001G352200	Chr01	64138323	64139950	NA	Sb01g033700	Sobic.001G352200	1.65532	3.57882	0.000193014	0.0065365	0.531202	0.826937	2	12	31	0.00764656	0.0251748	1	1	4	12	45	0.0107464	0.0172925	0.669725	0.716981	147	0	147	147	0	5	2	4	1.56936	0.149079	0.0243386	147	0.00766656	0.0122449	1.45582	0.711546	0.626102
Sobic.004G027600	Chr04	2227826	2232512	similar to Os02g0129300 protein	Sb04g002440	Sobic.004G027600	1.66118	4.77202	0.000193077	0.0065365	0.267544	1.11153	7	20	33	0	0	1	1	7	12	215	0.00195547	0.0130064	0.281768	0.371429	957	0	957	957	0	2.47368	7	7	2.34477	0.931867	-0.0775869	957	0.00410592	0.00352291	0	0	1.16549
Sobic.001G008600	Chr01	819598	822380	similar to Putative uncharacterized protein	Sb01g000860	Sobic.001G008600	-1.5519	2.74579	0.000193701	0.00654292	0.42983	0.568303	0	10	15	0	0	NA	NA	NA	NA	NA	NA	NA	NA	NA	NA	NA	NA	NA	NA	NA	NA	NA	NA	NA	NA	NA	NA	NA	NA	NA	NA
Sobic.002G265400	Chr02	65044268	65046625	similar to Putative indole-3-acetate beta-glucosyltransferase	Sb02g030020	Sobic.002G265400	2.55546	2.06065	0.000193968	0.00654292	0.632618	1.53553	NA	NA	NA	NA	NA	NA	NA	NA	NA	NA	NA	NA	NA	NA	NA	NA	NA	NA	NA	NA	NA	NA	NA	NA	NA	NA	NA	NA	NA	NA	NA
Sobic.003G240700	Chr03	57962526	57974567	NA	Sb03g029780	Sobic.003G240700	-0.727252	6.47838	0.000194095	0.00654292	0.211624	0.248391	0	22	601	0	0	NA	NA	1	10	412	0.000211193	0	-0.111111	0	1425	0	1425	1425	0	4.16667	0	1	NA	-1.9239	0	1425	0	0.000155945	NA	0	0
Sobic.001G092600	Chr01	7147904	7149100	similar to Putative uncharacterized protein	Sb01g008350	Sobic.001G092600	-2.30772	2.97104	0.000194516	0.00654292	1.22668	0.638267	0	12	42	0	0	NA	NA	NA	NA	NA	NA	NA	NA	NA	NA	NA	NA	NA	NA	NA	NA	NA	NA	NA	NA	NA	NA	NA	NA	NA	NA
Sobic.003G360000	Chr03	67762163	67764218	similar to Putative uncharacterized protein	Sb03g040180	Sobic.003G360000	1.10552	3.64065	0.000194596	0.00654292	0.433266	0.364655	0	8	31	0	0	NA	NA	2	10	125	0	0.00380952	1	1	87	0	87	87	0	5	0	0	NA	NA	NA	87	0	0	0	NA	NA
Sobic.002G293000	Chr02	67062789	67068872	similar to INDETERMINATE-related protein 7	Sb02g032400	Sobic.002G293000	2.32842	4.52375	0.000194859	0.00654292	0.897918	1.30944	NA	NA	NA	NA	NA	NA	NA	2	10	27	0.0119314	0	1	1	NA	NA	NA	NA	NA	NA	NA	NA	NA	NA	NA	NA	NA	NA	NA	NA	NA
ARCAD_BFF.28790	NA	NA	NA	NA	NA	NA	4.1658	4.00588	0.000195277	0.00654802	1.82148	1.80298	NA	NA	NA	NA	NA	NA	NA	NA	NA	NA	NA	NA	NA	NA	NA	NA	NA	NA	NA	NA	NA	NA	NA	NA	NA	NA	NA	NA	NA	NA	NA
Sobic.001G491000	Chr01	76087538	76091749	similar to Ribulose-phosphate 3-epimerase, chloroplast precursor	Sb01g045920	Sobic.001G491000	1.6591	8.99093	0.000195628	0.00655089	0.290608	1.0823	NA	NA	NA	NA	NA	NA	NA	NA	NA	NA	NA	NA	NA	NA	NA	NA	NA	NA	NA	NA	NA	NA	NA	NA	NA	NA	NA	NA	NA	NA	NA
Sobic.001G020600	Chr01	1704442	1711957	similar to Streptomyces cyclase/dehydrase family protein, expressed	Sb01g001990	Sobic.001G020600	1.16893	6.19363	0.000197778	0.00660604	0.313597	0.609359	3	22	399	0	0.004301	1	1	5	16	367	0	0.00331197	0.286372	0.391509	1767	0	1767	1767	0	2.30435	3	6	0.465772	-0.93638	0.00172125	1767	0.000658538	0.00104652	1.29862	NA	0.629263
Sobic.003G129500	Chr03	12107926	12117384	similar to Putative uncharacterized protein	Sb03g011020	Sobic.003G129500	-1.09957	7.63086	0.000197811	0.00660604	0.277364	0.481483	NA	NA	NA	NA	NA	NA	NA	NA	NA	NA	NA	NA	NA	NA	NA	NA	NA	NA	NA	NA	NA	NA	NA	NA	NA	NA	NA	NA	NA	NA	NA
Sobic.009G228500	NA	NA	NA	NA	NA	NA	-0.777923	4.45729	0.000198942	0.00663482	0.158327	0.295239	NA	NA	NA	NA	NA	NA	NA	NA	NA	NA	NA	NA	NA	NA	NA	NA	NA	NA	NA	NA	NA	NA	NA	NA	NA	NA	NA	NA	NA	NA	NA
Sobic.002G320900	Chr02	69223562	69233455	similar to Putative uncharacterized protein	Sb02g034920	Sobic.002G320900	-0.815514	5.75804	0.000199455	0.00664294	0.175071	0.365243	4	22	559	0.000266469	0.00091781	1	1	2	12	64	0	0	0.333333	0.428571	633	0	633	630	3	4.33333	2	1	-1.42961	-0.933021	-0.0952381	633	0.000574465	0.000526593	Inf	Inf	1.09091
Sobic.007G162300	Chr07	59647432	59650157	similar to Monothiol glutaredoxin-S10 precursor	Sb07g023540	Sobic.007G162300	0.915693	4.77481	0.000200797	0.0066786	0.323869	0.396448	0	22	114	0	0	NA	NA	1	18	114	0	0.00137741	-0.0588235	5.6205e-16	399	0	399	398	1	0.537313	0	0	NA	NA	NA	399	0	0	0	NA	NA
Sobic.005G074200	Chr05	8994592	8995659	similar to Expressed protein	Sb05g006140	Sobic.005G074200	-2.26761	-0.500627	0.000201099	0.00667962	0.94593	0.863312	NA	NA	NA	NA	NA	NA	NA	NA	NA	NA	NA	NA	NA	NA	NA	NA	NA	NA	NA	NA	NA	NA	NA	NA	NA	NA	NA	NA	NA	NA	NA
Sobic.005G091300	Chr05	13438571	13444650	similar to Leucine Rich Repeat, putative	Sb05g007490	Sobic.005G091300	1.97919	4.93105	0.000201715	0.00669106	0.660102	1.1264	NA	NA	NA	NA	NA	NA	NA	4	12	295	0.00024887	0.00140744	0.320113	0.386667	12	0	12	12	0	Inf	0	0	NA	NA	NA	12	0	0	NA	NA	NA
Sobic.004G105500	Chr04	9943886	9950013	Predicted protein	Sb04g008610	Sobic.004G105500	-0.679156	6.21517	0.000203725	0.00674866	0.212397	0.220028	24	22	737	0.00343749	0.00780925	0.982481	0.982697	21	12	604	0.00183959	0.00993371	-0.00334448	0.107325	2178	0	2178	2178	0	3.57895	21	18	1.9273	0.542309	0.0644346	2178	0.00468783	0.00370079	0.786136	1.86862	1.26671
Sobic.010G005500	Chr10	451673	455105	similar to Ferredoxin	Sb10g000720	Sobic.010G005500	1.79308	8.89828	0.000205024	0.00678259	0.327383	1.08486	0	22	303	0	0	NA	NA	6	18	293	0.000420981	0.00510984	0.419355	0.466667	927	0	927	925	2	1.22449	0	5	NA	-1.29379	0.0416667	927	0	0.0013784	0	0	0
Sobic.002G412100	Chr02	76025926	76026989	similar to Putative uncharacterized protein P0470D12.115	Sb02g042480	Sobic.002G412100	2.18525	4.46926	0.000205492	0.00678625	0.752064	1.43605	NA	NA	NA	NA	NA	NA	NA	NA	NA	NA	NA	NA	NA	NA	NA	NA	NA	NA	NA	NA	NA	NA	NA	NA	NA	NA	NA	NA	NA	NA	NA
Sobic.003G212800	Chr03	54724620	54729268	similar to Os01g0605500 protein	Sb03g027243	Sobic.003G212800	-2.32112	2.31172	0.000205819	0.00678625	0.909771	0.788266	NA	NA	NA	NA	NA	NA	NA	NA	NA	NA	NA	NA	NA	NA	NA	NA	NA	NA	NA	NA	NA	NA	NA	NA	NA	NA	NA	NA	NA	NA	NA
Sobic.005G199200	Chr05	68459950	68469104	similar to Nuclear pore protein 84/107 containing protein, expressed	Sb05g025620	Sobic.005G199200	-0.82167	5.43963	0.000206053	0.00678625	0.186339	0.352213	21	20	618	0.000826769	0.0118189	1	1	3	12	140	0	0.00724961	0.358289	0.428571	747	0	747	747	0	1.92308	4	3	1.21328	-0.0553428	0.058174	747	0.00243398	0.00161918	1.63028	Inf	1.50322
Sobic.009G068200	Chr09	7479468	7481636	NA	Sb09g005630	Sobic.009G068200	0.841259	3.67133	0.000206237	0.00678625	0.212377	0.27906	0	22	66	0	0	NA	NA	4	16	67	0	0.0147727	-0.199048	-0.122222	324	0	324	324	0	1.72727	0	2	NA	0.988982	0.211538	324	0	0.00301293	0	NA	0
Sobic.001G135400	Chr01	10671949	10676384	similar to GATA transcription factor 27, putative, expressed	Sb01g011840	Sobic.001G135400	0.934657	5.03696	0.000206882	0.00679375	0.329751	0.40667	0	22	214	0	0	NA	NA	2	18	186	0	0.00318503	-0.125	-0.0666667	702	0	702	702	0	1.2	0	1	NA	0.156474	0.125	702	0	0.000553973	0	NA	0
ARCAD_BFF.3228	NA	NA	NA	NA	NA	NA	-1.78072	2.72119	0.000207016	0.00679375	0.563911	0.665561	NA	NA	NA	NA	NA	NA	NA	NA	NA	NA	NA	NA	NA	NA	NA	NA	NA	NA	NA	NA	NA	NA	NA	NA	NA	NA	NA	NA	NA	NA	NA
Sobic.003G014100	NA	NA	NA	NA	NA	NA	1.50948	4.53165	0.000208176	0.00681723	0.535415	0.907161	NA	NA	NA	NA	NA	NA	NA	NA	NA	NA	NA	NA	NA	NA	NA	NA	NA	NA	NA	NA	NA	NA	NA	NA	NA	NA	NA	NA	NA	NA	NA
Sobic.001G468000	Chr01	74096821	74101567	similar to UPF0496 protein 1	Sb01g043880	Sobic.001G468000	-1.34566	3.79593	0.000208284	0.00681723	0.477031	0.549622	5	22	79	0.00094264	0.0214408	1	1	NA	NA	NA	NA	NA	NA	NA	NA	NA	NA	NA	NA	NA	NA	NA	NA	NA	NA	NA	NA	NA	NA	NA	NA
Sobic.009G016600	Chr09	1549684	1551811	similar to Putative uncharacterized protein	Sb09g001590	Sobic.009G016600	1.91696	6.3565	0.000209304	0.00684152	0.626697	0.892865	0	20	59	0	0	NA	NA	10	16	99	0.000985915	0.0167127	0.690003	0.722247	294	0	294	290	4	0.72093	0	4	NA	-0.919288	0.0465116	294	0	0.00387377	0	0	0
Sobic.010G125833	NA	NA	NA	NA	NA	NA	2.23654	2.27857	0.000209619	0.00684274	0.735338	0.950901	NA	NA	NA	NA	NA	NA	NA	NA	NA	NA	NA	NA	NA	NA	NA	NA	NA	NA	NA	NA	NA	NA	NA	NA	NA	NA	NA	NA	NA	NA	NA
Sobic.009G067000	Chr09	7341758	7347966	similar to Putative heat shock protein	Sb09g005580	Sobic.009G067000	-0.806948	7.55253	0.00021101	0.00687904	0.302473	0.226471	29	22	775	0.0014346	0.0153485	1	1	25	18	418	0.000766438	0.00392183	-0.0955688	-0.0459311	2487	0	2487	2482	5	2.77551	20	15	1.32159	-0.00228565	0.164661	2487	0.00354652	0.00232511	3.91361	1.87178	1.52532
Sobic.003G245800	Chr03	58479359	58481542	similar to Os01g0660900 protein	Sb03g030210	Sobic.003G245800	2.00124	4.23027	0.00021147	0.00688491	0.413642	1.47532	0	20	90	0	0	NA	NA	0	16	103	0	0	NA	NA	414	0	414	414	0	2.28571	0	0	NA	NA	NA	414	0	0	NA	NA	NA
Sobic.003G260700	Chr03	59854470	59858961	similar to Microtubule-associated protein-like	Sb03g031480	Sobic.003G260700	-1.97774	3.82687	0.000213114	0.0069293	0.565615	0.745725	0	16	118	0	0	NA	NA	NA	NA	NA	NA	NA	NA	NA	NA	NA	NA	NA	NA	NA	NA	NA	NA	NA	NA	NA	NA	NA	NA	NA	NA
Sobic.003G356600	Chr03	67492758	67496854	similar to Putative uncharacterized protein	Sb03g039890	Sobic.003G356600	-1.41782	3.20228	0.000213739	0.00694047	0.427802	0.61109	0	14	117	0	0	NA	NA	NA	NA	NA	NA	NA	NA	NA	NA	NA	NA	NA	NA	NA	NA	NA	NA	NA	NA	NA	NA	NA	NA	NA	NA
Sobic.003G230600	Chr03	57012438	57020079	similar to X1	Sb03g028860	Sobic.003G230600	-0.560067	7.12699	0.000215455	0.00698699	0.11928	0.117238	16	22	629	0.000345316	0.00660716	1	1	15	18	344	0.000135007	0.0112268	0.219153	0.309273	1878	0	1878	1876	2	3	14	12	-1.79187	0.354117	0.0571044	1878	0.00151031	0.00252675	0.588517	2.55776	0.597728
Sobic.001G446800	Chr01	72370171	72373148	similar to Putative membrane protein	Sb01g041970	Sobic.001G446800	1.50602	2.66807	0.000217038	0.00702908	0.769348	0.463113	NA	NA	NA	NA	NA	NA	NA	2	12	56	0.00125628	0.00471698	-0.0909091	5.9952e-16	NA	NA	NA	NA	NA	NA	NA	NA	NA	NA	NA	NA	NA	NA	NA	NA	NA
Sobic.001G536901	Chr01	79995668	80000779	similar to Putative heme binding protein cemA	Sb01g049970	v2.1_None	1.75457	5.1739	0.000218041	0.00705227	0.306632	1.10344	4	18	183	0	0.0110779	1	1	6	12	204	0.000349121	0.0101302	0.700499	0.754098	822	0	822	822	0	2.82353	4	4	-0.39901	-0.597558	-0.133637	822	0.00161469	0.00173792	1.09355	0	0.929091
Sobic.006G138000	Chr06	50021432	50027763	similar to H0311C03.11 protein	Sb06g021740	Sobic.006G138000	-0.586106	5.75428	0.000218351	0.00705306	0.176532	0.142181	2	22	616	0	0.000395946	1	1	4	12	377	0.000694448	0	0.61039	0.625	1623	0	1623	1623	0	0.5	1	3	-1.1285	-0.583615	0	1623	0.000112026	0.000657219	Inf	0	0.170455
Sobic.006G196700	Chr06	54935765	54936542	similar to OSJNBa0086O06.12 protein	Sb06g026900	Sobic.006G196700	-3.75616	5.30038	0.000218854	0.00706004	1.17355	0.813388	1	16	34	0	0.0190476	1	1	1	12	6	NA	NA	1	1	57	0	57	57	0	0.75	0	0	NA	NA	NA	57	0	0	NA	NA	NA
Sobic.001G370800	NA	NA	NA	NA	NA	NA	1.01018	2.3045	0.000219455	0.00707019	0.278948	0.30511	NA	NA	NA	NA	NA	NA	NA	NA	NA	NA	NA	NA	NA	NA	NA	NA	NA	NA	NA	NA	NA	NA	NA	NA	NA	NA	NA	NA	NA	NA	NA
Sobic.007G057100	NA	NA	NA	NA	NA	NA	3.27268	3.40414	0.000220663	0.0070998	0.837902	2.37897	NA	NA	NA	NA	NA	NA	NA	NA	NA	NA	NA	NA	NA	NA	NA	NA	NA	NA	NA	NA	NA	NA	NA	NA	NA	NA	NA	NA	NA	NA	NA
Sobic.003G328200	Chr03	65365155	65366595	NA	Sb03g037420	Sobic.003G328200	1.71225	5.08692	0.000221509	0.00711776	0.534018	0.806791	3	18	100	0	0	1	1	3	18	105	0	0.00681646	0.356784	0.412409	486	0	486	486	0	0.9	3	3	-1.10094	1.61844	0.182663	486	0.0016167	0.00323339	0	NA	0.5
Sobic.004G268400	Chr04	61243436	61261443	similar to Putative uncharacterized protein	Sb04g030630	Sobic.004G268400	2.85267	6.0975	0.0002221	0.00712744	0.688342	1.50887	3	12	87	0	0.00445633	1	1	5	12	206	0.00207594	0	0.427793	0.522013	696	0	696	696	0	3	3	4	-0.185445	1.24292	0.0849502	696	0.00181992	0.00295567	Inf	0	0.615741
ARCAD_BFF.38807	NA	NA	NA	NA	NA	NA	4.35	1.64216	0.000223679	0.00716805	1.16901	1.4289	NA	NA	NA	NA	NA	NA	NA	NA	NA	NA	NA	NA	NA	NA	NA	NA	NA	NA	NA	NA	NA	NA	NA	NA	NA	NA	NA	NA	NA	NA	NA
Sobic.003G061300	Chr03	5388274	5393403	similar to Chromosome chr8 scaffold_115, whole genome shotgun sequence	Sb03g005240	Sobic.003G061300	0.956608	5.29743	0.000223947	0.00716805	0.379913	0.344514	3	22	254	0.000292965	0	1	1	4	16	331	0.000303556	0.00208024	0.190751	0.25	1353	0	1353	1352	1	2.35897	3	2	-0.587346	-0.935727	0.0878619	1353	0.000627114	0.000395946	0	0.96511	1.58384
Sobic.010G267700	Chr10	60242646	60247066	similar to Putative receptor protein kinase	Sb10g030270	Sobic.010G267700	1.19851	3.9136	0.000225588	0.00720445	0.513903	0.407034	0	10	11	0	0	NA	NA	4	12	71	0	0.00314465	0.456193	0.552632	54	0	54	54	0	0	0	1	NA	1.4451	0.25	54	0	0.0111111	0	NA	0
Sobic.001G330000	Chr01	61759981	61764610	similar to Hydrolase, alpha/beta fold family protein, expressed	Sb01g031880	Sobic.001G330000	0.718992	5.57451	0.000225669	0.00720445	0.199795	0.31063	3	22	186	0	0.00668638	1	1	4	18	128	0	0.00691622	0.310816	0.346983	714	0	714	713	1	4.66667	2	4	-0.289562	-0.590503	-0.0491426	714	0.000865801	0.00176182	0.966768	NA	0.491425
Sobic.004G271300	Chr04	61523238	61530509	similar to DNA topoisomerase 2	Sb04g030880	Sobic.004G271300	-1.9606	6.14805	0.000226744	0.00722941	0.571235	0.730689	4	20	756	0.000106029	0.000919138	1	1	1	10	57	0	0.00978593	-0.25	-0.142857	216	0	216	216	0	Inf	1	1	-1.1285	1.22474	0.0652174	216	0.000841751	0.00277778	0.0939244	Inf	0.30303
Sobic.K032200	NA	NA	NA	NA	NA	NA	3.89419	4.1316	0.000227887	0.00725647	1.43334	1.67374	NA	NA	NA	NA	NA	NA	NA	NA	NA	NA	NA	NA	NA	NA	NA	NA	NA	NA	NA	NA	NA	NA	NA	NA	NA	NA	NA	NA	NA	NA	NA
Sobic.001G362601	NA	NA	NA	NA	NA	NA	1.28233	3.45446	0.000228695	0.00726014	0.457608	0.720153	NA	NA	NA	NA	NA	NA	NA	NA	NA	NA	NA	NA	NA	NA	NA	NA	NA	NA	NA	NA	NA	NA	NA	NA	NA	NA	NA	NA	NA	NA	NA
Sobic.010G188000	Chr10	52864783	52870776	similar to Putative elongation factor 2	Sb10g023820	Sobic.010G188000	-0.597564	5.37841	0.000228697	0.00726014	0.133851	0.184676	3	22	415	0	0.00424809	1	1	1	12	166	0	0	-0.111111	-3.46945e-16	1002	0	1002	1002	0	1	1	1	-1.1285	-1.52798	0	1002	0.000181455	0.000221779	Inf	NA	0.818182
Sobic.004G249800	Chr04	59655857	59658863	similar to Putative uncharacterized protein	Sb04g028950	Sobic.004G249800	1.84952	6.21227	0.000228886	0.00726014	0.911966	1.07204	NA	NA	NA	NA	NA	NA	NA	NA	NA	NA	NA	NA	NA	NA	NA	NA	NA	NA	NA	NA	NA	NA	NA	NA	NA	NA	NA	NA	NA	NA	NA
Sobic.004G234200	Chr04	58252479	58255024	similar to Peptidyl-prolyl cis-trans isomerase	Sb04g027730	Sobic.004G234200	1.64239	5.43387	0.000231024	0.00731852	0.473884	1.06729	NA	NA	NA	NA	NA	NA	NA	NA	NA	NA	NA	NA	NA	NA	NA	NA	NA	NA	NA	NA	NA	NA	NA	NA	NA	NA	NA	NA	NA	NA	NA
Sobic.005G204200	Chr05	68970081	68974355	similar to Peptide chain release factor 1, putative, expressed	Sb05g025920	Sobic.005G204200	1.28628	4.93519	0.000231621	0.00732804	0.326953	0.724881	3	18	178	0	0.00306715	1	1	3	14	150	0	0	0.423077	0.454545	1017	0	1017	1017	0	1.53846	3	2	-0.455431	-1.31735	0.695009	1017	0.000955971	0.000546269	Inf	NA	1.75
Sobic.004G283100	Chr04	62483956	62485229	similar to Putative uncharacterized protein	Sb04g031940	Sobic.004G283100	1.68424	4.18502	0.000232574	0.00734875	0.332881	1.1158	2	16	78	0.00130902	0.00418535	1	1	5	14	80	0	0.00757863	0.497307	0.592476	354	0	354	354	0	2.22222	2	5	-1.46629	-0.0555269	0.0393185	354	0.00119272	0.00538068	0.552257	Inf	0.221667
Sobic.001G538000	Chr01	80074524	80076988	similar to Glycosyl hydrolases family 16 protein, expressed	Sb01g050070	Sobic.001G538000	-2.93457	3.74145	0.000233134	0.00735699	1.02913	1.14693	0	18	83	0	0	NA	NA	NA	NA	NA	NA	NA	NA	NA	NA	NA	NA	NA	NA	NA	NA	NA	NA	NA	NA	NA	NA	NA	NA	NA	NA
Sobic.001G498300	Chr01	76817316	76819008	similar to Expressed protein	Sb01g046560	Sobic.001G498300	1.57769	5.18652	0.000234093	0.00737782	0.538959	0.84395	0	18	89	0	0	NA	NA	4	16	129	0	0.00141044	0.244519	0.39576	492	0	492	492	0	1.75	1	2	-1.24343	-1.3624	-0.0689655	492	0.000369549	0.000903342	0	NA	0.409091
Sobic.006G046500	Chr06	32281051	32286539	similar to Putative Deoxyhypusine synthase	Sb06g011780	Sobic.006G046500	-5.60579	1.80184	0.000234937	0.00738397	2.01202	2.67519	NA	NA	NA	NA	NA	NA	NA	NA	NA	NA	NA	NA	NA	NA	NA	NA	NA	NA	NA	NA	NA	NA	NA	NA	NA	NA	NA	NA	NA	NA	NA
Sobic.004G128600	Chr04	16249333	16251042	similar to Putative DREPP2 protein	Sb04g011100	Sobic.004G128600	-2.47951	3.87566	0.00023517	0.00738397	1.90238	0.550963	1	18	50	0	0	1	1	NA	NA	NA	NA	NA	NA	NA	NA	NA	NA	NA	NA	NA	NA	NA	NA	NA	NA	NA	NA	NA	NA	NA	NA
Sobic.006G123300	Chr06	48901956	48904931	similar to H0510A06.15 protein	Sb06g020370	Sobic.006G123300	1.07811	4.08794	0.000235187	0.00738397	0.431625	0.399123	5	20	24	0	0.0386681	1	1	5	16	57	0.00406845	0.0180735	0.00333704	0.0418848	198	0	198	198	0	0.888889	5	5	0.913356	0.606687	-0.0452539	198	0.0112948	0.0106221	2.13949	0	1.06333
Sobic.009G104800	Chr09	42336113	42363258	similar to AMP deaminase	Sb09g016850	Sobic.009G104800	1.75224	6.44531	0.000235905	0.00738828	0.588763	1.14637	2	18	352	0	0.000928182	1	1	0	12	311	0	0	NA	NA	1872	0	1872	1870	2	1.58333	1	0	-1.38997	NA	0	1872	9.71251e-05	0	Inf	NA	Inf
Sobic.010G178600	Chr10	51655151	51678285	NA	Sb10g023020	Sobic.010G178600	-0.966068	6.28265	0.000235924	0.00738828	0.302851	0.380352	1	22	589	0	0.0010656	1	1	2	10	413	0.000207397	0.000728155	-0.111111	-3.46945e-16	1467	0	1467	1467	0	3.54545	1	4	0.671353	-0.0572223	0.0110497	1467	0.000297453	0.00118155	1.46342	0	0.251748
Sobic.002G390800	NA	NA	NA	NA	NA	NA	-1.51062	3.58538	0.000238004	0.00744397	0.384339	0.677583	NA	NA	NA	NA	NA	NA	NA	NA	NA	NA	NA	NA	NA	NA	NA	NA	NA	NA	NA	NA	NA	NA	NA	NA	NA	NA	NA	NA	NA	NA	NA
Sobic.010G113200	Chr10	11829699	11831227	similar to Putative uncharacterized protein	Sb10g009810	Sobic.010G113200	2.13896	2.3026	0.000238324	0.00744453	0.877889	0.944603	NA	NA	NA	NA	NA	NA	NA	0	10	23	0	0	NA	NA	NA	NA	NA	NA	NA	NA	NA	NA	NA	NA	NA	NA	NA	NA	NA	NA	NA
Sobic.010G223400	Chr10	56532298	56537491	similar to Oligomeric golgi complex 7-like	Sb10g026850	Sobic.010G223400	-0.629572	5.618	0.000238662	0.00744566	0.233313	0.11919	2	22	590	0.000128293	0.00115365	1	1	4	12	506	0.000263377	0.00111334	0.277108	0.372093	1878	0	1878	1876	2	2.48485	2	5	0.0361649	-0.572989	-0.0474201	1878	0.000367896	0.000961002	1.03621	0.487108	0.382826
Sobic.002G070600	Chr02	7089158	7096499	similar to Coatomer subunit gamma-2	Sb02g005920	Sobic.002G070600	-0.836216	7.7762	0.000240323	0.00748799	0.403897	0.157342	20	22	847	0.000530583	0.0135474	0.9899	0.987641	12	18	549	0	0.00579553	0.306288	0.344093	2553	0	2553	2551	2	3.6	11	10	2.07156	-0.288195	0.0517421	2553	0.00217925	0.00135197	2.33756	Inf	1.61191
Sobic.003G155700	Chr03	17111373	17114092	similar to Putative uncharacterized protein	Sb03g013580	Sobic.003G155700	0.598938	4.04895	0.000240982	0.00749906	0.106935	0.143164	0	22	86	0	0	NA	NA	2	18	62	0.00206721	0.0025413	0.419355	0.466667	267	0	267	267	0	2	0	1	NA	0.156474	0.125	267	0	0.00145651	0	0	0
Sobic.001G445700	Chr01	72232392	72236621	similar to Glucan endo-1,3-beta-glucosidase 7, putative, expressed	Sb01g041880	Sobic.001G445700	1.88112	2.95206	0.000242497	0.00753668	0.54033	1.10783	NA	NA	NA	NA	NA	NA	NA	NA	NA	NA	NA	NA	NA	NA	NA	NA	NA	NA	NA	NA	NA	NA	NA	NA	NA	NA	NA	NA	NA	NA	NA
Sobic.001G099800	Chr01	7634252	7637528	similar to Putative macronuclear development protein	Sb01g008920	Sobic.001G099800	-0.784452	5.54312	0.000243079	0.00754525	0.154414	0.379384	NA	NA	NA	NA	NA	NA	NA	2	16	101	0	0.0144231	0.466667	0.517241	NA	NA	NA	NA	NA	NA	NA	NA	NA	NA	NA	NA	NA	NA	NA	NA	NA
Sobic.009G026900	Chr09	2419974	2423331	similar to Putative uncharacterized protein	Sb09g002250	Sobic.009G026900	-1.48974	2.71034	0.00024353	0.00754974	0.472974	0.609632	0	12	1	NA	NA	NA	NA	NA	NA	NA	NA	NA	NA	NA	NA	NA	NA	NA	NA	NA	NA	NA	NA	NA	NA	NA	NA	NA	NA	NA	NA
Sobic.001G124800	Chr01	9822727	9824880	NA	Sb01g010980	Sobic.001G124800	1.49571	3.33013	0.000244086	0.00755748	0.450375	0.788719	0	12	59	0	0	NA	NA	3	14	51	0.00219519	0.00434783	-0.123746	-0.0416667	213	0	213	212	1	4	1	0	-0.777155	NA	0	213	0.00134138	0	0	0	Inf
Sobic.005G161100	Chr05	63498442	63503406	Predicted protein	Sb05g022280	Sobic.005G161100	2.99631	1.13296	0.000246096	0.00759946	1.09937	0.667356	NA	NA	NA	NA	NA	NA	NA	NA	NA	NA	NA	NA	NA	NA	NA	NA	NA	NA	NA	NA	NA	NA	NA	NA	NA	NA	NA	NA	NA	NA	NA
Sobic.008G171900	Chr08	60552674	60558330	similar to Kinesin motor protein, putative, expressed	Sb08g021670	Sobic.008G171900	-2.17867	2.96031	0.00024626	0.00759946	0.636005	0.694984	0	12	23	0	0	NA	NA	NA	NA	NA	NA	NA	NA	NA	NA	NA	NA	NA	NA	NA	NA	NA	NA	NA	NA	NA	NA	NA	NA	NA	NA
Sobic.002G126800	NA	NA	NA	NA	NA	NA	-0.742055	4.34085	0.000246367	0.00759946	0.157145	0.272121	NA	NA	NA	NA	NA	NA	NA	NA	NA	NA	NA	NA	NA	NA	NA	NA	NA	NA	NA	NA	NA	NA	NA	NA	NA	NA	NA	NA	NA	NA	NA
Sobic.002G145600	NA	NA	NA	NA	NA	NA	1.84623	1.99495	0.000246893	0.00760203	0.402939	0.985573	NA	NA	NA	NA	NA	NA	NA	NA	NA	NA	NA	NA	NA	NA	NA	NA	NA	NA	NA	NA	NA	NA	NA	NA	NA	NA	NA	NA	NA	NA	NA
Sobic.010G181300	Chr10	52054003	52058049	similar to SOUL heme-binding protein-like	Sb10g023280	Sobic.010G181300	1.79232	6.50426	0.000247068	0.00760203	0.405262	1.11174	1	22	274	0	0.00260671	1	1	6	18	159	0.00141398	0.000993542	0.0803969	0.127698	945	0	945	945	0	1.5	1	2	1.1856	-1.57832	0.186207	945	0.000538721	0.000470312	2.62365	0	1.14545
Sobic.003G230400	Chr03	56994989	56996614	similar to 50S ribosomal protein L31	Sb03g028840	Sobic.003G230400	1.54179	6.14095	0.000247784	0.00761412	0.647437	0.847351	3	22	103	0.000705729	0.00653061	1	1	3	18	117	0	0.00816292	0.142219	0.20777	402	0	402	401	1	0.333333	2	2	0.144741	-0.583254	0.124667	402	0.00177898	0.00152018	0.800034	Inf	1.17025
ARCAD_BFF.38908	NA	NA	NA	NA	NA	NA	5.64976	1.78338	0.000248364	0.00761412	1.42397	1.46407	NA	NA	NA	NA	NA	NA	NA	NA	NA	NA	NA	NA	NA	NA	NA	NA	NA	NA	NA	NA	NA	NA	NA	NA	NA	NA	NA	NA	NA	NA	NA
Sobic.009G256100	NA	NA	NA	NA	NA	NA	2.42873	4.26232	0.000248387	0.00761412	0.743569	1.46753	NA	NA	NA	NA	NA	NA	NA	NA	NA	NA	NA	NA	NA	NA	NA	NA	NA	NA	NA	NA	NA	NA	NA	NA	NA	NA	NA	NA	NA	NA	NA
Sobic.007G004100	NA	NA	NA	NA	NA	NA	1.12619	3.51495	0.000248763	0.00761615	0.343928	0.46559	NA	NA	NA	NA	NA	NA	NA	NA	NA	NA	NA	NA	NA	NA	NA	NA	NA	NA	NA	NA	NA	NA	NA	NA	NA	NA	NA	NA	NA	NA	NA
Sobic.004G315700	Chr04	65175753	65186781	similar to Chromosome chr8 scaffold_34, whole genome shotgun sequence	Sb04g034730	Sobic.004G315700	-0.955469	6.01489	0.000249405	0.00761908	0.250015	0.426371	6	22	518	0.000571643	0	0.925977	0.928145	5	10	470	0.000994116	0.00127119	0.253731	0.354839	1503	0	1503	1503	0	1.375	2	4	0.199028	-0.676127	0.114014	1503	0.000483881	0.00102018	0	0.575026	0.474308
Sobic.001G045400	Chr01	3361277	3363103	similar to Putative uncharacterized protein	Sb01g004190	Sobic.001G045400	-3.55419	3.16718	0.000249476	0.00761908	0.979372	1.13841	0	14	65	0	0	NA	NA	NA	NA	NA	NA	NA	NA	NA	NA	NA	NA	NA	NA	NA	NA	NA	NA	NA	NA	NA	NA	NA	NA	NA	NA
Sobic.004G069700	Chr04	5655329	5657079	NA	Sb04g005850	Sobic.004G069700	1.32536	1.48655	0.000250092	0.00762843	0.240675	0.63072	NA	NA	NA	NA	NA	NA	NA	NA	NA	NA	NA	NA	NA	NA	NA	NA	NA	NA	NA	NA	NA	NA	NA	NA	NA	NA	NA	NA	NA	NA	NA
Sobic.009G226400	Chr09	56796639	56803516	similar to Os05g0556100 protein	Sb09g027960	Sobic.009G226400	-0.664315	7.25088	0.000250729	0.00763842	0.229168	0.163844	11	22	607	0	0.00456479	1	1	15	18	318	0.000150086	0.0122041	0.480657	0.539742	1827	0	1827	1827	0	2.09524	11	13	-2.01146	0.945362	0.329908	1827	0.00109469	0.00313681	0.374037	0	0.348982
Sobic.001G540600	Chr01	80341584	80344900	NA	Sb01g050290	Sobic.001G540600	1.06832	4.86812	0.000252546	0.00767615	0.282453	0.57625	1	20	164	0	0.00171211	1	1	2	16	125	0.000429523	0	-0.0717703	-2.41782e-16	705	0	705	704	1	1.23684	0	1	NA	-1.05482	0	705	0	0.00035461	Inf	0	0
ARCAD_BFF.22140	NA	NA	NA	NA	NA	NA	4.37555	2.49235	0.000252591	0.00767615	2.22028	1.04085	NA	NA	NA	NA	NA	NA	NA	NA	NA	NA	NA	NA	NA	NA	NA	NA	NA	NA	NA	NA	NA	NA	NA	NA	NA	NA	NA	NA	NA	NA	NA
Sobic.007G151900	Chr07	58427906	58436332	NA	Sb07g022580	Sobic.007G151900	1.75101	4.12142	0.000253311	0.00768702	0.570303	0.841811	0	14	66	0	0	NA	NA	2	16	52	0	0	-0.0769231	-4.53341e-16	270	0	270	268	2	6	0	1	NA	-0.777155	0	270	0	0.0010582	NA	NA	0
Sobic.010G274000	Chr10	60702993	60706899	similar to Cyclin IIIZm	Sb10g030790	Sobic.010G274000	-1.94569	2.89378	0.000253919	0.00768702	0.729976	0.687787	0	12	7	NA	NA	NA	NA	NA	NA	NA	NA	NA	NA	NA	NA	NA	NA	NA	NA	NA	NA	NA	NA	NA	NA	NA	NA	NA	NA	NA	NA
Sobic.003G182600	NA	NA	NA	NA	NA	NA	0.777811	4.3781	0.000253966	0.00768702	0.155215	0.364981	NA	NA	NA	NA	NA	NA	NA	NA	NA	NA	NA	NA	NA	NA	NA	NA	NA	NA	NA	NA	NA	NA	NA	NA	NA	NA	NA	NA	NA	NA	NA
Sobic.002G033800	Chr02	3103061	3104361	similar to Os05g0292800 protein	Sb02g002950	Sobic.002G033800	1.77644	6.64079	0.000254893	0.00768702	0.41438	1.18104	1	22	108	0.000718688	0	1	1	4	18	103	0.00139278	0.00281096	-0.0843373	-0.025641	336	0	336	333	3	3.5	1	2	-1.1285	-1.3624	0	336	0.000541126	0.00132275	0	0.51601	0.409091
Sobic.001G258200	Chr01	30649723	30655105	similar to Chromosome chr6 scaffold_3, whole genome shotgun sequence	Sb01g023200	Sobic.001G258200	1.30764	5.07784	0.000254917	0.00768702	0.265636	0.846621	5	20	117	0	0.00716497	1	1	5	12	197	0	0.0057822	-0.157025	-0.0571429	888	0	888	888	0	1.85	5	3	-1.35217	0.657825	0.0382562	888	0.00131918	0.00157926	1.23914	NA	0.835314
Sobic.001G102800	Chr01	7885404	7887224	similar to Expressed protein	Sb01g009180	Sobic.001G102800	1.37929	3.55062	0.000255135	0.00768702	0.326704	0.808387	0	20	43	0	0	NA	NA	2	16	28	0	0.027907	0.234043	0.278351	366	0	366	366	0	3.11111	0	1	NA	1.04816	0.285714	366	0	0.0014637	0	NA	0
Sobic.004G112100	Chr04	11072572	11080989	NA	Sb04g009170	Sobic.004G112100	2.44893	8.05926	0.000255477	0.00768702	0.545341	1.52825	1	22	226	0	0.00330579	1	1	4	16	290	0.00112463	0.00531091	-0.0566038	0.010101	939	0	939	939	0	2.11111	1	3	1.1856	1.21973	0.460976	939	0.000542163	0.00159744	0.622453	0	0.339394
Sobic.009G241100	Chr09	57815066	57818280	similar to Os05g0574700 protein	Sb09g029270	Sobic.009G241100	1.05703	3.81009	0.000255536	0.00768702	0.163917	0.595762	0	22	102	0	0	NA	NA	2	16	72	0.000723676	0.00288878	-0.0666667	0	423	0	423	422	1	3.75	0	1	NA	-1.05482	0	423	0	0.000591017	0	0	0
Sobic.002G005600	Chr02	574407	577863	similar to Probable pyridoxal biosynthesis protein PDX1.1	Sb02g000720	Sobic.002G005600	1.19302	7.98388	0.000255953	0.00768702	0.269942	0.720233	1	22	269	0	0.000873077	1	1	6	18	210	0	0.00710707	0.447368	0.475655	864	0	864	863	1	0.74359	0	4	NA	-1.03984	0.0612245	864	0	0.00126764	0.122846	NA	0
Sobic.002G401100	Chr02	75164722	75168129	similar to Chromosome chr13 scaffold_45, whole genome shotgun sequence	Sb02g041600	Sobic.002G401100	1.58919	4.86842	0.000256068	0.00768702	0.707786	0.953756	0	22	79	0	0	NA	NA	0	18	91	0	0	NA	NA	492	0	492	492	0	1.63636	0	0	NA	NA	NA	492	0	0	NA	NA	NA
Sobic.001G371100	Chr01	65947713	65950984	similar to Nucleolar protein Nop56, putative, expressed	Sb01g035290	Sobic.001G371100	-0.90724	6.56776	0.000257118	0.00770915	0.201793	0.369616	2	22	519	0.000284257	0	1	1	11	14	331	0.000338847	0.00501672	0.215564	0.323427	1638	0	1638	1638	0	2.13636	2	11	-1.42961	-1.4635	-2.22045e-16	1638	0.000222	0.00183102	0	0.838895	0.121244
Sobic.007G108100	Chr07	39049600	39054879	similar to Putative p23 co-chaperone	Sb07g015140	Sobic.007G108100	-0.903862	7.68888	0.000258931	0.00775408	0.233069	0.326994	5	22	208	0.000183886	0.00611171	0.568627	0.6	2	18	197	0	0.00262669	-0.102041	-0.0434783	624	0	624	624	0	1.14286	2	1	0.199028	0.156474	0.0942623	624	0.0011655	0.000623219	2.32677	Inf	1.87013
Sobic.007G153900	Chr07	58690766	58695615	similar to Nitrate reductase [NADH] 1	Sb07g022750	Sobic.007G153900	3.0228	7.71979	0.000259884	0.00777318	0.853068	1.62066	11	18	367	0.000242863	0.0113377	1	1	10	10	541	0.000442286	0.0106599	0.651741	0.71134	1506	0	1506	1506	0	0.875	7	9	1.22448	0.221356	-0.119176	1506	0.00217964	0.00271454	1.06358	0.549108	0.802951
Sobic.003G050100	Chr03	4572286	4575894	similar to Putative polygalacturonase	Sb03g004360	Sobic.003G050100	1.77176	1.70686	0.000260932	0.00779506	0.564757	0.803692	NA	NA	NA	NA	NA	NA	NA	NA	NA	NA	NA	NA	NA	NA	NA	NA	NA	NA	NA	NA	NA	NA	NA	NA	NA	NA	NA	NA	NA	NA	NA
Sobic.001G454600	Chr01	73088927	73094130	NA	Sb01g042720	Sobic.001G454600	1.48912	2.96697	0.000262152	0.00782203	0.328259	0.773953	NA	NA	NA	NA	NA	NA	NA	1	10	6	NA	NA	-0.111111	-3.46945e-16	NA	NA	NA	NA	NA	NA	NA	NA	NA	NA	NA	NA	NA	NA	NA	NA	NA
Sobic.003G139300	Chr03	13495227	13502017	similar to MDR-like ABC transporter	Sb03g011860	Sobic.003G139300	-0.839509	6.85543	0.000262995	0.0078377	0.260336	0.313483	18	22	1009	0.000749169	0.00648471	0.986278	0.97866	15	14	574	0.000410309	0.00657195	0.584488	0.621158	2898	0	2898	2898	0	2.47826	12	15	1.59306	0.981489	-0.0468407	2898	0.00193237	0.00248776	0.986725	1.82587	0.77675
Sobic.006G210400	Chr06	56000156	56004309	similar to Methionine aminopeptidase	Sb06g028100	Sobic.006G210400	1.33104	4.60681	0.000264346	0.00786246	0.376546	0.717195	6	18	119	0.00189448	0.012265	1	1	9	14	177	0.000632967	0.0133598	0.0675732	0.16129	1014	0	1014	1013	1	1.875	6	8	2.12161	-0.227143	0.111464	1014	0.00323587	0.00289988	0.918053	2.99302	1.11586
Sobic.004G124400	Chr04	14171629	14175299	similar to Os05g0401200 protein	Sb04g010390	Sobic.004G124400	1.61771	6.45431	0.000264597	0.00786246	0.284217	1.01558	6	22	212	0.000721774	0.006874	1	1	8	18	165	0.00224671	0.0128688	0.329787	0.391946	636	0	636	633	3	4.53846	5	6	-0.893284	0.499392	0.110286	636	0.00205832	0.00386842	0.53416	0.321258	0.532082
Sobic.001G048400	Chr01	3544021	3546412	similar to Putative iron-sulfur cluster-binding protein	Sb01g004440	Sobic.001G048400	1.67224	5.23966	0.000264783	0.00786246	0.383498	1.17556	8	22	133	0.00132697	0.00968523	1	1	6	16	220	0.00226311	0.000843645	0.468635	0.546763	792	0	792	791	1	2.5	5	4	-0.599851	0.42912	0.14757	792	0.00189777	0.00213945	11.4802	0.586348	0.887034
Sobic.004G359600	Chr04	68627770	68632606	similar to Cell division inhibitor-like	Sb04g038640	Sobic.004G359600	1.50271	6.21748	0.000266073	0.00789126	0.36005	0.925737	NA	NA	NA	NA	NA	NA	NA	NA	NA	NA	NA	NA	NA	NA	NA	NA	NA	NA	NA	NA	NA	NA	NA	NA	NA	NA	NA	NA	NA	NA	NA
Sobic.010G272800	Chr10	60614796	60619286	similar to Cell division protease ftsH homolog, chloroplast precursor	Sb10g030720	Sobic.010G272800	1.45643	8.69732	0.000268958	0.00796724	0.395272	0.794967	NA	NA	NA	NA	NA	NA	NA	NA	NA	NA	NA	NA	NA	NA	NA	NA	NA	NA	NA	NA	NA	NA	NA	NA	NA	NA	NA	NA	NA	NA	NA
Sobic.001G384100	Chr01	67144358	67148346	similar to 2,3-bisphosphoglycerate-independent phosphoglycerate mutase, putative	Sb01g036420	Sobic.001G384100	-1.71593	3.64031	0.000269425	0.00797147	0.908137	0.428684	3	10	280	0	0.00280702	1	1	NA	NA	NA	NA	NA	NA	NA	NA	NA	NA	NA	NA	NA	NA	NA	NA	NA	NA	NA	NA	NA	NA	NA	NA
Sobic.006G204000	Chr06	55448161	55451897	NA	Sb06g027520	Sobic.006G204000	2.38205	7.32682	0.000270339	0.00798894	1.02899	1.38979	NA	NA	NA	NA	NA	NA	NA	NA	NA	NA	NA	NA	NA	NA	NA	NA	NA	NA	NA	NA	NA	NA	NA	NA	NA	NA	NA	NA	NA	NA	NA
Sobic.001G450500	Chr01	72734356	72737471	similar to Putative uncharacterized protein	Sb01g042350	Sobic.001G450500	1.50223	1.27115	0.00027212	0.00803193	0.41003	0.611998	NA	NA	NA	NA	NA	NA	NA	NA	NA	NA	NA	NA	NA	NA	NA	NA	NA	NA	NA	NA	NA	NA	NA	NA	NA	NA	NA	NA	NA	NA	NA
Sobic.002G343700	Chr02	70995642	70997806	similar to Putative uncharacterized protein	Sb02g036760	Sobic.002G343700	1.60906	2.76903	0.000272578	0.00803348	0.565299	0.839082	NA	NA	NA	NA	NA	NA	NA	0	14	24	0	0	NA	NA	6	0	0	0	0	NA	NA	NA	NA	NA	0	6	0	0	NA	NA	NA
Sobic.003G408400	Chr03	71606005	71607642	similar to Putative transcription factor PCF3	Sb03g044320	Sobic.003G408400	0.947296	4.13406	0.000272824	0.00803348	0.270112	0.423254	0	16	12	0	0	NA	NA	0	14	30	0	0	NA	NA	84	0	0	0	0	NA	NA	NA	NA	NA	0	84	0	0	NA	NA	NA
Sobic.004G129600	Chr04	16511257	16514982	Predicted protein	Sb04g011230	Sobic.004G129600	-0.556785	5.24771	0.000274685	0.00807862	0.141262	0.141522	2	22	344	0.000731195	0	1	1	8	14	174	0.00168036	0.0038961	0.0561798	0.156442	1032	0	1032	1030	2	1.73684	2	7	-0.289562	-1.11447	0.00831224	1032	0.000599013	0.00200335	0	0.435142	0.299005
Sobic.004G284400	Chr04	62665490	62669337	similar to Dof zinc finger protein	Sb04g032040	Sobic.004G284400	1.02995	2.94863	0.000275722	0.00809033	0.4195	0.286466	0	10	10	0	0	NA	NA	2	10	70	0.00123254	0.00418994	-0.111111	-3.46945e-16	33	0	33	32	1	Inf	0	0	NA	NA	NA	33	0	0	0	0	NA
Sobic.006G233800	Chr06	57561938	57564813	similar to OSJNBb0034I13.21 protein	Sb06g030140	Sobic.006G233800	1.94904	0.524031	0.00027574	0.00809033	0.457789	0.844377	NA	NA	NA	NA	NA	NA	NA	NA	NA	NA	NA	NA	NA	NA	NA	NA	NA	NA	NA	NA	NA	NA	NA	NA	NA	NA	NA	NA	NA	NA	NA
Sobic.002G210300	Chr02	60324272	60325273	similar to Putative uncharacterized protein OSJNBa0039E17.34	Sb02g025420	Sobic.002G210300	1.80325	1.28381	0.000276482	0.00810246	0.783746	0.993366	NA	NA	NA	NA	NA	NA	NA	NA	NA	NA	NA	NA	NA	NA	NA	NA	NA	NA	NA	NA	NA	NA	NA	NA	NA	NA	NA	NA	NA	NA	NA
Sobic.001G536700	Chr01	79987616	79991258	similar to Expressed protein	Sb01g049950	Sobic.001G536700	1.3375	5.09635	0.000278248	0.00814453	0.230632	0.844317	12	22	249	0.00162304	0.0145923	1	1	13	14	198	0.00274951	0.0237681	0.361322	0.428457	882	0	882	880	2	1.53571	10	10	0.105394	0.382519	-0.000584823	882	0.00396678	0.00471061	0.613945	0.590302	0.842094
Sobic.007G116950	Chr07	50838493	50843096	similar to Chromosome chr14 scaffold_21, whole genome shotgun sequence	Sb07g019320	v2.1_None	2.09555	6.94916	0.000279302	0.0081657	0.847656	1.22543	1	22	297	0	0	1	1	1	18	227	0.000210837	0	-0.0588235	5.6205e-16	1110	0	1110	1108	2	3.17647	0	0	NA	NA	NA	1110	0	0	NA	0	NA
Sobic.001G457700	Chr01	73389229	73391698	Predicted protein	Sb01g042970	Sobic.001G457700	-0.870539	3.78495	0.000280457	0.00818426	0.251536	0.313102	1	20	156	0	0	1	1	0	10	53	0	0	NA	NA	159	0	0	0	0	NA	NA	NA	NA	NA	0	159	0	0	NA	NA	NA
Sobic.003G352000	Chr03	67098002	67106096	NA	Sb03g039450	Sobic.003G352000	2.16275	6.13389	0.000280668	0.00818426	0.249848	2.06955	1	22	148	0	0	1	1	0	12	75	0	0	NA	NA	498	0	498	498	0	6	0	0	NA	NA	NA	498	0	0	NA	NA	NA
Sobic.004G343000	Chr04	67356688	67358916	similar to Putative uncharacterized protein	Sb04g037020	Sobic.004G343000	1.48627	4.35859	0.000280934	0.00818426	0.342436	1.07438	0	18	71	0	0	NA	NA	6	14	125	0.00141529	0.0132799	0.706294	0.742857	519	0	519	518	1	0.714286	0	5	NA	-1.05268	0.117647	519	0	0.00309661	0	0	0
Sobic.001G251750	NA	NA	NA	NA	NA	NA	4.74087	1.63871	0.00028453	0.00827925	1.51792	1.5854	NA	NA	NA	NA	NA	NA	NA	NA	NA	NA	NA	NA	NA	NA	NA	NA	NA	NA	NA	NA	NA	NA	NA	NA	NA	NA	NA	NA	NA	NA	NA
Sobic.006G202200	Chr06	55340373	55346445	similar to B0403H10-OSIGBa0105A11.1 protein	Sb06g027400	Sobic.006G202200	-0.555535	7.03468	0.000285197	0.00828202	0.109865	0.14639	7	22	590	0.00128994	0.0015555	1	1	4	18	341	0.000141603	0.00285205	0.437134	0.455213	1770	0	1770	1767	3	2.38298	7	4	0.202345	-0.272677	0.0522107	1770	0.00141757	0.000775715	0.545397	9.10955	1.82743
Sobic.010G265500	Chr10	60117489	60118269	weakly similar to Putative uncharacterized protein	Sb10g030080	Sobic.010G265500	2.45762	3.21371	0.000285419	0.00828202	1.07095	1.28931	NA	NA	NA	NA	NA	NA	NA	NA	NA	NA	NA	NA	NA	NA	NA	NA	NA	NA	NA	NA	NA	NA	NA	NA	NA	NA	NA	NA	NA	NA	NA
Sobic.009G125400	Chr09	47848523	47861791	similar to Putative uncharacterized protein	Sb09g019290	Sobic.009G125400	1.56707	5.88236	0.000285743	0.00828202	0.369648	1.05842	17	20	336	0.0016079	0.0156442	0.985615	0.985375	14	12	335	0.00256376	0.00807449	-0.300108	-0.189802	1809	0	1809	1809	0	1.3	13	10	1.73905	1.42432	0.0212198	1809	0.00351106	0.00285521	1.93748	0.627165	1.2297
Sobic.004G271500	Chr04	61536382	61539759	Predicted protein	Sb04g030895	Sobic.004G271500	-1.81673	3.18369	0.000286239	0.00828202	0.794707	0.674675	NA	NA	NA	NA	NA	NA	NA	NA	NA	NA	NA	NA	NA	NA	NA	NA	NA	NA	NA	NA	NA	NA	NA	NA	NA	NA	NA	NA	NA	NA	NA
Sobic.009G061400	Chr09	6406992	6410841	similar to Os05g0170300 protein	Sb09g005150	Sobic.009G061400	-2.34746	1.64998	0.000286305	0.00828202	1.43975	0.767964	NA	NA	NA	NA	NA	NA	NA	NA	NA	NA	NA	NA	NA	NA	NA	NA	NA	NA	NA	NA	NA	NA	NA	NA	NA	NA	NA	NA	NA	NA	NA
Sobic.003G169200	Chr03	28854939	28855829	similar to ATP synthase A chain	Sb03g017610	Sobic.003G169200	3.69488	5.30755	0.00028829	0.00832172	1.55971	2.02788	NA	NA	NA	NA	NA	NA	NA	1	14	149	0	0.00136054	-0.0769231	-4.53341e-16	NA	NA	NA	NA	NA	NA	NA	NA	NA	NA	NA	NA	NA	NA	NA	NA	NA
Sobic.009G010400	Chr09	976274	981130	similar to Os05g0110000 protein	Sb09g001100	Sobic.009G010400	0.996931	3.17792	0.000288353	0.00832172	0.295094	0.411262	0	10	19	0	0	NA	NA	1	12	8	NA	NA	-0.111111	0	27	0	27	27	0	0.25	0	0	NA	NA	NA	27	0	0	NA	NA	NA
Sobic.004G058700	Chr04	4701768	4704793	similar to Os02g0174000 protein	Sb04g004930	Sobic.004G058700	1.6549	2.8347	0.000288706	0.00832217	0.634443	0.856359	NA	NA	NA	NA	NA	NA	NA	NA	NA	NA	NA	NA	NA	NA	NA	NA	NA	NA	NA	NA	NA	NA	NA	NA	NA	NA	NA	NA	NA	NA	NA
Sobic.010G250600	Chr10	58967131	58968275	similar to Putative uncharacterized protein	Sb10g028890	Sobic.010G250600	1.3336	1.55936	0.000289459	0.0083247	0.405125	0.462333	NA	NA	NA	NA	NA	NA	NA	NA	NA	NA	NA	NA	NA	NA	NA	NA	NA	NA	NA	NA	NA	NA	NA	NA	NA	NA	NA	NA	NA	NA	NA
Sobic.003G423600	Chr03	72791103	72800423	similar to Protein kinase domain containing protein, expressed	Sb03g045640	Sobic.003G423600	-1.81839	3.30889	0.000289616	0.0083247	0.427669	0.685574	NA	NA	NA	NA	NA	NA	NA	NA	NA	NA	NA	NA	NA	NA	NA	NA	NA	NA	NA	NA	NA	NA	NA	NA	NA	NA	NA	NA	NA	NA	NA
Sobic.004G017800	Chr04	1405965	1407487	similar to Ubiquitin carrier protein	Sb04g001680	Sobic.004G017800	1.44231	5.25601	0.000289808	0.0083247	0.471727	0.906994	NA	NA	NA	NA	NA	NA	NA	NA	NA	NA	NA	NA	NA	NA	NA	NA	NA	NA	NA	NA	NA	NA	NA	NA	NA	NA	NA	NA	NA	NA	NA
ARCAD_BFF.38769	NA	NA	NA	NA	NA	NA	6.48196	2.38673	0.00029155	0.00836501	1.59874	1.43105	NA	NA	NA	NA	NA	NA	NA	NA	NA	NA	NA	NA	NA	NA	NA	NA	NA	NA	NA	NA	NA	NA	NA	NA	NA	NA	NA	NA	NA	NA	NA
Sobic.003G095700	Chr03	8404873	8408492	similar to HGA6	Sb03g008020	Sobic.003G095700	1.41622	2.64443	0.000293339	0.00840032	0.473255	0.578227	0	10	27	0	0	NA	NA	0	12	54	0	0	NA	NA	81	0	81	81	0	1	0	0	NA	NA	NA	81	0	0	NA	NA	NA
Sobic.006G130300	Chr06	49461880	49464336	similar to OSIGBa0130B08.3 protein	Sb06g021010	Sobic.006G130300	1.78698	6.06996	0.000293463	0.00840032	0.562581	1.17856	1	22	252	0.000712024	0	1	1	1	16	247	0	0.00137255	1	1	855	0	855	855	0	1.11111	1	2	0.671353	-1.23255	0.107196	855	0.000510367	0.000552307	0	Inf	0.924064
Sobic.001G299400	Chr01	58039719	58040834	similar to Os10g0557900 protein	Sb01g029150	Sobic.001G299400	2.09875	2.05545	0.000294922	0.0084323	0.824069	0.947378	NA	NA	NA	NA	NA	NA	NA	2	12	33	0	0.00735294	-0.100917	8.32667e-17	NA	NA	NA	NA	NA	NA	NA	NA	NA	NA	NA	NA	NA	NA	NA	NA	NA
Sobic.005G089900	Chr05	12971151	12971751	NA	Sb05g007370	Sobic.005G089900	-9.52427	1.38251	0.000295421	0.00843679	1.16219	NA	NA	NA	NA	NA	NA	NA	NA	NA	NA	NA	NA	NA	NA	NA	NA	NA	NA	NA	NA	NA	NA	NA	NA	NA	NA	NA	NA	NA	NA	NA	NA
Sobic.003G271800	Chr03	60817047	60818377	similar to WSI18 protein induced by water stress	Sb03g032380	Sobic.003G271800	-3.8033	4.47119	0.000297489	0.008486	1.19869	1.14266	NA	NA	NA	NA	NA	NA	NA	NA	NA	NA	NA	NA	NA	NA	NA	NA	NA	NA	NA	NA	NA	NA	NA	NA	NA	NA	NA	NA	NA	NA	NA
Sobic.002G305700	Chr02	68071432	68073276	similar to 2Fe-2S iron-sulfur cluster protein-like	Sb02g033590	Sobic.002G305700	1.4515	5.42447	0.000298192	0.00849622	0.40304	0.799593	0	22	66	0	0	NA	NA	0	18	55	0	0	NA	NA	294	0	294	294	0	1.1	0	0	NA	NA	NA	294	0	0	NA	NA	NA
Sobic.004G312800	Chr04	64961831	64964758	similar to Dual-specificity phosphatase protein	Sb04g034500	Sobic.004G312800	1.7867	3.42224	0.00029912	0.00851266	0.397189	1.06608	0	18	13	0	0	NA	NA	4	16	86	0	0.0087241	-0.0666667	0	390	0	390	389	1	1.55556	0	3	NA	-1.44751	0	390	0	0.00192308	0	NA	0
Sobic.006G105900	Chr06	47596197	47598743	similar to Glyceraldehyde-3-phosphate dehydrogenase A, chloroplast precursor	Sb06g018880	Sobic.006G105900	2.80204	9.29899	0.000299459	0.00851266	1.1665	1.66748	NA	NA	NA	NA	NA	NA	NA	NA	NA	NA	NA	NA	NA	NA	NA	NA	NA	NA	NA	NA	NA	NA	NA	NA	NA	NA	NA	NA	NA	NA	NA
Sobic.004G196900	Chr04	54800605	54801617	weakly similar to Putative uncharacterized protein OSJNBb0056I22.41-1	Sb04g024380	Sobic.004G196900	-5.97604	6.02097	0.000301522	0.00856142	1.4269	2.17182	1	10	53	0	0.00978593	1	1	NA	NA	NA	NA	NA	NA	NA	NA	NA	NA	NA	NA	NA	NA	NA	NA	NA	NA	NA	NA	NA	NA	NA	NA
Sobic.006G277200	Chr06	60822255	60826353	NA	Sb06g033820	Sobic.006G277200	0.72268	6.88963	0.00030345	0.00859452	0.305929	0.182352	2	22	288	0.000259705	0.000877905	1	1	6	18	195	0.000467298	0.00466086	0.77709	0.804878	906	0	906	903	3	2.625	2	5	-1.42961	-1.61359	-0.0276339	906	0.000401365	0.00125705	0.188357	0.555759	0.31929
Sobic.009G119300	Chr09	46851891	46854701	similar to Os05g0375600 protein	Sb09g018740	Sobic.009G119300	1.33332	4.48496	0.0003036	0.00859452	0.277652	0.779049	1	16	145	0	0	1	1	0	14	136	0	0	NA	NA	759	0	759	759	0	1.76923	0	0	NA	NA	NA	759	0	0	NA	NA	NA
Sobic.002G040300	Chr02	3898187	3899933	similar to B0616E02-H0507E05.5 protein	Sb02g003450	Sobic.002G040300	1.23616	3.54649	0.000303734	0.00859452	0.369529	0.648177	4	18	48	0	0.0233074	1	1	6	14	34	0.00442241	0	0.450741	0.506977	285	0	285	285	0	5.75	4	4	1.34273	0.517883	-0.087496	285	0.00669629	0.00634921	Inf	0	1.05467
Sobic.010G067100	Chr10	5381291	5386950	similar to Glutathione peroxidase	Sb10g005820	Sobic.010G067100	1.80164	7.01268	0.000304931	0.00861845	0.43943	1.29127	4	22	155	0	0.016679	1	1	3	18	132	0	0.00744794	0.215442	0.261845	486	0	486	486	0	1.3	3	2	0.951827	0.232999	0.116971	486	0.0026936	0.0016167	2.23941	NA	1.66612
Sobic.006G135100	Chr06	49816947	49818383	similar to OSIGBa0092E01.11 protein	Sb06g021480	Sobic.006G135100	1.81539	4.69582	0.000305376	0.00861845	0.490841	1.17383	0	20	48	0	0	NA	NA	0	16	72	0	0	NA	NA	306	0	306	306	0	Inf	0	0	NA	NA	NA	306	0	0	NA	NA	NA
Sobic.004G176200	Chr04	52851000	52859491	similar to Inositol 5-phosphatase 3-like protein	Sb04g022640	Sobic.004G176200	-1.15809	6.31671	0.000305761	0.00861845	0.588375	0.369276	6	22	497	0.000509749	0.00103062	1	1	7	14	313	0.00128071	0.00482189	0.446328	0.505882	1671	0	1671	1671	0	1.04545	5	9	-1.17894	-1.23041	0.0745581	1671	0.000707252	0.00155548	0.213738	0.398021	0.454684
Sobic.001G259850	NA	NA	NA	NA	NA	NA	3.47483	1.47776	0.000305978	0.00861845	1.75623	1.03557	NA	NA	NA	NA	NA	NA	NA	NA	NA	NA	NA	NA	NA	NA	NA	NA	NA	NA	NA	NA	NA	NA	NA	NA	NA	NA	NA	NA	NA	NA	NA
Sobic.002G046900	Chr02	4376707	4379096	similar to Putative uncharacterized protein	Sb02g003980	Sobic.002G046900	1.61099	4.84802	0.000307161	0.00864189	0.63308	0.710811	1	18	109	0	0	1	1	2	16	179	0	0	-0.147541	-0.0515464	621	0	621	621	0	1.5	1	1	1.23521	0.239454	0.461538	621	0.00085883	0.000644122	NA	NA	1.33333
Sobic.006G147300	Chr06	50872688	50876412	similar to Putative uncharacterized protein	Sb06g022600	Sobic.006G147300	1.2805	7.21846	0.000308322	0.00866466	0.349891	0.738038	5	22	261	0.000581281	0.00277482	1	1	9	18	189	0.000483854	0.0101381	0.860397	0.868217	807	0	807	804	3	3.11765	4	6	-1.71166	-1.72782	-0.02	807	0.000901205	0.00165221	0.273702	1.20136	0.545455
Sobic.001G495300	Chr01	76469045	76485009	similar to Expressed protein	Sb01g046270	Sobic.001G495300	1.42979	6.17597	0.000310326	0.00871105	0.295318	0.995542	6	20	184	0.000232037	0.00834916	0.92278	0.943396	7	12	253	0	0.00921869	-0.0123735	0.0949721	1107	0	1107	1107	0	4.1875	4	3	-1.20244	-0.566006	0.283285	1107	0.000936191	0.000967867	0.905677	Inf	0.967273
Sobic.005G056400	Chr05	5708500	5713071	similar to Fructose-bisphosphate aldolase, chloroplast precursor	Sb05g004590	Sobic.005G056400	2.0675	8.65755	0.000310849	0.00871581	0.771812	1.14243	18	22	386	0.00117542	0.0167417	1	1	15	18	288	0.000784815	0.0110387	0.530225	0.570755	1146	0	1146	1140	6	2.96667	11	10	-0.5949	0.0441771	0.0637901	1146	0.00282405	0.00324109	1.51664	1.4977	0.871329
Sobic.003G305100	Chr03	63513124	63516529	similar to Os01g0763300 protein	Sb03g035360	Sobic.003G305100	0.685188	4.90606	0.000312938	0.00876439	0.198441	0.306173	0	22	44	0	0	NA	NA	1	16	46	0.00220039	0	1	1	174	0	174	174	0	1.75	0	1	NA	-1.08823	0	174	0	0.00127714	NA	0	0
Sobic.003G173266	NA	NA	NA	NA	NA	NA	2.9226	2.27375	0.000313856	0.00878013	1.07707	1.64935	NA	NA	NA	NA	NA	NA	NA	NA	NA	NA	NA	NA	NA	NA	NA	NA	NA	NA	NA	NA	NA	NA	NA	NA	NA	NA	NA	NA	NA	NA	NA
Sobic.004G059800	Chr04	4795018	4797561	similar to Probable cation transporter HKT6	Sb04g005010	Sobic.004G059800	1.55117	5.01347	0.000315056	0.0088037	0.468714	0.874428	2	14	151	0	0.0026286	1	1	4	12	302	0.000237089	0.00201495	-0.235294	-0.134328	1374	0	1374	1374	0	3	2	3	-0.628034	1.3886	0.00703235	1374	0.000466717	0.00116448	1.30455	0	0.400794
Sobic.002G243200	Chr02	63222508	63226117	similar to Heat shock protein 81-2	Sb02g028020	Sobic.002G243200	-0.95489	7.17499	0.000315622	0.00880953	0.338154	0.408652	0	22	698	0	0	NA	NA	2	16	375	0.000139506	0	-0.0717703	-2.41782e-16	2097	0	2097	2097	0	1	0	1	NA	-1.27078	0	2097	0	0.000105971	NA	0	0
Sobic.005G130400	Chr05	56746753	56756729	NA	Sb05g019210	Sobic.005G130400	-5.27809	3.75096	0.00031867	0.0088829	1.82984	1.6521	0	10	21	0	0	NA	NA	NA	NA	NA	NA	NA	NA	NA	NA	NA	NA	NA	NA	NA	NA	NA	NA	NA	NA	NA	NA	NA	NA	NA	NA
Sobic.003G234800	Chr03	57338756	57340628	weakly similar to Integral membrane protein-like	Sb03g029220	Sobic.003G234800	1.28837	1.95334	0.000318971	0.0088829	0.346794	0.464071	0	12	6	NA	NA	NA	NA	0	10	35	0	0	NA	NA	36	0	36	36	0	0	0	0	NA	NA	NA	36	0	0	NA	NA	NA
Sobic.002G041000	Chr02	3949514	3950683	similar to Steroid 5alpha-reductase-like protein	Sb02g003510	Sobic.002G041000	1.84632	3.81762	0.000319833	0.00889024	0.639098	1.08424	2	12	39	0	0	1	1	7	14	56	0.0010989	0.00954309	-0.124283	-0.032967	255	0	255	255	0	1	2	3	-1.13197	0.0503117	0	255	0.00261438	0.00485528	0	0	0.538462
Sobic.009G104100	Chr09	42013426	42017374	similar to DNA-binding protein GBP16	Sb09g016610	Sobic.009G104100	-0.59713	6.66209	0.000319956	0.00889024	0.133271	0.208983	9	22	392	0	0.00606326	1	1	8	18	293	0.000162048	0.00784314	0.398927	0.457447	1179	0	1179	1174	5	2.43478	7	5	-1.89693	0.0767454	-0.0134821	1179	0.0010795	0.00158865	0.773065	0	0.679507
Sobic.001G404500	Chr01	68918056	68921644	similar to Gamma interferon inducible lysosomal thiol reductase family protein, expressed	Sb01g038260	Sobic.001G404500	1.03436	5.81508	0.000324589	0.00900882	0.245077	0.588553	0	12	4	NA	NA	NA	NA	1	12	55	0.00134108	0	-0.0909091	5.9952e-16	81	0	81	79	2	0.909091	0	1	NA	-0.614919	0	81	0	0.00411523	NA	NA	0
Sobic.005G126300	Chr05	55036181	55040015	similar to Expressed protein	Sb05g018810	Sobic.005G126300	1.60309	4.85447	0.000325188	0.00901528	0.414125	0.852412	NA	NA	NA	NA	NA	NA	NA	NA	NA	NA	NA	NA	NA	NA	NA	NA	NA	NA	NA	NA	NA	NA	NA	NA	NA	NA	NA	NA	NA	NA	NA
Sobic.004G251500	Chr04	59791612	59793970	similar to Extracellular calcium sensing receptor	Sb04g029100	Sobic.004G251500	2.31194	6.05298	0.000326245	0.00903441	1.10227	1.3747	2	20	154	0	0	1	1	8	16	177	0.00081864	0.00957711	0.509073	0.603344	588	0	588	583	5	0.545455	1	4	-0.84281	0.373934	0.144712	588	0.000377929	0.00273324	0	0	0.138272
Sobic.005G216900	Chr05	70266948	70267454	similar to Os11g0683600 protein	Sb05g026800	Sobic.005G216900	-2.2216	3.51397	0.000327563	0.00906074	1.38814	0.564972	6	18	111	0.00180918	0.0243902	1	1	0	10	16	0	0	NA	NA	69	0	69	69	0	0	1	0	1.253	NA	0.285714	69	0.00776398	0	Inf	Inf	Inf
Sobic.006G116000	Chr06	48378645	48384916	similar to B0806H07.1 protein	Sb06g019730	Sobic.006G116000	-1.06141	5.5992	0.000329022	0.00909057	0.323942	0.577178	4	22	503	0.000591097	0.000513505	1	1	2	10	272	0.00114595	0	0.69697	0.75	1050	0	1050	1050	0	3.3	4	2	-0.27086	0.671286	-0.120104	1050	0.00120443	0.000952381	Inf	0.515814	1.26465
Sobic.001G017000	Chr01	1473135	1474616	similar to Putative plastid ribosomal protein S6	Sb01g001650	Sobic.001G017000	1.95339	4.28231	0.000329458	0.00909057	0.937369	1.2549	0	22	90	0	0	NA	NA	1	18	90	0.00102487	0	1	1	297	0	297	296	1	1.14286	0	1	NA	-1.08823	0	297	0	0.000748223	NA	0	0
Sobic.002G045900	NA	NA	NA	NA	NA	NA	-1.3586	-0.144284	0.000329748	0.00909057	0.359173	0.502784	NA	NA	NA	NA	NA	NA	NA	NA	NA	NA	NA	NA	NA	NA	NA	NA	NA	NA	NA	NA	NA	NA	NA	NA	NA	NA	NA	NA	NA	NA	NA
Sobic.003G211100	Chr03	54371099	54375774	similar to Putative uncharacterized protein	Sb03g027110	Sobic.003G211100	-0.824172	6.2181	0.000330731	0.0091032	0.224987	0.340631	8	22	324	0.00115791	0.00231629	1	1	13	18	225	0.00119972	0.00584795	0.0583501	0.114754	924	0	924	923	1	1.4	8	9	-1.93406	-1.66827	-0.0291545	924	0.00157418	0.00228475	0.396086	0.96515	0.688995
Sobic.002G014400	Chr02	1279483	1285077	similar to T-complex protein 1 subunit epsilon	Sb02g001450	Sobic.002G014400	-0.653819	7.08151	0.000330945	0.0091032	0.172948	0.216723	4	22	478	0.000589565	0.00305023	1	1	13	18	275	0.000324618	0.00549775	0.486399	0.583606	1431	0	1431	1431	0	1.62963	3	11	0.587286	-0.0447953	0.0999389	1431	0.000838574	0.00280135	0.554814	1.81618	0.299347
Sobic.001G284200	Chr01	55677399	55680315	similar to Expressed protein	Sb01g027930	Sobic.001G284200	0.831503	6.06323	0.000331483	0.00910702	0.29615	0.411485	2	22	240	0.000313129	0.00103689	1	1	6	18	245	0.00019772	0.00313507	-0.0843373	-0.0162866	888	0	888	888	0	2.71429	2	5	-1.42961	-0.884459	0.0296336	888	0.0004095	0.00163914	0.330739	1.5837	0.249827
Sobic.003G358800	Chr03	67635175	67638879	NA	Sb03g040070	Sobic.003G358800	1.4	0.614663	0.000331823	0.00910702	0.553881	0.410995	NA	NA	NA	NA	NA	NA	NA	NA	NA	NA	NA	NA	NA	NA	NA	NA	NA	NA	NA	NA	NA	NA	NA	NA	NA	NA	NA	NA	NA	NA	NA
Sobic.006G174600	Chr06	53021800	53023200	similar to Cis-zeatin O-glucosyltransferase 1	Sb06g024970	Sobic.006G174600	2.29376	1.47809	0.000333823	0.00915174	0.805686	1.04532	NA	NA	NA	NA	NA	NA	NA	NA	NA	NA	NA	NA	NA	NA	NA	NA	NA	NA	NA	NA	NA	NA	NA	NA	NA	NA	NA	NA	NA	NA	NA
Sobic.004G272700	Chr04	61636902	61641337	similar to 4-coumarate--CoA ligase 2	Sb04g031010	Sobic.004G272700	1.48173	3.4538	0.000335135	0.00917749	0.641683	0.479519	2	14	25	0	0.0143856	1	1	0	14	75	0	0	NA	NA	159	0	159	158	1	8	2	0	-0.996601	NA	0	159	0.00389338	0	Inf	NA	Inf
Sobic.004G259366	Chr04	60474247	60474987	similar to Putative uncharacterized protein	Sb04g029770	v2.1_None	1.82698	3.4646	0.000336053	0.0091924	0.586321	0.744515	NA	NA	NA	NA	NA	NA	NA	0	12	8	NA	NA	NA	NA	18	0	0	0	0	NA	NA	NA	NA	NA	0	18	0	0	NA	NA	NA
Sobic.004G065900	Chr04	5352084	5353418	similar to DNA-binding protein	Sb04g005520	Sobic.004G065900	1.23068	3.25387	0.000336914	0.00920574	0.321687	0.554017	0	14	31	0	0	NA	NA	1	16	38	0	0	1	1	168	0	168	167	1	0.275	1	0	-1.27078	NA	0	168	0.00132275	0	NA	NA	Inf
Sobic.009G140300	Chr09	49713942	49719268	similar to Seven transmembrane protein Mlo8	Sb09g020570	Sobic.009G140300	1.49172	5.97931	0.000337632	0.00921514	0.285476	1.1868	2	22	247	0.000837214	0	1	1	4	16	230	0	0.00252809	-0.234646	-0.177778	1062	0	1062	1061	1	1.9	1	2	1.06124	-0.639529	0.438356	1062	0.00047081	0.00060159	0	Inf	0.782609
ARCAD_BFF.21514	NA	NA	NA	NA	NA	NA	-3.59191	-0.793457	0.000340643	0.00927727	0.804882	2.18513	NA	NA	NA	NA	NA	NA	NA	NA	NA	NA	NA	NA	NA	NA	NA	NA	NA	NA	NA	NA	NA	NA	NA	NA	NA	NA	NA	NA	NA	NA	NA
Sobic.003G387100	Chr03	69892441	69898622	similar to Probable membrane-associated 30 kDa protein, chloroplast precursor	Sb03g042550	Sobic.003G387100	1.25437	6.67271	0.000340661	0.00927727	0.230701	0.83448	6	22	301	0	0.004995	1	1	7	18	249	0	0.0101707	0.067584	0.136711	939	0	939	938	1	1.4	2	3	-1.42961	-0.798787	-0.00764256	939	0.000387259	0.000929729	0.491117	NA	0.416529
Sobic.003G017300	Chr03	1534573	1541295	NA	Sb03g001705	Sobic.003G017300	-1.49697	1.88849	0.000341824	0.00929866	0.394599	0.598235	NA	NA	NA	NA	NA	NA	NA	NA	NA	NA	NA	NA	NA	NA	NA	NA	NA	NA	NA	NA	NA	NA	NA	NA	NA	NA	NA	NA	NA	NA	NA
Sobic.004G120150	NA	NA	NA	NA	NA	NA	4.13505	4.43603	0.00034293	0.00930526	1.81352	1.82029	NA	NA	NA	NA	NA	NA	NA	NA	NA	NA	NA	NA	NA	NA	NA	NA	NA	NA	NA	NA	NA	NA	NA	NA	NA	NA	NA	NA	NA	NA	NA
Sobic.001G368400	Chr01	65724754	65726537	similar to Glutaredoxin family protein, expressed	Sb01g035080	Sobic.001G368400	0.774803	3.53435	0.000343518	0.00930526	0.222164	0.238359	0	10	8	NA	NA	NA	NA	NA	NA	NA	NA	NA	NA	NA	6	0	0	0	0	NA	NA	NA	NA	NA	0	6	0	0	NA	NA	NA
Sobic.004G290300	Chr04	63118996	63121743	similar to Putative uncharacterized protein	Sb04g032530	Sobic.004G290300	-4.52872	1.03395	0.000343806	0.00930526	2.2121	1.29861	NA	NA	NA	NA	NA	NA	NA	NA	NA	NA	NA	NA	NA	NA	NA	NA	NA	NA	NA	NA	NA	NA	NA	NA	NA	NA	NA	NA	NA	NA	NA
Sobic.009G027800	Chr09	2480156	2487514	similar to Putative phosphatidylinositol-specific phospholipase C	Sb09g002320	Sobic.009G027800	1.00559	4.0862	0.000343929	0.00930526	0.461048	0.317371	4	14	32	0.0121537	0	1	1	14	14	116	0.000975597	0.00834788	0.169662	0.259903	555	0	555	555	0	0.444444	4	5	1.36841	0.386396	0.279138	555	0.00378378	0.00396396	0	12.4577	0.954545
ARCAD_BFF.22649	NA	NA	NA	NA	NA	NA	4.61419	0.11513	0.000343954	0.00930526	2.13182	1.41371	NA	NA	NA	NA	NA	NA	NA	NA	NA	NA	NA	NA	NA	NA	NA	NA	NA	NA	NA	NA	NA	NA	NA	NA	NA	NA	NA	NA	NA	NA	NA
Sobic.004G199900	Chr04	55069475	55072746	similar to Putative uncharacterized protein	Sb04g024630	Sobic.004G199900	1.85735	5.01339	0.000344544	0.009311	0.460556	1.31317	4	18	81	0	0	1	1	9	12	316	0.000237192	0.00432312	0.326599	0.421053	966	0	966	966	0	1	4	2	-1.35515	-0.0824773	0	966	0.00110092	0.000828157	0	0	1.32937
Sobic.006G086600	Chr06	45594495	45601123	similar to Os07g0563700 protein	Sb06g017250	Sobic.006G086600	-0.601715	4.79483	0.000346098	0.00934275	0.172794	0.153215	3	12	471	0.000278194	0	1	1	1	10	111	0.000777202	0	-0.111111	-3.46945e-16	474	0	474	473	1	2.31818	0	0	NA	NA	NA	474	0	0	NA	0.357943	NA
ARCAD_BFF.22266	NA	NA	NA	NA	NA	NA	7.35717	5.03746	0.000348046	0.00938032	2.63084	2.77176	NA	NA	NA	NA	NA	NA	NA	NA	NA	NA	NA	NA	NA	NA	NA	NA	NA	NA	NA	NA	NA	NA	NA	NA	NA	NA	NA	NA	NA	NA	NA
Sobic.003G370000	Chr03	68596291	68598685	similar to Photosystem II subunit PsbS	Sb03g041100	Sobic.003G370000	1.39331	8.9315	0.000348251	0.00938032	0.477	0.655119	0	22	242	0	0	NA	NA	3	18	238	0	0.00179856	-0.0588235	3.747e-16	762	0	762	762	0	2.375	0	1	NA	-1.08823	0	762	0	0.00029163	0	NA	0
Sobic.005G220900	Chr05	70787581	70789423	similar to Putative uncharacterized protein	Sb05g027150	Sobic.005G220900	3.11138	4.64426	0.000348708	0.00938237	0.689403	1.13073	NA	NA	NA	NA	NA	NA	NA	15	12	140	0.00297058	0.00829238	0.489559	0.548387	15	0	15	15	0	0	1	1	1.22474	1.4451	-0.25	15	0.04	0.04	NA	NA	1
Sobic.002G102200	Chr02	11736942	11739096	similar to Os07g0264800 protein	Sb02g008700	Sobic.002G102200	1.11055	3.62088	0.000349187	0.00938501	0.272986	0.601539	2	18	26	0	0.0110079	1	1	7	12	100	0.000722543	0.0187937	0.734121	0.788732	390	0	390	390	0	2.16667	2	6	-0.582052	-0.358451	-0.0423968	390	0.0016687	0.00583639	0.585723	0	0.285914
ARCAD_BFF.24506	NA	NA	NA	NA	NA	NA	4.15563	2.6482	0.000351172	0.00942808	1.43189	2.0932	NA	NA	NA	NA	NA	NA	NA	NA	NA	NA	NA	NA	NA	NA	NA	NA	NA	NA	NA	NA	NA	NA	NA	NA	NA	NA	NA	NA	NA	NA	NA
Sobic.006G127300	Chr06	49234605	49236204	similar to Os04g0692600 protein	Sb06g020740	Sobic.006G127300	1.83794	4.2972	0.000351753	0.00943342	0.652339	1.15297	3	12	16	0	0.0250209	1	1	7	10	233	0.000878073	0.0151214	0.481481	0.5625	273	0	273	273	0	0.533333	3	3	-0.709278	0.862222	-0.136364	273	0.0041514	0.00561661	1.65467	0	0.73913
ARCAD_BFF.38663	NA	NA	NA	NA	NA	NA	4.02924	5.2305	0.000353787	0.00947765	1.60245	1.44927	NA	NA	NA	NA	NA	NA	NA	NA	NA	NA	NA	NA	NA	NA	NA	NA	NA	NA	NA	NA	NA	NA	NA	NA	NA	NA	NA	NA	NA	NA	NA
Sobic.009G224400	Chr09	56652597	56656038	similar to ATP synthase subunit beta, mitochondrial precursor	Sb09g027790	Sobic.009G224400	-0.798427	8.51465	0.00035427	0.00948029	0.225391	0.297314	3	22	44	0	0.0511182	1	1	2	18	36	0	0.040145	0.5	0.542857	135	0	135	135	0	1.5	2	2	1.50194	1.7542	-0.0979167	135	0.00754209	0.00823045	1.27334	NA	0.916364
Sobic.001G517100	Chr01	78346600	78350699	similar to Chromosome chr3 scaffold_8, whole genome shotgun sequence	Sb01g048230	Sobic.001G517100	0.677253	4.75558	0.000355321	0.0094981	0.204846	0.231174	0	22	100	0	0	NA	NA	3	18	85	0.00102842	0.00215208	0.29064	0.435737	399	0	399	399	0	1.42857	0	3	NA	0.192349	0.273333	399	0	0.00303537	0	0	0
Sobic.006G264900	Chr06	59893588	59899404	similar to Magnesium-chelatase subunit H family protein, expressed	Sb06g032740	Sobic.006G264900	2.18515	9.74557	0.000356165	0.00951033	0.652311	1.37443	4	22	1007	7.47024e-05	0.000443369	1	1	21	16	915	0.000273192	0.00367044	0.169643	0.221607	3759	0	3759	3753	6	2.07317	3	22	-0.97889	-1.34761	0.0439923	3759	0.00019455	0.00167577	0.120795	0.273443	0.116096
Sobic.001G500700	Chr01	76996459	76999542	similar to Expressed protein	Sb01g046780	Sobic.001G500700	1.25769	4.57237	0.000356732	0.00951517	0.172676	0.89225	4	22	178	0.00118125	0.00252286	1	1	4	18	112	0	0	-0.196216	-0.11391	645	0	645	645	0	2.90909	4	2	-0.653114	1.47179	-0.0123604	645	0.00173966	0.00166851	Inf	Inf	1.04264
Sobic.003G345500	Chr03	66670921	66674187	similar to Putative uncharacterized protein	Sb03g038920	Sobic.003G345500	1.28856	5.24664	0.000357492	0.00952513	0.39431	0.853253	2	20	93	0	0.00529071	1	1	3	18	76	0	0.0059676	-0.0929791	-0.03125	486	0	486	484	2	5.25	1	1	-0.189867	0.156474	-0.107813	486	0.000673401	0.000800183	0.886572	NA	0.841558
Sobic.004G272100	Chr04	61604748	61607233	similar to Phosphoribulokinase, chloroplast precursor	Sb04g030950	Sobic.004G272100	1.8621	9.04808	0.000360658	0.00959904	0.496478	1.16336	0	22	29	0	0	NA	NA	0	16	31	0	0	NA	NA	159	0	159	159	0	0.333333	0	0	NA	NA	NA	159	0	0	NA	NA	NA
Sobic.006G063900	Chr06	42350403	42354293	similar to OSJNBb0118P14.7 protein	Sb06g015130	Sobic.006G063900	1.41404	5.64899	0.00036138	0.00959904	0.317409	0.961822	1	22	250	0.000850973	0	1	1	7	18	202	0.00116478	0.0061385	0.315264	0.374172	789	0	789	785	4	2.88235	1	5	1.1856	-0.434923	-0.0110098	789	0.000645236	0.00209226	0	0.730587	0.308392
Sobic.002G189900	Chr02	57605971	57607191	similar to Putative uncharacterized protein P0027G10.62	Sb02g023740	Sobic.002G189900	1.58293	2.75266	0.000361434	0.00959904	0.629937	1.01667	NA	NA	NA	NA	NA	NA	NA	NA	NA	NA	NA	NA	NA	NA	NA	NA	NA	NA	NA	NA	NA	NA	NA	NA	NA	NA	NA	NA	NA	NA	NA
Sobic.006G281400	Chr06	61122700	61130561	similar to OSJNBb0020J19.17 protein	Sb06g034160	Sobic.006G281400	-0.998968	3.91174	0.000362196	0.00960892	0.244043	0.429399	0	8	112	0	0	NA	NA	NA	NA	NA	NA	NA	NA	NA	NA	NA	NA	NA	NA	NA	NA	NA	NA	NA	NA	NA	NA	NA	NA	NA	NA
Sobic.010G101000	Chr10	9301907	9305873	similar to Os06g0472000 protein	Sb10g008790	Sobic.010G101000	1.37859	6.148	0.000363744	0.00963758	0.308305	0.878151	0	22	149	0	0	NA	NA	1	18	115	0	0.00554135	0.723077	0.75	492	0	492	490	2	2	0	0	NA	NA	NA	492	0	0	0	NA	NA
Sobic.002G319100	Chr02	69104697	69105630	NA	Sb02g034760	Sobic.002G319100	2.24288	0.760022	0.000364444	0.00963758	0.845182	0.786588	NA	NA	NA	NA	NA	NA	NA	NA	NA	NA	NA	NA	NA	NA	NA	NA	NA	NA	NA	NA	NA	NA	NA	NA	NA	NA	NA	NA	NA	NA	NA
Sobic.005G088400	Chr05	12613417	12615757	similar to Cytochrome P450 84A1, putative, expressed	Sb05g007210	Sobic.005G088400	3.07739	2.58673	0.000364449	0.00963758	1.03285	1.7957	NA	NA	NA	NA	NA	NA	NA	NA	NA	NA	NA	NA	NA	NA	NA	NA	NA	NA	NA	NA	NA	NA	NA	NA	NA	NA	NA	NA	NA	NA	NA
Sobic.001G117800	Chr01	9164402	9169447	similar to Coatomer subunit alpha-1	Sb01g010390	Sobic.001G117800	-0.693313	7.7191	0.000365275	0.00964905	0.24723	0.181382	3	22	1128	0.000198289	0.000770425	1	1	9	18	469	0.000295808	0.00233763	0.25107	0.306167	3423	0	3423	3423	0	2.31818	3	5	0.465772	-1.32462	0.0476087	3423	0.000339946	0.000398796	0.329575	0.67033	0.852431
Sobic.002G020600	Chr02	1907297	1911921	similar to Os07g0123500 protein	Sb02g001910	Sobic.002G020600	-0.883562	3.96539	0.000366413	0.00966876	0.246132	0.351055	1	22	46	0	0	1	1	NA	NA	NA	NA	NA	NA	NA	NA	NA	NA	NA	NA	NA	NA	NA	NA	NA	NA	NA	NA	NA	NA	NA	NA
Sobic.008G146700	Chr08	57941395	57943066	similar to Endo-beta-1,3-glucanase	Sb08g019670	Sobic.008G146700	2.99905	1.50887	0.000367613	0.00969004	1.34111	1.44256	NA	NA	NA	NA	NA	NA	NA	NA	NA	NA	NA	NA	NA	NA	NA	NA	NA	NA	NA	NA	NA	NA	NA	NA	NA	NA	NA	NA	NA	NA	NA
Sobic.004G165700	Chr04	51534979	51541481	similar to Os02g0533000 protein	Sb04g021710	Sobic.004G165700	1.22446	5.89453	0.000369607	0.00972429	0.187202	0.766986	4	22	278	0.00053417	0.00186528	1	1	5	16	252	0.00157844	0.003824	0.17987	0.220803	1116	0	1116	1114	2	0.688889	3	4	-1.59996	-0.277857	0.124444	1116	0.000488759	0.00129431	0.487782	0.338416	0.377622
Sobic.002G401800	NA	NA	NA	NA	NA	NA	1.3103	5.06164	0.000369702	0.00972429	0.412874	0.78516	NA	NA	NA	NA	NA	NA	NA	NA	NA	NA	NA	NA	NA	NA	NA	NA	NA	NA	NA	NA	NA	NA	NA	NA	NA	NA	NA	NA	NA	NA	NA
Sobic.003G033500	Chr03	3066533	3067815	weakly similar to Putative uncharacterized protein	Sb03g003050	Sobic.003G033500	2.10307	1.02549	0.000371432	0.00975615	0.486289	0.76998	NA	NA	NA	NA	NA	NA	NA	NA	NA	NA	NA	NA	NA	NA	NA	NA	NA	NA	NA	NA	NA	NA	NA	NA	NA	NA	NA	NA	NA	NA	NA
Sobic.001G076900	Chr01	5916110	5917389	similar to Integral membrane protein, putative, expressed	Sb01g006950	Sobic.001G076900	1.6838	1.62715	0.000371893	0.00975615	0.718187	0.536143	NA	NA	NA	NA	NA	NA	NA	0	10	12	0	0	NA	NA	NA	NA	NA	NA	NA	NA	NA	NA	NA	NA	NA	NA	NA	NA	NA	NA	NA
Sobic.003G207900	Chr03	53916562	53921201	NA	Sb03g026915	Sobic.003G207900	1.92221	0.351653	0.00037232	0.00975615	0.77833	0.800618	NA	NA	NA	NA	NA	NA	NA	NA	NA	NA	NA	NA	NA	NA	NA	NA	NA	NA	NA	NA	NA	NA	NA	NA	NA	NA	NA	NA	NA	NA	NA
Sobic.009G153200	Chr09	50944346	50947868	NA	Sb09g021670	Sobic.009G153200	1.6634	2.28973	0.000372496	0.00975615	0.6255	0.639467	NA	NA	NA	NA	NA	NA	NA	0	12	7	NA	NA	NA	NA	3	0	0	0	0	NA	NA	NA	NA	NA	0	3	0	0	NA	NA	NA
Sobic.001G293800	Chr01	57202185	57205254	similar to Glycosyl hydrolase family 14 protein, expressed	Sb01g028700	Sobic.001G293800	1.33841	5.22919	0.000373144	0.00976275	0.412052	0.877073	7	20	128	0	0.00438935	1	1	9	16	135	0.000401929	0.0160461	0.205204	0.29477	585	0	585	585	0	0.5	7	8	0.145835	0.0834577	0.0395296	585	0.00437538	0.00512414	0.273546	0	0.853876
Sobic.010G246200	Chr10	58587672	58591266	similar to Os06g0695800 protein	Sb10g028530	Sobic.010G246200	0.934071	3.44714	0.00037397	0.00977398	0.322612	0.264625	0	16	52	0	0	NA	NA	6	12	94	0	0.0123773	0.0707965	0.155556	291	0	291	290	1	1.5	0	4	NA	-0.872615	0.0716418	291	0	0.00424099	0	NA	0
Sobic.007G140800	Chr07	56982870	56987479	similar to Omega-6 fatty acid desaturase, chloroplast precursor	Sb07g021640	Sobic.007G140800	1.28882	6.26233	0.000376368	0.00982624	0.319412	0.810018	8	22	334	0.00129811	0.0106488	1	1	8	16	340	0.000287962	0.00607987	0.0689806	0.149901	1245	0	1245	1242	3	2.2381	6	5	2.10429	0.0676085	0.0831384	1245	0.00251998	0.00150124	1.75148	4.50792	1.67859
Sobic.004G193400	Chr04	54520968	54521976	NA	Sb04g024130	Sobic.004G193400	2.22221	7.56174	0.000378614	0.00986729	0.630741	1.23987	0	18	73	0	0	NA	NA	1	16	69	0	0	-0.0285714	0.0625	249	0	249	249	0	1	1	1	0.336913	-0.258427	0.47619	249	0.00160643	0.00133869	NA	NA	1.2
Sobic.003G435800	Chr03	73702235	73705944	similar to Chlorophyllide a oxygenase, chloroplast precursor	Sb03g046660	Sobic.003G435800	1.76114	7.3425	0.000378741	0.00986729	0.432317	1.17144	18	22	485	0	0.02041	1	1	8	16	338	0.000159101	0.00551095	0.347787	0.478164	1497	0	1497	1497	0	3.30769	6	7	0.199075	0.211726	-0.0588244	1497	0.00143722	0.00188366	3.70354	0	0.762992
Sobic.008G117400	NA	NA	NA	NA	NA	NA	1.57864	3.0545	0.00037942	0.00987453	0.699358	0.540002	NA	NA	NA	NA	NA	NA	NA	NA	NA	NA	NA	NA	NA	NA	NA	NA	NA	NA	NA	NA	NA	NA	NA	NA	NA	NA	NA	NA	NA	NA	NA
Sobic.002G209600	Chr02	60149533	60162796	similar to Putative uncharacterized protein	Sb02g025370	Sobic.002G209600	0.991529	4.75296	0.000380979	0.00990466	0.298312	0.545598	5	20	129	0	0.00684021	1	1	7	14	178	0.00229634	0.00547421	0.565217	0.582609	909	0	909	906	3	1.28205	4	5	-0.349394	-0.335475	-0.052421	909	0.00147991	0.00196448	1.24953	0	0.753333
Sobic.002G172700	Chr02	54581405	54584813	similar to Apospory-associated protein C-like	Sb02g022170	Sobic.002G172700	1.6683	6.69173	0.000381481	0.00990725	0.233651	1.1546	8	22	314	0.0026232	0.00898372	1	1	9	16	233	0.00227777	0.00676956	0.632385	0.671096	948	0	948	948	0	2.0625	8	8	1.97683	1.13494	0.0705641	948	0.00425777	0.00401849	1.32708	1.15165	1.05955
1	Gene-ID-V3.1	Gene model in the Sorghum bicolor genome version 3.1
2	chr	chromosome where the gene is located, according to Sorghum genome version 3.1
3	start	gene start position, according to Sorghum genome version 3.1
4	end	gene end position, according to Sorghum genome version 3.1
5	Sbicv3_1_Protein	gene annotation associated to the 3.1 version of the Sorghum genome
6	v1.4	gene model in the Sorghum bicolor genome version 1.4
7	V2.1	gene model in the Sorghum bicolor genome version 2.1
8	logFC	log2 of Fold Change, calculated by edgeR
9	logCPM	log2 of Count Per Million, calculated by edgeR
10	PValue	p-value of exact tests for difference in fold change between wild and crop groups
11	FDR	value of the false discovery rate associated to the p-value of the exact test for differential expression between wild and crop compartments, calculated by edgeR
12	CV.CULT	coefficient of variation of normalized read counts per gene for the crop pool
13	CV.WILD	coefficient of variation of normalized read counts per gene for the wild pool
14	BiAllelic_SNP.CULT	number of biallelic polymorphic sites in the crop compartment, calculated by dNdSpiNpiS
15	Sorghum_bicolor_nb_sequence.CULT	number of effective samples (not missing) in the crop compartment, calculated by dNdSpiNpiS
16	Sorghum_bicolor_nb_complete_site.CULT	number of sites used for statistic estimation (after filtering) in the crop compartment, calculated by dNdSpiNpiS
17	Sorghum_bicolor_piN.CULT	non-synonymous nucleotide diversity (pi) for the crop compartment, calculated by dNdSpiNpiS
18	Sorghum_bicolor_piS.CULT	synonymous nucleotide diversity (pi) for the crop compartment, calculated by dNdSpiNpiS
19	Sorghum_bicolor_Fit.CULT	fixation index for the crop compartment, calculated by dNdSpiNpiS
20	Sorghum_bicolor_WeirCockerham84_Fit.CULT	Weir & Cockerham (1984) fixation index for the crop compartment, calculated by dNdSpiNpiS
21	BiAllelic_SNP.WILD	number of biallelic polymorphic sites in the wild compartment, calculated by dNdSpiNpiS
22	Sorghum_bicolor_nb_sequence.WILD	number of effective samples (not missing) in the wild compartment, calculated by dNdSpiNpiS
23	Sorghum_bicolor_nb_complete_site.WILD	number of sites used for statistic estimation (after filtering) in the crop compartment, calculated by dNdSpiNpiS
24	Sorghum_bicolor_piN.WILD	non-synonymous nucleotide diversity (pi) for the wild compartment calculated by dNdSpiNpiS
25	Sorghum_bicolor_piS.WILD	synonymous nucleotide diversity (pi) for the wild compartment calculated by dNdSpiNpiS
26	Sorghum_bicolor_Fit.WILD	fixation index for the wild compartment, calculated by dNdSpiNpiS
27	Sorghum_bicolor_WeirCockerham84_Fit.WILD	Weir & Cockerham (1984) fixation index for the wild compartment, calculated by dNdSpiNpiS
28	n.sites.x	length of the sequence in crop pool (lenght of the sequence in the fasta file). Same value than n.sites.y for the wild pool. Calculated by popgenome (readData() function).
29	n.gaps	number of sites with gaps across the joint crop and wild pools. Calculated by popgenome (readData() function).
30	n.unknowns	number of missing nucleotides (present in the original input files) across the joint crop and wild pools. Calculated by popgenome (readData() function).
31	n.valid.sites	number of valid sites across the joint crop and wild pools. Calculated by popgenome (readData() function).
32	n.polyallelic.sites	number of sites with more than two variants across the joint crop and wild pools. Calculated by popgenome (readData() function).
33	trans.transv.ratio	transition/transversion ratio of biallelic sites across the joint crop and wild pools. Calculated by popgenome (readData() function).
34	sites_cult	number of segregating sites in the crop compartment used for neutrality tests. Calculated by popgenome (neutrality.stats() function).
35	sites_wild	number of segregating sites in the wild compartment used for neutrality tests. Calculated by popgenome (neutrality.stats() function).
36	Tajima.D_cult	Tajimas's D statistic (1989) in the crop compartment. Calculated by popgenome (neutrality.stats() function).
37	Tajima.D_wild	Tajimas's D statistic (1989) in the wild compartment. Calculated by popgenome (neutrality.stats() function).
38	cult.wild_fst	crop-wild pairwise Fixation Index (nucleotide) (Hudson et al 1992). Calculated by popgenome with FST.stats() function.
39	n.sites.y	length of the sequence in wild pool (lenght of the sequence in the fasta file). Same value than n.sites.x for the crop pool. Calculated by popgenome (readData() function).
40	nuc.div.cult	nucleotide diversity (average pairwise nucleotide differences) within the crop pool (Hudson et al 1992, Wakeley et al 1996). Calculated by popgenome with FST.stats() function.
41	nuc.div.wild	nucleotide diversity (average pairwise nucleotide differences) within the wild pool (Hudson et al 1992, Wakeley et al 1996). Calculated by popgenome with FST.stats() function.
42	ratio.piS.crop.wild	crop-wild ratio of synonymous polymophism (Sorghum_bicolor_piS.CULT/Sorghum_bicolor_piS.WILD)
43	ratio.piN.crop.wild	crop-wild ratio of non-synonymous polymophism (Sorghum_bicolor_piN.CULT/Sorghum_bicolor_piN.WILD)
44	ratio.nuc.div.crop.wild	crop-wild ratio of polymophism (nuc.div.cult/nuc.div.wild)
References
Tajima, F.(1989) Statistical Method for Testing the Neutral Mutation Hypothesis by DNA Polymorphism. Genetics, 123(3): 585-595.
Fay, J.C. and C.-I. Wu (2000). Hitchhiking under positive Darwinian selection. Genetics 155(3),1405-1413
Zeng, K., Y.-X. Fu, S. Shi, and C.-I. Wu (2006). Statistical tests for detecting positive selection by utilizing high-frequency variants. Genetics 174, 1431-1439
Hudson, R. R., M. Slatkin, and W.P. Maddison (1992). Estimating of levels of gene flow from DNA sequence data. Gentics 13(2),583-589
Nei, M. (1987). Molecular Evolutionary Genetics. Columbia Univ. Press, New York.
Wakeley, J. (1996).The Variance of Pairwise Nucleotide Differences in Two Populations with Migration. THEORETICAL POPULATION BIOLOGY. 49, 39-57.
McDonald, J. H.; Kreitman, M. (1991). Adaptive protein evolution at the Adh locus in Drosophila. Nature 351 (6328): 652-654
