# Supplementary material for: The Road to Sorghum Domestication: Evidence From Nucleotide Diversity and Gene Expression Patterns
Source: Front Plant Sci. 2021 Aug 30;12:666075. doi: 10.3389/fpls.2021.666075 (PMC8435843; doi:10.3389/fpls.2021.666075)
Supplement: Supplementary file 1 [file Data_Sheet_1.zip › TableS5.xlsx]

## Sheet: Feuil1
Table S5. Analysis of variance, with gene polymorphism explained by expression levels, gene pool and the interaction between them.
Explained variable	pool		expression		pool:expression
	F	p-value	F	p-value	F	p-value
πS	24.8	< 0.001	1252.3	< 0.001	59.6	< 0.001
πN	31.1	< 0.001	2610.3	< 0.001	25.3	< 0.001
πN/πS	0.063	< 0.001	163.3	ns	4.5	< 0.05
π: nucleotide diversity at synonymous sites (πS)and non-synonymous sites (πN)
