# Supplementary material for: The Road to Sorghum Domestication: Evidence From Nucleotide Diversity and Gene Expression Patterns
Source: Front Plant Sci. 2021 Aug 30;12:666075. doi: 10.3389/fpls.2021.666075 (PMC8435843; doi:10.3389/fpls.2021.666075)
Supplement: Supplementary file 1 [file Data_Sheet_1.zip › TableS6.xlsx]

## Sheet: Feuil1
Table S6. Gene Ontology term enrichment in genes that were significantly down-regulated in domesticated sorghum at FDR < 0.01
Ontology	GO.ID	Term	Annotated	Significant	Expected	Rank in weight01Fisher	classicFisher	weight01Fisher
Biological.Process	GO:0015979	photosynthesis	76	39	2.63	1	< 1e-30	9.8e-23
Cellular.Component	GO:0009523	photosystem II	32	16	1.23	1	3.1e-15	9.9e-11
Molecular.Function	GO:0016168	chlorophyll binding	6	6	0.17	1	4.5e-10	4.5e-10
Cellular.Component	GO:0009521	photosystem	47	28	1.81	2	3.8e-29	9.2e-10
Biological.Process	GO:0009765	photosynthesis, light harvesting	17	9	0.59	2	1.2e-09	1.2e-09
Biological.Process	GO:0009767	photosynthetic electron transport chain	6	6	0.21	3	1.6e-09	1.6e-09
Biological.Process	GO:0015986	ATP synthesis coupled proton transport	19	8	0.66	4	1e-07	1e-07
Molecular.Function	GO:0016655	oxidoreductase activity, acting on NAD(P...	13	8	0.36	2	3.9e-10	5.7e-07
Cellular.Component	GO:0009654	photosystem II oxygen evolving complex	22	8	0.85	3	7.9e-07	7.9e-07
Molecular.Function	GO:0015035	protein disulfide oxidoreductase activit...	65	10	1.82	3	1.1e-05	1.1e-05
Cellular.Component	GO:0019898	extrinsic component of membrane	25	7	0.96	4	2.9e-05	2.9e-05
Cellular.Component	GO:0042651	thylakoid membrane	25	11	0.96	5	5e-10	4.6e-05
Molecular.Function	GO:0008137	NADH dehydrogenase (ubiquinone) activity	9	4	0.25	4	6.7e-05	6.7e-05
Molecular.Function	GO:0051537	2 iron, 2 sulfur cluster binding	9	4	0.25	5	6.7e-05	6.7e-05
Molecular.Function	GO:0046933	proton-transporting ATP synthase activit...	10	4	0.28	6	0.00011	0.00011
Cellular.Component	GO:0009507	chloroplast	14	5	0.54	6	0.00012	0.00012
Molecular.Function	GO:0071949	FAD binding	11	4	0.31	7	0.00017	0.00017
Molecular.Function	GO:0005509	calcium ion binding	89	10	2.49	8	0.00018	0.00018
Cellular.Component	GO:0009522	photosystem I	9	6	0.35	7	2.2e-07	0.0002
Cellular.Component	GO:0009538	photosystem I reaction center	5	3	0.19	8	0.00053	0.00053
Biological.Process	GO:0045454	cell redox homeostasis	98	11	3.39	5	0.00054	0.00054
Biological.Process	GO:0008152	metabolic process	5778	221	200.03	6	0.00076	0.00063
Biological.Process	GO:0030091	protein repair	7	3	0.24	7	0.00129	0.00129
Biological.Process	GO:1901606	alpha-amino acid catabolic process	7	3	0.24	8	0.00129	0.00129
Cellular.Component	GO:0016020	membrane	1576	86	60.73	9	1.6e-06	0.00137
Molecular.Function	GO:0016671	oxidoreductase activity, acting on a sul...	10	3	0.28	9	0.00224	0.00224
Molecular.Function	GO:0009055	electron transfer activity	114	9	3.19	10	0.0046	0.0046
Biological.Process	GO:0016226	iron-sulfur cluster assembly	12	3	0.42	9	0.00715	0.00715
Molecular.Function	GO:0010277	chlorophyllide a oxygenase [overall] act...	5	2	0.14	11	0.00737	0.00737
Molecular.Function	GO:0004602	glutathione peroxidase activity	6	2	0.17	12	0.01085	0.01085
Molecular.Function	GO:0046915	transition metal ion transmembrane trans...	6	2	0.17	13	0.01085	0.01085
Biological.Process	GO:0006596	polyamine biosynthetic process	5	2	0.17	10	0.01114	0.01114
Biological.Process	GO:0006825	copper ion transport	5	2	0.17	11	0.01114	0.01114
Biological.Process	GO:0097164	ammonium ion metabolic process	5	2	0.17	12	0.01114	0.01114
Molecular.Function	GO:0015078	hydrogen ion transmembrane transporter a...	76	10	2.12	14	4.7e-05	0.01497
Biological.Process	GO:0098662	inorganic cation transmembrane transport	75	11	2.6	13	4.8e-05	0.01554
Biological.Process	GO:0006662	glycerol ether metabolic process	31	4	1.07	14	0.02118	0.02118
Biological.Process	GO:0006568	tryptophan metabolic process	7	2	0.24	15	0.02235	0.02235
Molecular.Function	GO:0008061	chitin binding	9	2	0.25	15	0.02463	0.02463
Molecular.Function	GO:0016149	translation release factor activity, cod...	9	2	0.25	16	0.02463	0.02463
Molecular.Function	GO:0032549	ribonucleoside binding	171	6	4.78	17	0.34469	0.02471
Molecular.Function	GO:0051536	iron-sulfur cluster binding	59	9	1.65	18	3.4e-05	0.0256
Molecular.Function	GO:0015238	drug transmembrane transporter activity	42	4	1.17	19	0.02912	0.02912
Cellular.Component	GO:0044436	thylakoid part	49	30	1.89	10	< 1e-30	0.02975
Molecular.Function	GO:0004222	metalloendopeptidase activity	26	3	0.73	20	0.03498	0.03498
Biological.Process	GO:0006979	response to oxidative stress	91	7	3.15	16	0.0378	0.0378
Cellular.Component	GO:0045261	proton-transporting ATP synthase complex...	9	2	0.35	11	0.0444	0.0444
Biological.Process	GO:0046700	heterocycle catabolic process	24	3	0.83	17	0.04856	0.04856
