# Supplementary material for: The Road to Sorghum Domestication: Evidence From Nucleotide Diversity and Gene Expression Patterns
Source: Front Plant Sci. 2021 Aug 30;12:666075. doi: 10.3389/fpls.2021.666075 (PMC8435843; doi:10.3389/fpls.2021.666075)
Supplement: Supplementary file 1 [file Data_Sheet_1.zip › TableS7.xlsx]

## Sheet: Feuil1
Table S7. Gene Ontology term enrichment in genes up-regulated in domesticated sorghum at FDR < 0.01
Ontology	GO.ID	Term	Annotated	Significant	Expected	Rank in weight01Fisher	classicFisher	weight01Fisher
Molecular.Function	GO:0005524	ATP binding	1213	29	10.17	1	7.9e-08	7.9e-08
Molecular.Function	GO:0008017	microtubule binding	71	8	0.6	2	1.2e-07	1.2e-07
Molecular.Function	GO:0003777	microtubule motor activity	53	7	0.44	3	2.6e-07	2.6e-07
Cellular.Component	GO:0030126	COPI vesicle coat	7	4	0.08	1	5e-07	5e-07
Biological.Process	GO:0007018	microtubule-based movement	53	7	0.52	1	7.1e-07	7.1e-07
Cellular.Component	GO:0005871	kinesin complex	53	7	0.61	2	1.5e-06	1.5e-06
Cellular.Component	GO:0005643	nuclear pore	15	4	0.17	3	1.8e-05	1.8e-05
Molecular.Function	GO:0005086	ARF guanyl-nucleotide exchange factor ac...	7	3	0.06	4	1.9e-05	1.9e-05
Biological.Process	GO:0032012	regulation of ARF protein signal transduction	7	3	0.07	2	3.1e-05	3.1e-05
Biological.Process	GO:0006886	intracellular protein transport	128	6	1.26	3	0.0015	0.0015
Molecular.Function	GO:0051082	unfolded protein binding	33	3	0.28	5	0.0026	0.0026
Molecular.Function	GO:0003924	GTPase activity	39	3	0.33	6	0.0042	0.0042
Biological.Process	GO:0006221	pyrimidine nucleotide biosynthetic proce...	15	2	0.15	4	0.0092	0.0092
Biological.Process	GO:0009124	nucleoside monophosphate biosynthetic pr...	29	2	0.28	5	0.0325	0.0097
Biological.Process	GO:0016192	vesicle-mediated transport	135	5	1.33	6	0.0103	0.0103
Biological.Process	GO:0007017	microtubule-based process	104	11	1.02	7	4.1e-09	0.0129
Biological.Process	GO:0006260	DNA replication	61	3	0.6	8	0.0218	0.0218
Molecular.Function	GO:0005198	structural molecule activity	291	6	2.44	7	0.0352	0.0352
Biological.Process	GO:0000226	microtubule cytoskeleton organization	31	2	0.3	9	0.0368	0.0368
Molecular.Function	GO:0003883	CTP synthase activity	5	1	0.04	8	0.0412	0.0412
Molecular.Function	GO:0003918	DNA topoisomerase type II (ATP-hydrolyzi...	5	1	0.04	9	0.0412	0.0412
Molecular.Function	GO:0004619	phosphoglycerate mutase activity	5	1	0.04	10	0.0412	0.0412
Biological.Process	GO:0006596	polyamine biosynthetic process	5	1	0.05	10	0.0481	0.0481
Biological.Process	GO:0009070	serine family amino acid biosynthetic pr...	5	1	0.05	11	0.0481	0.0481
Biological.Process	GO:0097164	ammonium ion metabolic process	5	1	0.05	12	0.0481	0.0481
Molecular.Function	GO:0016646	oxidoreductase activity, acting on the C...	6	1	0.05	11	0.0493	0.0493
Molecular.Function	GO:0046556	alpha-L-arabinofuranosidase activity	6	1	0.05	12	0.0493	0.0493
Biological.Process	GO:0051716	cellular response to stimulus	316	6	3.1	13	0.0891	0.0559
Cellular.Component	GO:0000922	spindle pole	5	1	0.06	4	0.056	0.056
Biological.Process	GO:0007076	mitotic chromosome condensation	6	1	0.06	14	0.0575	0.0575
Biological.Process	GO:0046373	L-arabinose metabolic process	6	1	0.06	15	0.0575	0.0575
Biological.Process	GO:0006457	protein folding	91	3	0.89	16	0.0597	0.0597
Molecular.Function	GO:0030145	manganese ion binding	8	1	0.07	13	0.0652	0.0652
Molecular.Function	GO:0016820	hydrolase activity, acting on acid anhyd...	71	2	0.6	14	0.1194	0.0726
Molecular.Function	GO:0004176	ATP-dependent peptidase activity	9	1	0.08	15	0.073	0.073
Molecular.Function	GO:0008889	glycerophosphodiester phosphodiesterase ...	9	1	0.08	16	0.073	0.073
Cellular.Component	GO:0005815	microtubule organizing center	7	1	0.08	5	0.078	0.078
Molecular.Function	GO:0005089	Rho guanyl-nucleotide exchange factor ac...	10	1	0.08	17	0.0808	0.0808
Cellular.Component	GO:0005753	mitochondrial proton-transporting ATP sy...	8	1	0.09	6	0.088	0.088
Molecular.Function	GO:0003843	1,3-beta-D-glucan synthase activity	11	1	0.09	18	0.0885	0.0885
Molecular.Function	GO:0004743	pyruvate kinase activity	11	1	0.09	19	0.0885	0.0885
Molecular.Function	GO:0030955	potassium ion binding	11	1	0.09	20	0.0885	0.0885
Biological.Process	GO:0006265	DNA topological change	10	1	0.1	17	0.094	0.094
Biological.Process	GO:0006913	nucleocytoplasmic transport	10	1	0.1	18	0.094	0.094
Biological.Process	GO:0006914	autophagy	10	1	0.1	19	0.094	0.094
Cellular.Component	GO:0045261	proton-transporting ATP synthase complex...	9	1	0.1	7	0.099	0.099
Biological.Process	GO:0006006	glucose metabolic process	11	1	0.11	20	0.1029	0.1029
Cellular.Component	GO:0005856	cytoskeleton	126	11	1.44	8	7.2e-08	0.106
Cellular.Component	GO:0031225	anchored component of membrane	10	1	0.11	9	0.109	0.109
Cellular.Component	GO:0005875	microtubule associated complex	66	8	0.76	10	4.7e-07	0.116
Cellular.Component	GO:0000148	1,3-beta-D-glucan synthase complex	11	1	0.13	11	0.119	0.119
Cellular.Component	GO:0005741	mitochondrial outer membrane	12	1	0.14	12	0.129	0.129
Cellular.Component	GO:0030117	membrane coat	38	5	0.44	13	5.7e-05	0.144
Cellular.Component	GO:0044459	plasma membrane part	25	2	0.29	14	0.033	0.146
Cellular.Component	GO:0043234	protein complex	466	21	5.34	15	1.7e-09	0.166
Cellular.Component	GO:0044431	Golgi apparatus part	41	5	0.47	16	8.3e-05	0.17
Cellular.Component	GO:0005874	microtubule	18	1	0.21	17	0.188	0.188
Cellular.Component	GO:0048046	apoplast	23	1	0.26	18	0.234	0.234
Cellular.Component	GO:0099023	tethering complex	35	1	0.4	19	0.334	0.334
Cellular.Component	GO:0005737	cytoplasm	742	10	8.51	20	0.337	0.4
