# Supplementary material for: The Road to Sorghum Domestication: Evidence From Nucleotide Diversity and Gene Expression Patterns
Source: Front Plant Sci. 2021 Aug 30;12:666075. doi: 10.3389/fpls.2021.666075 (PMC8435843; doi:10.3389/fpls.2021.666075)
Supplement: Supplementary file 1 [file Data_Sheet_1.zip › TableS8.xlsx]

## Sheet: Feuil1
Table S8: Functional annotation for all the 24646 genes analysed in this study.
Gene-ID-V3.1	V1.4	V2.1	Gene_model_V3.1	Pfam	Panther	KOG	KEGG.ec	KO	GO	Best.hit.arabi.me	arabi.symbol	arabi.defline	Best.hit.rice.me	rice.symbol	rice.defline
Sobic.K044418	v1.4_None	v2.1_None
Sobic.K044415	v1.4_None	v2.1_None
Sobic.K044413	v1.4_None	v2.1_None
Sobic.K044411	v1.4_None	v2.1_None
Sobic.K044410	v1.4_None	v2.1_None
Sobic.K044408	v1.4_None	v2.1_None
Sobic.K044407	Sb2229s002010	v2.1_None		PF00566	PTHR22957,PTHR22957:SF277					AT5G41940.1		Ypt/Rab-GAP domain of gyp1p superfamily protein	LOC_Os08g43380.1		TBC domain containing protein, expressed
Sobic.K044404	v1.4_None	v2.1_None		PF11891	PTHR31038,PTHR31038:SF4					AT2G37860.3	LCD1	Protein of unknown function (DUF3411)	LOC_Os04g44290.1		expressed protein
Sobic.K044403	v1.4_None	v2.1_None
Sobic.K044401	v1.4_None	v2.1_None
Sobic.K044400	v1.4_None	v2.1_None		PF00759	PTHR22298,PTHR22298:SF50		3.2.1.4		GO:GO:0005975,GO:GO:0004553	AT1G65610.1	ATGH9A2,KOR2	Six-hairpin glycosidases superfamily protein	LOC_Os04g41970.1		endoglucase, putative, expressed
Sobic.K044300	v1.4_None	Sobic.K044300		PF00644	PTHR10459,PTHR10459:SF64		2.4.2.30		GO:GO:0003950	AT4G02390.1	APP,ATPARP1,PARP1,PP	poly(ADP-ribose) polymerase	LOC_Os01g24940.1		poly synthetase 2-A, putative, expressed
Sobic.K043700	v1.4_None	Sobic.K043700
Sobic.K043500	Sb0088s002210	Sobic.K043500		PF00249	PTHR10641,PTHR10641:SF553					AT4G37260.1	ATMYB73,MYB73	myb domain protein 73	LOC_Os05g28320.1		myb-like D-binding domain containing protein, putative, expressed
Sobic.K043400	Sb0088s002010	Sobic.K043400		PF13371,PF07719,PF13414,PF00226	PTHR24078,PTHR24078:SF268	KOG0550		K09523		AT5G03160.1	ATP58IPK,P58IPK	homolog of mamallian P58IPK	LOC_Os01g74580.1		dJ homolog subfamily C member, putative, expressed
Sobic.K042000	v1.4_None	Sobic.K042000		PF12215,PF04685	PTHR12654,PTHR12654:SF5		3.2.1.45	K17108	GO:GO:0016021,GO:GO:0006665,GO:GO:0004348	AT3G24180.1		Beta-glucosidase, GBA2 type family protein	LOC_Os10g33420.1		non-lysosomal glucosylceramidase, putative, expressed
Sobic.K041900	Sb0073s002030	Sobic.K041900			PTHR31008,PTHR31008:SF0					AT5G43310.2		COP1-interacting protein-related	LOC_Os07g26440.1		expressed protein
Sobic.K033000	Sb0541s002010	Sobic.K033000		PF00327,PF08079	PTHR11524	KOG3184		K02937		AT3G13580.1		Ribosomal protein L30/L7 family protein	LOC_Os04g51630.1		60S ribosomal protein L7, putative, expressed
Sobic.K032900	Sb0525s002010	Sobic.K032900		PF00009	PTHR23115,PTHR23115:SF131			K03234		AT1G56070.1	LOS1	Ribosomal protein S5/Elongation factor G/III/V family protein	LOC_Os04g02820.3		elongation factor, putative, expressed
Sobic.K032600	v1.4_None	Sobic.K032600			PTHR36010					ATMG00180.1		cytochrome C biogenesis 452
Sobic.K032350	v1.4_None	v2.1_None					1.6.5.3			ATMG00665.1		DH dehydrogese 5B
Sobic.K032300	v1.4_None	Sobic.K032300			PTHR37377,PTHR37377:SF1								LOC_Os07g25018.1		uncharacterized protein ycf72, putative
Sobic.K032200	ATP synthase protein MI25, putative, expressed	v1.4_None		PF05405	PTHR37774,PTHR37774:SF1				GO:GO:0015986,GO:GO:0015078	ATMG00640.1		hydrogen ion transporting ATP synthases, rotatiol mechanism	zinc ion binding	LOC_Os12g14930.1
Sobic.K031800	v1.4_None	Sobic.K031800		PF00459	PTHR20854,PTHR20854:SF30		3.1.3.57,3.1.3.7	K01082	GO:GO:0046854	AT4G05090.1		Inositol monophosphatase family protein	LOC_Os07g37220.1		inositol-1-monophosphatase, putative, expressed
Sobic.K031800	v1.4_None	Sobic.K031800		PF00459	PTHR20854,PTHR20854:SF30		3.1.3.57,3.1.3.7		GO:GO:0046854	AT4G05090.1		Inositol monophosphatase family protein	LOC_Os07g37220.1		inositol-1-monophosphatase, putative, expressed
Sobic.K031800	v1.4_None	Sobic.K031800			PTHR20854,PTHR20854:SF30		3.1.3.57,3.1.3.7		GO:GO:0046854	AT4G05090.1		Inositol monophosphatase family protein	LOC_Os07g37220.1		inositol-1-monophosphatase, putative, expressed
Sobic.K031500	ATP binding protein, putative, expressed	Sb0444s002010			PTHR32387,PTHR32387:SF3			K17592		AT3G48770.1		D binding	ATP binding	LOC_Os11g31480.1
Sobic.K031400	v1.4_None	Sobic.K031400		PF02326,PF06449	PTHR36816,PTHR36816:SF1		3.6.3.14	K02109	GO:GO:0016820,GO:GO:0016021,GO:GO:0005739	ATMG00480.1		Plant mitochondrial ATPase, F0 complex, subunit 8 protein	LOC_Os12g34018.1		ATP synthase protein YMF19, putative, expressed
Sobic.K031300	v1.4_None	Sobic.K031300		PF00499	PTHR33269,PTHR33269:SF4		1.6.5.3		GO:GO:0055114,GO:GO:0008137	ATMG00270.1		DH dehydrogese 6	LOC_Os12g34014.1		DH-ubiquinone oxidoreductase chain 6, putative, expressed
Sobic.K029900	Sb3219s002010	Sobic.K029900		PF00187,PF00182	PTHR22595,PTHR22595:SF34	KOG4742	3.2.1.14	K01183	GO:GO:0008061,GO:GO:0016998,GO:GO:0006032,GO:GO:0004568	AT3G12500.1	ATHCHIB,B-CHI,CHI-B,HCHIB,PR-3,PR3	basic chitise	LOC_Os03g30470.1		CHIT4 - Chitise family protein precursor, expressed
Sobic.K029400	v1.4_None	Sobic.K029400											LOC_Os07g25022.1		conserved hypothetical protein
Sobic.K028600	v1.4_None	Sobic.K028600			PTHR34958,PTHR34958:SF1					AT3G12590.1			LOC_Os01g74310.1		expressed protein
Sobic.K028200	v1.4_None	Sobic.K028200		PF00067	PTHR24298,PTHR24298:SF46				GO:GO:0055114,GO:GO:0020037,GO:GO:0016705,GO:GO:0005506	AT3G61880.2	CYP78A9	cytochrome p450 78a9	LOC_Os08g43390.1		cytochrome P450, putative, expressed
Sobic.K028200	Sb2967s002010	Sobic.K028200		PF00067	PTHR24298,PTHR24298:SF46				GO:GO:0055114,GO:GO:0020037,GO:GO:0016705,GO:GO:0005506	AT3G61880.2	CYP78A9	cytochrome p450 78a9	LOC_Os08g43390.1		cytochrome P450, putative, expressed
Sobic.K027700	v1.4_None	Sobic.K027700		PF14368	PTHR33214,PTHR33214:SF10					AT1G43666.1		Bifunctiol inhibitor/lipid-transfer protein/seed storage 2S albumin superfamily protein	LOC_Os03g02050.1		LTPL151 - Protease inhibitor/seed storage/LTP family protein precursor, expressed
Sobic.K026800	Sb2635s002010	Sobic.K026800		PF00009	PTHR23115,PTHR23115:SF157		3.6.5.3	K03231		AT1G07930.1		GTP binding Elongation factor Tu family protein	LOC_Os03g08050.1		elongation factor Tu, putative, expressed
Sobic.K026400	Sb2600s002010	Sobic.K026400		PF03763	PTHR31471,PTHR31471:SF5					AT1G13920.1		Remorin family protein	LOC_Os03g11300.2		expressed protein
Sobic.K026200	Sb2540s002010	Sobic.K026200					5.2.1.8			AT3G66654.2		Cyclophilin-like peptidyl-prolyl cis-trans isomerase family protein	LOC_Os01g15029.1		expressed protein
Sobic.K025800	v1.4_None	Sobic.K025800
Sobic.K024800	Sb0229s002010	Sobic.K024800		PF03478	PTHR11102,PTHR11102:SF101					AT5G03390.1		Protein of unknown function (DUF295)	LOC_Os11g38140.1		OsFBDUF58 - F-box and DUF domain containing protein, expressed
Sobic.K024000	Sb2002s002020	Sobic.K024000		PF00009	PTHR23115,PTHR23115:SF157		3.6.5.3	K03231		AT1G07930.1		GTP binding Elongation factor Tu family protein	LOC_Os03g08010.1		elongation factor Tu, putative, expressed
Sobic.K023800	Sb0010s021250	Sobic.K023800		PF00626,PF04810,PF04815,PF08033,PF04811	PTHR11141			K14006	GO:GO:0030127,GO:GO:0008270,GO:GO:0006888,GO:GO:0006886	AT3G23660.1		Sec23/Sec24 protein transport family protein	LOC_Os11g24560.1		protein transport protein, putative, expressed
Sobic.K023400	v1.4_None	Sobic.K023400		PF04542,PF04545,PF04539	PTHR30603,PTHR30603:SF25				GO:GO:0016987,GO:GO:0006355,GO:GO:0006352,GO:GO:0003700,GO:GO:0003677	AT1G08540.1	ABC1,ATSIG1,ATSIG2,SIG1,SIG2,SIGA,SIGB	Rpolymerase sigma subunit 2	LOC_Os11g26160.1		R polymerase sigma factor, putative, expressed
Sobic.K022900	Sb0010s013050	Sobic.K022900			PTHR35290								LOC_Os11g21804.1		expressed protein
Sobic.K022600	Sb0010s012040	Sobic.K022600		PF14310,PF00933,PF01915	PTHR30620,PTHR30620:SF45		3.2.1.37		GO:GO:0005975,GO:GO:0004553	AT1G78060.1		Glycosyl hydrolase family protein	LOC_Os11g19210.1		beta-D-xylosidase, putative, expressed
Sobic.K022000	Sb0010s007790	Sobic.K022000		PF00578	PTHR11592,PTHR11592:SF33	KOG1651	1.11.1.12	K00432	GO:GO:0055114,GO:GO:0016491,GO:GO:0016209,GO:GO:0006979,GO:GO:0004602	AT2G31570.1	ATGPX2,GPX2	glutathione peroxidase 2	LOC_Os11g18170.1		glutathione peroxidase, putative, expressed
Sobic.K021600	Sb0010s007570	Sobic.K021600		PF00933,PF01915	PTHR30620,PTHR30620:SF45		3.2.1.55,3.2.1.37		GO:GO:0005975,GO:GO:0004553	AT1G78060.1		Glycosyl hydrolase family protein	LOC_Os11g18730.1		glycosyl hydrolase family 3 protein, putative, expressed
Sobic.K020500	Sb0199s002020	Sobic.K020500		PF07718,PF01602	PTHR10635			K17301	GO:GO:0030126,GO:GO:0016192,GO:GO:0006886,GO:GO:0005198,GO:GO:0030117,GO:GO:0005737	AT4G31480.2		Coatomer, beta subunit	LOC_Os01g17430.1		coatomer subunit beta-1, putative, expressed
Sobic.K020400	Sb0199s002010	Sobic.K020400			PTHR11524			K02937		AT2G44120.2		Ribosomal protein L30/L7 family protein	LOC_Os04g51630.2		60S ribosomal protein L7, putative, expressed
Sobic.K017300	Sb1828s002010	Sobic.K017300			PTHR33214,PTHR33214:SF10					AT5G38170.1		Bifunctiol inhibitor/lipid-transfer protein/seed storage 2S albumin superfamily protein	LOC_Os03g02050.1		LTPL151 - Protease inhibitor/seed storage/LTP family protein precursor, expressed
Sobic.K016900	v1.4_None	Sobic.K016900		PF04377	PTHR21367,PTHR21367:SF1	KOG1193	2.3.2.8		GO:GO:0016598,GO:GO:0004057	AT3G11240.1	ATATE2,ATE2	arginine-tR protein transferase 2	LOC_Os05g37434.1		arginyl-tR--protein transferase 1, putative, expressed
Sobic.K016900	Sb0176s002010	Sobic.K016900		PF04377	PTHR21367,PTHR21367:SF1	KOG1193	2.3.2.8		GO:GO:0016598,GO:GO:0004057	AT3G11240.1	ATATE2,ATE2	arginine-tR protein transferase 2	LOC_Os05g37434.1		arginyl-tR--protein transferase 1, putative, expressed
Sobic.K013200	v1.4_None	Sobic.K013200			PTHR36968,PTHR36968:SF2		2.3.1.48			AT1G28420.1	HB-1	homeobox-1	LOC_Os01g48180.1		DDT domain containing protein, putative, expressed
Sobic.K013100	Sb0139s002020	Sobic.K013100		PF00582	PTHR31964,PTHR31964:SF6				GO:GO:0006950	AT1G68300.1		Adenine nucleotide alpha hydrolases-like superfamily protein	LOC_Os01g32780.1		universal stress protein domain containing protein, putative, expressed
Sobic.K013000	Sb0139s002010	Sobic.K013000		PF05605,PF14571	PTHR31875,PTHR31875:SF4					AT3G05700.1		Drought-responsive family protein	LOC_Os01g48190.1		drought induced 19 protein, putative, expressed
Sobic.K010300	Sb1257s002010	Sobic.K010300		PF00310	PTHR11938,PTHR11938:SF109		1.4.1.14			AT5G53460.1	GLT1	DH-dependent glutamate synthase 1	LOC_Os01g48960.1		glutamate synthase, chloroplast precursor, putative, expressed
Sobic.K009800	Sb0120s002010	Sobic.K009800			PTHR31342,PTHR31342:SF14					AT1G48280.1		hydroxyproline-rich glycoprotein family protein	LOC_Os12g01449.1		chloroplast unusual positioning protein, putative, expressed
Sobic.K009600	Sb0012s021070	Sobic.K009600		PF00025	PTHR24073,PTHR24073:SF350	KOG0087		K07904	GO:GO:0005525	AT5G65270.1	AtRABA4a,RABA4a	RAB GTPase homolog A4A	LOC_Os10g23100.1		ras-related protein, putative, expressed
Sobic.K009100	Sb0012s019770	Sobic.K009100		PF00385	PTHR22812					AT5G17690.1	LHP1,TFL2	like heterochromatin protein (LHP1)	LOC_Os10g17770.1		chromo domain-containing protein LHP1, putative, expressed
Sobic.K008500	v1.4_None	Sobic.K008500		PF13812,PF01535,PF13041	PTHR24015,PTHR24015:SF364					AT4G34830.1	MRL1	Pentatricopeptide repeat (PPR) superfamily protein	LOC_Os10g10170.1		PPR repeat domain containing protein, putative, expressed
Sobic.K008000	Sb0012s014630	Sobic.K008000		PF01190	PTHR31614,PTHR31614:SF5					AT4G08685.1	SAH7	Pollen Ole e 1 allergen and extensin family protein	LOC_Os10g22590.1		POEI24 - Pollen Ole e I allergen and extensin family protein precursor, expressed
Sobic.K007900	v1.4_None	Sobic.K007900		PF03441,PF00875	PTHR10211,PTHR10211:SF0	KOG0133	4.1.99.3		GO:GO:0006281,GO:GO:0003904	AT1G12370.2	PHR1,UVR2	photolyase 1	LOC_Os10g08580.1		FAD binding domain of D photolyase domain containing protein, expressed
Sobic.K006800	Sb0012s010230	Sobic.K006800		PF01833,PF00612,PF03859	PTHR23335,PTHR23335:SF7				GO:GO:0005515,GO:GO:0005634,GO:GO:0003677	AT2G22300.2	CAMTA3,SR1	sigl responsive 1	LOC_Os10g22950.1		calmodulin-binding transcription activator, putative, expressed
Sobic.K006500	Sb0012s009230	Sobic.K006500		PF12697	PTHR10992,PTHR10992:SF882	KOG1454	3.1.1.23			AT5G09430.1		alpha/beta-Hydrolases superfamily protein	LOC_Os10g22960.1		hydrolase protein, putative, expressed
Sobic.K006100	Sb0012s006000	Sobic.K006100		PF13855	PTHR24365,PTHR24365:SF368				GO:GO:0005515	AT1G78230.1		Outer arm dynein light chain 1 protein	LOC_Os10g22980.4		leucine rich repeat domain containing protein, putative, expressed
Sobic.K005800	Sb0012s004900	Sobic.K005800		PF00995	PTHR11679,PTHR11679:SF2				GO:GO:0016192,GO:GO:0006904	AT2G17980.1	ATSLY1	Sec1/munc18-like (SM) proteins superfamily	LOC_Os03g42320.1		Sec1 family transport protein, putative, expressed
Sobic.K005700	Sb0012s004890	Sobic.K005700											LOC_Os10g23004.1		expressed protein
Sobic.K005400	Sb0012s004580	Sobic.K005400			PTHR33735,PTHR33735:SF3					AT2G14095.1			LOC_Os10g23060.1		expressed protein
Sobic.K005200	v1.4_None	Sobic.K005200		PF12874	PTHR23067,PTHR23067:SF41					AT5G61190.1		putative endonuclease or glycosyl hydrolase with C2H2-type zinc finger domain	LOC_Os10g17740.1		ZOS10-02 - C2H2 zinc finger protein, expressed
Sobic.K004900	Sb0012s002210	Sobic.K004900		PF01658,PF07994	PTHR11510,PTHR11510:SF8		5.5.1.4	K01858	GO:GO:0008654,GO:GO:0006021,GO:GO:0004512	AT2G22240.1	ATIPS2,ATMIPS2,MIPS2	myo-inositol-1-phosphate synthase 2	LOC_Os10g22450.1		inositol-3-phosphate synthase, putative, expressed
Sobic.K004800	Sb0012s002110	Sobic.K004800		PF00892	PTHR31218,PTHR31218:SF12				GO:GO:0016021,GO:GO:0016020,GO:GO:0022857	AT4G08290.1		nodulin MtN21 /EamA-like transporter family protein	LOC_Os10g14920.2		integral membrane protein DUF6 containing protein, expressed
Sobic.K004100	v1.4_None	Sobic.K004100			PTHR12981,PTHR12981:SF0					AT2G14835.1		RING/U-box superfamily protein	LOC_Os10g20600.1		zinc finger, C3HC4 type domain containing protein, expressed
Sobic.K003600	v1.4_None	Sobic.K003600		PF08417,PF00383,PF08211	PTHR11644,PTHR11644:SF2		3.5.4.5		GO:GO:0055114,GO:GO:0010277,GO:GO:0008270,GO:GO:0009972,GO:GO:0004126	AT2G19570.1	AT-CDA1,CDA1,DESZ	cytidine deamise 1	LOC_Os01g51540.1		cytidine/deoxycytidylate deamise, putative, expressed			Sobic.001G007800
Sobic.K003100	v1.4_None	Sobic.K003100											LOC_Os02g01270.1		START domain containing protein, expressed
Sobic.K002900	v1.4_None	Sobic.K002900			PTHR33416,PTHR33416:SF2					AT3G10650.1			LOC_Os12g27090.1		expressed protein
Sobic.K002800	v1.4_None	Sobic.K002800											LOC_Os10g24954.1		ulp1 protease family, C-termil catalytic domain containing protein, expressed
Sobic.K002600	Sb0011s012840	Sobic.K002600		PF01190	PTHR33210,PTHR33210:SF9					AT5G13140.1		Pollen Ole e 1 allergen and extensin family protein	LOC_Os12g28770.1		POEI19 - Pollen Ole e I allergen and extensin family protein precursor, expressed
Sobic.K002600	v1.4_None	Sobic.K002600		PF01190	PTHR33210,PTHR33210:SF9					AT5G13140.1		Pollen Ole e 1 allergen and extensin family protein	LOC_Os12g28770.1		POEI19 - Pollen Ole e I allergen and extensin family protein precursor, expressed
Sobic.K002400	Sb0011s011820	Sobic.K002400		PF01979	PTHR11271,PTHR11271:SF7		3.5.4.32		GO:GO:0016787				LOC_Os12g28270.1		amidohydrolase, putative, expressed
Sobic.K002200	v1.4_None	Sobic.K002200					2.3.1.15			AT5G60620.1	GPAT9	glycerol-3-phosphate acyltransferase 9	LOC_Os07g34730.1		acyltransferase, putative, expressed
Sobic.K001900	v1.4_None	Sobic.K001900		PF02375,PF02373	PTHR10694,PTHR10694:SF50	KOG3576	1.14.11.27			AT3G48430.1	REF6	relative of early flowering 6	LOC_Os12g18150.1		ZOS12-04 - C2H2 zinc finger protein, expressed
Sobic.K001650	Sb0011s006460	v2.1_None		PF12695	PTHR12277,PTHR12277:SF42	KOG1552				AT3G01690.1		alpha/beta-Hydrolases superfamily protein	LOC_Os12g18860.1		OsPOP23 - Putative Prolyl Oligopeptidase homologue, expressed
Sobic.K001500	Sb0011s005460	Sobic.K001500		PF05701	PTHR32054,PTHR32054:SF3					AT5G55860.1		Plant protein of unknown function (DUF827)	LOC_Os12g17310.1		prefoldin, putative, expressed
Sobic.K001401	Sb0011s005450	v2.1_None		PF00348	PTHR12001,PTHR12001:SF18	KOG0776	2.5.1.84		GO:GO:0008299,GO:GO:0016765,GO:GO:0015979	AT1G78510.1	SPS1	solanesyl diphosphate synthase 1	LOC_Os12g17320.1		polyprenyl synthetase, putative, expressed
Sobic.K001000	v1.4_None	Sobic.K001000		PF07002	PTHR10857,PTHR10857:SF28			K16280		AT5G14420.2	RGLG2	RING domain ligase2	LOC_Os12g19030.1		copine, putative, expressed
Sobic.K000500	Sb1058s002010	Sobic.K000500		PF00011	PTHR11527,PTHR11527:SF166			K13993		AT5G51440.1		HSP20-like chaperones superfamily protein	LOC_Os06g11610.1		heat shock 22 kDa protein, mitochondrial precursor, putative, expressed
Sobic.K000400	Sb1023s002010	Sobic.K000400		PF02458	PTHR31642,PTHR31642:SF16		2.3.1.133		GO:GO:0016747	AT5G48930.1	HCT	hydroxycinmoyl-CoA shikimate/quite hydroxycinmoyl transferase	LOC_Os08g43040.1		transferase family protein, putative, expressed
Sobic.010G280100	Sb10g031310	Sobic.010G280100	similar to Senescence-associated protein-like		PTHR19282,PTHR19282:SF227					AT2G20230.1		Tetraspanin family protein	LOC_Os06g51480.1		expressed protein
Sobic.010G279900	Sb10g031300	Sobic.010G279900	similar to PHD zinc finger protein-like	PF00628,PF16135	PTHR24098,PTHR24098:SF5		2.3.1.48		GO:GO:0005515	AT2G27980.1		Acyl-CoA N-acyltransferase with RING/FYVE/PHD-type zinc finger domain	LOC_Os06g51450.1		PHD-finger domain containing protein, expressed
Sobic.010G279800	v1.4_None	Sobic.010G279800		PF02493,PF01504	PTHR23086,PTHR23086:SF42		2.7.1.68	K00889	GO:GO:0046488,GO:GO:0016307	AT3G09920.3	PIP5K9	phosphatidyl inositol monophosphate 5 kise	LOC_Os02g57660.1		phosphatidylinositol-4-phosphate 5-kise, putative, expressed
Sobic.010G279800	v1.4_None	Sobic.010G279800		PF02493,PF01504	PTHR23086,PTHR23086:SF42		2.7.1.68	K00889	GO:GO:0046488,GO:GO:0016307	AT3G09920.3	PIP5K9	phosphatidyl inositol monophosphate 5 kise	LOC_Os02g57660.2		phosphatidylinositol-4-phosphate 5-kise, putative, expressed
Sobic.010G279700	Sb10g031280	Sobic.010G279700	similar to Putative growth-on protein GRO10	PF02225,PF04258	PTHR12174,PTHR12174:SF45				GO:GO:0016021,GO:GO:0004190	AT1G63690.1	ATSPPL2,SPPL2	SIGL PEPTIDE PEPTIDASE-LIKE 2	LOC_Os06g51430.1		sigl peptide peptidase-like 2B, putative, expressed
Sobic.010G279600	Sb10g031270	Sobic.010G279600		PF13912	PTHR26374,PTHR26374:SF197					AT5G03510.1		C2H2-type zinc finger family protein	LOC_Os04g08060.1		ZOS4-03 - C2H2 zinc finger protein, expressed
Sobic.010G279450	v1.4_None	v2.1_None		PF01388,PF02928,PF02375,PF00628,PF08429,PF02373	PTHR10694,PTHR10694:SF8			K11446	GO:GO:0003677,GO:GO:0005515,GO:GO:0055114,GO:GO:0016706	AT1G63490.1		transcription factor jumonji (jmjC) domain-containing protein	LOC_Os06g51490.1		PHD-finger domain containing protein, putative, expressed
Sobic.010G279300	v1.4_None	Sobic.010G279300		PF01504	PTHR11353,PTHR11353:SF89		2.7.1.150		GO:GO:0046488,GO:GO:0016307,GO:GO:0005524	AT1G34260.1	FAB1D	FORMS APLOID AND BINUCLEATE CELLS 1A	LOC_Os08g01390.1		phosphatidylinositol-4-phosphate 5-Kise, putative, expressed
Sobic.010G279200	v1.4_None	Sobic.010G279200		PF00085	PTHR10438,PTHR10438:SF299	KOG0910	1.8.1.8	K03671	GO:GO:0045454,GO:GO:0015035,GO:GO:0006662	AT3G15360.1	ATHM4,ATM4,TRX-M4	thioredoxin M-type 4	LOC_Os12g08730.1		thioredoxin, putative, expressed
Sobic.010G279100	Sb10g031250	Sobic.010G279100	similar to Os06g0731700 protein		PTHR36888,PTHR36888:SF1								LOC_Os06g51500.1		expressed protein
Sobic.010G279000	Sb10g031240	Sobic.010G279000	similar to Putative uncharacterized protein B1206D04.26	PF01086	PTHR10639,PTHR10639:SF11	KOG4031			GO:GO:0030132,GO:GO:0030130,GO:GO:0016192,GO:GO:0006886,GO:GO:0005198	AT2G40060.1		Clathrin light chain protein	LOC_Os06g51510.1		expressed protein
Sobic.010G278800	Sb10g031230	Sobic.010G278800	similar to Putative splicing factor 3B subunit 2	PF04046,PF04037	PTHR12785,PTHR12785:SF8	KOG2330			GO:GO:0005634	AT4G21660.1		proline-rich spliceosome-associated (PSP) family protein	LOC_Os02g58090.1		PSP domain containing protein, expressed
Sobic.010G278800	Sb10g031230	Sobic.010G278800	similar to Putative splicing factor 3B subunit 2	PF04046,PF04037	PTHR12785,PTHR12785:SF8	KOG2330		K12829	GO:GO:0005634	AT4G21660.1		proline-rich spliceosome-associated (PSP) family protein	LOC_Os02g58090.1		PSP domain containing protein, expressed
Sobic.010G278700	Sb10g031220	Sobic.010G278700	similar to Putative lysine ketoglutarate reductase trans-splicing related 1	PF05212	PTHR31210,PTHR31210:SF11					AT1G61240.3		Protein of unknown function (DUF707)	LOC_Os06g51520.1		lysine ketoglutarate reductase trans-splicing related 1, putative, expressed
Sobic.010G278700	Sb10g031220	Sobic.010G278700	similar to Putative lysine ketoglutarate reductase trans-splicing related 1	PF05212	PTHR31210,PTHR31210:SF11					AT1G61240.4		Protein of unknown function (DUF707)	LOC_Os06g51520.1		lysine ketoglutarate reductase trans-splicing related 1, putative, expressed
Sobic.010G278600	v1.4_None	Sobic.010G278600			PTHR34284,PTHR34284:SF1					AT3G51050.1		FG-GAP repeat-containing protein	LOC_Os02g01070.1		FG-GAP repeat-containing protein, putative, expressed
Sobic.010G278500	Sb10g031200	Sobic.010G278500	similar to Os02g0827500 protein		PTHR13466,PTHR13466:SF6	KOG2238				AT1G17820.1		Putative integral membrane protein conserved region (DUF2404)	LOC_Os02g58110.1		expressed protein
Sobic.010G278400	Sb10g031190	Sobic.010G278400	similar to Putative uncharacterized protein B1206D04.12	PF08315	PTHR31551	KOG3407		K12871		AT3G05070.1			LOC_Os06g51420.1		coiled-coil domain-containing protein 12, putative, expressed
Sobic.010G278400	Sb10g031190	Sobic.010G278400	similar to Putative uncharacterized protein B1206D04.12	PF08315	PTHR31551	KOG3407				AT3G05070.1			LOC_Os06g51420.1		coiled-coil domain-containing protein 12, putative, expressed
Sobic.010G278300	Sb10g031180	Sobic.010G278300	similar to Putative oligopeptidase B	PF00326,PF02897	PTHR11757,PTHR11757:SF10		3.4.21.83	K01354	GO:GO:0008236,GO:GO:0006508,GO:GO:0070008,GO:GO:0004252	AT1G50380.1		Prolyl oligopeptidase family protein	LOC_Os06g51410.1		OsPOP15 - Putative Prolyl Oligopeptidase homologue, expressed
Sobic.010G278200	v1.4_None	Sobic.010G278200			PTHR15141,PTHR15141:SF48		2.1.1.43			AT4G24200.1		Transcription elongation factor (TFIIS) family protein	LOC_Os06g42490.1		expressed protein
Sobic.010G278100	Sb10g031150	Sobic.010G278100	Predicted protein							AT1G80245.3		Spc97 / Spc98 family of spindle pole body (SBP) component	LOC_Os06g51400.3		expressed protein
Sobic.010G278000	Sb10g031140	Sobic.010G278000	similar to Os06g0730300 protein	PF12695	PTHR12265,PTHR12265:SF0	KOG2521				AT3G19970.1		alpha/beta-Hydrolases superfamily protein	LOC_Os06g51390.2		expressed protein
Sobic.010G277900	Sb10g031135	Sobic.010G277900			PTHR35698,PTHR35698:SF1					AT1G48380.1	HYP7,RHL1	root hair initiation protein root hairless 1 (RHL1)	LOC_Os07g07580.3		ROOT HAIRLESS 1, putative, expressed
Sobic.010G277800	Sb10g031130	Sobic.010G277800	similar to Os06g0729900 protein	PF01476	PTHR20932,PTHR20932:SF12					AT5G23130.1		Peptidoglycan-binding LysM domain-containing protein	LOC_Os06g51360.1		lysM domain containing protein, putative, expressed
Sobic.010G277700	Sb10g031125	Sobic.010G277700	similar to Os06g0729800 protein	PF01745	PTHR11088,PTHR11088:SF31	KOG1384	2.5.1.75	K00791	GO:GO:0009058,GO:GO:0004161	AT5G20040.1	ATIPT9,IPT9	isopentenyltransferase 9	LOC_Os06g51350.1		IPP transferase, putative, expressed
Sobic.010G277600	Sb10g031120	Sobic.010G277600	similar to Plastid high chlorophyll fluorescence 136 precursor	PF14870	PTHR32010,PTHR32010:SF6					AT5G23120.1	HCF136	photosystem II stability/assembly factor, chloroplast (HCF136)
Sobic.010G277500	Sb10g031110	Sobic.010G277500	weakly similar to Os06g0729500 protein	PF05623	PTHR32010,PTHR32010:SF7					AT4G16100.1		Protein of unknown function (DUF789)	LOC_Os06g51330.1		expressed protein
Sobic.010G277400	Sb10g031100	Sobic.010G277400	similar to Putative uncharacterized protein OSJNBa0069C14.13	PF02704	PTHR23201,PTHR23201:SF19					AT1G22690.3		Gibberellin-regulated family protein	LOC_Os06g51320.1		GASR8 - Gibberellin-regulated GASA/GAST/Skin family protein precursor, expressed
Sobic.010G277300	Sb10g031090	Sobic.010G277300	similar to Brassinosteroid biosynthesis-like protein	PF01565	PTHR10801,PTHR10801:SF0		1.3.1.72	K09828	GO:GO:0055114,GO:GO:0050660,GO:GO:0016491	AT3G19820.3	CBB1,DIM,DIM1,DWF1,EVE1	cell elongation protein / DWARF1 / DIMINUTO (DIM)	LOC_Os10g25780.1		FAD-linked oxidoreductase protein, putative, expressed
Sobic.010G277200	Sb10g031080	Sobic.010G277200	similar to CCHC-type zinc finger protein-like	PF00098,PF07962	PTHR13220	KOG3004		K10904	GO:GO:0008270,GO:GO:0003676,GO:GO:0048478,GO:GO:0007049,GO:GO:0006974,GO:GO:0005634	AT3G02820.1		zinc knuckle (CCHC-type) family protein	LOC_Os02g52460.1		zinc knuckle domain containing protein, expressed
Sobic.010G277100	Sb10g031075	Sobic.010G277100		PF03737	PTHR33254,PTHR33254:SF4		4.1.1.3			AT5G16450.2		Ribonuclease E inhibitor RraA/Dimethylmequinone methyltransferase	LOC_Os01g52460.1		regulator of ribonuclease, putative, expressed
Sobic.010G277000	Sb10g031070	Sobic.010G277000	similar to 3' exoribonuclease family, domain 1 containing protein, expressed	PF03725,PF01138	PTHR11097,PTHR11097:SF8	KOG1612		K12589		AT3G07750.2		3\'-5\'-exoribonuclease family protein	LOC_Os12g21500.1		exosome complex exonuclease, putative, expressed
Sobic.010G276900	Sb10g031060	Sobic.010G276900	similar to Chromosome chr1 scaffold_22, whole genome shotgun sequence		PTHR13555,PTHR13555:SF34					AT2G02148.1
Sobic.010G276800	Sb10g031050	Sobic.010G276800	similar to Pollen siglling protein with adenylyl cyclase activity	PF00931	PTHR23155,PTHR23155:SF411	KOG4658			GO:GO:0043531	AT3G14460.1		LRR and NB-ARC domains-containing disease resistance protein	LOC_Os02g25900.1		pollen siglling protein with adenylyl cyclase activity, putative, expressed
Sobic.010G276700	Sb10g031040	Sobic.010G276700	similar to H0211A12.6 protein	PF00534,PF00862	PTHR12526,PTHR12526:SF408	KOG0853	2.4.1.13	K00695	GO:GO:0016157,GO:GO:0005985	AT1G73370.1	ATSUS6,SUS6	sucrose synthase 6	LOC_Os04g24430.1		sucrose synthase, putative, expressed
Sobic.010G276600	Sb10g031030	Sobic.010G276600	similar to Putative AGO1 homologous protein	PF16487,PF12764,PF16488,PF08699,PF16486,PF02170,PF02171	PTHR22891,PTHR22891:SF57			K11593	GO:GO:0005515,GO:GO:0003676	AT1G48410.1	AGO1	Stabilizer of iron transporter SufD / Polynucleotidyl transferase	LOC_Os06g51310.2		PAZ domain containing protein, putative, expressed
Sobic.010G276400	Sb10g031020	Sobic.010G276400	similar to Phytoene synthase, chloroplast precursor	PF00494	PTHR31480,PTHR31480:SF2	KOG1459	2.5.1.32	K02291	GO:GO:0016740,GO:GO:0009058	AT5G17230.1	PSY	PHYTOENE SYNTHASE	LOC_Os06g51290.2		phytoene synthase, chloroplast precursor, putative, expressed
Sobic.010G276400	Sb10g031020	Sobic.010G276400	similar to Phytoene synthase, chloroplast precursor	PF00494	PTHR31480,PTHR31480:SF2	KOG1459	2.5.1.32	K02291	GO:GO:0016740,GO:GO:0009058	AT5G17230.2	PSY	PHYTOENE SYNTHASE	LOC_Os06g51290.3		phytoene synthase, chloroplast precursor, putative, expressed
Sobic.010G276200	Sb10g031010	Sobic.010G276200	similar to Seven transmembrane protein Mlo6	PF03094	PTHR31942,PTHR31942:SF25			K08472	GO:GO:0016021,GO:GO:0006952	AT2G33670.1	ATMLO5,MLO5	Seven transmembrane MLO family protein	LOC_Os05g09050.1		MLO domain containing protein, putative, expressed
Sobic.010G276100	Sb10g031000	Sobic.010G276100	similar to Hexose transporter, putative, expressed	PF07690,PF00083	PTHR23500,PTHR23500:SF129	KOG0254			GO:GO:0055085,GO:GO:0016021,GO:GO:0022857	AT3G51490.2	TMT3	tonoplast monosaccharide transporter3	LOC_Os11g28610.1		transporter family protein, putative, expressed
Sobic.010G276000	Sb10g030990	Sobic.010G276000	similar to RING zinc finger protein-like	PF13639	PTHR14155,PTHR14155:SF74				GO:GO:0008270,GO:GO:0005515	AT1G20823.1		RING/U-box superfamily protein	LOC_Os02g58540.1		RING-H2 finger protein, putative, expressed
Sobic.010G275800	Sb10g030970	Sobic.010G275800	similar to Putative callose synthase 1 catalytic subunit	PF04652,PF14288,PF02364	PTHR12741,PTHR12741:SF24		2.4.1.34	K11000	GO:GO:0016020,GO:GO:0006075,GO:GO:0003843,GO:GO:0000148	AT5G13000.1	ATGSL12,gsl12	glucan synthase-like 12	LOC_Os06g51270.1		1,3-beta-glucan synthase component domain containing protein, expressed
Sobic.010G275700	Sb10g030960	Sobic.010G275700	similar to Putative MYB transcription factor	PF00249	PTHR12802,PTHR12802:SF60					AT5G37260.1	CIR1,RVE2	Homeodomain-like superfamily protein	LOC_Os06g51260.1		MYB family transcription factor, putative, expressed
Sobic.010G275500	Sb10g030940	Sobic.010G275500	similar to Calcium-binding EF hand protein-like	PF13202,PF12763	PTHR11216,PTHR11216:SF77	KOG0998			GO:GO:0005509	AT1G21630.1		Calcium-binding EF hand family protein	LOC_Os06g51250.1		EF hand family protein, putative, expressed
Sobic.010G275400	Sb10g030930	Sobic.010G275400			PTHR35477,PTHR35477:SF1								LOC_Os06g51240.2		expressed protein
Sobic.010G275400	v1.4_None	Sobic.010G275400			PTHR35477,PTHR35477:SF1								LOC_Os06g51240.2		expressed protein
Sobic.010G275200	v1.4_None	Sobic.010G275200		PF00505	PTHR13711,PTHR13711:SF187	KOG0381		K10802	GO:GO:0006355,GO:GO:0005634,GO:GO:0003682,GO:GO:0003677	AT1G20696.3	HMGB3,NFD03,NFD3	high mobility group B3	LOC_Os06g51220.2		HMG1/2, putative, expressed
Sobic.010G275150	Sb10g030906	v2.1_None		PF01974	PTHR21227,PTHR21227:SF0	KOG4685	4.6.1.16	K15322	GO:GO:0006388,GO:GO:0000213	AT5G60230.2	ATSEN2,SEN2	splicing endonuclease 2	LOC_Os11g38930.1		tR-splicing endonuclease subunit Sen2, putative, expressed
Sobic.010G275100	Sb10g030900	Sobic.010G275100		PF05742	PTHR17985,PTHR17985:SF14	KOG2342				AT4G38260.1		Protein of unknown function (DUF833)	LOC_Os09g15480.1		Ser/Thr-rich protein T10 in DGCR region, putative, expressed
Sobic.010G274900	Sb10g030880	Sobic.010G274900	similar to Putative uncharacterized protein	PF00069	PTHR27001,PTHR27001:SF222	KOG1187	2.7.11.1,2.7.10.2		GO:GO:0006468,GO:GO:0005524,GO:GO:0004672	AT2G17220.1		Protein kise superfamily protein	LOC_Os06g51170.1		serine/threonine-protein kise Cx32, chloroplast precursor, putative, expressed
Sobic.010G274800	Sb10g030870	Sobic.010G274800	similar to Glycosyltransferase QUASIMODO1, putative, expressed	PF01501	PTHR32116,PTHR32116:SF3		2.4.1.43	K13648	GO:GO:0016757,GO:GO:0047262	AT4G38270.2	GAUT3	galacturonosyltransferase 3	LOC_Os10g21890.1		glycosyl transferase family 8, putative, expressed
Sobic.010G274700	Sb10g030860	Sobic.010G274700		PF08263,PF00560,PF00069,PF13855	PTHR27000,PTHR27000:SF211	KOG1187	2.7.11.1		GO:GO:0005515,GO:GO:0006468,GO:GO:0005524,GO:GO:0004672	AT3G47570.1		Leucine-rich repeat protein kise family protein	LOC_Os01g05980.1		receptor kise, putative, expressed
Sobic.010G274600	Sb10g030850	Sobic.010G274600	similar to Putative uncharacterized protein	PF08149	PTHR14085,PTHR14085:SF3			K14768		AT3G10530.1		Transducin/WD40 repeat-like superfamily protein	LOC_Os01g08770.1		WD domain, G-beta repeat domain containing protein, expressed
Sobic.010G274500	Sb10g030840	Sobic.010G274500	similar to Catalase isozyme 1	PF06628,PF00199	PTHR11465,PTHR11465:SF20		1.11.1.6	K03781	GO:GO:0055114,GO:GO:0020037,GO:GO:0004096,GO:GO:0006979	AT4G35090.1	CAT2	catalase 2	LOC_Os06g51150.1		catalase isozyme B, putative, expressed
Sobic.010G274100	Sb10g030800	Sobic.010G274100		PF04564,PF00514	PTHR23315,PTHR23315:SF49		6.3.2.19		GO:GO:0016567,GO:GO:0004842,GO:GO:0005515	AT5G42340.1	PUB15	Plant U-Box 15	LOC_Os08g37570.1		spotted leaf 11, putative, expressed
Sobic.010G274100	Sb10g030800	Sobic.010G274100		PF04564,PF00514	PTHR23315,PTHR23315:SF49		6.3.2.19		GO:GO:0016567,GO:GO:0004842,GO:GO:0005515	AT5G42340.1	PUB15	Plant U-Box 15	LOC_Os06g51130.1		spotted leaf 11, putative, expressed
Sobic.010G274000		cyclin, putative, expressed	similar to Cyclin IIIZm	PF02984,PF00134	PTHR10177,PTHR10177:SF226	KOG0653		K05868	GO:GO:0005634	AT1G20610.1	CYCB2	3	Cyclin B2	3	LOC_Os06g51110.1
Sobic.010G274000		cyclin, putative, expressed	similar to Cyclin IIIZm	PF02984,PF00134	PTHR10177,PTHR10177:SF226	KOG0653		K05868	GO:GO:0005634	AT1G20610.1	CYCB2	3	Cyclin B2	3	LOC_Os06g51110.2
Sobic.010G273900	Sb10g030780	Sobic.010G273900	similar to MAP kise activating protein-like	PF03619	PTHR23423,PTHR23423:SF23	KOG2641			GO:GO:0009626	AT4G38360.2	LAZ1	Protein of unknown function (DUF300)	LOC_Os06g51100.2		transmembrane protein, putative, expressed
Sobic.010G273900	Sb10g030780	Sobic.010G273900	similar to MAP kise activating protein-like	PF03619	PTHR23423,PTHR23423:SF23	KOG2641			GO:GO:0009626	AT4G38360.2	LAZ1	Protein of unknown function (DUF300)	LOC_Os06g51100.1		transmembrane protein, putative, expressed
Sobic.010G273800	Sb10g030776	Sobic.010G273800		PF00128,PF02922,PF02806	PTHR10357,PTHR10357:SF110		2.4.1.18	K00700	GO:GO:0043169,GO:GO:0005975,GO:GO:0003824,GO:GO:0004553	AT5G03650.1	SBE2.2	starch branching enzyme 2.2	LOC_Os06g51084.1		1,4-alpha-glucan-branching enzyme, chloroplast precursor, putative, expressed
Sobic.010G273700	Sb10g030770	Sobic.010G273700		PF02365	PTHR31989,PTHR31989:SF36				GO:GO:0006355,GO:GO:0003677	AT2G17040.1	ac036,C036	C domain containing protein 36	LOC_Os06g51070.1		no apical meristem protein, putative, expressed
Sobic.010G273600	v1.4_None	Sobic.010G273600		PF00187,PF00182	PTHR22595,PTHR22595:SF34	KOG4742	3.2.1.14	K01183	GO:GO:0008061,GO:GO:0016998,GO:GO:0006032,GO:GO:0004568	AT3G12500.1	ATHCHIB,B-CHI,CHI-B,HCHIB,PR-3,PR3	basic chitise	LOC_Os03g30470.1		CHIT4 - Chitise family protein precursor, expressed
Sobic.010G273300	v1.4_None	Sobic.010G273300			PTHR23155,PTHR23155:SF498					AT4G26090.1	RPS2	NB-ARC domain-containing disease resistance protein	LOC_Os04g02520.1		Leucine Rich Repeat family protein, expressed
Sobic.010G273000	v1.4_None	Sobic.010G273000			PTHR23155,PTHR23155:SF498					AT4G19050.1		NB-ARC domain-containing disease resistance protein	LOC_Os04g02520.1		Leucine Rich Repeat family protein, expressed
Sobic.010G272800	Sb10g030720	Sobic.010G272800	similar to Cell division protease ftsH homolog, chloroplast precursor	PF07728,PF01434	PTHR23076,PTHR23076:SF33				GO:GO:0016887,GO:GO:0005524,GO:GO:0006508,GO:GO:0004222	AT5G42270.1	FTSH5,VAR1	FtsH extracellular protease family	LOC_Os06g51029.1		OsFtsH1 FtsH protease, homologue of AtFtsH1/5, expressed
Sobic.010G272800	Sb10g030720	Sobic.010G272800	similar to Cell division protease ftsH homolog, chloroplast precursor	PF07728,PF01434	PTHR23076,PTHR23076:SF33			K03798	GO:GO:0016887,GO:GO:0005524,GO:GO:0006508,GO:GO:0004222	AT5G42270.1	FTSH5,VAR1	FtsH extracellular protease family	LOC_Os06g51029.1		OsFtsH1 FtsH protease, homologue of AtFtsH1/5, expressed
Sobic.010G272700	Sb10g030710	Sobic.010G272700	Predicted protein	PF03081	PTHR12542,PTHR12542:SF40				GO:GO:0006887,GO:GO:0000145	AT5G50380.1	ATEXO70F1,EXO70F1	exocyst subunit exo70 family protein F1	LOC_Os08g13570.1		exo70 exocyst complex subunit family protein, putative, expressed
Sobic.010G272501	v1.4_None	v2.1_None		PF03081	PTHR12542,PTHR12542:SF40				GO:GO:0006887,GO:GO:0000145	AT5G52340.1	ATEXO70A2,EXO70A2	exocyst subunit exo70 family protein A2	LOC_Os05g30640.1		leucine zipper protein-like, putative, expressed
Sobic.010G272200	Sb10g030670	Sobic.010G272200		PF03081	PTHR12542,PTHR12542:SF40				GO:GO:0006887,GO:GO:0000145	AT5G50380.1	ATEXO70F1,EXO70F1	exocyst subunit exo70 family protein F1	LOC_Os05g30640.1		leucine zipper protein-like, putative, expressed
Sobic.010G272101	v1.4_None	v2.1_None			PTHR12542,PTHR12542:SF40				GO:GO:0006887,GO:GO:0000145
Sobic.010G272101	v1.4_None	v2.1_None		PF03081	PTHR12542,PTHR12542:SF40				GO:GO:0006887,GO:GO:0000145	AT5G03540.2	ATEXO70A1,EXO70A1	exocyst subunit exo70 family protein A1	LOC_Os09g17810.1		leucine zipper protein-like, putative, expressed
Sobic.010G272000	Sb10g030660	Sobic.010G272000		PF03081	PTHR12542,PTHR12542:SF40				GO:GO:0006887,GO:GO:0000145				LOC_Os09g17810.1		leucine zipper protein-like, putative, expressed
Sobic.010G272000	v1.4_None	Sobic.010G272000		PF03081	PTHR12542,PTHR12542:SF40				GO:GO:0006887,GO:GO:0000145				LOC_Os09g17810.1		leucine zipper protein-like, putative, expressed
Sobic.010G271901	v1.4_None	v2.1_None		PF03081	PTHR12542,PTHR12542:SF40				GO:GO:0006887,GO:GO:0000145	AT5G50380.1	ATEXO70F1,EXO70F1	exocyst subunit exo70 family protein F1	LOC_Os08g13570.1		exo70 exocyst complex subunit family protein, putative, expressed
Sobic.010G271700	Sb10g030640	Sobic.010G271700	Predicted protein	PF03081	PTHR12542,PTHR12542:SF40				GO:GO:0006887,GO:GO:0000145	AT1G07725.1	ATEXO70H6,EXO70H6	exocyst subunit exo70 family protein H6	LOC_Os05g30660.1		leucine zipper protein-like, putative, expressed
Sobic.010G271600	Sb10g030630	Sobic.010G271600	Predicted protein	PF03081	PTHR12542,PTHR12542:SF40				GO:GO:0006887,GO:GO:0000145	AT5G50380.1	ATEXO70F1,EXO70F1	exocyst subunit exo70 family protein F1	LOC_Os08g13570.1		exo70 exocyst complex subunit family protein, putative, expressed
Sobic.010G271100	Sb10g030580	Sobic.010G271100	similar to Putative uncharacterized protein	PF03087	PTHR33070,PTHR33070:SF21					AT1G76240.1		Arabidopsis protein of unknown function (DUF241)	LOC_Os06g50980.1		expressed protein
Sobic.010G271000	Sb10g030575	Sobic.010G271000		PF01357	PTHR31692,PTHR31692:SF10					AT3G45970.1	ATEXLA1,ATEXPL1,ATHEXP BETA 2.1,EXLA1,EXPL1	expansin-like A1	LOC_Os06g50960.1		expansin precursor, putative, expressed
Sobic.010G270900	Sb10g030570	Sobic.010G270900	similar to GDSL-lipase-like	PF00657	PTHR22835,PTHR22835:SF116		3.1.1.3		GO:GO:0016788	AT5G55050.1		GDSL-like Lipase/Acylhydrolase superfamily protein	LOC_Os06g50940.1		GDSL-like lipase/acylhydrolase, putative, expressed
Sobic.010G270800	Sb10g030560	Sobic.010G270800	similar to GDSL-lipase-like	PF00657	PTHR22835,PTHR22835:SF137		3.1.1.3		GO:GO:0016788	AT5G55050.1		GDSL-like Lipase/Acylhydrolase superfamily protein	LOC_Os06g50940.1		GDSL-like lipase/acylhydrolase, putative, expressed
Sobic.010G270300	Sb10g030520	Sobic.010G270300	similar to Senescence-associated protein	PF00581	PTHR12231	KOG1530	2.8.1.1			AT4G35770.1	ATSEN1,DIN1,SEN1	Rhodanese/Cell cycle control phosphatase superfamily protein	LOC_Os06g50930.1		rhodanese-like domain containing protein, putative, expressed
Sobic.010G270200	Sb10g030510	Sobic.010G270200	similar to Senescence-associated protein	PF00581	PTHR12231	KOG1530	2.8.1.1			AT4G35770.1	ATSEN1,DIN1,SEN1	Rhodanese/Cell cycle control phosphatase superfamily protein	LOC_Os06g50930.1		rhodanese-like domain containing protein, putative, expressed
Sobic.010G270100	Sb10g030500	Sobic.010G270100		PF08387	PTHR32212,PTHR32212:SF118					AT3G26922.1		F-box/RNI-like superfamily protein	LOC_Os03g11790.1		OsFBX79 - F-box domain containing protein, expressed
Sobic.010G269800	Sb10g030475	Sobic.010G269800	similar to Serine/threonine-protein kise ATR	PF02260,PF08064,PF00454,PF02259	PTHR11139,PTHR11139:SF69		2.7.11.1	K06640	GO:GO:0005515,GO:GO:0004674,GO:GO:0016773	AT5G40820.1	ATATR,ATR,ATRAD3	Ataxia telangiectasia-mutated and RAD3-related	LOC_Os06g50910.2		Phosphatidylinositol kise and FAT containing domain protein, putative, expressed
Sobic.010G269700	Sb10g030470	Sobic.010G269700	similar to Putative uncharacterized protein	PF00010	PTHR31945,PTHR31945:SF15				GO:GO:0046983	AT5G65640.1	bHLH093	beta HLH protein 93	LOC_Os03g04310.2		BHLH transcription factor, putative, expressed
Sobic.010G269600	v1.4_None	Sobic.010G269600		PF00076	PTHR15241	KOG4207,KOG0107		K12897	GO:GO:0003676	AT4G35785.2		R-binding (RRM/RBD/RNP motifs) family protein	LOC_Os06g50890.1		R recognition motif containing protein, expressed
Sobic.010G269500	Sb10g030450	Sobic.010G269500	similar to Transducin family protein-like	PF00400	PTHR15574,PTHR15574:SF38	KOG1334		K11804	GO:GO:0005515	AT4G38480.1		Transducin/WD40 repeat-like superfamily protein	LOC_Os06g50880.1		WD domain, G-beta repeat domain containing protein, expressed
Sobic.010G269400	v1.4_None	Sobic.010G269400		PF05180	PTHR20922,PTHR20922:SF15				GO:GO:0008270	AT5G27280.1		Zim17-type zinc finger protein	LOC_Os06g50870.1		DNL zinc finger domain containing protein, putative, expressed
Sobic.010G269400	Sb10g030440	Sobic.010G269400		PF05180	PTHR20922,PTHR20922:SF15				GO:GO:0008270	AT5G27280.1		Zim17-type zinc finger protein	LOC_Os06g50870.1		DNL zinc finger domain containing protein, putative, expressed
Sobic.010G269300	Sb10g030430	Sobic.010G269300	similar to Putative uncharacterized protein P0548E04.1	PF04765	PTHR12956,PTHR12956:SF22					AT4G38500.1		Protein of unknown function (DUF616)	LOC_Os06g50860.1		hydrolase, acting on carbon-nitrogen, putative, expressed
Sobic.010G269200	Sb10g030420	Sobic.010G269200	similar to Putative uncharacterized protein		PTHR35097,PTHR35097:SF1					AT1G11320.1			LOC_Os06g50850.1		expressed protein
Sobic.010G269100	Sb10g030410	Sobic.010G269100		PF01363	PTHR22835,PTHR22835:SF196				GO:GO:0046872	AT1G20110.1		RING/FYVE/PHD zinc finger superfamily protein	LOC_Os06g50840.1		zinc finger family protein, putative, expressed
Sobic.010G269100	v1.4_None	Sobic.010G269100		PF01363	PTHR22835,PTHR22835:SF196				GO:GO:0046872	AT1G20110.1		RING/FYVE/PHD zinc finger superfamily protein	LOC_Os06g50840.1		zinc finger family protein, putative, expressed
Sobic.010G268400	Sb10g030330	Sobic.010G268400	similar to Aspartic proteise nepenthesin II-like	PF00026	PTHR13683,PTHR13683:SF232	KOG1339	3.4.23.12		GO:GO:0006508,GO:GO:0004190	AT4G35880.1		Eukaryotic aspartyl protease family protein	LOC_Os06g50390.1		eukaryotic aspartyl protease domain containing protein, expressed
Sobic.010G268300	Sb10g030320	Sobic.010G268300	similar to Putative uncharacterized protein OJ1540_H01.4	PF00481	PTHR13832,PTHR13832:SF237	KOG0700	3.1.3.16		GO:GO:0003824,GO:GO:0006470,GO:GO:0004722	AT3G51370.1		Protein phosphatase 2C family protein	LOC_Os06g50380.1		protein phosphatase 2C, putative, expressed
Sobic.010G268200	Sb10g030310	Sobic.010G268200	similar to Putative zinc finger protein	PF13639	PTHR14155,PTHR14155:SF146				GO:GO:0008270,GO:GO:0005515	AT4G35840.1		RING/U-box superfamily protein	LOC_Os06g50370.1		zinc finger, C3HC4 type, domain containing protein, expressed
Sobic.010G268100	Sb10g030300	Sobic.010G268100	similar to Ribosomal large subunit pseudouridine synthase-like	PF01479,PF00849	PTHR11079,PTHR11079:SF73	KOG1919	5.4.99.23	K15452	GO:GO:0003723,GO:GO:0009982,GO:GO:0009451,GO:GO:0001522	AT1G76050.2		Pseudouridine synthase family protein	LOC_Os06g50360.1		pseudouridine synthase family protein, putative, expressed
Sobic.010G268100	Sb10g030300	Sobic.010G268100	similar to Ribosomal large subunit pseudouridine synthase-like	PF01479,PF00849	PTHR11079,PTHR11079:SF73		5.4.99.23		GO:GO:0003723,GO:GO:0009982,GO:GO:0009451,GO:GO:0001522	AT1G76050.1		Pseudouridine synthase family protein	LOC_Os06g50360.2		pseudouridine synthase family protein, putative, expressed
Sobic.010G268100	Sb10g030300	Sobic.010G268100	similar to Ribosomal large subunit pseudouridine synthase-like	PF01479,PF00849	PTHR11079,PTHR11079:SF73		5.4.99.23		GO:GO:0003723,GO:GO:0009982,GO:GO:0009451,GO:GO:0001522	AT1G76050.2		Pseudouridine synthase family protein	LOC_Os06g50360.1		pseudouridine synthase family protein, putative, expressed
Sobic.010G267900	v1.4_None	Sobic.010G267900			PTHR37194					AT1G47820.1			LOC_Os06g50350.1		expressed protein
Sobic.010G267900	Sb10g030290	Sobic.010G267900			PTHR37194					AT1G47820.1			LOC_Os06g50350.1		expressed protein
Sobic.010G267700	Sb10g030270	Sobic.010G267700	similar to Putative receptor protein kise	PF08263,PF00560,PF00069,PF13855	PTHR27000,PTHR27000:SF23	KOG1187	2.7.11.1		GO:GO:0005515,GO:GO:0006468,GO:GO:0005524,GO:GO:0004672	AT1G75820.1	ATCLV1,CLV1,FAS3,FLO5	Leucine-rich receptor-like protein kise family protein	LOC_Os06g50340.1		receptor protein kise CLAVATA1 precursor, putative, expressed
Sobic.010G267650	v1.4_None	v2.1_None
Sobic.010G267600	Sb10g030260	Sobic.010G267600	similar to Putative senescence-associated protein	PF06911	PTHR21068,PTHR21068:SF22					AT3G51250.1		Senescence/dehydration-associated protein-related	LOC_Os06g50330.1		senescence-associated protein, putative, expressed
Sobic.010G267500	Sb10g030250	Sobic.010G267500	similar to Transcription factor-like	PF07716	PTHR23334,PTHR23334:SF25				GO:GO:0043565,GO:GO:0006355,GO:GO:0003700,GO:GO:0006351	AT4G35040.1	bZIP19	Basic-leucine zipper (bZIP) transcription factor family protein	LOC_Os06g50310.1		E2F-related protein, putative, expressed
Sobic.010G267400	Sb10g030240	Sobic.010G267400	similar to Heat shock protein 90	PF02518,PF00183	PTHR11528,PTHR11528:SF45			K09487	GO:GO:0051082,GO:GO:0006950,GO:GO:0006457,GO:GO:0005524	AT4G24190.1	AtHsp90-7,AtHsp90.7,HSP90.7,SHD	Chaperone protein htpG family protein	LOC_Os06g50300.1		heat shock protein, putative, expressed
Sobic.010G267000	Sb10g030200	Sobic.010G267000	similar to Os06g0716100 protein	PF00226	PTHR24078,PTHR24078:SF231					AT3G13310.1		Chaperone DJ-domain superfamily protein	LOC_Os08g43490.1		heat shock protein DJ, putative, expressed
Sobic.010G266900	Sb10g030190	Sobic.010G266900	similar to Receptor-like protein kise-like	PF11961,PF05003	PTHR31730,PTHR31730:SF4					AT1G30755.1		Protein of unknown function (DUF668)	LOC_Os06g50220.2		expressed protein
Sobic.010G266800	Sb10g030180	Sobic.010G266800	similar to Permease-like	PF05653	PTHR12570,PTHR12570:SF11	KOG2922			GO:GO:0016021,GO:GO:0015693,GO:GO:0015095	AT2G21120.1		Protein of unknown function (DUF803)	LOC_Os06g50180.1		DUF803 domain containing, putative, expressed
Sobic.010G266700	v1.4_None	Sobic.010G266700			PTHR31161,PTHR31161:SF6					AT5G66250.2		kinectin-related	LOC_Os06g50146.1		calcium-dependent protein kise CPK1 adapter protein 2, putative, expressed
Sobic.010G266600	v1.4_None	Sobic.010G266600			PTHR31161,PTHR31161:SF6					AT5G66250.1		kinectin-related	LOC_Os06g50146.1		calcium-dependent protein kise CPK1 adapter protein 2, putative, expressed
Sobic.010G266500	Sb10g030170	Sobic.010G266500	similar to Putative brain and reproductive organ-expressed protein	PF06113	PTHR15189,PTHR15189:SF7					AT5G42470.1			LOC_Os06g50170.1		BRE, putative, expressed
Sobic.010G266500	Sb10g030170	Sobic.010G266500	similar to Putative brain and reproductive organ-expressed protein	PF06113	PTHR15189,PTHR15189:SF7			K12173		AT5G42470.1			LOC_Os06g50170.1		BRE, putative, expressed
Sobic.010G266300	Sb10g030160	Sobic.010G266300	similar to Putative uncharacterized protein	PF03896	PTHR12924,PTHR12924:SF0	KOG1631		K13249	GO:GO:0005789	AT2G21160.1		Translocon-associated protein (TRAP), alpha subunit	LOC_Os06g50154.1		translocon-associated protein subunit alpha precursor, putative, expressed
Sobic.010G266200	Sb10g030150	Sobic.010G266200			PTHR31161,PTHR31161:SF6					AT2G17990.1			LOC_Os06g50146.1		calcium-dependent protein kise CPK1 adapter protein 2, putative, expressed
Sobic.010G266100	Sb10g030140	Sobic.010G266100	similar to Endoglucase 18	PF00759	PTHR22298,PTHR22298:SF47		3.2.1.4		GO:GO:0005975,GO:GO:0004553	AT1G19940.1	AtGH9B5,GH9B5	glycosyl hydrolase 9B5	LOC_Os06g50140.1		endoglucase, putative, expressed
Sobic.010G266000	Sb10g030130	Sobic.010G266000	similar to Putative uncharacterized protein	PF10999	PTHR36347,PTHR36347:SF1					AT2G17972.1			LOC_Os06g50130.1		expressed protein
Sobic.010G265900	Sb10g030120	Sobic.010G265900	similar to Putative uncharacterized protein	PF03908	PTHR21230,PTHR21230:SF27	KOG1666		K08494		AT2G35190.1	ATNPSN11,NPSN11,NSPN11	novel plant sre 11	LOC_Os06g50120.1		novel plant SRE 11, putative, expressed
Sobic.010G265800	Sb10g030110	Sobic.010G265800	similar to Putative uncharacterized protein	PF00069	PTHR27001,PTHR27001:SF214	KOG1187	2.7.11.1		GO:GO:0006468,GO:GO:0005524,GO:GO:0004672	AT5G47070.1		Protein kise superfamily protein	LOC_Os06g50100.1		tyrosine protein kise domain containing protein, putative, expressed
Sobic.010G265700	Sb10g030100	Sobic.010G265700	similar to Putative uncharacterized protein		PTHR38384,PTHR38384:SF1					AT4G17085.1		Putative membrane lipoprotein	LOC_Os06g50090.1		expressed protein
Sobic.010G265600	Sb10g030090	Sobic.010G265600	similar to Os06g0714800 protein	PF04570	PTHR33059,PTHR33059:SF30					AT2G44670.1		Protein of unknown function (DUF581)	LOC_Os06g50080.1		DUF581 domain containing protein, expressed
Sobic.010G265500	Sb10g030080	Sobic.010G265500	weakly similar to Putative uncharacterized protein							AT4G00895.1		ATPase, F1 complex, OSCP/delta subunit protein	LOC_Os06g50070.1		expressed protein
Sobic.010G265300	Sb10g030060	Sobic.010G265300	similar to Chromosome chr16 scaffold_86, whole genome shotgun sequence	PF05496	PTHR23074,PTHR23074:SF20	KOG0737	3.6.1.3		GO:GO:0009378,GO:GO:0006310,GO:GO:0006281	AT4G27680.1		P-loop containing nucleoside triphosphate hydrolases superfamily protein	LOC_Os06g50050.1		AAA-type ATPase family protein, putative, expressed
Sobic.010G264900	v1.4_None	Sobic.010G264900			PTHR32212,PTHR32212:SF118					AT3G52680.1		F-box/RNI-like/FBD-like domains-containing protein	LOC_Os03g11790.1		OsFBX79 - F-box domain containing protein, expressed
Sobic.010G264900	v1.4_None	Sobic.010G264900			PTHR32212,PTHR32212:SF118					AT3G52680.2		F-box/RNI-like/FBD-like domains-containing protein	LOC_Os03g10540.2		OsFBX78 - F-box domain containing protein, expressed
Sobic.010G264900	v1.4_None	Sobic.010G264900			PTHR32212,PTHR32212:SF118					AT3G52680.2		F-box/RNI-like/FBD-like domains-containing protein	LOC_Os03g11790.1		OsFBX79 - F-box domain containing protein, expressed
Sobic.010G264900	v1.4_None	Sobic.010G264900			PTHR32212,PTHR32212:SF118					AT3G52680.1		F-box/RNI-like/FBD-like domains-containing protein	LOC_Os03g10540.2		OsFBX78 - F-box domain containing protein, expressed
Sobic.010G264700	v1.4_None	Sobic.010G264700
Sobic.010G264500	Sb10g030050	Sobic.010G264500	similar to Auxin-induced protein-like	PF02519	PTHR31374,PTHR31374:SF8			K14488	GO:GO:0009733	AT2G46690.1		SAUR-like auxin-responsive protein family	LOC_Os06g50040.1		OsSAUR29 - Auxin-responsive SAUR gene family member, expressed
Sobic.010G264400	Sb10g030040	Sobic.010G264400		PF06293	PTHR24349,PTHR24349:SF103	KOG0032	2.7.11.1		GO:GO:0016773,GO:GO:0016020,GO:GO:0005524	AT2G46700.1	ATCRK3,CRK3	CDPK-related kise 3	LOC_Os06g50030.1		CAMK_CAMK_like.30 - CAMK includes calcium/calmodulin depedent protein kises, expressed
Sobic.010G264300	Sb10g030030	Sobic.010G264300		PF05347	PTHR12868,PTHR12868:SF0	KOG3466		K03965		AT4G34700.1		LYR family of Fe/S cluster biogenesis protein	LOC_Os06g50000.1		LYR motif containing protein, putative, expressed
Sobic.010G264300	v1.4_None	Sobic.010G264300		PF05347	PTHR12868,PTHR12868:SF0	KOG3466		K03965		AT4G34700.1		LYR family of Fe/S cluster biogenesis protein	LOC_Os06g50000.1		LYR motif containing protein, putative, expressed
Sobic.010G264200	Sb10g030020	Sobic.010G264200	similar to Putative lin-10 protein	PF03676	PTHR13465	KOG2819				AT3G51130.1			LOC_Os06g49990.3		UPF0183 protein, putative, expressed
Sobic.010G264150	v1.4_None	v2.1_None
Sobic.010G264100	v1.4_None	Sobic.010G264100											LOC_Os03g01360.2		expressed protein
Sobic.010G264000	Sb10g030010	Sobic.010G264000	Predicted protein	PF07893	PTHR33085,PTHR33085:SF6								LOC_Os05g23450.2		expressed protein
Sobic.010G263900	Sb10g030000	Sobic.010G263900	weakly similar to Putative uncharacterized protein OSJNBa0067N01.7	PF07893	PTHR33085,PTHR33085:SF13								LOC_Os03g05380.1		expressed protein
Sobic.010G263800	v1.4_None	Sobic.010G263800		PF03676	PTHR13465	KOG2819				AT3G51130.1			LOC_Os06g49990.3		UPF0183 protein, putative, expressed
Sobic.010G263800	Sb10g029990	Sobic.010G263800		PF03676	PTHR13465	KOG2819				AT3G51130.1			LOC_Os06g49990.3		UPF0183 protein, putative, expressed
Sobic.010G263800	v1.4_None	Sobic.010G263800		PF03676	PTHR13465	KOG2819				AT3G51130.1			LOC_Os06g49990.2		UPF0183 protein, putative, expressed
Sobic.010G263800	Sb10g029990	Sobic.010G263800		PF03676	PTHR13465	KOG2819				AT3G51130.1			LOC_Os06g49990.2		UPF0183 protein, putative, expressed
Sobic.010G263700	v1.4_None	Sobic.010G263700		PF07893	PTHR33085,PTHR33085:SF6								LOC_Os03g01490.1		expressed protein
Sobic.010G263600	v1.4_None	Sobic.010G263600		PF07893	PTHR33085,PTHR33085:SF13								LOC_Os06g09020.1		expressed protein
Sobic.010G263400	v1.4_None	Sobic.010G263400		PF07893	PTHR33085,PTHR33085:SF13								LOC_Os06g09020.1		expressed protein
Sobic.010G263400	Sb10g029960	Sobic.010G263400		PF07893	PTHR33085,PTHR33085:SF13								LOC_Os06g09020.1		expressed protein
Sobic.010G263151	v1.4_None	v2.1_None		PF07893	PTHR33085,PTHR33085:SF13								LOC_Os03g05370.1		expressed protein
Sobic.010G263001	v1.4_None	v2.1_None
Sobic.010G262900	Sb10g029910	Sobic.010G262900	similar to Os06g0713900 protein		PTHR34566,PTHR34566:SF2					AT3G51100.1			LOC_Os06g49980.1		expressed protein
Sobic.010G262800	Sb10g029900	Sobic.010G262800	similar to Putative uncharacterized protein	PF00400	PTHR18359			K14553	GO:GO:0005515	AT5G14050.1		Transducin/WD40 repeat-like superfamily protein	LOC_Os07g41190.1		WD domain, G-beta repeat domain containing protein, expressed
Sobic.010G262700	v1.4_None	Sobic.010G262700											LOC_Os11g39040.1		expressed protein
Sobic.010G262500	Sb10g029870	Sobic.010G262500	similar to Glyceraldehyde-3-phosphate dehydrogese, cytosolic 1	PF00044,PF02800	PTHR10836,PTHR10836:SF58	KOG0657	1.2.1.12	K00134	GO:GO:0055114,GO:GO:0016620	AT3G04120.1	GAPC,GAPC-1,GAPC1	glyceraldehyde-3-phosphate dehydrogese C subunit 1	LOC_Os08g03290.1		glyceraldehyde-3-phosphate dehydrogese, putative, expressed
Sobic.010G262433	v1.4_None	v2.1_None		PF02800	PTHR10836,PTHR10836:SF58		1.2.1.12		GO:GO:0055114,GO:GO:0016620	AT1G79530.1	GAPCP-1	glyceraldehyde-3-phosphate dehydrogese of plastid 1	LOC_Os08g03290.1		glyceraldehyde-3-phosphate dehydrogese, putative, expressed
Sobic.010G262300	Sb10g029850	Sobic.010G262300	similar to Putative uncharacterized protein P0712G01.15	PF07798	PTHR14360,PTHR14360:SF1	KOG3156				AT2G16460.1		Protein of unknown function (DUF1640)	LOC_Os06g49890.1		coiled-coil domain-containing protein 90A, mitochondrial precursor, putative, expressed
Sobic.010G262200	Sb10g029840	Sobic.010G262200	similar to Zinc finger protein	PF00643	PTHR31832,PTHR31832:SF11				GO:GO:0008270,GO:GO:0005622	AT1G75540.1	STH2	salt tolerance homolog2	LOC_Os06g49880.1		B-box zinc finger family protein, putative, expressed
Sobic.010G262100	Sb10g029835	Sobic.010G262100	Predicted protein							AT4G26450.1			LOC_Os04g59400.1		expressed protein			Sobic.001G024200
Sobic.010G262000	Sb10g029830	Sobic.010G262000	similar to Os06g0712900 protein	PF01207	PTHR11082,PTHR11082:SF5	KOG2335	1.3.1.88	K05542	GO:GO:0055114,GO:GO:0050660,GO:GO:0017150,GO:GO:0008033	AT5G67220.1		FMN-linked oxidoreductases superfamily protein	LOC_Os06g49870.1		tR-dihydrouridine synthase, putative, expressed
Sobic.010G261900	Sb10g029820	Sobic.010G261900	similar to Putative uncharacterized protein	PF03141	PTHR10108,PTHR10108:SF900		2.1.1.41		GO:GO:0008168	AT3G51070.1		S-adenosyl-L-methionine-dependent methyltransferases superfamily protein	LOC_Os06g49860.1		methyltransferase, putative, expressed
Sobic.010G261800	Sb10g029810	Sobic.010G261800	similar to MADS box transcription factor	PF01486,PF00319	PTHR11945,PTHR11945:SF173	KOG0014		K09264	GO:GO:0006355,GO:GO:0005634,GO:GO:0003700,GO:GO:0046983,GO:GO:0003677	AT3G54340.1	AP3,ATAP3	K-box region and MADS-box transcription factor family protein	LOC_Os06g49840.2		OsMADS16 - MADS-box family gene with MIKCc type-box, expressed
Sobic.010G261700	Sb10g029800	Sobic.010G261700	similar to Putative LRP1	PF05142	PTHR31604,PTHR31604:SF5					AT5G66350.1	SHI	Lateral root primordium (LRP) protein-related	LOC_Os06g49830.1		SHI, putative, expressed
Sobic.010G261600	Sb10g029790	Sobic.010G261600	similar to Putative uncharacterized protein	PF04424	PTHR18063					AT4G11860.1		Protein of unknown function (DUF544)	LOC_Os06g49800.1		ubiquitin interaction motif family protein, expressed
Sobic.010G261500	Sb10g029780	Sobic.010G261500	similar to Putative JD1	PF13833,PF01553	PTHR23063,PTHR23063:SF9	KOG4666	2.3.1.25	K13510	GO:GO:0016746,GO:GO:0008152	AT2G45670.1		calcineurin B subunit-related	LOC_Os06g49790.1		acyltransferase, putative, expressed
Sobic.010G261400	Sb10g029760	Sobic.010G261400	similar to Putative uncharacterized protein		PTHR36395					AT5G24460.1			LOC_Os06g49780.1		expressed protein
Sobic.010G261300	Sb10g029750	Sobic.010G261300	similar to Putative uncharacterized protein OJ1119_H02.21	PF05178,PF12936	PTHR14490	KOG2409		K14786		AT3G24080.1		KRR1 family protein	LOC_Os05g41100.1		protein kri1, putative, expressed
Sobic.010G261200	Sb10g029740	Sobic.010G261200	similar to Putative uncharacterized protein	PF14368	PTHR33044,PTHR33044:SF1					AT1G62790.1		Bifunctiol inhibitor/lipid-transfer protein/seed storage 2S albumin superfamily protein	LOC_Os06g49770.1		LTPL86 - Protease inhibitor/seed storage/LTP family protein precursor, expressed
Sobic.010G261200	Sb10g029740	Sobic.010G261200	similar to Putative uncharacterized protein	PF14368	PTHR33044,PTHR33044:SF1					AT1G62790.2		Bifunctiol inhibitor/lipid-transfer protein/seed storage 2S albumin superfamily protein	LOC_Os06g49770.1		LTPL86 - Protease inhibitor/seed storage/LTP family protein precursor, expressed
Sobic.010G261100	v1.4_None	Sobic.010G261100		PF04043	PTHR31080,PTHR31080:SF3		3.1.1.11		GO:GO:0004857	AT1G62770.1		Plant invertase/pectin methylesterase inhibitor superfamily protein	LOC_Os06g49760.1		invertase/pectin methylesterase inhibitor family protein, putative, expressed
Sobic.010G260900	v1.4_None	Sobic.010G260900
Sobic.010G260800	cyclin, putative, expressed	Sb10g029720		PF02984,PF00134	PTHR10177,PTHR10177:SF212	KOG0654		K06627	GO:GO:0005634	AT5G11300.1	CYC2BAT,CYC3B,CYCA2	2	mitotic-like cyclin 3B from Arabidopsis	LOC_Os12g31810.1
Sobic.010G260700	Sb10g029710	Sobic.010G260700	similar to F-box family protein-like		PTHR24414,PTHR24414:SF38					AT1G31350.1	KUF1	KAR-UP F-box 1	LOC_Os06g49750.1		kelch motif family protein, expressed
Sobic.010G260500	Sb10g029690	Sobic.010G260500	similar to GCIP-interacting family protein-like	PF08231	PTHR13264,PTHR13264:SF5	KOG2609		K12868		AT2G16860.1		GCIP-interacting family protein	LOC_Os06g49740.1		pre-mR-splicing factor syf2, putative, expressed
Sobic.010G260400	Sb10g029680	Sobic.010G260400	similar to Os04g0295100 protein	PF01900	PTHR10993	KOG4639	3.1.26.5	K03537	GO:GO:0008033,GO:GO:0004540	AT1G04635.1	EMB1687	ribonuclease P family protein / Rpp14 family protein	LOC_Os04g22870.1		rpp14 family protein, expressed
Sobic.010G260300	Sb10g029670	Sobic.010G260300	similar to Putative uncharacterized protein		PTHR35358,PTHR35358:SF1								LOC_Os06g49700.2		expressed protein
Sobic.010G260200	Sb10g029660	Sobic.010G260200			PTHR35692,PTHR35692:SF1					AT1G23270.1			LOC_Os06g49680.1		expressed protein
Sobic.010G260200	v1.4_None	Sobic.010G260200			PTHR35692,PTHR35692:SF1					AT1G23270.1			LOC_Os06g49680.1		expressed protein
Sobic.010G260100	Sb10g029650	Sobic.010G260100	similar to 60S ribosomal protein L30	PF01248	PTHR11449	KOG2988		K02908	GO:GO:0006412,GO:GO:0005840,GO:GO:0005622,GO:GO:0003735	AT1G36240.1		Ribosomal protein L7Ae/L30e/S12e/Gadd45 family protein	LOC_Os01g16890.1		ribosomal protein L7Ae, putative, expressed
Sobic.010G260000	Sb10g029640	Sobic.010G260000		PF13812,PF12854,PF01535,PF13041	PTHR24015,PTHR24015:SF483					AT5G42310.1		Pentatricopeptide repeat (PPR-like) superfamily protein	LOC_Os06g49670.1		pentatricopeptide, putative, expressed
Sobic.010G260000	Sb10g029640	Sobic.010G260000		PF13812,PF12854,PF01535,PF13041	PTHR24015,PTHR24015:SF483					AT5G42310.1		Pentatricopeptide repeat (PPR-like) superfamily protein	LOC_Os06g49670.2		pentatricopeptide, putative, expressed
Sobic.010G259900	Sb10g029630	Sobic.010G259900	similar to 60S ribosomal protein L30	PF01248	PTHR11449	KOG2988		K02908	GO:GO:0006412,GO:GO:0005840,GO:GO:0005622,GO:GO:0003735	AT1G36240.1		Ribosomal protein L7Ae/L30e/S12e/Gadd45 family protein	LOC_Os01g16890.1		ribosomal protein L7Ae, putative, expressed
Sobic.010G259800	v1.4_None	Sobic.010G259800
Sobic.010G259600	Sb10g029620	Sobic.010G259600	similar to Os06g0710700 protein	PF02458	PTHR31642,PTHR31642:SF49		2.3.1.196		GO:GO:0016747	AT5G17540.1		HXXXD-type acyl-transferase family protein	LOC_Os06g49660.1		transferase family protein, putative, expressed
Sobic.010G259500	Sb10g029610	Sobic.010G259500	similar to Os06g0710700 protein	PF02458	PTHR31642,PTHR31642:SF49		2.3.1.196		GO:GO:0016747	AT5G17540.1		HXXXD-type acyl-transferase family protein	LOC_Os06g49660.1		transferase family protein, putative, expressed
Sobic.010G259100	v1.4_None	Sobic.010G259100		PF03350	PTHR31721,PTHR31721:SF4					AT4G19390.1		Uncharacterised protein family (UPF0114)	LOC_Os06g49640.1		uncharacterized UPF0114 domain containing protein, expressed
Sobic.010G259100	Sb10g029560	Sobic.010G259100		PF03350	PTHR31721,PTHR31721:SF4					AT4G19390.1		Uncharacterised protein family (UPF0114)	LOC_Os06g49640.1		uncharacterized UPF0114 domain containing protein, expressed
Sobic.010G258800	Sb10g029550	Sobic.010G258800	similar to F-box family protein-like	PF12937	PTHR22990				GO:GO:0005515	AT5G45360.1		F-box family protein	LOC_Os06g49530.1		OsFBX206 - F-box domain containing protein, expressed
Sobic.010G258700	Sb10g029540	Sobic.010G258700	similar to Putative uncharacterized protein	PF02153	PTHR11811,PTHR11811:SF30		1.3.1.43	K15227	GO:GO:0055114,GO:GO:0008977,GO:GO:0006571,GO:GO:0004665	AT1G15710.1		prephete dehydrogese family protein	LOC_Os06g49505.1		arogete dehydrogese 1, chloroplast precursor, putative, expressed
Sobic.010G258600	Sb10g029530	Sobic.010G258600	similar to Pentatricopeptide (PPR) repeat-containing protein-like	PF01535,PF13041	PTHR24015,PTHR24015:SF36					AT2G36730.1		Pentatricopeptide repeat (PPR) superfamily protein	LOC_Os09g24640.1		pentatricopeptide, putative, expressed
Sobic.010G258500	v1.4_None	Sobic.010G258500		PF02153	PTHR11811,PTHR11811:SF30	KOG3794	1.3.1.43		GO:GO:0055114,GO:GO:0008977,GO:GO:0006571,GO:GO:0004665	AT1G15710.1		prephete dehydrogese family protein	LOC_Os06g49505.1		arogete dehydrogese 1, chloroplast precursor, putative, expressed
Sobic.010G258300	Sb10g029500	Sobic.010G258300	similar to Nodulin-like protein	PF00892	PTHR31218,PTHR31218:SF55				GO:GO:0016021,GO:GO:0016020,GO:GO:0022857	AT5G45370.2		nodulin MtN21 /EamA-like transporter family protein	LOC_Os06g49500.1		integral membrane protein, putative, expressed
Sobic.010G258300	Sb10g029500	Sobic.010G258300	similar to Nodulin-like protein	PF00892	PTHR31218,PTHR31218:SF55				GO:GO:0016021,GO:GO:0016020,GO:GO:0022857	AT3G45870.1		nodulin MtN21 /EamA-like transporter family protein	LOC_Os06g49500.2		integral membrane protein, putative, expressed
Sobic.010G258100	Sb10g029490	Sobic.010G258100	similar to Zinc finger protein-like		PTHR21213,PTHR21213:SF5	KOG4118				AT3G02790.1		zinc finger (C2H2 type) family protein	LOC_Os06g49490.1		ZOS6-10 - C2H2 zinc finger protein, expressed
Sobic.010G258000	Sb10g029480	Sobic.010G258000	similar to Peptidyl-prolyl cis-trans isomerase	PF00160	PTHR11071,PTHR11071:SF291	KOG0880	5.2.1.8	K01802	GO:GO:0006457,GO:GO:0003755,GO:GO:0000413	AT5G58710.1	ROC7	rotamase CYP 7	LOC_Os06g49480.1		peptidyl-prolyl cis-trans isomerase, putative, expressed
Sobic.010G257900	Sb10g029470	Sobic.010G257900		PF00160	PTHR11071,PTHR11071:SF280	KOG0880	5.2.1.8		GO:GO:0006457,GO:GO:0003755,GO:GO:0000413	AT2G29960.1	ATCYP5,CYP19-4,CYP5	cyclophilin 5	LOC_Os06g49470.1		peptidyl-prolyl cis-trans isomerase, putative, expressed
Sobic.010G257900	v1.4_None	Sobic.010G257900		PF00160	PTHR11071,PTHR11071:SF280	KOG0880	5.2.1.8		GO:GO:0006457,GO:GO:0003755,GO:GO:0000413	AT2G29960.1	ATCYP5,CYP19-4,CYP5	cyclophilin 5	LOC_Os06g49470.1		peptidyl-prolyl cis-trans isomerase, putative, expressed
Sobic.010G257800	Sb10g029460	Sobic.010G257800	similar to Peptidyl-prolyl cis-trans isomerase	PF00160	PTHR11071,PTHR11071:SF280	KOG0880	5.2.1.8		GO:GO:0006457,GO:GO:0003755,GO:GO:0000413	AT2G29960.1	ATCYP5,CYP19-4,CYP5	cyclophilin 5	LOC_Os06g49470.1		peptidyl-prolyl cis-trans isomerase, putative, expressed
Sobic.010G257700	Sb10g029450	Sobic.010G257700	similar to Peptidyl-prolyl cis-trans isomerase	PF00160	PTHR11071,PTHR11071:SF280	KOG0880	5.2.1.8		GO:GO:0006457,GO:GO:0003755,GO:GO:0000413	AT2G29960.1	ATCYP5,CYP19-4,CYP5	cyclophilin 5	LOC_Os06g49470.1		peptidyl-prolyl cis-trans isomerase, putative, expressed
Sobic.010G257600	Sb10g029440	Sobic.010G257600	similar to Os06g0708300 protein	PF03248	PTHR10743	KOG1688			GO:GO:0016021	AT4G39220.1	ATRER1A	Rer1 family protein	LOC_Os06g49460.1		Rer1 protein, putative, expressed
Sobic.010G257500	Sb10g029430	Sobic.010G257500	similar to Putative uncharacterized protein		PTHR36722,PTHR36722:SF1					AT1G60460.1			LOC_Os06g49450.1		expressed protein
Sobic.010G257400	Sb10g029420	Sobic.010G257400	similar to Putative uncharacterized protein		PTHR21162,PTHR21162:SF0					AT3G15351.1			LOC_Os07g30220.1		expressed protein
Sobic.010G257300	Sb10g029410	Sobic.010G257300	similar to Carboxylesterase-like	PF07859	PTHR23024,PTHR23024:SF234				GO:GO:0016787,GO:GO:0008152	AT5G15860.1	ATPCME,PCME	prenylcysteine methylesterase	LOC_Os06g49440.1		serine esterase, putative, expressed
Sobic.010G257300	Sb10g029410	Sobic.010G257300	similar to Carboxylesterase-like	PF00135	PTHR23024,PTHR23024:SF234					AT5G15860.1	ATPCME,PCME	prenylcysteine methylesterase	LOC_Os06g49440.1		serine esterase, putative, expressed
Sobic.010G257300	Sb10g029410	Sobic.010G257300	similar to Carboxylesterase-like	PF00135,PF00326	PTHR23024,PTHR23024:SF234				GO:GO:0008236,GO:GO:0006508	AT5G15860.1	ATPCME,PCME	prenylcysteine methylesterase	LOC_Os06g49440.1		serine esterase, putative, expressed
Sobic.010G257300	Sb10g029410	Sobic.010G257300	similar to Carboxylesterase-like	PF07859	PTHR23024,PTHR23024:SF234			K15889	GO:GO:0016787,GO:GO:0008152	AT5G15860.1	ATPCME,PCME	prenylcysteine methylesterase	LOC_Os06g49440.1		serine esterase, putative, expressed
Sobic.010G257300	Sb10g029410	Sobic.010G257300	similar to Carboxylesterase-like		PTHR23024,PTHR23024:SF234					AT5G15860.1	ATPCME,PCME	prenylcysteine methylesterase	LOC_Os06g49440.1		serine esterase, putative, expressed
Sobic.010G257300	Sb10g029410	Sobic.010G257300	similar to Carboxylesterase-like	PF00326	PTHR23024,PTHR23024:SF234				GO:GO:0008236,GO:GO:0006508	AT5G15860.1	ATPCME,PCME	prenylcysteine methylesterase	LOC_Os06g49440.1		serine esterase, putative, expressed
Sobic.010G257200	v1.4_None	Sobic.010G257200
Sobic.010G257100	Sb10g029400	Sobic.010G257100	similar to Mitogen-activated protein kise 12	PF06293	PTHR24055,PTHR24055:SF211	KOG0660	2.7.11.24	K04371	GO:GO:0016773,GO:GO:0016020,GO:GO:0005524	AT1G73670.1	ATMPK15,MPK15	MAP kise 15	LOC_Os06g49430.1		CGMC_MAPKCMGC_2.11 - CGMC includes CDA, MAPK, GSK3, and CLKC kises, expressed
Sobic.010G257000	v1.4_None	Sobic.010G257000		PF00072	PTHR26402,PTHR26402:SF593				GO:GO:0000160	AT1G67710.1	ARR11	response regulator 11	LOC_Os01g67770.1		two-component response regulator, putative, expressed
Sobic.010G256932	v1.4_None	v2.1_None		PF01554	PTHR11206,PTHR11206:SF173	KOG1347			GO:GO:0055085,GO:GO:0016020,GO:GO:0015297,GO:GO:0015238,GO:GO:0006855	AT5G52450.1		MATE efflux family protein	LOC_Os06g49310.1		MATE efflux family protein, putative, expressed
Sobic.010G256866	v1.4_None	v2.1_None
Sobic.010G256800	v1.4_None	Sobic.010G256800
Sobic.010G256700	Sb10g029390	Sobic.010G256700	similar to Os06g0707100 protein	PF01554	PTHR11206,PTHR11206:SF173	KOG1347			GO:GO:0055085,GO:GO:0016020,GO:GO:0015297,GO:GO:0015238,GO:GO:0006855	AT5G52450.1		MATE efflux family protein	LOC_Os06g49310.1		MATE efflux family protein, putative, expressed
Sobic.010G256700	Sb10g029390	Sobic.010G256700	similar to Os06g0707100 protein	PF01554	PTHR11206,PTHR11206:SF173	KOG1347		K03327	GO:GO:0055085,GO:GO:0016020,GO:GO:0015297,GO:GO:0015238,GO:GO:0006855	AT5G52450.1		MATE efflux family protein	LOC_Os06g49310.1		MATE efflux family protein, putative, expressed
Sobic.010G256600	Sb10g029380	Sobic.010G256600	similar to Putative HGA1	PF04577	PTHR20961,PTHR20961:SF34	KOG4698	2.4.1.255		GO:GO:0016757	AT3G18180.1		Glycosyltransferase family 61 protein	LOC_Os06g49320.1		glycosyltransferase, putative, expressed
Sobic.010G256433	v1.4_None	v2.1_None											LOC_Os04g49610.1		expressed protein
Sobic.010G256200	Sb10g029340	Sobic.010G256200	weakly similar to Putative uncharacterized protein P0018H04.14	PF07145,PF02845					GO:GO:0005515				LOC_Os06g49200.1		expressed protein
Sobic.010G256100	v1.4_None	Sobic.010G256100			PTHR33214,PTHR33214:SF4					AT3G18280.1		Bifunctiol inhibitor/lipid-transfer protein/seed storage 2S albumin superfamily protein	LOC_Os06g49190.1		LTPL154 - Protease inhibitor/seed storage/LTP family protein precursor, expressed
Sobic.010G256000	Sb10g029325	Sobic.010G256000	similar to Putative uncharacterized protein	PF13812,PF14432,PF12854,PF01535,PF13041	PTHR24015,PTHR24015:SF842					AT2G29760.1	OTP81	Tetratricopeptide repeat (TPR)-like superfamily protein	LOC_Os02g09800.1		pentatricopeptide, putative, expressed
Sobic.010G255900	Sb10g029320	Sobic.010G255900	similar to Zinc ribbon 1	PF05180	PTHR20922,PTHR20922:SF17	KOG3277		K17808	GO:GO:0008270	AT1G68730.1		Zim17-type zinc finger protein	LOC_Os01g42050.1		DNL zinc finger domain containing protein, putative, expressed
Sobic.010G255800	Sb10g029310	Sobic.010G255800		PF01535,PF13041	PTHR24015,PTHR24015:SF705					AT1G23450.1		Tetratricopeptide repeat (TPR)-like superfamily protein	LOC_Os06g49185.1		expressed protein
Sobic.010G255800	v1.4_None	Sobic.010G255800		PF01535,PF13041	PTHR24015,PTHR24015:SF705					AT1G23450.1		Tetratricopeptide repeat (TPR)-like superfamily protein	LOC_Os06g49185.1		expressed protein
Sobic.010G255700	Sb10g029305	Sobic.010G255700	similar to Os02g0137100 protein	PF09713	PTHR31871,PTHR31871:SF6		3.4.17.23			AT3G10250.2		Plant protein 1589 of unknown function	LOC_Os06g49180.1		plant-specific domain TIGR01589 family protein, putative, expressed
Sobic.010G255600	Sb10g029300	Sobic.010G255600	similar to Putative uncharacterized protein		PTHR35742,PTHR35742:SF1					AT4G02530.1		chloroplast thylakoid lumen protein	LOC_Os06g49160.1		thylakoid lumel 16.5 kDa protein, chloroplast precursor, putative, expressed
Sobic.010G255500	Sb10g029290	Sobic.010G255500	similar to Putative Reg receptor	PF09258	PTHR11062,PTHR11062:SF103		2.4.1.223		GO:GO:0016021,GO:GO:0015012,GO:GO:0006024	AT3G55830.1	EPC1	Nucleotide-diphospho-sugar transferases superfamily protein	LOC_Os06g49150.1		exostosin, putative, expressed
Sobic.010G255400	Sb10g029285	Sobic.010G255400		PF02135,PF08214	PTHR13808	KOG1778	2.3.1.48	K04498	GO:GO:0008270,GO:GO:0006355,GO:GO:0005634,GO:GO:0004402,GO:GO:0003712,GO:GO:0016573	AT1G79000.1	ATHAC1,ATHPCAT2,HAC1,PCAT2	histone acetyltransferase of the CBP family 1	LOC_Os02g04490.1		histone acetyltransferase HAC1, putative, expressed
Sobic.010G255400	Sb10g029285	Sobic.010G255400		PF02135,PF08214	PTHR13808	KOG1778	2.3.1.48	K04498	GO:GO:0008270,GO:GO:0006355,GO:GO:0005634,GO:GO:0004402,GO:GO:0003712,GO:GO:0016573	AT1G79000.2	ATHAC1,ATHPCAT2,HAC1,PCAT2	histone acetyltransferase of the CBP family 1	LOC_Os02g04490.1		histone acetyltransferase HAC1, putative, expressed
Sobic.010G255300	Sb10g029280	Sobic.010G255300	similar to Putative uncharacterized protein	PF08547,PF05368,PF13460	PTHR10366,PTHR10366:SF343	KOG1203				AT1G16720.1	HCF173	high chlorophyll fluorescence phenotype 173	LOC_Os06g49120.1		Complex I intermediate-associated protein 30 domain containing protein, putative, expressed
Sobic.010G255100	Sb10g029270	Sobic.010G255100	similar to Delta-aminolevulinic acid dehydratase	PF00490	PTHR11458		4.2.1.24		GO:GO:0046872,GO:GO:0033014,GO:GO:0004655	AT1G69740.1	HEMB1	Aldolase superfamily protein	LOC_Os06g49110.3		delta-aminolevulinic acid dehydratase, chloroplast precursor, putative, expressed
Sobic.010G255100	Sb10g029270	Sobic.010G255100	similar to Delta-aminolevulinic acid dehydratase	PF00490	PTHR11458		4.2.1.24	K01698	GO:GO:0046872,GO:GO:0033014,GO:GO:0004655	AT1G69740.2	HEMB1	Aldolase superfamily protein	LOC_Os06g49110.3		delta-aminolevulinic acid dehydratase, chloroplast precursor, putative, expressed
Sobic.010G255100	Sb10g029270	Sobic.010G255100	similar to Delta-aminolevulinic acid dehydratase	PF00490	PTHR11458		4.2.1.24		GO:GO:0046872,GO:GO:0033014,GO:GO:0004655	AT1G69740.2	HEMB1	Aldolase superfamily protein	LOC_Os06g49110.1		delta-aminolevulinic acid dehydratase, chloroplast precursor, putative, expressed
Sobic.010G255100	Sb10g029270	Sobic.010G255100	similar to Delta-aminolevulinic acid dehydratase	PF00490	PTHR11458		4.2.1.24	K01698	GO:GO:0046872,GO:GO:0033014,GO:GO:0004655	AT1G69740.2	HEMB1	Aldolase superfamily protein	LOC_Os06g49110.1		delta-aminolevulinic acid dehydratase, chloroplast precursor, putative, expressed
Sobic.010G255000	Sb10g029260	Sobic.010G255000	similar to Putative uncharacterized protein	PF13855	PTHR32093,PTHR32093:SF36				GO:GO:0005515	AT1G12040.1	LRX1	leucine-rich repeat/extensin 1	LOC_Os02g04540.1		retrotransposon protein, putative, unclassified, expressed
Sobic.010G254900	Sb10g029250	Sobic.010G254900	similar to Zinc finger protein-like	PF00642	PTHR11224,PTHR11224:SF36			K14321	GO:GO:0046872	AT1G75340.1		Zinc finger C-x8-C-x5-C-x3-H type family protein	LOC_Os06g49080.1		zinc finger C-x8-C-x5-C-x3-H type family protein, expressed
Sobic.010G254801	v1.4_None	v2.1_None			PTHR36006,PTHR36006:SF2					AT1G78995.1			LOC_Os06g49070.1		expressed protein
Sobic.010G254700	Sb10g029240	Sobic.010G254700		PF14389,PF04784	PTHR23054,PTHR23054:SF30					AT3G13000.2		Protein of unknown function, DUF547	LOC_Os06g49060.1		terry complex factor MIP1, putative, expressed
Sobic.010G254700	v1.4_None	Sobic.010G254700		PF14389,PF04784	PTHR23054,PTHR23054:SF30					AT3G13000.2		Protein of unknown function, DUF547	LOC_Os06g49060.1		terry complex factor MIP1, putative, expressed
Sobic.010G254500	v1.4_None	Sobic.010G254500		PF15938	PTHR37192					AT1G36380.1			LOC_Os02g34730.1		transposon protein, putative, Mariner sub-class, expressed
Sobic.010G254300	Sb10g029200	Sobic.010G254300		PF00249,PF14379	PTHR31314,PTHR31314:SF16					AT3G13040.2		myb-like HTH transcriptiol regulator family protein	LOC_Os06g49040.1		Myb-like D-binding domain containing protein, putative, expressed
Sobic.010G254200	Sb10g029190	Sobic.010G254200	similar to Squamosa promoter-binding-like protein 12	PF03110	PTHR31251,PTHR31251:SF24				GO:GO:0005634,GO:GO:0003677	AT5G43270.2	SPL2	squamosa promoter binding protein-like 2	LOC_Os06g49010.6		OsSPL12 - SBP-box gene family member, expressed
Sobic.010G254200	Sb10g029190	Sobic.010G254200	similar to Squamosa promoter-binding-like protein 12	PF03110	PTHR31251,PTHR31251:SF24				GO:GO:0005634,GO:GO:0003677	AT5G43270.1	SPL2	squamosa promoter binding protein-like 2	LOC_Os06g49010.2		OsSPL12 - SBP-box gene family member, expressed
Sobic.010G254200	Sb10g029190	Sobic.010G254200	similar to Squamosa promoter-binding-like protein 12	PF03110	PTHR31251,PTHR31251:SF24				GO:GO:0005634,GO:GO:0003677	AT5G43270.2	SPL2	squamosa promoter binding protein-like 2	LOC_Os06g49010.3		OsSPL12 - SBP-box gene family member, expressed
Sobic.010G254200	Sb10g029190	Sobic.010G254200	similar to Squamosa promoter-binding-like protein 12	PF03110	PTHR31251,PTHR31251:SF24				GO:GO:0005634,GO:GO:0003677	AT5G43270.3	SPL2	squamosa promoter binding protein-like 2	LOC_Os06g49010.6		OsSPL12 - SBP-box gene family member, expressed
Sobic.010G254200	Sb10g029190	Sobic.010G254200	similar to Squamosa promoter-binding-like protein 12	PF03110	PTHR31251,PTHR31251:SF24				GO:GO:0005634,GO:GO:0003677	AT5G43270.2	SPL2	squamosa promoter binding protein-like 2	LOC_Os06g49010.2		OsSPL12 - SBP-box gene family member, expressed
Sobic.010G254100	Sb10g029180	Sobic.010G254100	similar to Putative uncharacterized protein	PF00069	PTHR27001,PTHR27001:SF122	KOG1187	2.7.11.1		GO:GO:0006468,GO:GO:0005524,GO:GO:0004672	AT2G07180.2		Protein kise superfamily protein	LOC_Os06g48980.1		protein kise APK1B, chloroplast precursor, putative, expressed
Sobic.010G253901	v1.4_None	v2.1_None
Sobic.010G253800	Sb10g029170	Sobic.010G253800	similar to 3-phosphoinositide-dependent protein kise-1-like		PTHR36361					AT3G10572.1		3-phosphoinositide-dependent protein kise-1, putative	LOC_Os06g48970.1		expressed protein
Sobic.010G253500	v1.4_None	Sobic.010G253500		PF13249,PF00432	PTHR11764,PTHR11764:SF14		5.4.99.48		GO:GO:0003824	AT1G78960.1	ATLUP2,LUP2	lupeol synthase 2	LOC_Os11g18194.1		cycloartenol synthase, putative, expressed
Sobic.010G253500	v1.4_None	Sobic.010G253500		PF13249,PF00432	PTHR11764,PTHR11764:SF14		5.4.99.48		GO:GO:0003824	AT3G45130.1	LAS1	lanosterol synthase 1	LOC_Os11g08569.1		cycloartenol synthase, putative, expressed
Sobic.010G253500	v1.4_None	Sobic.010G253500		PF13249,PF13243	PTHR11764,PTHR11764:SF14		5.4.99.48	K19011		AT2G07050.1	CAS1	cycloartenol synthase 1	LOC_Os11g18194.1		cycloartenol synthase, putative, expressed
Sobic.010G253500	v1.4_None	Sobic.010G253500		PF13249,PF13243	PTHR11764,PTHR11764:SF14		5.4.99.48			AT1G78970.1	ATLUP1,LUP1	lupeol synthase 1	LOC_Os11g18366.3		cycloartenol synthase, putative, expressed
Sobic.010G253500	v1.4_None	Sobic.010G253500		PF13249,PF00432	PTHR11764,PTHR11764:SF14		5.4.99.48		GO:GO:0003824	AT1G78970.2	ATLUP1,LUP1	lupeol synthase 1	LOC_Os11g18366.3		cycloartenol synthase, putative, expressed
Sobic.010G253500	v1.4_None	Sobic.010G253500		PF13249,PF00432	PTHR11764,PTHR11764:SF14		5.4.99.48		GO:GO:0003824	AT2G07050.1	CAS1	cycloartenol synthase 1	LOC_Os11g18194.1		cycloartenol synthase, putative, expressed
Sobic.010G253500	v1.4_None	Sobic.010G253500		PF13249,PF00432	PTHR11764,PTHR11764:SF14		5.4.99.48	K19011	GO:GO:0003824	AT2G07050.1	CAS1	cycloartenol synthase 1	LOC_Os11g18194.1		cycloartenol synthase, putative, expressed
Sobic.010G253500	v1.4_None	Sobic.010G253500		PF13249,PF00432	PTHR11764,PTHR11764:SF14		5.4.99.8		GO:GO:0003824	AT1G78960.1	ATLUP2,LUP2	lupeol synthase 2	LOC_Os11g18194.1		cycloartenol synthase, putative, expressed
Sobic.010G253500	v1.4_None	Sobic.010G253500		PF13249,PF13243	PTHR11764,PTHR11764:SF14		5.4.99.48			AT2G07050.1	CAS1	cycloartenol synthase 1	LOC_Os11g18194.1		cycloartenol synthase, putative, expressed
Sobic.010G253500	v1.4_None	Sobic.010G253500		PF13249,PF00432	PTHR11764,PTHR11764:SF14		5.4.99.48		GO:GO:0003824	AT1G78970.1	ATLUP1,LUP1	lupeol synthase 1	LOC_Os11g18366.3		cycloartenol synthase, putative, expressed
Sobic.010G253400	Sb10g029140	Sobic.010G253400	similar to Putative uncharacterized protein	PF06094	PTHR31544,PTHR31544:SF3					AT2G24390.1		AIG2-like (avirulence induced gene) family protein	LOC_Os06g48960.1		AIG2-like family domain containing protein, expressed
Sobic.010G253300	Sb10g029130	Sobic.010G253300	similar to Auxin response factor 19	PF02309,PF02362,PF06507	PTHR31384,PTHR31384:SF9				GO:GO:0006355,GO:GO:0005634,GO:GO:0003677,GO:GO:0009725	AT1G19220.1	ARF11,ARF19,IAA22	auxin response factor 19	LOC_Os06g48950.1		auxin response factor 19, putative, expressed
Sobic.010G253200	Sb10g029125	Sobic.010G253200	similar to GHMP kise-like	PF08544,PF10509,PF00288	PTHR10457,PTHR10457:SF12	KOG0631	2.7.1.46	K12446	GO:GO:0005524	AT4G16130.1	ARA1,ATISA1,ISA1	arabinose kise	LOC_Os06g48940.1		GHMP kises ATP-binding protein, putative, expressed
Sobic.010G253100	Sb10g029120	Sobic.010G253100	similar to Putative uncharacterized protein P0498A12.2-1	PF00641,PF01694	PTHR12917,PTHR12917:SF18	KOG2632	3.4.21.105	K09651	GO:GO:0008270,GO:GO:0016021,GO:GO:0004252	AT3G17611.1	ATRBL14,RBL14	RHOMBOID-like protein 14	LOC_Os01g18100.1		OsRhmbd3 - Putative Rhomboid homologue, expressed
Sobic.010G253000	Sb10g029110	Sobic.010G253000	similar to Putative uncharacterized protein										LOC_Os06g48930.1		expressed protein
Sobic.010G252900	Sb10g029100	Sobic.010G252900	similar to Os06g0702100 protein	PF07496,PF01429	PTHR12396,PTHR12396:SF11				GO:GO:0008270,GO:GO:0005634,GO:GO:0003677	AT5G35330.2	ATMBD2,MBD02,MBD2	methyl-CPG-binding domain protein 02	LOC_Os06g48870.1		methyl-binding domain protein MBD, putative, expressed
Sobic.010G252900	Sb10g029100	Sobic.010G252900	similar to Os06g0702100 protein	PF07496,PF01429	PTHR12396,PTHR12396:SF11				GO:GO:0008270,GO:GO:0005634,GO:GO:0003677	AT5G35330.3	ATMBD2,MBD02,MBD2	methyl-CPG-binding domain protein 02	LOC_Os06g48870.1		methyl-binding domain protein MBD, putative, expressed
Sobic.010G252700	Sb10g029080	Sobic.010G252700	similar to H0805A05.11 protein	PF08672,PF00888	PTHR11932			K03349	GO:GO:0031625,GO:GO:0006511	AT2G04660.1	APC2	aphase-promoting complex/cyclosome 2	LOC_Os04g40830.1		cullin family domain containing protein, putative, expressed
Sobic.010G252600	v1.4_None	Sobic.010G252600			PTHR12444,PTHR12444:SF6	KOG1877				AT2G41830.1		Uncharacterized protein	LOC_Os07g10550.1		cyclin-related protein, putative, expressed
Sobic.010G252500	Sb10g029060	Sobic.010G252500	similar to Putative uncharacterized protein	PF02519	PTHR31374,PTHR31374:SF13			K14488	GO:GO:0009733	AT3G20220.1		SAUR-like auxin-responsive protein family	LOC_Os06g48860.1		OsSAUR28 - Auxin-responsive SAUR gene family member, expressed
Sobic.010G252401	Sb10g029050	v2.1_None	similar to Putative uncharacterized protein saur1	PF02519	PTHR31374,PTHR31374:SF27			K14488	GO:GO:0009733	AT2G24400.1		SAUR-like auxin-responsive protein family	LOC_Os06g48850.1		OsSAUR27 - Auxin-responsive SAUR gene family member, expressed
Sobic.010G252200	Sb10g029040	Sobic.010G252200	similar to Putative D-binding protein	PF13041,PF01535	PTHR24015,PTHR24015:SF845					AT4G21705.1		Tetratricopeptide repeat (TPR)-like superfamily protein	LOC_Os07g40750.1		PPR repeat domain containing protein, putative, expressed
Sobic.010G252100	Sb10g029030	Sobic.010G252100	similar to Putative D-binding protein	PF13812,PF01535	PTHR24015,PTHR24015:SF845					AT4G21705.1		Tetratricopeptide repeat (TPR)-like superfamily protein	LOC_Os07g40750.1		PPR repeat domain containing protein, putative, expressed
Sobic.010G252000	v1.4_None	Sobic.010G252000
Sobic.010G251900	Sb10g029020	Sobic.010G251900		PF05641,PF05266	PTHR31917,PTHR31917:SF12					AT1G26540.1		Agenet domain-containing protein	LOC_Os11g35060.1		agenet domain containing protein, expressed
Sobic.010G251700	4 - + transporter, expressed	Sb10g029000	similar to Probable cation transporter HKT3	PF02386	PTHR31064,PTHR31064:SF11				GO:GO:0055085,GO:GO:0008324,GO:GO:0006812	AT4G10310.1	ATHKT1,HKT1	high-affinity K+ transporter 1	LOC_Os06g48800.1		OsHKT2
Sobic.010G251600	Sb10g028990	Sobic.010G251600	similar to 60S acidic ribosomal protein P3	PF00428	PTHR21141			K02942		AT4G25890.1		60S acidic ribosomal protein family	LOC_Os01g13080.1		60S acidic ribosomal protein, putative, expressed
Sobic.010G251400	Sb10g028980	Sobic.010G251400	similar to Putative uncharacterized protein		PTHR34278,PTHR34278:SF1					AT5G40690.1			LOC_Os05g23130.1		expressed protein
Sobic.010G251300	v1.4_None	Sobic.010G251300		PF03109,PF00144	PTHR10566,PTHR10566:SF84	KOG1235	3.6.3.46	K08869		AT5G24810.1		ABC1 family protein	LOC_Os06g48770.1		OsSBeL1 - Putative Serine Beta-Lactamase homologue, expressed
Sobic.010G251200	v1.4_None	Sobic.010G251200		PF01704	PTHR11952,PTHR11952:SF9	KOG2388	2.7.7.64,2.7.7.10,2.7.7.11,2.7.7.9,2.7.7.44	K12447	GO:GO:0070569,GO:GO:0008152	AT5G52560.1	ATUSP,USP	UDP-sugar pyrophosphorylase	LOC_Os06g48760.1		UTP--glucose-1-phosphate uridylyltransferase, putative, expressed
Sobic.010G251100	Sb10g028940	Sobic.010G251100		PF04851,PF00271	PTHR24031,PTHR24031:SF294		3.6.4.13	K03257	GO:GO:0016787,GO:GO:0005524,GO:GO:0003677	AT3G13920.1	EIF4A1,RH4,TIF4A1	eukaryotic translation initiation factor 4A1	LOC_Os02g05330.1		DEAD-box ATP-dependent R helicase, putative, expressed
Sobic.010G251000	Sb10g028930	Sobic.010G251000	similar to Ubiquitin carrier protein	PF00179	PTHR24067,PTHR24067:SF131	KOG0420	6.3.2.19	K10579		AT4G36800.1	RCE1	RUB1 conjugating enzyme 1	LOC_Os10g11260.1		ubiquitin-conjugating enzyme, putative, expressed
Sobic.010G250900	Sb10g028920	Sobic.010G250900	similar to Cation-transporting ATPase	PF12710,PF00122	PTHR24093,PTHR24093:SF318		3.6.3.5	K01534	GO:GO:0046872,GO:GO:0000166	AT4G30110.1	ATHMA2,HMA2	heavy metal atpase 2	LOC_Os07g12900.1		cadmium/zinc-transporting ATPase, putative, expressed
Sobic.010G250800	Sb10g028910	Sobic.010G250800	similar to Putative uncharacterized protein P0468G03.24	PF02485	PTHR31042,PTHR31042:SF12				GO:GO:0016020,GO:GO:0008375	AT2G19160.1		Core-2/I-branching beta-1,6-N-acetylglucosaminyltransferase family protein	LOC_Os06g48700.1		D binding protein, putative, expressed
Sobic.010G250600	Sb10g028890	Sobic.010G250600	similar to Putative uncharacterized protein	PF14009	PTHR33052,PTHR33052:SF2								LOC_Os06g48680.1		expressed protein
Sobic.010G250400	Sb10g028870	Sobic.010G250400	similar to Putative meiotic serine proteise	PF02225,PF06280,PF05922,PF00082	PTHR10795,PTHR10795:SF431		3.4.21.25		GO:GO:0016020,GO:GO:0005618,GO:GO:0004252,GO:GO:0006508	AT4G30020.1		PA-domain containing subtilase family protein	LOC_Os06g48650.1		OsSub52 - Putative Subtilisin homologue, expressed
Sobic.010G250200	Sb10g028850	Sobic.010G250200	similar to 4-amino-4-deoxychorismate synthase	PF04715,PF00117,PF00425	PTHR11236,PTHR11236:SF18		2.6.1.85	K13950	GO:GO:0016833,GO:GO:0009058	AT2G28880.1	ADCS,emb1997	para-aminobenzoate (PABA) synthase family protein	LOC_Os06g48620.1		4-amino-4-deoxychorismate synthase, putative, expressed
Sobic.010G250100	Sb10g028840	Sobic.010G250100	weakly similar to Putative uncharacterized protein		PTHR31874,PTHR31874:SF7					AT4G25990.1	CIL	CCT motif family protein	LOC_Os06g48610.1		CCT motif family protein, expressed
Sobic.010G250000	Sb10g028830	Sobic.010G250000		PF00181,PF03947	PTHR13691,PTHR13691:SF5	KOG0438			GO:GO:0006412,GO:GO:0005840,GO:GO:0005622,GO:GO:0003735,GO:GO:0016740,GO:GO:0015934,GO:GO:0003723	AT2G44065.2		Ribosomal protein L2 family	LOC_Os12g38000.1		60S ribosomal protein L8, putative, expressed
Sobic.010G249900	Sb10g028820	Sobic.010G249900	similar to Leaf protein-like	PF13041	PTHR24015,PTHR24015:SF432					AT5G11310.1		Pentatricopeptide repeat (PPR) superfamily protein	LOC_Os01g32170.1		pentatricopeptide, putative, expressed
Sobic.010G249700	Sb10g028800	Sobic.010G249700	similar to Os12g0283900 protein	PF13812,PF13041	PTHR24015,PTHR24015:SF641					AT3G46610.1		Pentatricopeptide repeat (PPR-like) superfamily protein	LOC_Os12g18640.1		pentatricopeptide, putative, expressed
Sobic.010G249600	Sb10g028790	Sobic.010G249600	similar to Putative uncharacterized protein	PF01187	PTHR11954,PTHR11954:SF20	KOG1759	5.3.2.1,5.3.3.12			AT5G57170.1		Tautomerase/MIF superfamily protein	LOC_Os06g48600.1		macrophage migration inhibitory factor, putative, expressed
Sobic.010G249500	v1.4_None	Sobic.010G249500		PF06293	PTHR24055,PTHR24055:SF216		2.7.11.24	K04371	GO:GO:0016773,GO:GO:0016020,GO:GO:0005524	AT1G10210.1	ATMPK1,MPK1	mitogen-activated protein kise 1	LOC_Os06g48590.1		CGMC_MAPKCMGC_2_SLT2y_ERK.2 - CGMC includes CDA, MAPK, GSK3, and CLKC kises, expressed
Sobic.010G249500	Sb10g028780	Sobic.010G249500		PF06293	PTHR24055,PTHR24055:SF216		2.7.11.24	K04371	GO:GO:0016773,GO:GO:0016020,GO:GO:0005524	AT1G10210.1	ATMPK1,MPK1	mitogen-activated protein kise 1	LOC_Os06g48590.1		CGMC_MAPKCMGC_2_SLT2y_ERK.2 - CGMC includes CDA, MAPK, GSK3, and CLKC kises, expressed
Sobic.010G249300	Sb10g028760	Sobic.010G249300	similar to Os06g0699200 protein	PF00149	PTHR32440,PTHR32440:SF2	KOG1432	3.1.3.2		GO:GO:0016787	AT5G57140.1	ATPAP28,PAP28	purple acid phosphatase 28	LOC_Os06g48570.1		Ser/Thr protein phosphatase family protein, putative, expressed
Sobic.010G249200	Sb10g028750	Sobic.010G249200	similar to Putative uncharacterized protein	PF06200,PF00320,PF06203	PTHR10071,PTHR10071:SF175				GO:GO:0043565,GO:GO:0008270,GO:GO:0006355,GO:GO:0003700,GO:GO:0005515	AT3G21175.2	GATA24,TIFY2B,ZML1	ZIM-like 1	LOC_Os06g48534.1		GATA transcription factor 25, putative, expressed
Sobic.010G249100	Sb10g028740	Sobic.010G249100	similar to Putative C2H2 zinc-finger protein	PF12066,PF04959	PTHR13165	KOG2295				AT2G27100.1	SE	C2H2 zinc-finger protein SERRATE (SE)	LOC_Os08g40560.1		ZOS8-11 - C2H2 zinc finger protein, expressed
Sobic.010G249000	Sb10g028730	Sobic.010G249000	weakly similar to Putative uncharacterized protein	PF00931	PTHR23155,PTHR23155:SF558	KOG4658		K13457	GO:GO:0043531	AT3G07040.1	RPM1,RPS3	NB-ARC domain-containing disease resistance protein	LOC_Os06g48520.1		disease resistance protein RPM1, putative, expressed
Sobic.010G248900	Sb10g028720	Sobic.010G248900	weakly similar to Putative uncharacterized protein	PF13855,PF00931	PTHR23155,PTHR23155:SF540	KOG4658		K13457	GO:GO:0005515,GO:GO:0043531	AT3G07040.1	RPM1,RPS3	NB-ARC domain-containing disease resistance protein	LOC_Os06g48520.1		disease resistance protein RPM1, putative, expressed
Sobic.010G248800	Sb10g028710	Sobic.010G248800	similar to Reticulon-like	PF02453	PTHR10994,PTHR10994:SF61	KOG1792				AT2G20590.1		Reticulon family protein	LOC_Os02g19990.2		reticulon domain containing protein, putative, expressed
Sobic.010G248700	v1.4_None	Sobic.010G248700		PF00931	PTHR23155,PTHR23155:SF558	KOG4658		K13457	GO:GO:0043531	AT3G07040.1	RPM1,RPS3	NB-ARC domain-containing disease resistance protein	LOC_Os06g48520.1		disease resistance protein RPM1, putative, expressed
Sobic.010G248600	v1.4_None	Sobic.010G248600
Sobic.010G248500	v1.4_None	Sobic.010G248500		PF13855,PF00931	PTHR23155,PTHR23155:SF558	KOG4658		K13457	GO:GO:0005515,GO:GO:0043531	AT3G07040.1	RPM1,RPS3	NB-ARC domain-containing disease resistance protein	LOC_Os06g48520.1		disease resistance protein RPM1, putative, expressed
Sobic.010G248400	v1.4_None	Sobic.010G248400		PF00931	PTHR23155,PTHR23155:SF558	KOG4658		K13457	GO:GO:0043531	AT3G07040.1	RPM1,RPS3	NB-ARC domain-containing disease resistance protein	LOC_Os06g48520.1		disease resistance protein RPM1, putative, expressed
Sobic.010G248301	Sb10g028700	v2.1_None	similar to CMO protein	PF00355,PF00848	PTHR21266,PTHR21266:SF2		1.14.15.7,1.1.99.1	K00499	GO:GO:0055114,GO:GO:0051537,GO:GO:0016491,GO:GO:0019439,GO:GO:0016708,GO:GO:0005506	AT4G29890.1		choline monooxygese, putative (CMO-like)	LOC_Os06g48510.1		choline monooxygese, chloroplast precursor, putative, expressed
Sobic.010G248200	Sb10g028690	Sobic.010G248200	weakly similar to Putative uncharacterized protein		PTHR33172,PTHR33172:SF3					AT2G24550.1			LOC_Os09g32330.1		expressed protein
Sobic.010G248100	Sb10g028680	Sobic.010G248100	similar to Os06g0698600 protein	PF03081	PTHR12542,PTHR12542:SF16	KOG2344		K07195	GO:GO:0006887,GO:GO:0000145	AT4G31540.1	ATEXO70G1,EXO70G1	exocyst subunit exo70 family protein G1	LOC_Os06g48330.1		ATEXO70G1, putative, expressed
Sobic.010G248000	Sb10g028670	Sobic.010G248000	similar to Putative uncharacterized protein	PF07059	PTHR12136,PTHR12136:SF38					AT5G10750.1		Protein of unknown function (DUF1336)	LOC_Os06g48320.1		EDR2, putative, expressed
Sobic.010G247800	v1.4_None	Sobic.010G247800		PF13923	PTHR23163,PTHR23163:SF3	KOG0978	6.3.2.19	K10696		AT2G44950.1	HUB1,RDO4	histone mono-ubiquitition 1	LOC_Os04g46450.1		zinc finger, C3HC4 type domain containing protein, expressed
Sobic.010G247600	Sb10g028640	Sobic.010G247600	similar to Os06g0698300 protein	PF00481	PTHR13832,PTHR13832:SF352	KOG0698	3.1.3.16	K17506	GO:GO:0003824,GO:GO:0006470,GO:GO:0004722	AT4G31750.1	WIN2	HOPW1-1-interacting 2	LOC_Os06g48300.1		protein phosphatase 2C, putative, expressed
Sobic.010G247600	Sb10g028640	Sobic.010G247600	similar to Os06g0698300 protein	PF00481	PTHR13832,PTHR13832:SF352	KOG0698	3.1.3.16		GO:GO:0003824,GO:GO:0006470,GO:GO:0004722	AT4G31750.1	WIN2	HOPW1-1-interacting 2	LOC_Os06g48300.1		protein phosphatase 2C, putative, expressed			Sobic.001G041400
Sobic.010G247600	Sb10g028640	Sobic.010G247600	similar to Os06g0698300 protein	PF00481	PTHR13832,PTHR13832:SF352	KOG0699	3.1.3.16		GO:GO:0003824,GO:GO:0006470,GO:GO:0004722	AT4G31750.1	WIN2	HOPW1-1-interacting 2	LOC_Os02g05630.1		protein phosphatase 2C, putative, expressed
Sobic.010G247400	Sb10g028620	Sobic.010G247400	similar to Putative U3 snoRNP protein IMP4	PF04427	PTHR22734,PTHR22734:SF2	KOG2781		K14561		AT1G63780.1	IMP4	Ribosomal R processing Brix domain protein	LOC_Os08g05880.1		Brix domain containing protein, putative, expressed
Sobic.010G247200	Sb10g028600	Sobic.010G247200	similar to AAA-type ATPase-like	PF00004,PF14363	PTHR23070,PTHR23070:SF45	KOG0743			GO:GO:0005524	AT3G28580.1		P-loop containing nucleoside triphosphate hydrolases superfamily protein	LOC_Os06g48250.1		ATPase, putative, expressed
Sobic.010G247000	v1.4_None	Sobic.010G247000			PTHR34545,PTHR34545:SF1								LOC_Os06g48220.1		expressed protein
Sobic.010G246900	v1.4_None	Sobic.010G246900
Sobic.010G246700	Sb10g028580	Sobic.010G246700	similar to Putative uncharacterized protein	PF06955,PF00722	PTHR31062,PTHR31062:SF20		2.4.1.207,3.2.1.151	K14504	GO:GO:0048046,GO:GO:0016762,GO:GO:0006073,GO:GO:0005618,GO:GO:0005975,GO:GO:0004553	AT5G57550.1	XTH25,XTR3	xyloglucan endotransglucosylase/hydrolase 25	LOC_Os06g48200.1		glycosyl hydrolases family 16, putative, expressed
Sobic.010G246600	Sb10g028570	Sobic.010G246600	similar to Xyloglucan endo-transglycosylase homolog	PF06955,PF00722	PTHR31062,PTHR31062:SF47		2.4.1.207		GO:GO:0048046,GO:GO:0016762,GO:GO:0006073,GO:GO:0005618,GO:GO:0005975,GO:GO:0004553	AT5G57560.1	TCH4,XTH22	Xyloglucan endotransglucosylase/hydrolase family protein	LOC_Os06g48180.1		glycosyl hydrolases family 16, putative, expressed
Sobic.010G246500	Sb10g028560	Sobic.010G246500	similar to Putative uncharacterized protein	PF06955,PF00722	PTHR31062,PTHR31062:SF50		2.4.1.207		GO:GO:0048046,GO:GO:0016762,GO:GO:0006073,GO:GO:0005618,GO:GO:0005975,GO:GO:0004553	AT5G57560.1	TCH4,XTH22	Xyloglucan endotransglucosylase/hydrolase family protein	LOC_Os06g48170.1		glycosyl hydrolases family 16, putative, expressed
Sobic.010G246400	Sb10g028550	Sobic.010G246400	similar to Putative uncharacterized protein	PF06955,PF00722	PTHR31062,PTHR31062:SF42		2.4.1.207	K08235	GO:GO:0048046,GO:GO:0016762,GO:GO:0006073,GO:GO:0005618,GO:GO:0005975,GO:GO:0004553	AT5G57560.1	TCH4,XTH22	Xyloglucan endotransglucosylase/hydrolase family protein	LOC_Os06g48160.1		glycosyl hydrolases family 16, putative, expressed
Sobic.010G246300	Sb10g028540	Sobic.010G246300	similar to Os06g0695900 protein	PF13639	PTHR14155,PTHR14155:SF78				GO:GO:0008270,GO:GO:0005515	AT5G05810.1	ATL43	RING/U-box superfamily protein	LOC_Os06g48065.1		Zinc finger, C3HC4 type domain containing protein, expressed
Sobic.010G246200	Sb10g028530	Sobic.010G246200	similar to Os06g0695800 protein	PF00005	PTHR24220		3.6.3.27		GO:GO:0016887,GO:GO:0005524	AT1G67940.1	ATP3,AtSTAR1,P3	non-intrinsic ABC protein 3	LOC_Os06g48060.1		ABC transporter, ATP-binding protein, putative, expressed
Sobic.010G246200	Sb10g028530	Sobic.010G246200	similar to Os06g0695800 protein	PF00005	PTHR24220	KOG2355	3.6.3.27		GO:GO:0016887,GO:GO:0005524	AT1G67940.1	ATP3,AtSTAR1,P3	non-intrinsic ABC protein 3	LOC_Os06g48060.1		ABC transporter, ATP-binding protein, putative, expressed
Sobic.010G246132	v1.4_None	v2.1_None		PF07839	PTHR33349,PTHR33349:SF5				GO:GO:0005516	AT5G07820.1		Plant calmodulin-binding protein-related	LOC_Os06g48050.2		expressed protein
Sobic.010G246000	Sb10g028510	Sobic.010G246000	similar to Putative uncharacterized protein	PF13639	PTHR22937,PTHR22937:SF60				GO:GO:0008270,GO:GO:0005515	AT5G10650.1		RING/U-box superfamily protein	LOC_Os06g48040.1		zinc finger, C3HC4 type domain containing protein, expressed
Sobic.010G246000	Sb10g028510	Sobic.010G246000	similar to Putative uncharacterized protein	PF13639	PTHR22937,PTHR22937:SF60				GO:GO:0008270,GO:GO:0005515	AT5G10650.2		RING/U-box superfamily protein	LOC_Os06g48040.1		zinc finger, C3HC4 type domain containing protein, expressed
Sobic.010G245800	Sb10g028500	Sobic.010G245800	similar to Peroxidase 16 protein	PF00141	PTHR31517,PTHR31517:SF12		1.11.1.7	K00430	GO:GO:0055114,GO:GO:0020037,GO:GO:0006979,GO:GO:0004601	AT2G18980.1		Peroxidase superfamily protein	LOC_Os06g48030.1		peroxidase precursor, putative, expressed
Sobic.010G245500	Sb10g028480	Sobic.010G245500	similar to Putative peroxidase ATP8a	PF00141	PTHR31517,PTHR31517:SF10		1.11.1.7	K00430	GO:GO:0055114,GO:GO:0020037,GO:GO:0006979,GO:GO:0004601	AT4G30170.1		Peroxidase family protein	LOC_Os06g48020.1		peroxidase precursor, putative, expressed
Sobic.010G245200	Sb10g028450	Sobic.010G245200	similar to Putative uncharacterized protein	PF07466	PTHR37768					AT5G57345.1			LOC_Os06g47970.1		expressed protein
Sobic.010G245100	v1.4_None	Sobic.010G245100		PF00069,PF00139	PTHR27007,PTHR27007:SF19	KOG1187	2.7.11.1		GO:GO:0006468,GO:GO:0005524,GO:GO:0004672,GO:GO:0030246	AT5G10530.1		Concavalin A-like lectin protein kise family protein	LOC_Os08g03240.1		lectin-like receptor kise 1, putative, expressed
Sobic.010G245000	Sb10g028430	Sobic.010G245000	similar to Chromosome chr12 scaffold_18, whole genome shotgun sequence	PF03942	PTHR21392,PTHR21392:SF4					AT1G03687.1		DTW domain-containing protein	LOC_Os06g23504.2		DTW domain containing protein, putative, expressed
Sobic.010G244900	Sb10g028420	Sobic.010G244900	similar to Putative fertility restorer homologue	PF01535,PF12854,PF13041	PTHR24015					AT5G61990.1		Pentatricopeptide repeat (PPR) superfamily protein	LOC_Os07g20510.1		auxin efflux carrier, putative, expressed
Sobic.010G244900	Sb10g028420	Sobic.010G244900	similar to Putative fertility restorer homologue	PF01535,PF12854,PF13041	PTHR24015,PTHR24015:SF302			K17964		AT5G61990.1		Pentatricopeptide repeat (PPR) superfamily protein	LOC_Os07g20510.1		auxin efflux carrier, putative, expressed
Sobic.010G244701	v1.4_None	v2.1_None
Sobic.010G244600	v1.4_None	Sobic.010G244600		PF01106	PTHR11178,PTHR11178:SF26	KOG2358			GO:GO:0051536,GO:GO:0016226,GO:GO:0005506	AT4G25910.1	ATCNFU3,NFU3	NFU domain protein 3	LOC_Os06g47940.1		nifU, putative, expressed
Sobic.010G244500	Sb10g028380	Sobic.010G244500	similar to Putative uncharacterized protein P0622F03.3		PTHR33167,PTHR33167:SF9					AT1G69360.1		Plant protein of unknown function (DUF863)	LOC_Os06g47930.1		expressed protein
Sobic.010G244400	Sb10g028370	Sobic.010G244400	similar to Selenium-binding protein-like	PF14432,PF01535	PTHR24015,PTHR24015:SF264					AT5G44230.1		Pentatricopeptide repeat (PPR) superfamily protein	LOC_Os06g47920.1		pentatricopeptide repeat domain containing protein, putative, expressed
Sobic.010G244100	Sb10g028360	Sobic.010G244100	similar to Putative uncharacterized protein	PF00657	PTHR22835,PTHR22835:SF194		2.3.1.98		GO:GO:0016788	AT1G28650.1		GDSL-like Lipase/Acylhydrolase superfamily protein	LOC_Os06g47910.1		GDSL-like lipase/acylhydrolase, putative, expressed
Sobic.010G244100	Sb10g028360	Sobic.010G244100	similar to Putative uncharacterized protein	PF00657	PTHR22835,PTHR22835:SF194		2.3.1.98		GO:GO:0016788	AT1G28590.1		GDSL-like Lipase/Acylhydrolase superfamily protein	LOC_Os06g47910.1		GDSL-like lipase/acylhydrolase, putative, expressed
Sobic.010G244000	Sb10g028350	Sobic.010G244000	similar to Putative uncharacterized protein P0550B04.24-1		PTHR14873,PTHR14873:SF1					AT2G39910.1		ARM repeat superfamily protein	LOC_Os06g47900.1		expressed protein
Sobic.010G243900	Sb10g028340	Sobic.010G243900	similar to Adagio-like protein 1	PF12937,PF13426,PF07646,PF13415,PF13418	PTHR23244,PTHR23244:SF290	KOG4693		K12115	GO:GO:0005515,GO:GO:0042752	AT5G57360.1	ADO1,FKL2,LKP1,ZTL	Galactose oxidase/kelch repeat superfamily protein	LOC_Os06g47890.2		OsFBO9 - F-box and other domain containing protein, expressed
Sobic.010G243900	Sb10g028340	Sobic.010G243900	similar to Adagio-like protein 1	PF12937,PF07646,PF13415,PF13418	PTHR23244,PTHR23244:SF290	KOG4693			GO:GO:0005515,GO:GO:0042752	AT5G57360.1	ADO1,FKL2,LKP1,ZTL	Galactose oxidase/kelch repeat superfamily protein	LOC_Os06g47890.2		OsFBO9 - F-box and other domain containing protein, expressed
Sobic.010G243700	v1.4_None	Sobic.010G243700
Sobic.010G243600	v1.4_None	Sobic.010G243600
Sobic.010G243400	Sb10g028320	Sobic.010G243400	similar to Putative uncharacterized protein	PF07800	PTHR31197,PTHR31197:SF9					AT4G31410.2		Protein of unknown function (DUF1644)	LOC_Os06g47860.2		expressed protein
Sobic.010G243300	v1.4_None	Sobic.010G243300		PF12756	PTHR13182	KOG2785		K14816		AT4G31420.1		Zinc finger protein 622	LOC_Os06g47840.1		ZOS6-08 - C2H2 zinc finger protein, expressed
Sobic.010G243200	Sb10g028300	Sobic.010G243200	similar to Zinc finger protein-like	PF12171,PF12756	PTHR13182,PTHR13182:SF8	KOG2785		K14816		AT4G31420.1		Zinc finger protein 622	LOC_Os06g47840.1		ZOS6-08 - C2H2 zinc finger protein, expressed
Sobic.010G243100	Sb10g028290	Sobic.010G243100	similar to Os06g0693300 protein	PF08784	PTHR13989,PTHR13989:SF21	KOG3108		K10739		AT2G24490.2	ATRPA2,ATRPA32A,ROR1,RPA2,RPA32A	replicon protein A2	LOC_Os06g47830.1		RPA2C - Putative single-stranded D binding complex subunit 2, expressed
Sobic.010G243100	Sb10g028290	Sobic.010G243100	similar to Os06g0693300 protein	PF08784	PTHR13989,PTHR13989:SF21	KOG3108		K10739		AT2G24490.1	ATRPA2,ATRPA32A,ROR1,RPA2,RPA32A	replicon protein A2	LOC_Os06g47830.1		RPA2C - Putative single-stranded D binding complex subunit 2, expressed
Sobic.010G243100	Sb10g028290	Sobic.010G243100	similar to Os06g0693300 protein		PTHR13989,PTHR13989:SF21					AT2G24490.1	ATRPA2,ATRPA32A,ROR1,RPA2,RPA32A	replicon protein A2	LOC_Os06g47830.1		RPA2C - Putative single-stranded D binding complex subunit 2, expressed
Sobic.010G243000	Sb10g028280	Sobic.010G243000	similar to Putative uncharacterized protein	PF07714	PTHR27001,PTHR27001:SF206	KOG1187	2.7.11.1		GO:GO:0006468,GO:GO:0004672	AT2G18890.1		Protein kise superfamily protein	LOC_Os06g47820.1		protein kise domain containing protein, expressed
Sobic.010G242900	v1.4_None	Sobic.010G242900		PF00931	PTHR23155,PTHR23155:SF563	KOG4658			GO:GO:0043531	AT3G14470.1		NB-ARC domain-containing disease resistance protein	LOC_Os08g12740.2		disease resistance protein RGA3, putative, expressed
Sobic.010G242900	v1.4_None	Sobic.010G242900		PF00931	PTHR23155,PTHR23155:SF563	KOG4658			GO:GO:0043531	AT3G14470.1		NB-ARC domain-containing disease resistance protein	LOC_Os08g12740.1		disease resistance protein RGA3, putative, expressed
Sobic.010G242800	Sb10g028270	Sobic.010G242800	similar to Putative uncharacterized protein	PF00931	PTHR23155,PTHR23155:SF563	KOG4658			GO:GO:0043531	AT3G14470.1		NB-ARC domain-containing disease resistance protein	LOC_Os08g12740.2		disease resistance protein RGA3, putative, expressed
Sobic.010G242800	Sb10g028270	Sobic.010G242800	similar to Putative uncharacterized protein	PF00931	PTHR23155,PTHR23155:SF563	KOG4658			GO:GO:0043531	AT3G14470.1		NB-ARC domain-containing disease resistance protein	LOC_Os08g12740.1		disease resistance protein RGA3, putative, expressed
Sobic.010G242600	Sb10g028260	Sobic.010G242600		PF03478	PTHR11102,PTHR11102:SF84					AT1G64840.1		Protein of unknown function (DUF295)	LOC_Os11g37300.1		OsFBDUF53 - F-box and DUF domain containing protein, expressed
Sobic.010G242400	Sb10g028250	Sobic.010G242400	similar to Putative uncharacterized protein	PF00069	PTHR27002,PTHR27002:SF145	KOG1187	2.7.11.1		GO:GO:0006468,GO:GO:0005524,GO:GO:0004672	AT4G23310.1	CRK23	cysteine-rich RLK (RECEPTOR-like protein kise) 23	LOC_Os06g47530.1		TKL_IRAK_DUF26-lh.6 - DUF26 kises have homology to DUF26 containing loci, expressed
Sobic.010G242400	Sb10g028250	Sobic.010G242400	similar to Putative uncharacterized protein	PF00069	PTHR27002,PTHR27002:SF145	KOG1187	2.7.11.1		GO:GO:0006468,GO:GO:0005524,GO:GO:0004672	AT4G23280.1	CRK20	cysteine-rich RLK (RECEPTOR-like protein kise) 20	LOC_Os06g47530.1		TKL_IRAK_DUF26-lh.6 - DUF26 kises have homology to DUF26 containing loci, expressed
Sobic.010G242300	Sb10g028240	Sobic.010G242300		PF00069	PTHR27002,PTHR27002:SF145	KOG1187	2.7.11.1		GO:GO:0006468,GO:GO:0005524,GO:GO:0004672	AT4G23310.1	CRK23	cysteine-rich RLK (RECEPTOR-like protein kise) 23	LOC_Os06g47530.1		TKL_IRAK_DUF26-lh.6 - DUF26 kises have homology to DUF26 containing loci, expressed
Sobic.010G242200	v1.4_None	Sobic.010G242200		PF14389,PF04784	PTHR23054,PTHR23054:SF24					AT3G13000.2		Protein of unknown function, DUF547	LOC_Os06g47770.1		expressed protein
Sobic.010G242200	Sb10g028230	Sobic.010G242200		PF14389,PF04784	PTHR23054,PTHR23054:SF24					AT3G13000.2		Protein of unknown function, DUF547	LOC_Os06g47770.1		expressed protein
Sobic.010G242200	v1.4_None	Sobic.010G242200		PF04784	PTHR23054,PTHR23054:SF24					AT3G13000.2		Protein of unknown function, DUF547	LOC_Os06g47770.1		expressed protein
Sobic.010G242200	Sb10g028230	Sobic.010G242200		PF04784	PTHR23054,PTHR23054:SF24					AT3G13000.2		Protein of unknown function, DUF547	LOC_Os06g47770.1		expressed protein
Sobic.010G242100	Sb10g028220	Sobic.010G242100	similar to Os09g0380300 protein	PF00067	PTHR24286,PTHR24286:SF56	KOG0157	1.14.13.109		GO:GO:0055114,GO:GO:0020037,GO:GO:0016705,GO:GO:0005506	AT5G36110.1	CYP716A1	cytochrome P450, family 716, subfamily A, polypeptide 1	LOC_Os09g21260.1		cytochrome P450 domain containing protein, expressed
Sobic.010G242000	Sb10g028210	Sobic.010G242000	similar to Os06g0692700 protein	PF08263,PF13855	PTHR27000,PTHR27000:SF69	KOG0472	2.7.11.1		GO:GO:0005515	AT1G72300.1		Leucine-rich receptor-like protein kise family protein	LOC_Os06g47650.1		phytosulfokine receptor precursor, putative, expressed
Sobic.010G241600	Sb10g028180	Sobic.010G241600	similar to Ribonuclease	PF01351	PTHR10954,PTHR10954:SF7	KOG2299	3.1.26.4	K10743	GO:GO:0004523,GO:GO:0003723	AT2G25100.1		Polynucleotidyl transferase, ribonuclease H-like superfamily protein	LOC_Os11g05570.1		RSEH2A - Putative ribonuclease H2 large subunit, expressed
Sobic.010G241600	Sb10g028180	Sobic.010G241600	similar to Ribonuclease	PF01351	PTHR10954,PTHR10954:SF7		3.1.26.4		GO:GO:0004523,GO:GO:0003723	AT2G25100.1		Polynucleotidyl transferase, ribonuclease H-like superfamily protein	LOC_Os11g05570.1		RSEH2A - Putative ribonuclease H2 large subunit, expressed
Sobic.010G241500	Sb10g028170	Sobic.010G241500		PF13855,PF00069	PTHR27000,PTHR27000:SF69	KOG1187	2.7.11.1		GO:GO:0005515,GO:GO:0006468,GO:GO:0005524,GO:GO:0004672	AT1G72300.1		Leucine-rich receptor-like protein kise family protein	LOC_Os06g47650.1		phytosulfokine receptor precursor, putative, expressed
Sobic.010G241300	Sb10g028150	Sobic.010G241300	similar to Putative uncharacterized protein	PF13833,PF13499	PTHR10891	KOG0027				AT1G66410.1	ACAM-4,CAM4	calmodulin 4	LOC_Os06g47640.1		OsCML29 - Calmodulin-related calcium sensor protein, expressed
Sobic.010G241200	Sb10g028140	Sobic.010G241200	similar to Putative uncharacterized protein	PF01546	PTHR11014,PTHR11014:SF62			K14664	GO:GO:0016787,GO:GO:0008152	AT1G44350.1	ILL6	IAA-leucine resistant (ILR)-like gene 6	LOC_Os06g47620.1		peptidase, putative, expressed
Sobic.010G241100	Sb10g028130	Sobic.010G241100	similar to Putative thaumatin-protein	PF00314	PTHR31048					AT1G73620.1		Pathogenesis-related thaumatin superfamily protein	LOC_Os06g47600.1		thaumatin family domain containing protein, expressed
Sobic.010G241000	Sb10g028120	Sobic.010G241000	similar to Oxygen-evolving enhancer protein 1, chloroplast precursor	PF01716	PTHR34058,PTHR34058:SF1			K02716	GO:GO:0042549,GO:GO:0019898,GO:GO:0015979,GO:GO:0009654,GO:GO:0009523,GO:GO:0005509	AT3G50820.1	OEC33,PSBO-2,PSBO2	photosystem II subunit O-2	LOC_Os01g31690.1		oxygen-evolving enhancer protein 1, chloroplast precursor, putative, expressed
Sobic.010G240900	Sb10g028110	Sobic.010G240900		PF00847	PTHR31677,PTHR31677:SF13			K09286	GO:GO:0006355,GO:GO:0003700	AT3G15210.1	ATERF-4,ATERF4,ERF4,RAP2.5	ethylene responsive element binding factor 4	LOC_Os06g47590.1		AP2 domain containing protein, expressed
Sobic.010G240800	Sb10g028100	Sobic.010G240800		PF11799,PF00817	PTHR11076,PTHR11076:SF12	KOG2093	2.7.7.7		GO:GO:0006281,GO:GO:0003684	AT5G44750.1	ATREV1,REV1	D-directed D polymerases	LOC_Os06g47580.2		REV1, putative, expressed
Sobic.010G240800	Sb10g028100	Sobic.010G240800		PF00533,PF11799,PF00817	PTHR11076,PTHR11076:SF12	KOG2093	2.7.7.7	K03515	GO:GO:0006281,GO:GO:0003684	AT5G44750.1	ATREV1,REV1	D-directed D polymerases	LOC_Os06g47580.1		REV1, putative, expressed
Sobic.010G240700	Sb10g028090	Sobic.010G240700	similar to Putative uncharacterized protein	PF01535,PF13041	PTHR24015,PTHR24015:SF446					AT5G65560.1		Pentatricopeptide repeat (PPR) superfamily protein	LOC_Os06g47570.1		PPR repeat containing protein, expressed
Sobic.010G240500	Sb10g028080	Sobic.010G240500	similar to Cation-transporting ATPase	PF12710,PF00122	PTHR24093,PTHR24093:SF272				GO:GO:0046872,GO:GO:0000166	AT4G37270.1	ATHMA1,HMA1	heavy metal atpase 1	LOC_Os06g47550.1		cadmium/zinc-transporting ATPase, putative, expressed
Sobic.010G240500	Sb10g028080	Sobic.010G240500	similar to Cation-transporting ATPase	PF00702,PF00122	PTHR24093,PTHR24093:SF272	KOG0202			GO:GO:0046872,GO:GO:0000166	AT4G37270.1	ATHMA1,HMA1	heavy metal atpase 1	LOC_Os06g47550.1		cadmium/zinc-transporting ATPase, putative, expressed
Sobic.010G240500	Sb10g028080	Sobic.010G240500	similar to Cation-transporting ATPase	PF00702,PF00122	PTHR24093,PTHR24093:SF272				GO:GO:0046872,GO:GO:0000166	AT4G37270.1	ATHMA1,HMA1	heavy metal atpase 1	LOC_Os06g47550.1		cadmium/zinc-transporting ATPase, putative, expressed
Sobic.010G240400	Sb10g028070	Sobic.010G240400	similar to Putative uncharacterized protein	PF03330	PTHR22595,PTHR22595:SF33					AT4G30380.1		Barwin-related endoglucase	LOC_Os06g47360.1		beta-expansin precursor, putative, expressed
Sobic.010G240300	Sb10g028060	Sobic.010G240300	similar to Glycosyl hydrolase family 1 protein, expressed	PF00232	PTHR10353,PTHR10353:SF56		3.2.1.21	K05350	GO:GO:0005975,GO:GO:0004553	AT3G18080.1	BGLU44	B-S glucosidase 44	LOC_Os12g23170.1		Os12bglu38 - beta-glucosidase/beta-mannosidase/exoglucase homologue, expressed
Sobic.010G240100	v1.4_None	Sobic.010G240100
Sobic.010G240001	v1.4_None	v2.1_None
Sobic.010G239900	Sb10g028050	Sobic.010G239900	similar to Os09g0248900 protein	PF03171,PF14226	PTHR10209,PTHR10209:SF144	KOG0143	1.14.17.4		GO:GO:0055114,GO:GO:0016491	AT3G50210.3		2-oxoglutarate (2OG) and Fe(II)-dependent oxygese superfamily protein	LOC_Os09g07020.1		oxidoreductase, putative, expressed
Sobic.010G239900	Sb10g028050	Sobic.010G239900	similar to Os09g0248900 protein	PF03171,PF14226	PTHR10209,PTHR10209:SF144	KOG0143	1.14.17.4		GO:GO:0055114,GO:GO:0016491	AT3G50210.1		2-oxoglutarate (2OG) and Fe(II)-dependent oxygese superfamily protein	LOC_Os09g07020.1		oxidoreductase, putative, expressed
Sobic.010G239800	Sb10g028040	Sobic.010G239800	similar to Decapping protein 2-like	PF00293,PF05026	PTHR23114	KOG2937	3.6.1.62	K12613	GO:GO:0016787,GO:GO:0030145,GO:GO:0003723	AT5G13570.1	ATDCP2,DCP2,TDT	decapping 2	LOC_Os02g56210.1		hydrolase, NUDIX family, domain containing protein, expressed
Sobic.010G239700	v1.4_None	Sobic.010G239700		PF00069	PTHR27002,PTHR27002:SF145	KOG1187	2.7.11.1		GO:GO:0006468,GO:GO:0005524,GO:GO:0004672	AT4G23180.1	CRK10,RLK4	cysteine-rich RLK (RECEPTOR-like protein kise) 10	LOC_Os06g47530.1		TKL_IRAK_DUF26-lh.6 - DUF26 kises have homology to DUF26 containing loci, expressed
Sobic.010G239600	Sb10g028030	Sobic.010G239600	similar to Putative uncharacterized protein	PF05327	PTHR12790	KOG2434		K15216		AT2G34750.1		R polymerase I specific transcription initiation factor RRN3 protein	LOC_Os06g47350.2		R polymerase I specific transcription initiation factor RRN3 family protein, putative, expressed
Sobic.010G239600	Sb10g028030	Sobic.010G239600	similar to Putative uncharacterized protein	PF05327	PTHR12790	KOG2434				AT2G34750.1		R polymerase I specific transcription initiation factor RRN3 protein	LOC_Os06g47350.2		R polymerase I specific transcription initiation factor RRN3 family protein, putative, expressed
Sobic.010G239500	Sb10g028020	Sobic.010G239500	similar to AT4g05320/C17L7_240	PF11976	PTHR10666	KOG0005,KOG0001		K08770		AT4G05320.2	UBQ10	polyubiquitin 10	LOC_Os06g46770.2		ubiquitin family protein, putative, expressed
Sobic.010G239500	Sb10g028020	Sobic.010G239500	similar to AT4g05320/C17L7_240	PF11976	PTHR10666,PTHR10666:SF155	KOG0005,KOG0001		K08770		AT4G05320.4	UBQ10	polyubiquitin 10	LOC_Os06g46770.2		ubiquitin family protein, putative, expressed
Sobic.010G239500	Sb10g028020	Sobic.010G239500	similar to AT4g05320/C17L7_240	PF11976	PTHR10666	KOG0005,KOG0001		K08770		AT4G05320.4	UBQ10	polyubiquitin 10	LOC_Os06g46770.1		ubiquitin family protein, putative, expressed
Sobic.010G239400	Sb10g028010	Sobic.010G239400	similar to Cysteine protease Mir1	PF08246,PF00112	PTHR12411,PTHR12411:SF344	KOG1543	3.4.22.14		GO:GO:0008234,GO:GO:0006508	AT5G43060.1		Granulin repeat cysteine protease family protein	LOC_Os04g57440.1		oryzain beta chain precursor, putative, expressed
Sobic.010G238800	v1.4_None	Sobic.010G238800		PF03360	PTHR10896,PTHR10896:SF17	KOG1476	2.4.2.24		GO:GO:0016020,GO:GO:0015018	AT5G67230.1	I14H,IRX14-L	Nucleotide-diphospho-sugar transferases superfamily protein	LOC_Os06g47340.1		glycosyltransferase family 43 protein, putative, expressed
Sobic.010G238700	Sb10g027960	Sobic.010G238700	similar to Putative uncharacterized protein	PF12763,PF00350,PF16880	PTHR11216,PTHR11216:SF73			K12483		AT3G20290.2	ATEHD1,EHD1	EPS15 homology domain 1	LOC_Os06g47330.1		dymin family protein, putative, expressed
Sobic.010G238100	Sb10g027930	Sobic.010G238100	similar to Cdc2 protein kises-like	PF04669	PTHR31444,PTHR31444:SF0					AT5G67210.1		Protein of unknown function (DUF579)	LOC_Os06g47310.1		plant-specific domain TIGR01627 family protein, expressed
Sobic.010G237900	Sb10g027920	Sobic.010G237900	similar to Putative uncharacterized protein	PF00076	PTHR24012,PTHR24012:SF393	KOG1457			GO:GO:0003676	AT2G42240.1		R-binding (RRM/RBD/RNP motifs) family protein	LOC_Os06g47300.1		R recognition motif containing protein, putative, expressed
Sobic.010G237800	v1.4_None	Sobic.010G237800			PTHR31802,PTHR31802:SF7		3.5.1.98			AT5G22650.1	ATHD2,ATHD2B,HD2,HD2B,HDA4,HDT02,HDT2	histone deacetylase 2B	LOC_Os01g68104.1		ZOS1-21 - C2H2 zinc finger protein, expressed
Sobic.010G237650	v1.4_None	v2.1_None		PF10250,PF03141	PTHR31933,PTHR31933:SF6				GO:GO:0008168	AT3G26370.1		O-fucosyltransferase family protein	LOC_Os02g06400.1		growth regulator related protein, putative, expressed
Sobic.010G237500	Sb10g027890	Sobic.010G237500	similar to Chromosome chr11 scaffold_13, whole genome shotgun sequence	PF00025	PTHR24073,PTHR24073:SF501	KOG0092		K07889	GO:GO:0005525	AT4G19640.1	ARA-7,ARA7,ATRAB-F2B,ATRAB5B,ATRABF2B,RAB-F2B,RABF2B	Ras-related small GTP-binding family protein	LOC_Os06g47260.2		ras-related protein, putative, expressed
Sobic.010G237400	Sb10g027880	Sobic.010G237400	weakly similar to Putative ZmEBE-1 protein	PF03080	PTHR31589,PTHR31589:SF8					AT4G17505.1		Protein of Unknown Function (DUF239)	LOC_Os01g61800.1		ZmEBE-1 protein, putative, expressed
Sobic.010G237000	v1.4_None	Sobic.010G237000		PF09072	PTHR28632	KOG4766				AT1G15270.1		Translation machinery associated TMA7	LOC_Os02g06450.1		coiled-coil domain-containing protein 72, putative, expressed
Sobic.010G237000	v1.4_None	Sobic.010G237000		PF09072	PTHR28632					AT1G15270.1		Translation machinery associated TMA7	LOC_Os02g06450.1		coiled-coil domain-containing protein 72, putative, expressed
Sobic.010G236900	Sb10g027850	Sobic.010G236900	similar to Putative uncharacterized protein	PF12023	PTHR33193,PTHR33193:SF7					AT4G09890.1		Protein of unknown function (DUF3511)	LOC_Os06g47220.1		expressed protein
Sobic.010G236800	Sb10g027840	Sobic.010G236800		PF00069	PTHR24056,PTHR24056:SF221	KOG0659	2.7.11.22,2.7.11.23		GO:GO:0006468,GO:GO:0005524,GO:GO:0004672	AT1G53050.1		Protein kise superfamily protein	LOC_Os07g47180.1		transposon protein, putative, unclassified, expressed
Sobic.010G236700	Sb10g027830	Sobic.010G236700		PF07714	PTHR24056,PTHR24056:SF221	KOG0663,KOG0659	2.7.11.22,2.7.11.23		GO:GO:0006468,GO:GO:0004672	AT1G54610.2		Protein kise superfamily protein	LOC_Os02g20140.1		protein kise domain containing protein, expressed
Sobic.010G236700	v1.4_None	Sobic.010G236700		PF07714	PTHR24056,PTHR24056:SF221	KOG0663,KOG0659	2.7.11.22,2.7.11.23		GO:GO:0006468,GO:GO:0004672	AT1G54610.2		Protein kise superfamily protein	LOC_Os02g20140.1		protein kise domain containing protein, expressed
Sobic.010G236700	Sb10g027830	Sobic.010G236700		PF00069	PTHR24056,PTHR24056:SF221	KOG0600	2.7.11.22,2.7.11.23	K08819	GO:GO:0006468,GO:GO:0005524,GO:GO:0004672	AT1G53050.1		Protein kise superfamily protein	LOC_Os07g47180.1		transposon protein, putative, unclassified, expressed
Sobic.010G236700	v1.4_None	Sobic.010G236700		PF00069	PTHR24056,PTHR24056:SF221	KOG0600	2.7.11.22,2.7.11.23	K08819	GO:GO:0006468,GO:GO:0005524,GO:GO:0004672	AT1G53050.1		Protein kise superfamily protein	LOC_Os07g47180.1		transposon protein, putative, unclassified, expressed
Sobic.010G236600	Sb10g027820	Sobic.010G236600	similar to Putative mitochondrial intermediate peptidase	PF01432	PTHR11804,PTHR11804:SF5		3.4.24.59		GO:GO:0006508,GO:GO:0004222	AT5G51540.1		Zincin-like metalloproteases family protein	LOC_Os06g47210.1		oligopeptidase, putative, expressed
Sobic.010G236600	Sb10g027820	Sobic.010G236600	similar to Putative mitochondrial intermediate peptidase	PF01432	PTHR11804,PTHR11804:SF5		3.4.24.59	K01410	GO:GO:0006508,GO:GO:0004222	AT5G51540.1		Zincin-like metalloproteases family protein	LOC_Os06g47210.1		oligopeptidase, putative, expressed
Sobic.010G236500	Sb10g027810	Sobic.010G236500	similar to Putative uncharacterized protein	PF14368	PTHR33044,PTHR33044:SF37					AT1G62790.1		Bifunctiol inhibitor/lipid-transfer protein/seed storage 2S albumin superfamily protein	LOC_Os06g47200.1		LTPL85 - Protease inhibitor/seed storage/LTP family protein precursor, expressed
Sobic.010G236400	Sb10g027800	Sobic.010G236400	similar to Putative uncharacterized protein	PF02148,PF00443	PTHR24006,PTHR24006:SF521		3.4.19.12	K12847	GO:GO:0008270,GO:GO:0036459,GO:GO:0016579	AT4G22285.1		Ubiquitin C-termil hydrolases superfamily protein	LOC_Os09g24250.1		ubiquitin carboxyl-termil hydrolase domain containing protein, expressed
Sobic.010G236300	Sb10g027790	Sobic.010G236300	similar to Auxin response factor 18	PF02362,PF06507	PTHR31384,PTHR31384:SF16				GO:GO:0003677,GO:GO:0009725,GO:GO:0006355,GO:GO:0005634	AT4G30080.1	ARF16	auxin response factor 16	LOC_Os06g47150.2		auxin response factor 18, putative, expressed
Sobic.010G236200	Sb10g027780	Sobic.010G236200	similar to SMC5 protein	PF02463	PTHR19306,PTHR19306:SF1				GO:GO:0030915,GO:GO:0006281,GO:GO:0000724	AT5G15920.1	SMC5	structural maintence of chromosomes 5	LOC_Os05g51790.1		RecF/RecN/SMC N termil domain containing protein, expressed
Sobic.010G236100	Sb10g027770	Sobic.010G236100	similar to Putative uncharacterized protein	PF00168	PTHR10774,PTHR10774:SF62				GO:GO:0005515	AT5G04220.2	ATSYTC,NTMC2T1.3,NTMC2TYPE1.3,SYT3,SYTC	Calcium-dependent lipid-binding (CaLB domain) family protein	LOC_Os06g47130.1		C2 domain containing protein, expressed
Sobic.010G236100	Sb10g027770	Sobic.010G236100	similar to Putative uncharacterized protein	PF17047,PF00168	PTHR10774,PTHR10774:SF62				GO:GO:0005515	AT5G04220.2	ATSYTC,NTMC2T1.3,NTMC2TYPE1.3,SYT3,SYTC	Calcium-dependent lipid-binding (CaLB domain) family protein	LOC_Os06g47130.1		C2 domain containing protein, expressed
Sobic.010G235800	v1.4_None	Sobic.010G235800			PTHR32212,PTHR32212:SF121					AT1G16930.1		F-box/RNI-like/FBD-like domains-containing protein	LOC_Os02g06520.1		OsFBLD1 - F-box, LRR and FBD domain containing protein, expressed
Sobic.010G235700	Sb10g027750	Sobic.010G235700	Predicted protein	PF08387,PF00646	PTHR32212,PTHR32212:SF121				GO:GO:0005515	AT1G61330.1		FBD, F-box and Leucine Rich Repeat domains containing protein	LOC_Os02g06520.1		OsFBLD1 - F-box, LRR and FBD domain containing protein, expressed
Sobic.010G235600	Sb10g027740	Sobic.010G235600	Predicted protein	PF00646	PTHR32212,PTHR32212:SF121				GO:GO:0005515	AT5G18780.1		F-box/RNI-like superfamily protein	LOC_Os06g47100.1		OsFBX203 - F-box domain containing protein, expressed
Sobic.010G235600	Sb10g027740	Sobic.010G235600	Predicted protein	PF00646	PTHR32212,PTHR32212:SF121				GO:GO:0005515	AT5G18780.1		F-box/RNI-like superfamily protein	LOC_Os02g06520.1		OsFBLD1 - F-box, LRR and FBD domain containing protein, expressed
Sobic.010G235500	Sb10g027730	Sobic.010G235500	Predicted protein	PF00646	PTHR32212,PTHR32212:SF121				GO:GO:0005515	AT5G53635.1		F-box/RNI-like/FBD-like domains-containing protein	LOC_Os02g06520.1		OsFBLD1 - F-box, LRR and FBD domain containing protein, expressed
Sobic.010G235500	Sb10g027730	Sobic.010G235500	Predicted protein	PF00646	PTHR32212,PTHR32212:SF121				GO:GO:0005515	AT5G18780.2		F-box/RNI-like superfamily protein	LOC_Os06g47100.1		OsFBX203 - F-box domain containing protein, expressed
Sobic.010G235500	Sb10g027730	Sobic.010G235500	Predicted protein	PF00646	PTHR32212,PTHR32212:SF121				GO:GO:0005515	AT5G53635.1		F-box/RNI-like/FBD-like domains-containing protein	LOC_Os06g47100.1		OsFBX203 - F-box domain containing protein, expressed
Sobic.010G235300	Sb10g027710	Sobic.010G235300	similar to Putative uncharacterized protein	PF03405	PTHR31155,PTHR31155:SF7		1.14.19.2	K03921	GO:GO:0055114,GO:GO:0045300,GO:GO:0006631	AT5G16230.1		Plant stearoyl-acyl-carrier-protein desaturase family protein	LOC_Os03g30950.1		acyl-desaturase, chloroplast precursor, putative, expressed
Sobic.010G235200	oral cancer overexpressed protein 1, putative, expressed	Sb10g027700	similar to Putative uncharacterized protein	PF09811	PTHR28532	KOG4595				AT2G20830.2		transferases	folic acid binding	LOC_Os07g34610.2
Sobic.010G235100	Sb10g027695	Sobic.010G235100		PF13855	PTHR27004,PTHR27004:SF36	KOG0472	2.7.11.1		GO:GO:0005515	AT2G34930.1		disease resistance family protein / LRR family protein	LOC_Os01g41780.1		expressed protein
Sobic.010G235100	v1.4_None	Sobic.010G235100		PF13855	PTHR27004,PTHR27004:SF36	KOG0472	2.7.11.1		GO:GO:0005515	AT2G34930.1		disease resistance family protein / LRR family protein	LOC_Os01g41780.1		expressed protein
Sobic.010G235000	Sb10g027690	Sobic.010G235000	similar to Putative exterl rotenone-insensitive DPH dehydrogese	PF00070	PTHR22912		1.6.5.9	K17871	GO:GO:0055114,GO:GO:0016491	AT4G28220.1	NDB1	D(P)H dehydrogese B1	LOC_Os06g47000.2		exterl DH-ubiquinone oxidoreductase 1, mitochondrial precursor, putative, expressed
Sobic.010G234800	Sb10g027670	Sobic.010G234800	similar to Putative uncharacterized protein		PTHR36386					AT4G28230.1			LOC_Os06g46990.1		expressed protein
Sobic.010G234600	Sb10g027660	Sobic.010G234600	similar to Os06g0683700 protein	PF12609	PTHR33090,PTHR33090:SF3					AT4G10270.1		Wound-responsive family protein	LOC_Os06g46970.1		wound induced protein, putative, expressed
Sobic.010G234000	Sb10g027610	Sobic.010G234000	similar to EF-hand Ca2+-binding protein CCD1	PF13833	PTHR10891,PTHR10891:SF624					AT2G46600.1		Calcium-binding EF-hand family protein	LOC_Os06g46950.1		EF hand family protein, putative, expressed
Sobic.010G233900	Sb10g027600	Sobic.010G233900	similar to Chromosome chr19 scaffold_4, whole genome shotgun sequence	PF00232	PTHR10353,PTHR10353:SF46		3.2.1.21	K01188	GO:GO:0005975,GO:GO:0004553	AT5G54570.1	BGLU41	beta glucosidase 41	LOC_Os06g46940.2		Os6bglu25 - beta-glucosidase homologue, similar to Os3bglu6, expressed
Sobic.010G233800	Sb10g027590	Sobic.010G233800	similar to Putative uncharacterized protein	PF00467	PTHR12903,PTHR12903:SF1	KOG1708		K02895	GO:GO:0006412,GO:GO:0005840,GO:GO:0005622,GO:GO:0003735	AT5G54600.1		Translation protein SH3-like family protein	LOC_Os06g46930.1		ribosomal protein L24, putative, expressed
Sobic.010G233700	Sb10g027580	Sobic.010G233700		PF00657	PTHR22835,PTHR22835:SF269		3.1.1.3		GO:GO:0016788	AT2G42990.1		GDSL-like Lipase/Acylhydrolase superfamily protein	LOC_Os09g04624.1		GDSL-like lipase/acylhydrolase, putative, expressed
Sobic.010G233700	v1.4_None	Sobic.010G233700		PF00657	PTHR22835,PTHR22835:SF269		3.1.1.3		GO:GO:0016788	AT2G42990.1		GDSL-like Lipase/Acylhydrolase superfamily protein	LOC_Os09g04624.1		GDSL-like lipase/acylhydrolase, putative, expressed
Sobic.010G233600	v1.4_None	Sobic.010G233600					3.4.22.14
Sobic.010G233450	v1.4_None	v2.1_None
Sobic.010G233400	Sb10g027560	Sobic.010G233400		PF01370	PTHR10366,PTHR10366:SF350	KOG1502			GO:GO:0050662,GO:GO:0003824	AT4G27250.1		D(P)-binding Rossmann-fold superfamily protein	LOC_Os06g46920.1		dihydroflavonol-4-reductase, putative, expressed
Sobic.010G233400	v1.4_None	Sobic.010G233400		PF01370	PTHR10366,PTHR10366:SF350	KOG1502			GO:GO:0050662,GO:GO:0003824	AT4G27250.1		D(P)-binding Rossmann-fold superfamily protein	LOC_Os06g46920.1		dihydroflavonol-4-reductase, putative, expressed
Sobic.010G233200	Sb10g027540	Sobic.010G233200	similar to (2R)-phospho-3-sulfolactate synthase-like	PF02679			4.4.1.19		GO:GO:0019295	AT4G21320.1	HSA32	Aldolase-type TIM barrel family protein	LOC_Os06g46900.1		phosphosulfolactate synthase-related protein, putative, expressed
Sobic.010G233100	v1.4_None	Sobic.010G233100
Sobic.010G233000	v1.4_None	Sobic.010G233000			PTHR38160,PTHR38160:SF1					AT3G21810.1		Zinc finger C-x8-C-x5-C-x3-H type family protein	LOC_Os06g46890.1		zinc finger C-x8-C-x5-C-x3-H type family protein, expressed
Sobic.010G232900	Sb10g027510	Sobic.010G232900	similar to Putative uncharacterized protein	PF01805,PF04818	PTHR12323	KOG0007			GO:GO:0006396,GO:GO:0003723	AT4G31200.3		SWAP (Suppressor-of-White-APricot)/surp R-binding domain-containing protein	LOC_Os06g46880.1		surp module family protein, putative, expressed
Sobic.010G232750	v1.4_None	v2.1_None
Sobic.010G232700	Sb10g027503	Sobic.010G232700		PF13041,PF01535	PTHR24015,PTHR24015:SF328					AT1G03540.1		Pentatricopeptide repeat (PPR-like) superfamily protein	LOC_Os06g40860.1		pentatricopeptide, putative, expressed
Sobic.010G232600	Sb10g027500	Sobic.010G232600		PF06027	PTHR23051,PTHR23051:SF1	KOG2765		K15289	GO:GO:0016021,GO:GO:0006810	AT3G07080.1		EamA-like transporter family	LOC_Os06g46820.1		solute carrier family 35 member F5, putative, expressed
Sobic.010G232500	Sb10g027490	Sobic.010G232500	similar to Class III peroxidase 89 precursor	PF00141	PTHR31235,PTHR31235:SF39		1.11.1.7	K00430	GO:GO:0055114,GO:GO:0020037,GO:GO:0006979,GO:GO:0004601	AT1G05260.1	RCI3,RCI3A	Peroxidase superfamily protein	LOC_Os06g46799.1		peroxidase precursor, putative, expressed
Sobic.010G232400	v1.4_None	Sobic.010G232400
Sobic.010G232200	v1.4_None	Sobic.010G232200											LOC_Os07g46540.1		condensin complex subunit 1, putative, expressed
Sobic.010G232100	Sb10g027470	Sobic.010G232100	similar to AT4g05320/C17L7_240	PF11976	PTHR10666	KOG0005,KOG0001		K08770		AT4G05320.2	UBQ10	polyubiquitin 10	LOC_Os06g46770.2		ubiquitin family protein, putative, expressed
Sobic.010G232100	Sb10g027470	Sobic.010G232100	similar to AT4g05320/C17L7_240	PF11976	PTHR10666,PTHR10666:SF155	KOG0001		K08770		AT4G05320.2	UBQ10	polyubiquitin 10	LOC_Os06g46770.2		ubiquitin family protein, putative, expressed
Sobic.010G232100	Sb10g027470	Sobic.010G232100	similar to AT4g05320/C17L7_240	PF11976	PTHR10666	KOG0005,KOG0001		K04551,K08770		AT4G05320.4	UBQ10	polyubiquitin 10	LOC_Os06g46770.2		ubiquitin family protein, putative, expressed
Sobic.010G232100	Sb10g027470	Sobic.010G232100	similar to AT4g05320/C17L7_240	PF11976	PTHR10666	KOG0005,KOG0001		K04551,K08770		AT4G05320.4	UBQ10	polyubiquitin 10	LOC_Os06g46770.1		ubiquitin family protein, putative, expressed
Sobic.010G232000	v1.4_None	Sobic.010G232000		PF00786	PTHR23177,PTHR23177:SF8					AT4G04900.1	RIC10	ROP-interactive CRIB motif-containing protein 10	LOC_Os06g46754.2		RIC10, putative, expressed
Sobic.010G231900	Sb10g027460	Sobic.010G231900	similar to Putative uncharacterized protein	PF02298	PTHR33021,PTHR33021:SF60				GO:GO:0009055	AT3G20570.1	AtENODL9,ENODL9	early nodulin-like protein 9	LOC_Os06g46740.1		early nodulin 20 precursor, putative, expressed
Sobic.010G231800	v1.4_None	Sobic.010G231800		PF00411	PTHR11759,PTHR11759:SF12	KOG0407			GO:GO:0006412,GO:GO:0005840,GO:GO:0003735	AT3G52580.1		Ribosomal protein S11 family protein	LOC_Os02g06700.1		ribosomal protein, putative, expressed
Sobic.010G231700	v1.4_None	Sobic.010G231700			PTHR36706,PTHR36706:SF1					AT1G05205.1			LOC_Os06g46700.1		expressed protein
Sobic.010G231700	Sb10g027440	Sobic.010G231700			PTHR36706,PTHR36706:SF1					AT1G05205.1			LOC_Os06g46700.1		expressed protein
Sobic.010G231600	Sb10g027430	Sobic.010G231600	similar to Putative cytochrome P450	PF00067	PTHR24298,PTHR24298:SF54	KOG0156			GO:GO:0055114,GO:GO:0020037,GO:GO:0016705,GO:GO:0005506	AT1G11600.1	CYP77B1	cytochrome P450, family 77, subfamily B, polypeptide 1	LOC_Os06g46680.1		cytochrome P450, putative, expressed
Sobic.010G231500	Sb10g027420	Sobic.010G231500	similar to Os06g0680500 protein	PF00497,PF13458,PF00060	PTHR18966,PTHR18966:SF250	KOG1052		K05387	GO:GO:0016020,GO:GO:0004970	AT1G05200.2	ATGLR3.4,GLR3.4,GLUR3	glutamate receptor 3.4	LOC_Os06g46670.2		glutamate receptor, putative, expressed
Sobic.010G231300	Sb10g027390	Sobic.010G231300	similar to Os06g0680500 protein	PF00497,PF13458,PF00060	PTHR18966,PTHR18966:SF250	KOG1052		K05387	GO:GO:0016020,GO:GO:0004970	AT1G05200.1	ATGLR3.4,GLR3.4,GLUR3	glutamate receptor 3.4	LOC_Os06g46670.2		glutamate receptor, putative, expressed
Sobic.010G231300	Sb10g027390	Sobic.010G231300	similar to Os06g0680500 protein	PF00497,PF13458,PF00060	PTHR18966,PTHR18966:SF250	KOG1052		K05387	GO:GO:0016020,GO:GO:0004970	AT1G05200.2	ATGLR3.4,GLR3.4,GLUR3	glutamate receptor 3.4	LOC_Os06g46670.2		glutamate receptor, putative, expressed
Sobic.010G231300	Sb10g027390	Sobic.010G231300	similar to Os06g0680500 protein	PF00497,PF13458,PF00060	PTHR18966,PTHR18966:SF250	KOG1052			GO:GO:0016020,GO:GO:0004970	AT1G05200.1	ATGLR3.4,GLR3.4,GLUR3	glutamate receptor 3.4	LOC_Os06g46670.2		glutamate receptor, putative, expressed
Sobic.010G231200	Sb10g027380	Sobic.010G231200	Predicted protein	PF03763	PTHR31471,PTHR31471:SF10					AT1G13920.1		Remorin family protein	LOC_Os10g17790.1		remorin C-termil domain containing protein, putative, expressed
Sobic.010G231100	Sb10g027370	Sobic.010G231100	similar to Os06g0680500 protein	PF13458,PF00497,PF00060	PTHR18966,PTHR18966:SF250	KOG1052		K05387	GO:GO:0016020,GO:GO:0004970	AT1G05200.1	ATGLR3.4,GLR3.4,GLUR3	glutamate receptor 3.4	LOC_Os06g46670.2		glutamate receptor, putative, expressed
Sobic.010G231000	v1.4_None	Sobic.010G231000		PF08100,PF00891	PTHR11746,PTHR11746:SF86	KOG3178			GO:GO:0046983,GO:GO:0008171	AT4G35150.1		O-methyltransferase family protein	LOC_Os05g43940.1		O-methyltransferase, putative, expressed
Sobic.010G231000	Sb10g027360	Sobic.010G231000		PF08100,PF00891	PTHR11746,PTHR11746:SF86	KOG3178			GO:GO:0046983,GO:GO:0008171	AT4G35150.1		O-methyltransferase family protein	LOC_Os05g43940.1		O-methyltransferase, putative, expressed
Sobic.010G230900	Sb10g027350	Sobic.010G230900	similar to Putative uncharacterized protein	PF00067	PTHR24298,PTHR24298:SF156	KOG0156	1.14.13.138		GO:GO:0055114,GO:GO:0020037,GO:GO:0016705,GO:GO:0005506	AT3G48280.1	CYP71A25	cytochrome P450, family 71, subfamily A, polypeptide 25	LOC_Os08g01510.1		cytochrome P450, putative, expressed
Sobic.010G230800	Sb10g027340	Sobic.010G230800	weakly similar to O-methyltransferase ZRP4	PF00891	PTHR11746,PTHR11746:SF86	KOG3178			GO:GO:0008171	AT4G35160.1		O-methyltransferase family protein	LOC_Os05g43930.1		O-methyltransferase, putative, expressed
Sobic.010G230700	v1.4_None	Sobic.010G230700		PF00467,PF01777	PTHR10497	KOG3418		K02901	GO:GO:0006412,GO:GO:0005840,GO:GO:0005622,GO:GO:0003735	AT4G15000.1		Ribosomal L27e protein family	LOC_Os10g41470.1		60S ribosomal protein L27-3, putative, expressed
Sobic.010G230600	Sb10g027320	Sobic.010G230600	similar to Putative heat-shock protein	PF00012	PTHR19375,PTHR19375:SF149			K09489		AT1G11660.1		heat shock protein 70 (Hsp 70) family protein	LOC_Os06g46600.1		DK family protein, putative, expressed
Sobic.010G230500	Sb10g027310	Sobic.010G230500	similar to Os06g0679700 protein							AT4G26980.1		RNI-like superfamily protein	LOC_Os06g46590.2		expressed protein
Sobic.010G230300	Sb10g027290	Sobic.010G230300	similar to Putative uncharacterized protein	PF13334,PF01762	PTHR11214,PTHR11214:SF116	KOG2288	2.4.1.134		GO:GO:0016020,GO:GO:0008378,GO:GO:0006486	AT1G05170.1		Galactosyltransferase family protein	LOC_Os06g46570.1		galactosyltransferase, putative, expressed
Sobic.010G230200	Sb10g027280	Sobic.010G230200	similar to Putative transcription factor GAMyb	PF00249	PTHR10641,PTHR10641:SF616			K09422		AT2G32460.1	ATM1,ATMYB101,MYB101	myb domain protein 101	LOC_Os06g46560.1		myb-like D-binding domain containing protein, expressed
Sobic.010G230000	Sb10g027270	Sobic.010G230000	similar to Putative uncharacterized protein	PF07731,PF07732,PF00394	PTHR11709,PTHR11709:SF72		1.10.3.3		GO:GO:0055114,GO:GO:0016491,GO:GO:0005507	AT1G76160.1	sks5	SKU5 similar 5	LOC_Os06g46500.1		monocopper oxidase, putative, expressed
Sobic.010G229801	v1.4_None	v2.1_None		PF16057,PF13385,PF00400,PF14844,PF15787,PF02138	PTHR13743,PTHR13743:SF83	KOG1787			GO:GO:0005515	AT1G58230.1		binding	LOC_Os02g06720.1		WD domain containing protein, putative, expressed
Sobic.010G229600	Sb10g027250	Sobic.010G229600		PF09446	PTHR31792				GO:GO:0070072	AT1G05780.1		Vacuolar ATPase assembly integral membrane protein VMA21-like domain	LOC_Os04g52300.1		expressed protein
Sobic.010G229500	v1.4_None	Sobic.010G229500											LOC_Os06g46470.1		expressed protein
Sobic.010G229450	v1.4_None	v2.1_None
Sobic.010G229400	Sb10g027240	Sobic.010G229400	similar to Putative uncharacterized protein	PF00348	PTHR12001,PTHR12001:SF47	KOG0776	2.5.1.84	K14066	GO:GO:0008299	AT2G34630.2	GPPS,GPS1	geranyl diphosphate synthase 1	LOC_Os06g46450.1		polyprenyl synthetase, putative, expressed
Sobic.010G229400	Sb10g027240	Sobic.010G229400	similar to Putative uncharacterized protein	PF00348	PTHR12001,PTHR12001:SF47	KOG0776	2.5.1.84		GO:GO:0008299	AT2G34630.1	GPPS,GPS1	geranyl diphosphate synthase 1	LOC_Os06g46450.1		polyprenyl synthetase, putative, expressed
Sobic.010G229000	Sb10g027220	Sobic.010G229000	similar to Auxin response factor 17	PF02309,PF02362,PF06507	PTHR31384,PTHR31384:SF22				GO:GO:0006355,GO:GO:0005634,GO:GO:0003677,GO:GO:0009725	AT1G30330.2	ARF6	auxin response factor 6	LOC_Os06g46410.1		auxin response factor, putative, expressed
Sobic.010G228700	Sb10g027200	Sobic.010G228700	similar to Zinc finger (C3HC4-type RING finger) protein-like	PF04146	PTHR12357,PTHR12357:SF3	KOG1902		K14404		AT1G30460.1	ATCPSF30,CPSF30	cleavage and polyadenylation specificity factor 30	LOC_Os06g46400.1		ATCPSF30/CPSF30, putative, expressed
Sobic.010G228600	Sb10g027190	Sobic.010G228600	similar to Small nuclear ribonucleoprotein-like	PF01423						AT4G18372.1		Small nuclear ribonucleoprotein family protein	LOC_Os06g46390.1		LSM domain containing protein, expressed
Sobic.010G228500	Sb10g027180	Sobic.010G228500	similar to Putative uncharacterized protein	PF01239	PTHR11129,PTHR11129:SF2	KOG0529	2.5.1.60	K14050	GO:GO:0018342,GO:GO:0008318	AT4G24490.2	ATRGTA1,RGTA1	RAB geranylgeranyl transferase alpha subunit 1	LOC_Os06g46380.1		rab geranylgeranyl transferase like protein, putative, expressed
Sobic.010G228400	Sb10g027165	Sobic.010G228400	similar to Os06g0677300 protein	PF12906	PTHR23012,PTHR23012:SF25	KOG1609	6.3.2.19		GO:GO:0008270	AT5G60580.1		RING/U-box superfamily protein	LOC_Os06g46366.1		zinc finger, C3HC4 type, domain containing protein, expressed
Sobic.010G228100	Sb10g027150	Sobic.010G228100	similar to Patatin-like phospholipase domain containing protein-like	PF01734	PTHR32241,PTHR32241:SF7	KOG0513			GO:GO:0006629	AT3G54950.1	PLA IIIA,PLP7	patatin-like protein 6	LOC_Os06g46350.1		PLA IIIA/PLP7, putative, expressed
Sobic.010G228000	Sb10g027140	Sobic.010G228000	similar to Receptor protein kise PERK-like	PF00069	PTHR27006,PTHR27006:SF22	KOG1187	2.7.11.1		GO:GO:0006468,GO:GO:0005524,GO:GO:0004672	AT1G16670.1		Protein kise superfamily protein	LOC_Os06g46330.1		Protein kise domain containing protein, expressed
Sobic.010G227950	v1.4_None	v2.1_None
Sobic.010G227900	v1.4_None	Sobic.010G227900			PTHR23284,PTHR23284:SF3								LOC_Os07g09000.1		WD domain, G-beta repeat domain containing protein, expressed
Sobic.010G227800	Sb10g027130	Sobic.010G227800	similar to Chromosome undetermined scaffold_69, whole genome shotgun sequence	PF01566	PTHR11706,PTHR11706:SF33				GO:GO:0016020,GO:GO:0006810,GO:GO:0005215	AT1G80830.1	ATNRAMP1,NRAMP1,PMIT1	tural resistance-associated macrophage protein 1	LOC_Os06g46310.2		metal transporter Nramp6, putative, expressed
Sobic.010G227600	v1.4_None	Sobic.010G227600
Sobic.010G227400	Sb10g027110	Sobic.010G227400		PF13802,PF16863,PF01055	PTHR22762,PTHR22762:SF83		3.2.1.20	K01187	GO:GO:0005975,GO:GO:0004553	AT5G11720.1		Glycosyl hydrolases family 31 protein	LOC_Os06g46284.2		glycosyl hydrolase, family 31, putative, expressed
Sobic.010G227400	v1.4_None	Sobic.010G227400		PF13802,PF16863,PF01055	PTHR22762,PTHR22762:SF83		3.2.1.20	K01187	GO:GO:0005975,GO:GO:0004553	AT5G11720.1		Glycosyl hydrolases family 31 protein	LOC_Os06g46284.2		glycosyl hydrolase, family 31, putative, expressed
Sobic.010G227300	Sb10g027100	Sobic.010G227300	similar to Putative C domain protein C1	PF02365	PTHR31744,PTHR31744:SF5				GO:GO:0006355,GO:GO:0003677	AT1G56010.2	ac021,AC022,C1	C domain containing protein 1	LOC_Os06g46270.1		no apical meristem protein, putative, expressed
Sobic.010G227100	v1.4_None	Sobic.010G227100		PF00651	PTHR35918,PTHR35918:SF1				GO:GO:0005515	AT1G04390.1		BTB/POZ domain-containing protein	LOC_Os06g46240.1		BTB/POZ domain containing protein, putative, expressed
Sobic.010G227000	v1.4_None	Sobic.010G227000		PF01535,PF13041	PTHR24015,PTHR24015:SF830					AT4G02750.1		Tetratricopeptide repeat (TPR)-like superfamily protein	LOC_Os06g05140.1		pentatricopeptide, putative, expressed
Sobic.010G226901	v1.4_None	v2.1_None
Sobic.010G226000	Sb10g027040	Sobic.010G226000	similar to Putative uncharacterized protein OSJNBb0022E02.4	PF16709	PTHR31149,PTHR31149:SF4					AT3G03560.1			LOC_Os03g49960.1		expressed protein
Sobic.010G225701	v1.4_None	v2.1_None
Sobic.010G225600	v1.4_None	Sobic.010G225600
Sobic.010G225400	v1.4_None	Sobic.010G225400											LOC_Os06g46140.1		expressed protein
Sobic.010G225300	Sb10g027030	Sobic.010G225300		PF11976	PTHR10666	KOG0005,KOG0001		K08770		AT5G20620.1	UBQ4	ubiquitin 4	LOC_Os02g06640.4		ubiquitin family protein, putative, expressed
Sobic.010G225300	v1.4_None	Sobic.010G225300		PF11976	PTHR10666	KOG0005,KOG0001		K08770		AT5G20620.1	UBQ4	ubiquitin 4	LOC_Os02g06640.4		ubiquitin family protein, putative, expressed
Sobic.010G225226	v1.4_None	v2.1_None
Sobic.010G225201	v1.4_None	v2.1_None
Sobic.010G225100	v1.4_None	Sobic.010G225100		PF04852	PTHR31165					AT1G07090.1	LSH6	Protein of unknown function (DUF640)	LOC_Os06g46030.1		DUF640 domain containing protein, putative, expressed
Sobic.010G224900	Sb10g027010	Sobic.010G224900	similar to Tubulin beta-2/beta-3 chain	PF03953,PF00091	PTHR11588,PTHR11588:SF117		2.4.2.1	K07375	GO:GO:0003924,GO:GO:0007017,GO:GO:0005874	AT5G62690.1	TUB2	tubulin beta chain 2	LOC_Os06g46000.1		tubulin/FtsZ domain containing protein, putative, expressed
Sobic.010G224800	Sb10g027000	Sobic.010G224800	similar to SEC14 cytosolic factor-like	PF00650	PTHR23324,PTHR23324:SF85	KOG1471				AT1G30690.2		Sec14p-like phosphatidylinositol transfer family protein	LOC_Os06g45990.2		patellin-5, putative, expressed
Sobic.010G224700	Sb10g026990	Sobic.010G224700	similar to Putative uncharacterized protein OSJNBa0032M14.13	PF13481,PF13662	PTHR12873		3.6.4.12	K17680	GO:GO:0043139,GO:GO:0003697	AT1G30680.1		toprim domain-containing protein	LOC_Os06g45980.1		toprim domain-containing protein, putative, expressed
Sobic.010G224501	Sb10g026970	v2.1_None	similar to Auxin responsive protein-like	PF02519	PTHR31374,PTHR31374:SF31			K14488	GO:GO:0009733	AT3G12830.1		SAUR-like auxin-responsive protein family	LOC_Os06g45950.1		OsSAUR25 - Auxin-responsive SAUR gene family member, expressed
Sobic.010G224400	Sb10g026960	Sobic.010G224400	similar to Probable potassium transporter 13	PF02705	PTHR30540,PTHR30540:SF14				GO:GO:0071805,GO:GO:0016020,GO:GO:0015079	AT2G30070.1	ATKT1,ATKT1P,ATKUP1,KT1,KUP1	potassium transporter 1	LOC_Os06g42030.1		potassium transporter, putative, expressed
Sobic.010G224400	Sb10g026960	Sobic.010G224400	similar to Probable potassium transporter 13	PF02705	PTHR30540,PTHR30540:SF14			K03549	GO:GO:0071805,GO:GO:0016020,GO:GO:0015079	AT2G30070.1	ATKT1,ATKT1P,ATKUP1,KT1,KUP1	potassium transporter 1	LOC_Os06g45940.1		potassium transporter, putative, expressed
Sobic.010G224300	Sb10g026940	Sobic.010G224300	similar to Peptidyl-prolyl cis-trans isomerase	PF00098,PF00076,PF00160	PTHR11071,PTHR11071:SF156	KOG0415	5.2.1.8	K12735	GO:GO:0008270,GO:GO:0003676,GO:GO:0006457,GO:GO:0003755,GO:GO:0000413	AT1G53720.1	ATCYP59,CYP59	cyclophilin 59	LOC_Os06g45910.1		peptidyl-prolyl cis-trans isomerase-like 4, putative, expressed
Sobic.010G224200	Sb10g026930	Sobic.010G224200	similar to Putative uncharacterized protein	PF00249	PTHR31314					AT2G02060.1		Homeodomain-like superfamily protein	LOC_Os06g45890.1		MYB family transcription factor, putative, expressed
Sobic.010G224100	Sb10g026920	Sobic.010G224100	weakly similar to Dentin sialophosphoprotein-like		PTHR33318,PTHR33318:SF5					AT1G06660.1			LOC_Os06g45870.1		expressed protein
Sobic.010G224000	Sb10g026910	Sobic.010G224000	similar to Molybdenum cofactor sulfurase	PF03476,PF03473,PF00266	PTHR14237,PTHR14237:SF19	KOG2142	2.8.1.9	K15631	GO:GO:0030170,GO:GO:0030151,GO:GO:0003824	AT1G16540.1	ABA3,ACI2,ATABA3,LOS5,SIR3	molybdenum cofactor sulfurase (LOS5) (ABA3)	LOC_Os06g45860.1		molybdenum cofactor sulfurase, putative, expressed
Sobic.010G223900	Sb10g026900	Sobic.010G223900	similar to OTU-like cysteine protease-like	PF02338	PTHR12419,PTHR12419:SF6		3.4.19.12			AT3G22260.1		Cysteine proteises superfamily protein	LOC_Os06g45850.1		OTU-like cysteine protease family protein, putative, expressed
Sobic.010G223800	v1.4_None	Sobic.010G223800		PF02902	PTHR12606,PTHR12606:SF1		3.4.22.68		GO:GO:0008234,GO:GO:0006508	AT3G06910.1	ULP1A	UB-like protease 1A	LOC_Os01g16730.1		ulp1 protease family, C-termil catalytic domain containing protein, expressed
Sobic.010G223800	v1.4_None	Sobic.010G223800		PF02902	PTHR12606,PTHR12606:SF1				GO:GO:0008234,GO:GO:0006508				LOC_Os08g20480.1		OsFBO20 - F-box and other domain containing protein, expressed
Sobic.010G223700	v1.4_None	Sobic.010G223700			PTHR12802,PTHR12802:SF56	KOG0724				AT5G52660.2		Homeodomain-like superfamily protein	LOC_Os06g45840.2		MYB transcription factor, putative, expressed
Sobic.010G223700	v1.4_None	Sobic.010G223700		PF00249	PTHR12802,PTHR12802:SF56	KOG0724				AT5G52660.2		Homeodomain-like superfamily protein	LOC_Os06g45840.2		MYB transcription factor, putative, expressed
Sobic.010G223600	Sb10g026870	Sobic.010G223600	similar to AT4g05320/C17L7_240	PF11976	PTHR10666	KOG0005,KOG0001		K08770		AT4G05320.2	UBQ10	polyubiquitin 10	LOC_Os06g46770.1		ubiquitin family protein, putative, expressed
Sobic.010G223600	Sb10g026870	Sobic.010G223600	similar to AT4g05320/C17L7_240	PF11976	PTHR10666,PTHR10666:SF155	KOG0001		K08770		AT4G05320.4	UBQ10	polyubiquitin 10	LOC_Os06g46770.2		ubiquitin family protein, putative, expressed
Sobic.010G223500	Sb10g026860	Sobic.010G223500	similar to DJ heat shock N-termil domain-containing protein-like	PF00226,PF11926	PTHR10825,PTHR10825:SF38	KOG0714				AT5G27240.1		DJ heat shock N-termil domain-containing protein	LOC_Os01g27740.2		dJ domain containing protein, expressed
Sobic.010G223400	Sb10g026850	Sobic.010G223400	similar to Oligomeric golgi complex 7-like	PF10191	PTHR21443				GO:GO:0017119,GO:GO:0006886	AT5G51430.1	EYE	conserved oligomeric Golgi complex component-related / COG complex component-related	LOC_Os06g45830.1		expressed protein
Sobic.010G223300	Sb10g026840	Sobic.010G223300	similar to Phosphatidylinositol synthase	PF01066	PTHR15362,PTHR15362:SF4	KOG3240	2.7.8.11	K00999	GO:GO:0016780,GO:GO:0016020,GO:GO:0008654	AT1G68000.1	ATPIS,ATPIS1,PIS1	phosphatidylinositol synthase 1	LOC_Os02g03110.1		CDP-alcohol phosphatidyltransferase, putative, expressed
Sobic.010G223200	Sb10g026830	Sobic.010G223200	similar to Chromosome chr12 scaffold_18, whole genome shotgun sequence	PF07728,PF01434	PTHR23076,PTHR23076:SF60			K03798	GO:GO:0016887,GO:GO:0005524,GO:GO:0006508,GO:GO:0004222	AT2G30950.1	FTSH2,VAR2	FtsH extracellular protease family	LOC_Os06g45820.1		OsFtsH2 FtsH protease, homologue of AtFtsH2/8, expressed
Sobic.010G223100	v1.4_None	Sobic.010G223100		PF03828,PF01909	PTHR23092,PTHR23092:SF1		2.7.7.19		GO:GO:0016779	AT4G00060.1	MEE44	Nucleotidyltransferase family protein	LOC_Os06g45800.1		PAP/25A associated domain containing protein, putative, expressed
Sobic.010G222900	Sb10g026800	Sobic.010G222900			PTHR36379					AT4G14180.1	AtPRD1,PRD1	putative recombition initiation defect 1	LOC_Os04g28020.1		expressed protein
Sobic.010G222900	v1.4_None	Sobic.010G222900			PTHR36379					AT4G14180.1	AtPRD1,PRD1	putative recombition initiation defect 1	LOC_Os04g28020.1		expressed protein
Sobic.010G222800	v1.4_None	Sobic.010G222800		PF09133	PTHR35311					AT1G58210.1	EMB1674	kise interacting family protein	LOC_Os04g28040.1		expressed protein
Sobic.010G222800	v1.4_None	Sobic.010G222800			PTHR35311								LOC_Os04g28040.1		expressed protein
Sobic.010G222400	Sb10g026770	Sobic.010G222400	weakly similar to Putative uncharacterized protein	PF00651	PTHR26379,PTHR26379:SF178			K10523	GO:GO:0005515	AT3G06190.1	ATBPM2,BPM2	BTB-POZ and MATH domain 2	LOC_Os06g14060.1		MBTB10 - Bric-a-Brac, Tramtrack, Broad Complex BTB domain with Meprin and TRAF Homology MATH domain, expressed
Sobic.010G222400	Sb10g026770	Sobic.010G222400	weakly similar to Putative uncharacterized protein	PF00651	PTHR26379,PTHR26379:SF178			K10523	GO:GO:0005515	AT3G06190.1	ATBPM2,BPM2	BTB-POZ and MATH domain 2	LOC_Os06g14060.2		MBTB10 - Bric-a-Brac, Tramtrack, Broad Complex BTB domain with Meprin and TRAF Homology MATH domain, expressed
Sobic.010G222100	Sb10g026740	Sobic.010G222100	similar to Putative uncharacterized protein	PF00651	PTHR26379,PTHR26379:SF180			K10523	GO:GO:0005515	AT5G19000.1	ATBPM1,BPM1	BTB-POZ and MATH domain 1	LOC_Os06g14060.2		MBTB10 - Bric-a-Brac, Tramtrack, Broad Complex BTB domain with Meprin and TRAF Homology MATH domain, expressed
Sobic.010G221800	Sb10g026710	Sobic.010G221800	similar to Phosphoglycerate kise, cytosolic	PF00162	PTHR11406,PTHR11406:SF9		2.7.2.3	K00927	GO:GO:0006096,GO:GO:0004618	AT1G79550.2	PGK	phosphoglycerate kise	LOC_Os06g45710.1		phosphoglycerate kise protein, putative, expressed
Sobic.010G221800	Sb10g026710	Sobic.010G221800	similar to Phosphoglycerate kise, cytosolic	PF00162	PTHR11406,PTHR11406:SF9		2.7.2.3	K00927	GO:GO:0006096,GO:GO:0004618	AT1G79550.1	PGK	phosphoglycerate kise	LOC_Os06g45710.1		phosphoglycerate kise protein, putative, expressed
Sobic.010G221600	v1.4_None	Sobic.010G221600		PF11969	PTHR23089,PTHR23089:SF3	KOG3275		K02503		AT1G31160.1	HINT 2	HISTIDINE TRIAD NUCLEOTIDE-BINDING 2	LOC_Os06g45660.1		histidine triad family protein, putative, expressed
Sobic.010G221600	Sb10g026700	Sobic.010G221600		PF11969	PTHR23089,PTHR23089:SF3	KOG3275		K02503		AT1G31160.1	HINT 2	HISTIDINE TRIAD NUCLEOTIDE-BINDING 2	LOC_Os06g45660.1		histidine triad family protein, putative, expressed
Sobic.010G221400	Sb10g026680	Sobic.010G221400	similar to Os02g0170500 protein	PF00808	PTHR10252,PTHR10252:SF37	KOG1657		K08066		AT1G56170.1	ATHAP5B,HAP5B,NF-YC2	nuclear factor Y, subunit C2	LOC_Os06g45640.1		core histone H2A/H2B/H3/H4, putative, expressed
Sobic.010G221032	Sb10g026640	v2.1_None		PF05678	PTHR33179					AT4G39720.1		VQ motif-containing protein	LOC_Os06g45570.1		VQ domain containing protein, putative, expressed
Sobic.010G220900	v1.4_None	Sobic.010G220900		PF00085	PTHR10438,PTHR10438:SF275	KOG0907	1.6.5.4	K03671	GO:GO:0045454,GO:GO:0015035,GO:GO:0006662	AT2G35010.1	ATO1,TO1	thioredoxin O1	LOC_Os06g45510.2		thioredoxin, putative, expressed
Sobic.010G220900	Sb10g026630	Sobic.010G220900		PF00085	PTHR10438,PTHR10438:SF275	KOG0907	1.6.5.4	K03671	GO:GO:0045454,GO:GO:0015035,GO:GO:0006662	AT2G35010.1	ATO1,TO1	thioredoxin O1	LOC_Os06g45510.2		thioredoxin, putative, expressed
Sobic.010G220800	Sb10g026620	Sobic.010G220800	similar to Putative uncharacterized protein	PF04640	PTHR31065,PTHR31065:SF14					AT1G31040.1		PLATZ transcription factor family protein	LOC_Os06g45540.1		zinc-binding protein, putative, expressed
Sobic.010G220700	Sb10g026610	Sobic.010G220700	similar to Putative uncharacterized protein OSJNBa0095C07.34	PF11744	PTHR31086,PTHR31086:SF2	KOG4711			GO:GO:0015743	AT4G17970.1	ALMT12,ATALMT12	aluminum-activated, malate transporter 12	LOC_Os10g42180.1		aluminum-activated malate transporter, putative, expressed
Sobic.010G220600	Sb10g026600	Sobic.010G220600	similar to Cation-transporting ATPase	PF12710,PF00403,PF00122	PTHR24093,PTHR24093:SF360		3.6.3.54	K17686	GO:GO:0046872,GO:GO:0030001,GO:GO:0000166	AT5G44790.1	HMA7,RAN1	copper-exporting ATPase / responsive-to-antagonist 1 / copper-transporting ATPase (RAN1)	LOC_Os06g45500.1		copper-transporting ATPase, putative, expressed
Sobic.010G220500	Sb10g026590	Sobic.010G220500	similar to Putative uncharacterized protein	PF07687,PF01546	PTHR32494,PTHR32494:SF7		3.5.3.9	K02083	GO:GO:0016787,GO:GO:0008152	AT4G20070.1	AAH,ATAAH	allantoate amidohydrolase	LOC_Os06g45480.1		hydrolase, putative, expressed
Sobic.010G220200	Sb10g026570	Sobic.010G220200	similar to Dreg-2 like protein	PF13419	PTHR12725,PTHR12725:SF61	KOG3085				AT5G44730.2		Haloacid dehalogese-like hydrolase (HAD) superfamily protein	LOC_Os06g45440.1		haloacid dehalogese-like hydrolase domain-containing protein 3, putative, expressed
Sobic.010G220100	Sb10g026560	Sobic.010G220100	similar to LEM3-like	PF03381	PTHR10926,PTHR10926:SF30	KOG2952			GO:GO:0016020	AT1G54320.1		LEM3 (ligand-effect modulator 3) family protein / CDC50 family protein	LOC_Os06g45430.1		cell cycle control protein, putative, expressed
Sobic.010G220000	v1.4_None	Sobic.010G220000		PF00249,PF14379	PTHR31499,PTHR31499:SF2					AT1G79430.2	APL,WDY	Homeodomain-like superfamily protein	LOC_Os06g45410.1		MYB family transcription factor, putative, expressed
Sobic.010G219900	v1.4_None	Sobic.010G219900								AT1G53645.1		hydroxyproline-rich glycoprotein family protein	LOC_Os06g45390.1		expressed protein
Sobic.010G219800		vacuolar-sorting receptor precursor, putative, expressed		PF02225	PTHR22765,PTHR22765:SF56					AT1G30900.1	BP80-3	3,VSR3	3,VSR6	VACUOLAR SORTING RECEPTOR 6	LOC_Os06g45380.1
Sobic.010G219700	Sb10g026540	Sobic.010G219700	similar to Putative ructose 1,6-bisphosphatase	PF00316	PTHR11556,PTHR11556:SF12	KOG1458	3.1.3.11	K03841	GO:GO:0042578,GO:GO:0042132,GO:GO:0005975	AT5G64380.1		Inositol monophosphatase family protein	LOC_Os06g45370.1		fructose-1,6-bisphosphatase, putative, expressed
Sobic.010G219600	Sb10g026530	Sobic.010G219600	similar to Putative uncharacterized protein	PF07714	PTHR27001,PTHR27001:SF105	KOG1187	2.7.11.1		GO:GO:0006468,GO:GO:0004672	AT5G65530.1		Protein kise superfamily protein	LOC_Os06g45350.2		protein kise domain containing protein, expressed
Sobic.010G219500	Sb10g026520	Sobic.010G219500		PF00254	PTHR10516,PTHR10516:SF302	KOG0544	5.2.1.8	K01802	GO:GO:0006457	AT5G45680.1	ATFKBP13,FKBP13	FK506-binding protein 13	LOC_Os06g45340.1		peptidyl-prolyl cis-trans isomerase, FKBP-type, putative, expressed
Sobic.010G219500	v1.4_None	Sobic.010G219500		PF00254	PTHR10516,PTHR10516:SF302	KOG0544	5.2.1.8	K01802	GO:GO:0006457	AT5G45680.1	ATFKBP13,FKBP13	FK506-binding protein 13	LOC_Os06g45340.1		peptidyl-prolyl cis-trans isomerase, FKBP-type, putative, expressed
Sobic.010G219400	Sb10g026510	Sobic.010G219400	similar to Endonuclease V protein-like	PF04493	PTHR28511,PTHR28511:SF1		3.1.21.7		GO:GO:0006281,GO:GO:0004519	AT4G31150.1		endonuclease V family protein	LOC_Os06g45330.1		endonuclease V, putative, expressed
Sobic.010G219400	Sb10g026510	Sobic.010G219400	similar to Endonuclease V protein-like	PF04493	PTHR28511,PTHR28511:SF1	KOG4417	3.1.21.7		GO:GO:0006281,GO:GO:0004519	AT4G31150.1		endonuclease V family protein	LOC_Os06g45330.1		endonuclease V, putative, expressed
Sobic.010G219300	v1.4_None	Sobic.010G219300								AT2G20070.1			LOC_Os06g45320.1		DEFL27 - Defensin and Defensin-like DEFL family
Sobic.010G219100	v1.4_None	Sobic.010G219100		PF00069	PTHR27001,PTHR27001:SF190	KOG1187	2.7.11.1		GO:GO:0006468,GO:GO:0005524,GO:GO:0004672	AT2G07180.1		Protein kise superfamily protein	LOC_Os06g45280.1		protein kise APK1B, chloroplast precursor, putative, expressed
Sobic.010G219100	Sb10g026500	Sobic.010G219100		PF00069	PTHR27001,PTHR27001:SF190	KOG1187	2.7.11.1		GO:GO:0006468,GO:GO:0005524,GO:GO:0004672	AT2G07180.1		Protein kise superfamily protein	LOC_Os06g45280.1		protein kise APK1B, chloroplast precursor, putative, expressed
Sobic.010G219000	v1.4_None	Sobic.010G219000		PF01416	PTHR11142,PTHR11142:SF10	KOG4393	5.4.99.12		GO:GO:0009982,GO:GO:0009451,GO:GO:0003723,GO:GO:0001522	AT5G35400.2		Pseudouridine synthase family protein	LOC_Os06g45250.1		tR pseudouridine synthase family protein, putative, expressed
Sobic.010G218600	Sb10g026460	Sobic.010G218600	similar to Putative receptor-like protein kise PRK1	PF00069	PTHR27008,PTHR27008:SF5	KOG1187	2.7.11.1		GO:GO:0006468,GO:GO:0005524,GO:GO:0004672	AT4G31250.1		Leucine-rich repeat protein kise family protein	LOC_Os06g45240.1		ictive receptor kise At2g26730 precursor, putative, expressed
Sobic.010G218500	Sb10g026450	Sobic.010G218500	similar to RISBZ5	PF00170	PTHR22952,PTHR22952:SF127				GO:GO:0043565,GO:GO:0006355,GO:GO:0003700	AT5G24800.1	ATBZIP9,BZIP9,BZO2H2	basic leucine zipper 9	LOC_Os06g45140.1		bZIP transcription factor domain containing protein, expressed
Sobic.010G218400	Sb10g026440	Sobic.010G218400	similar to Vacuolar ATP synthase catalytic subunit A	PF02874,PF00306,PF16886,PF00006	PTHR15184,PTHR15184:SF7		3.6.3.14	K02145	GO:GO:0046034,GO:GO:0015992,GO:GO:0033178,GO:GO:0016820,GO:GO:0015991,GO:GO:0005524	AT1G78900.1	VHA-A	vacuolar ATP synthase subunit A	LOC_Os06g45120.1		ATP synthase, putative, expressed
Sobic.010G218300	Sb10g026430	Sobic.010G218300	similar to Os06g0661900 protein	PF02485	PTHR31042,PTHR31042:SF15				GO:GO:0016020,GO:GO:0008375	AT2G19160.1		Core-2/I-branching beta-1,6-N-acetylglucosaminyltransferase family protein	LOC_Os06g45110.1		D binding protein, putative, expressed
Sobic.010G218200	Sb10g026420	Sobic.010G218200	similar to Cryptochrome DASH, chloroplast/mitochondrial precursor	PF00875,PF03441	PTHR11455,PTHR11455:SF22	KOG0133	4.1.99.3	K01669		AT5G24850.1	CRY3	cryptochrome 3	LOC_Os06g45100.1		FAD binding domain of D photolyase domain containing protein, expressed
Sobic.010G218100	v1.4_None	Sobic.010G218100			PTHR33384,PTHR33384:SF6					AT3G02555.1			LOC_Os06g45090.2		expressed protein
Sobic.010G218000	v1.4_None	Sobic.010G218000		PF00566	PTHR22957,PTHR22957:SF274	KOG1091		K18469		AT4G29950.1		Ypt/Rab-GAP domain of gyp1p superfamily protein	LOC_Os06g45080.1		rabGAP/TBC domain-containing protein, putative, expressed
Sobic.010G218000	Sb10g026410	Sobic.010G218000		PF00566	PTHR22957,PTHR22957:SF274	KOG1091		K18469		AT4G29950.1		Ypt/Rab-GAP domain of gyp1p superfamily protein	LOC_Os06g45080.1		rabGAP/TBC domain-containing protein, putative, expressed
Sobic.010G217900	Sb10g026400	Sobic.010G217900	similar to Putative uncharacterized protein	PF05207	PTHR21454	KOG2923		K15455		AT2G15910.2		CSL zinc finger domain-containing protein	LOC_Os06g45070.1		diphthamide biosynthesis protein 3, putative, expressed
Sobic.010G217800	Sb10g026390	Sobic.010G217800	weakly similar to Putative uncharacterized protein OSJNBa0051O02.35		PTHR33972,PTHR33972:SF3					AT1G78890.1			LOC_Os06g45060.1		expressed protein
Sobic.010G217700	v1.4_None	Sobic.010G217700		PF07651	PTHR22951,PTHR22951:SF21	KOG0251			GO:GO:0005543	AT4G25940.1		ENTH/ANTH/VHS superfamily protein	LOC_Os06g45050.1		clathrin assembly protein, putative, expressed
Sobic.010G217600	v1.4_None	Sobic.010G217600		PF00628,PF01448	PTHR10615,PTHR10615:SF117				GO:GO:0005515	AT2G19260.1		RING/FYVE/PHD zinc finger superfamily protein	LOC_Os04g34720.1		PHD-finger domain containing protein, putative, expressed
Sobic.010G217600	v1.4_None	Sobic.010G217600		PF00628,PF01448	PTHR10615,PTHR10615:SF117				GO:GO:0005515	AT2G19260.1		RING/FYVE/PHD zinc finger superfamily protein	LOC_Os04g34720.2		PHD-finger domain containing protein, putative, expressed
Sobic.010G217532	Sb10g026350	v2.1_None	similar to Putative uncharacterized protein OSJNBa0051O02.32		PTHR31717,PTHR31717:SF17					AT3G21150.1	BBX32	B-box 32	LOC_Os06g45040.1		B-box zinc finger family protein, putative, expressed
Sobic.010G217400	v1.4_None	Sobic.010G217400		PF08263,PF13855,PF00069	PTHR27001,PTHR27001:SF101	KOG1187	2.7.11.1		GO:GO:0005515,GO:GO:0006468,GO:GO:0005524,GO:GO:0004672	AT2G20850.1	SRF1	STRUBBELIG-receptor family 1	LOC_Os06g45020.1		STRUBBELIG-RECEPTOR FAMILY 3 precursor, putative, expressed
Sobic.010G217400	Sb10g026340	Sobic.010G217400		PF08263,PF13855,PF00069	PTHR27001,PTHR27001:SF101	KOG1187	2.7.11.1		GO:GO:0005515,GO:GO:0006468,GO:GO:0005524,GO:GO:0004672	AT2G20850.1	SRF1	STRUBBELIG-receptor family 1	LOC_Os06g45020.1		STRUBBELIG-RECEPTOR FAMILY 3 precursor, putative, expressed
Sobic.010G217200	Sb10g026330	Sobic.010G217200	similar to Ubiquitin carrier protein	PF00179	PTHR24067,PTHR24067:SF57	KOG0423	6.3.2.19	K10583		AT5G05080.2	ATUBC22,UBC22	ubiquitin-conjugating enzyme 22	LOC_Os06g45000.2		ubiquitin-conjugating enzyme, putative, expressed
Sobic.010G217200	Sb10g026330	Sobic.010G217200	similar to Ubiquitin carrier protein	PF00179	PTHR24067,PTHR24067:SF57	KOG0423	6.3.2.19	K10583		AT5G05080.1	ATUBC22,UBC22	ubiquitin-conjugating enzyme 22	LOC_Os06g45000.1		ubiquitin-conjugating enzyme, putative, expressed
Sobic.010G217100	Sb10g026320	Sobic.010G217100	similar to Ubiquitin carrier protein	PF00179	PTHR24067,PTHR24067:SF57	KOG0423	6.3.2.19	K10583		AT5G05080.2	ATUBC22,UBC22	ubiquitin-conjugating enzyme 22	LOC_Os06g45000.1		ubiquitin-conjugating enzyme, putative, expressed
Sobic.010G217100	Sb10g026320	Sobic.010G217100	similar to Ubiquitin carrier protein	PF00179	PTHR24067,PTHR24067:SF57	KOG0423	6.3.2.19	K10583		AT5G05080.1	ATUBC22,UBC22	ubiquitin-conjugating enzyme 22	LOC_Os06g45000.2		ubiquitin-conjugating enzyme, putative, expressed
Sobic.010G216800	Sb10g026310	Sobic.010G216800	similar to Putative uncharacterized protein		PTHR33320,PTHR33320:SF3					AT5G57123.1			LOC_Os06g44980.1		expressed protein
Sobic.010G216700	Sb10g026300	Sobic.010G216700	similar to Probable auxin efflux carrier component 2	PF03547	PTHR31752,PTHR31752:SF4			K13947	GO:GO:0055085,GO:GO:0016021	AT5G57090.1	AGR,AGR1,ATPIN2,EIR1,PIN2,WAV6	Auxin efflux carrier family protein	LOC_Os06g44970.1		auxin efflux carrier component, putative, expressed
Sobic.010G216600	Sb10g026290	Sobic.010G216600	weakly similar to Putative uncharacterized protein B1047G05.39		PTHR35162,PTHR35162:SF2								LOC_Os06g44930.1		expressed protein
Sobic.010G216400	Sb10g026270	Sobic.010G216400	similar to Putative uncharacterized protein	PF05915	PTHR15664	KOG4753				AT4G29850.1		Eukaryotic protein of unknown function (DUF872)	LOC_Os02g07980.1		expressed protein
Sobic.010G216300	Sb10g026260	Sobic.010G216300	similar to Dihydrodipicolite synthase, chloroplast precursor	PF00701	PTHR12128,PTHR12128:SF15		4.3.3.7	K01714	GO:GO:0016829,GO:GO:0008152	AT3G60880.1	DHDPS,DHDPS1	dihydrodipicolite synthase 1	LOC_Os04g18200.1		dihydrodipicolite synthase, chloroplast precursor, putative, expressed
Sobic.010G216200	Sb10g026250	Sobic.010G216200	similar to Glutaredoxin-C8 precursor	PF00462	PTHR10168,PTHR10168:SF112	KOG1752	1.8.1.9	K03676	GO:GO:0045454,GO:GO:0015035,GO:GO:0009055	AT5G20500.1		Glutaredoxin family protein	LOC_Os06g44910.1		OsGrx_C4 - glutaredoxin subgroup I, expressed
Sobic.010G216100	Sb10g026240	Sobic.010G216100	similar to Lustrin A-like	PF14416,PF13839	PTHR32285,PTHR32285:SF8					AT5G20590.1	TBL5	TRICHOME BIREFRINGENCE-LIKE 5	LOC_Os06g44900.1		leaf senescence related protein, putative, expressed
Sobic.010G216000	Sb10g026230	Sobic.010G216000	similar to Putative villin 2	PF02209,PF00626	PTHR11977,PTHR11977:SF47			K05768	GO:GO:0007010,GO:GO:0003779	AT4G30160.1	ATVLN4,VLN4	villin 4	LOC_Os06g44890.1		villin protein, putative, expressed
Sobic.010G215900	v1.4_None	Sobic.010G215900		PF01348	PTHR33642,PTHR33642:SF1				GO:GO:0006397	AT5G04050.1		R-directed D polymerase (reverse transcriptase)	LOC_Os06g44880.1		type II intron maturase protein, putative, expressed
Sobic.010G215600	Sb10g026190	Sobic.010G215600	similar to Homogentisate phytyltransferase VTE2-1	PF01040	PTHR11048,PTHR11048:SF26		2.5.1.115		GO:GO:0016021,GO:GO:0004659	AT2G18950.1	ATHPT,HPT1,TPT1,VTE2	homogentisate phytyltransferase 1	LOC_Os06g44840.1		prenyltransferase, putative, expressed
Sobic.010G215600	Sb10g026190	Sobic.010G215600	similar to Homogentisate phytyltransferase VTE2-1	PF01040	PTHR11048,PTHR11048:SF26		2.5.1.115	K09833	GO:GO:0016021,GO:GO:0004659	AT2G18950.1	ATHPT,HPT1,TPT1,VTE2	homogentisate phytyltransferase 1	LOC_Os06g44840.1		prenyltransferase, putative, expressed
Sobic.010G215500	Sb10g026180	Sobic.010G215500	similar to Putative uncharacterized protein	PF01535,PF13041	PTHR24015,PTHR24015:SF343			K17710		AT2G18940.1		Tetratricopeptide repeat (TPR)-like superfamily protein	LOC_Os05g19380.1		pentatricopeptide, putative, expressed
Sobic.010G215400	Sb10g026170	Sobic.010G215400			PTHR33416,PTHR33416:SF1								LOC_Os06g44810.1		expressed protein
Sobic.010G215300		cyclin-dependent kise B2-1, putative, expressed	similar to Cyclin-dependent kise B2-1	PF00069	PTHR24056,PTHR24056:SF178	KOG0594	2.7.11.22,2.7.11.23	K07760	GO:GO:0006468,GO:GO:0005524,GO:GO:0004672	AT1G76540.1	CDKB2	1	cyclin-dependent kise B2	1	LOC_Os08g40170.1
Sobic.010G215000	Sb10g026140	Sobic.010G215000	similar to Putative uncharacterized protein	PF02469	PTHR32382,PTHR32382:SF14					AT2G45470.1	AGP8,FLA8	FASCICLIN-like arabinogalactan protein 8	LOC_Os06g44660.1		fasciclin-like arabinogalactan precursor protein, putative, expressed
Sobic.010G214900	Sb10g026130	Sobic.010G214900	similar to Putative 4-coumarate--CoA ligase 4CL2	PF13193,PF00501	PTHR24096,PTHR24096:SF201		6.2.1.34,6.2.1.12	K01904	GO:GO:0008152,GO:GO:0003824	AT3G21240.1	4CL2,AT4CL2	4-coumarate:CoA ligase 2	LOC_Os06g44620.1		AMP-binding domain containing protein, expressed
Sobic.010G214800	Sb10g026120	Sobic.010G214800	similar to Integral membrane protein-like	PF04535	PTHR11615,PTHR11615:SF153					AT4G25830.1		Uncharacterised protein family (UPF0497)	LOC_Os06g44610.1		membrane associated DUF588 domain containing protein, putative, expressed
Sobic.010G214700	Sb10g026110	Sobic.010G214700	similar to Putative (R)-(+)-mandelonitrile lyase isoform MDL3	PF05199,PF00732	PTHR11552,PTHR11552:SF82	KOG1238	4.1.2.10	K08248	GO:GO:0055114,GO:GO:0016614,GO:GO:0050660	AT1G73050.1		Glucose-methanol-choline (GMC) oxidoreductase family protein	LOC_Os06g44540.1		HOTHEAD precursor, putative, expressed
Sobic.010G214700	Sb10g026110	Sobic.010G214700	similar to Putative (R)-(+)-mandelonitrile lyase isoform MDL3	PF00732,PF05199	PTHR11552,PTHR11552:SF82	KOG1238	4.1.2.10	K08248	GO:GO:0055114,GO:GO:0050660,GO:GO:0016614	AT1G73050.1		Glucose-methanol-choline (GMC) oxidoreductase family protein	LOC_Os06g44540.1		HOTHEAD precursor, putative, expressed
Sobic.010G214600	Sb10g026090	Sobic.010G214600	similar to Putative uncharacterized protein	PF00654	PTHR11689,PTHR11689:SF67			K05016	GO:GO:0055085,GO:GO:0016020,GO:GO:0006821,GO:GO:0005247	AT5G40890.1	ATCLC-A,ATCLCA,CLC-A,CLCA	chloride channel A	LOC_Os12g25200.1		chloride transporter, chloride channel family, putative, expressed
Sobic.010G214400	v1.4_None	Sobic.010G214400
Sobic.010G214200	Sb10g026080	Sobic.010G214200	similar to Kelch repeat containing F-box protein-like	PF00646	PTHR24414,PTHR24414:SF31				GO:GO:0005515	AT2G24540.1	AFR	Galactose oxidase/kelch repeat superfamily protein	LOC_Os06g44500.1		OsFBK17 - F-box domain and kelch repeat containing protein, expressed
Sobic.010G214150	v1.4_None	v2.1_None
Sobic.010G214100	Sb10g026070	Sobic.010G214100	similar to Os06g0655100 protein	PF07991,PF01842,PF00389	PTHR10996,PTHR10996:SF159		1.1.1.95	K00058	GO:GO:0016597,GO:GO:0008152,GO:GO:0055114,GO:GO:0051287,GO:GO:0016616	AT1G17745.1	PGDH	D-3-phosphoglycerate dehydrogese	LOC_Os06g44460.1		D-3-phosphoglycerate dehydrogese, chloroplast precursor, putative, expressed
Sobic.010G214000	Sb10g026060	Sobic.010G214000	similar to Putative uncharacterized protein	PF00643,PF06203	PTHR31319,PTHR31319:SF3				GO:GO:0008270,GO:GO:0005622,GO:GO:0005515	AT2G24790.1	ATCOL3,COL3	CONSTANS-like 3	LOC_Os06g44450.1		CCT/B-box zinc finger protein, putative, expressed
Sobic.010G213600	Sb10g026020	Sobic.010G213600	similar to Os06g0654300 protein	PF00512,PF02518,PF00072	PTHR24423,PTHR24423:SF475	KOG0519	2.7.13.3		GO:GO:0007165,GO:GO:0000155,GO:GO:0000160	AT5G10720.1	AHK5,CKI2,HK5	histidine kise 5	LOC_Os06g44410.1		histidine kise, putative, expressed
Sobic.010G213500	Sb10g026010	Sobic.010G213500	similar to Os06g0654000 protein	PF01753,PF13423	PTHR24006,PTHR24006:SF503	KOG1865	3.4.19.12	K11855		AT2G24640.1	UBP19	ubiquitin-specific protease 19	LOC_Os06g44380.1		ubiquitin carboxyl-termil hydrolase family protein, expressed
Sobic.010G213400	Sb10g026000	Sobic.010G213400	similar to Protein transport protein SEC61 gamma-1 subunit	PF00584	PTHR12309	KOG3498		K07342	GO:GO:0016020,GO:GO:0006886,GO:GO:0006605	AT5G50460.1		secE/sec61-gamma protein transport protein	LOC_Os02g08180.1		protein transport protein SEC61 subunit gamma, putative, expressed
Sobic.010G213200	Sb10g025990	Sobic.010G213200	similar to Putative uncharacterized protein	PF00400	PTHR22847,PTHR22847:SF501			K12857	GO:GO:0005515	AT2G43770.1		Transducin/WD40 repeat-like superfamily protein	LOC_Os06g44370.1		WD domain, G-beta repeat domain containing protein, expressed
Sobic.010G213100	Sb10g025970	Sobic.010G213100	similar to Putative uncharacterized protein	PF05183	PTHR23079,PTHR23079:SF1		2.7.7.48		GO:GO:0003968	AT3G49500.1	RDR6,SDE1,SGS2	R-dependent R polymerase 6	LOC_Os01g34350.1		R-dependent R polymerase, putative, expressed
Sobic.010G213100	Sb10g025970	Sobic.010G213100	similar to Putative uncharacterized protein	PF05183	PTHR23079,PTHR23079:SF1		2.7.7.48	K11699	GO:GO:0003968	AT3G49500.1	RDR6,SDE1,SGS2	R-dependent R polymerase 6	LOC_Os01g34350.1		R-dependent R polymerase, putative, expressed
Sobic.010G213000	Sb10g025950	Sobic.010G213000	similar to Putative uncharacterized protein	PF05183	PTHR23079,PTHR23079:SF1		2.7.7.48	K11699	GO:GO:0003968	AT3G49500.1	RDR6,SDE1,SGS2	R-dependent R polymerase 6	LOC_Os01g34350.1		R-dependent R polymerase, putative, expressed
Sobic.010G212700	Sb10g025930	Sobic.010G212700	similar to Putative uncharacterized protein	PF00335	PTHR32191,PTHR32191:SF21				GO:GO:0016021	AT4G28050.1	TET7	tetraspanin7	LOC_Os06g44310.1		tetraspanin family protein, putative, expressed
Sobic.010G212600	Sb10g025920	Sobic.010G212600	similar to Putative uncharacterized protein	PF04116,PF12076	PTHR11863,PTHR11863:SF39				GO:GO:0055114,GO:GO:0016491,GO:GO:0006633,GO:GO:0005506	AT5G57800.1	CER3,FLP1,WAX2,YRE	Fatty acid hydroxylase superfamily	LOC_Os06g44300.1		WAX2, putative, expressed
Sobic.010G212200	Sb10g025890	Sobic.010G212200	similar to Probable GDP-L-fucose synthase 1	PF16363	PTHR10366,PTHR10366:SF246	KOG1431	1.1.1.271	K02377		AT1G17890.1	GER2	D(P)-binding Rossmann-fold superfamily protein	LOC_Os06g44270.1		synthase, putative, expressed
Sobic.010G212100	Sb10g025880	Sobic.010G212100	similar to Putative GDP-L-fucose synthase 2	PF16363	PTHR10366,PTHR10366:SF456	KOG1431	1.1.1.271	K02377		AT1G17890.1	GER2	D(P)-binding Rossmann-fold superfamily protein	LOC_Os06g44260.1		synthase, putative, expressed
Sobic.010G211900	Sb10g025850	Sobic.010G211900	similar to GDSL-lipase-like		PTHR22835,PTHR22835:SF137					AT5G55050.1		GDSL-like Lipase/Acylhydrolase superfamily protein	LOC_Os06g50940.1		GDSL-like lipase/acylhydrolase, putative, expressed
Sobic.010G211800	Sb10g025840	Sobic.010G211800	similar to Putative uncharacterized protein	PF11721,PF07714	PTHR27003,PTHR27003:SF94	KOG1187	2.7.11.1		GO:GO:0006468,GO:GO:0004672	AT3G46290.1	HERK1	hercules receptor kise 1	LOC_Os06g22810.1		TKL_IRAK_CrRLK1L-1.14 - The CrRLK1L-1 subfamily has homology to the CrRLK1L homolog, expressed
Sobic.010G211700	v1.4_None	Sobic.010G211700
Sobic.010G211500	Sb10g025820	Sobic.010G211500	similar to D-directed R polymerase	PF14700,PF00940	PTHR10102,PTHR10102:SF1		2.7.7.6	K10908	GO:GO:0006351,GO:GO:0003899,GO:GO:0003677	AT2G24120.1	PDE319,SCA3	D/R polymerases superfamily protein	LOC_Os06g44230.1		D-directed R polymerase 3A, chloroplast precursor, putative, expressed
Sobic.010G211300	Sb10g025800	Sobic.010G211300	similar to Protein phosphatase type-2C	PF00481	PTHR13832,PTHR13832:SF356	KOG0699	3.1.3.16	K17499	GO:GO:0003824,GO:GO:0006470,GO:GO:0004722	AT4G31860.1		Protein phosphatase 2C family protein	LOC_Os06g44210.1		protein phosphatase 2C, putative, expressed
Sobic.010G211200	Sb10g025790	Sobic.010G211200	Predicted protein	PF12874	PTHR23067,PTHR23067:SF43					AT2G19380.1		R recognition motif (RRM)-containing protein	LOC_Os06g44200.2		ZOS6-06 - C2H2 zinc finger protein, expressed
Sobic.010G211100	Sb10g025780	Sobic.010G211100	similar to Putative uncharacterized protein							AT2G38465.1			LOC_Os06g44190.1		expressed protein
Sobic.010G210800	Sb10g025750	Sobic.010G210800	similar to Putative uncharacterized protein	PF00201	PTHR11926,PTHR11926:SF258		2.4.1.324		GO:GO:0016758,GO:GO:0008152	AT1G22380.1	AtUGT85A3,UGT85A3	UDP-glucosyl transferase 85A3	LOC_Os02g36840.1		cytokinin-O-glucosyltransferase 2, putative, expressed
Sobic.010G210700	Sb10g025740	Sobic.010G210700		PF01370	PTHR10366,PTHR10366:SF339	KOG1502	1.1.1.219		GO:GO:0050662,GO:GO:0003824	AT4G27250.1		D(P)-binding Rossmann-fold superfamily protein	LOC_Os06g44170.1		D dependent epimerase/dehydratase family protein, putative, expressed
Sobic.010G210600	Sb10g025730	Sobic.010G210600	similar to Putative uncharacterized protein	PF00226						AT1G80920.1	J8	Chaperone DJ-domain superfamily protein	LOC_Os06g44160.1		heat shock protein DJ, putative, expressed
Sobic.010G210500	Sb10g025720	Sobic.010G210500			PTHR13890,PTHR13890:SF5	KOG2662		K16075		AT1G16010.2	MGT2,MRS2-1	magnesium transporter 2	LOC_Os06g44150.1		CorA-like magnesium transporter protein, putative, expressed
Sobic.010G210500	v1.4_None	Sobic.010G210500			PTHR13890,PTHR13890:SF5	KOG2662		K16075		AT1G16010.2	MGT2,MRS2-1	magnesium transporter 2	LOC_Os06g44150.1		CorA-like magnesium transporter protein, putative, expressed
Sobic.010G210400	Sb10g025710	Sobic.010G210400	similar to Putative uncharacterized protein P0453H04.30
Sobic.010G210300	Sb10g025700	Sobic.010G210300	similar to Endomembrane protein 70-like	PF02990	PTHR10766,PTHR10766:SF57			K17086	GO:GO:0016021	AT5G10840.1		Endomembrane protein 70 protein family	LOC_Os06g44140.1		transmembrane 9 superfamily member, putative, expressed
Sobic.010G210200	Sb10g025690	Sobic.010G210200	similar to Endomembrane protein 70-like	PF02990	PTHR10766,PTHR10766:SF57			K17086	GO:GO:0016021	AT5G10840.1		Endomembrane protein 70 protein family	LOC_Os06g44140.1		transmembrane 9 superfamily member, putative, expressed
Sobic.010G210000	Sb10g025670	Sobic.010G210000	similar to Polyubiquitin containing 7 ubiquitin monomers	PF11976,PF00240	PTHR10666	KOG0005		K12158	GO:GO:0005515	AT1G31340.1	ATRUB1,NEDD8,RUB1	related to ubiquitin 1	LOC_Os06g44080.1		ubiquitin family protein, putative, expressed
Sobic.010G209900	Sb10g025660	Sobic.010G209900	similar to Putative uncharacterized protein	PF13091	PTHR10185,PTHR10185:SF17	KOG3603	3.1.4.4	K16860					LOC_Os06g44060.2		phospholipase D. Active site motif family protein, expressed
Sobic.010G209900	Sb10g025660	Sobic.010G209900	similar to Putative uncharacterized protein	PF13091	PTHR10185,PTHR10185:SF17	KOG3603	3.1.4.4	K16860					LOC_Os06g44060.1		phospholipase D. Active site motif family protein, expressed
Sobic.010G209800	Sb10g025650	Sobic.010G209800	similar to Os06g0649800 protein	PF03352	PTHR31116,PTHR31116:SF1		3.2.2.20	K01246	GO:GO:0008725,GO:GO:0006284	AT5G57970.1		D glycosylase superfamily protein	LOC_Os06g44050.1		methyladenine glycosylase, putative, expressed
Sobic.010G209700	Sb10g025640	Sobic.010G209700	similar to Putative uncharacterized protein OSJNBa0091M20.21		PTHR36339,PTHR36339:SF1					AT1G80980.1			LOC_Os08g17610.1		expressed protein
Sobic.010G209600	Sb10g025630	Sobic.010G209600	similar to Dopamine beta-monooxygese N-termil domain-containing protein-like	PF03188,PF03351	PTHR23130,PTHR23130:SF84	KOG4731			GO:GO:0016021	AT5G54830.1		DOMON domain-containing protein / dopamine beta-monooxygese N-termil domain-containing protein	LOC_Os06g44040.1		DOMON domain containing protein, expressed
Sobic.010G209501	v1.4_None	v2.1_None
Sobic.010G209400	Sb10g025620	Sobic.010G209400	similar to Putative TAF5	PF00400,PF04494	PTHR19879,PTHR19879:SF1	KOG0263			GO:GO:0005515,GO:GO:0006355,GO:GO:0005634	AT5G25150.1	TAF5	TBP-associated factor 5	LOC_Os06g44030.1		WD domain, G-beta repeat domain containing protein, expressed
Sobic.010G209400	Sb10g025620	Sobic.010G209400	similar to Putative TAF5	PF00400,PF04494	PTHR19879,PTHR19879:SF1	KOG0263			GO:GO:0005515,GO:GO:0006355,GO:GO:0005634	AT5G25150.1	TAF5	TBP-associated factor 5	LOC_Os06g44030.2		WD domain, G-beta repeat domain containing protein, expressed
Sobic.010G209400	Sb10g025620	Sobic.010G209400	similar to Putative TAF5	PF00400,PF04494	PTHR19879,PTHR19879:SF1			K03130	GO:GO:0005515,GO:GO:0006355,GO:GO:0005634	AT5G25150.1	TAF5	TBP-associated factor 5	LOC_Os06g44030.2		WD domain, G-beta repeat domain containing protein, expressed
Sobic.010G209000	Sb10g025580	Sobic.010G209000	similar to Putative uncharacterized protein OJ1057_G07.1	PF00533,PF03031	PTHR23081	KOG0323	3.1.3.16	K18999		AT5G58003.1	CPL4	C-termil domain phosphatase-like 4	LOC_Os05g32430.1		NLI interacting factor-like phosphatase, putative, expressed
Sobic.010G208900	v1.4_None	Sobic.010G208900			PTHR33476,PTHR33476:SF6					AT5G10890.1		myosin heavy chain-related	LOC_Os06g43990.1		expressed protein
Sobic.010G208800	Sb10g025563	Sobic.010G208800		PF00954,PF01453,PF08276,PF07714	PTHR27002,PTHR27002:SF103	KOG1187	2.7.11.1		GO:GO:0048544,GO:GO:0006468,GO:GO:0004672	AT4G21390.1	B120	S-locus lectin protein kise family protein	LOC_Os04g53994.1		kise, putative, expressed
Sobic.010G208700	Sb10g025550	Sobic.010G208700	similar to Putative prolylcarboxypeptidase isoform 1	PF05577	PTHR11010,PTHR11010:SF31		3.4.16.2	K01285	GO:GO:0008236,GO:GO:0006508	AT2G24280.1		alpha/beta-Hydrolases superfamily protein	LOC_Os06g43930.1		OsProCP2 - Putative Lysosomal Pro-x Carboxypeptidase homologue, expressed
Sobic.010G208500	v1.4_None	Sobic.010G208500
Sobic.010G208400	Sb10g025520	Sobic.010G208400	similar to Putative prolylcarboxypeptidase isoform 1	PF05577	PTHR11010,PTHR11010:SF31		3.4.16.2	K01285	GO:GO:0008236,GO:GO:0006508	AT2G24280.1		alpha/beta-Hydrolases superfamily protein	LOC_Os06g43930.1		OsProCP2 - Putative Lysosomal Pro-x Carboxypeptidase homologue, expressed
Sobic.010G208000	Sb10g025480	Sobic.010G208000	similar to 50S ribosomal protein L35	PF01632	PTHR33343			K02916	GO:GO:0006412,GO:GO:0005840,GO:GO:0005622,GO:GO:0003735	AT2G24090.1		Ribosomal protein L35	LOC_Os06g43900.1		ribosomal protein L35, putative, expressed			Sobic.001G078400
Sobic.010G207900	Sb10g025475	Sobic.010G207900	similar to Homogentisic acid geranylgeranyl transferase	PF01040	PTHR11048,PTHR11048:SF25		2.5.1.116		GO:GO:0016021,GO:GO:0004659	AT2G18950.1	ATHPT,HPT1,TPT1,VTE2	homogentisate phytyltransferase 1	LOC_Os06g43880.1		prenyltransferase, putative, expressed
Sobic.010G207900	Sb10g025475	Sobic.010G207900	similar to Homogentisic acid geranylgeranyl transferase	PF01040	PTHR11048,PTHR11048:SF25		2.5.1.116	K09833	GO:GO:0016021,GO:GO:0004659	AT2G18950.1	ATHPT,HPT1,TPT1,VTE2	homogentisate phytyltransferase 1	LOC_Os06g43880.1		prenyltransferase, putative, expressed
Sobic.010G207800	Sb10g025470	Sobic.010G207800	similar to Cation-transporting ATPase	PF00690,PF00702,PF00122	PTHR24093,PTHR24093:SF257		3.6.3.6	K01535	GO:GO:0046872,GO:GO:0000166	AT4G30190.1	AHA2,HA2,PMA2	H(+)-ATPase 2	LOC_Os05g25550.1		E1-E2 ATPase domain containing protein, expressed
Sobic.010G207700	Sb10g025460	Sobic.010G207700	similar to Putative uncharacterized protein OSJNBb0006B22.5	PF07714	PTHR27001,PTHR27001:SF62	KOG1187	2.7.11.1		GO:GO:0006468,GO:GO:0004672	AT2G25220.1		Protein kise superfamily protein	LOC_Os05g25540.1		STRUBBELIG-RECEPTOR FAMILY 6 precursor, putative, expressed
Sobic.010G207700	Sb10g025460	Sobic.010G207700	similar to Putative uncharacterized protein OSJNBb0006B22.5	PF07714	PTHR27001,PTHR27001:SF62	KOG1187	2.7.11.1		GO:GO:0006468,GO:GO:0004672	AT2G25220.2		Protein kise superfamily protein	LOC_Os05g25540.1		STRUBBELIG-RECEPTOR FAMILY 6 precursor, putative, expressed
Sobic.010G207600	Sb10g025450	Sobic.010G207600	weakly similar to Putative uncharacterized protein							AT4G36730.2	GBF1	G-box binding factor 1	LOC_Os06g43870.2		expressed protein
Sobic.010G207500	Sb10g025440	Sobic.010G207500	similar to KNOX family class 2 homeodomain protein	PF03789,PF03790,PF03791,PF05920	PTHR11850,PTHR11850:SF127	KOG0773			GO:GO:0003677,GO:GO:0005634,GO:GO:0006355	AT5G25220.1	KT3	KNOTTED1-like homeobox gene 3	LOC_Os02g08544.1		homeobox protein knotted-1, putative, expressed
Sobic.010G207400	Sb10g025430	Sobic.010G207400	similar to Putative ethylene-inducible CTR1-like protein kise	PF00564,PF07714	PTHR23257,PTHR23257:SF367	KOG0192	2.7.11.1		GO:GO:0005515,GO:GO:0006468,GO:GO:0004672	AT3G46920.1		Protein kise superfamily protein with octicosapeptide/Phox/Bem1p domain	LOC_Os06g43840.1		protein kise domain containing protein, expressed
Sobic.010G207250	v1.4_None	v2.1_None			PTHR33168,PTHR33168:SF2					AT5G35090.1			LOC_Os06g43810.1		expressed protein
Sobic.010G207100	Sb10g025400	Sobic.010G207100	similar to Methyltransferase-like	PF08241	PTHR10108,PTHR10108:SF701		2.1.1.163		GO:GO:0008168,GO:GO:0008152	AT2G41040.1		S-adenosyl-L-methionine-dependent methyltransferases superfamily protein	LOC_Os06g43800.1		methyltransferase domain containing protein, putative, expressed
Sobic.010G206900	Sb10g025390	Sobic.010G206900	similar to Transcription initiation factor TFIID subunit 1	PF09247,PF00439,PF12157	PTHR13900,PTHR13900:SF0			K03125	GO:GO:0005515	AT1G32750.1	GTD1,HAC13,HAF01,HAF1,TAF1	HAC13 protein (HAC13)	LOC_Os06g43790.1		transcription initiation factor TFIID subunit 1, putative, expressed
Sobic.010G206600	v1.4_None	Sobic.010G206600			PTHR22773,PTHR22773:SF84								LOC_Os04g16854.1		DPH-dependent oxidoreductase, putative, expressed
Sobic.010G206400	Sb10g025360	Sobic.010G206400	similar to Putative uncharacterized protein		PTHR33915,PTHR33915:SF4					AT1G15760.1		Sterile alpha motif (SAM) domain-containing protein	LOC_Os06g43770.1		expressed protein
Sobic.010G206300	Sb10g025350	Sobic.010G206300		PF08264,PF00133	PTHR11946,PTHR11946:SF73		6.1.1.5	K01870	GO:GO:0006418,GO:GO:0000166,GO:GO:0005524,GO:GO:0004812	AT4G10320.1		tR synthetase class I (I, L, M and V) family protein	LOC_Os06g43760.1		tR synthetase class I, putative, expressed
Sobic.010G206200	Sb10g025340	Sobic.010G206200	similar to 40S ribosomal protein S14	PF00411	PTHR11759,PTHR11759:SF11	KOG0407		K02955	GO:GO:0006412,GO:GO:0005840,GO:GO:0003735	AT3G52580.1		Ribosomal protein S11 family protein	LOC_Os02g06700.2		ribosomal protein, putative, expressed
Sobic.010G206000	Sb10g025330	Sobic.010G206000	similar to Amino acid transporter-like protein	PF01490	PTHR22950,PTHR22950:SF237	KOG1305				AT1G80510.1		Transmembrane amino acid transporter family protein	LOC_Os06g43700.1		transmembrane amino acid transporter protein, putative, expressed
Sobic.010G205900	Sb10g025320	Sobic.010G205900	similar to Putative uncharacterized protein	PF00400,PF04192	PTHR22840			K14554	GO:GO:0005515,GO:GO:0032040,GO:GO:0006364	AT4G04940.1		transducin family protein / WD-40 repeat family protein	LOC_Os06g43690.1		WD repeat-containing protein, putative, expressed
Sobic.010G205800	Sb10g025310	Sobic.010G205800	similar to Ankyrin repeat-containing protein-like	PF13637,PF01529,PF12796	PTHR24161,PTHR24161:SF22	KOG0509	2.3.1.225	K18932	GO:GO:0008270	AT5G20350.1	TIP1	Ankyrin repeat family protein with DHHC zinc finger domain	LOC_Os06g43680.1		palmitoyltransferase TIP1, putative, expressed
Sobic.010G205700	v1.4_None	Sobic.010G205700		PF00931	PTHR23155,PTHR23155:SF648	KOG4658			GO:GO:0043531	AT3G14470.1		NB-ARC domain-containing disease resistance protein	LOC_Os06g43670.1		Leucine Rich Repeat family protein, expressed
Sobic.010G205600	v1.4_None	Sobic.010G205600		PF13191	PTHR23155,PTHR23155:SF648	KOG4658				AT3G14460.1		LRR and NB-ARC domains-containing disease resistance protein	LOC_Os06g43670.1		Leucine Rich Repeat family protein, expressed
Sobic.010G205500	inorganic H+ pyrophosphatase, putative, expressed	Sb10g025280	similar to Vacuolar H+-pyrophosphatase	PF03030	PTHR31998,PTHR31998:SF10		3.6.1.1	K01507	GO:GO:0016020,GO:GO:0015992,GO:GO:0009678,GO:GO:0004427	AT1G15690.1	ATAVP3,AtVHP1	1,AVP-3,AVP1	Inorganic H pyrophosphatase family protein	LOC_Os02g09150.1
Sobic.010G205400	Sb10g025270	Sobic.010G205400	similar to 40S ribosomal protein S14	PF00411	PTHR11759,PTHR11759:SF11	KOG0407		K02955	GO:GO:0006412,GO:GO:0005840,GO:GO:0003735	AT3G52580.1		Ribosomal protein S11 family protein	LOC_Os02g06700.2		ribosomal protein, putative, expressed
Sobic.010G205300	Sb10g025260	Sobic.010G205300	similar to Putative uncharacterized protein P0017B12.6	PF09430	PTHR13605	KOG3306				AT2G25310.1		Protein of unknown function (DUF2012)	LOC_Os06g43650.2		secreted salivary protein, putative, expressed
Sobic.010G205200	Sb10g025250	Sobic.010G205200	similar to Acid phosphatase	PF14008,PF16656,PF00149	PTHR22953,PTHR22953:SF13	KOG1378	3.1.3.41,3.1.3.2,3.1.3.60		GO:GO:0016787	AT5G34850.1	ATPAP26,PAP26	purple acid phosphatase 26	LOC_Os06g43640.1		Ser/Thr protein phosphatase family protein, putative, expressed
Sobic.010G205100	Sb10g025240	Sobic.010G205100	similar to Putative uncharacterized protein	PF00862,PF05116,PF00534	PTHR12526,PTHR12526:SF406	KOG0853	2.4.1.14	K00696	GO:GO:0016157,GO:GO:0005985	AT5G20280.1	ATSPS1F,SPS1F	sucrose phosphate synthase 1F	LOC_Os06g43630.1		sucrose-phosphate synthase, putative, expressed
Sobic.010G205100	Sb10g025240	Sobic.010G205100	similar to Putative uncharacterized protein	PF00862,PF05116,PF00534	PTHR12526,PTHR12526:SF406	KOG0853	2.4.1.14		GO:GO:0016157,GO:GO:0005985	AT5G20280.1	ATSPS1F,SPS1F	sucrose phosphate synthase 1F	LOC_Os06g43630.1		sucrose-phosphate synthase, putative, expressed
Sobic.010G205000	Sb10g025230	Sobic.010G205000	similar to Putative uncharacterized protein	PF03006	PTHR20855,PTHR20855:SF32	KOG0748		K07297	GO:GO:0016021	AT5G20270.1	HHP1	heptahelical transmembrane protein1	LOC_Os06g43620.1		haemolysin-III, putative, expressed
Sobic.010G204900	Sb10g025220	Sobic.010G204900	similar to Putative uncharacterized protein	PF01149,PF06831	PTHR22993,PTHR22993:SF17		4.2.99.18,3.2.2.23	K10563	GO:GO:0016799,GO:GO:0008270,GO:GO:0006284,GO:GO:0003906,GO:GO:0003684,GO:GO:0006289	AT1G52500.2	ATFPG-1,ATFPG-2,ATMMH-1,ATMMH-2,FPG-1,FPG-2,MMH-1,MMH-2	MUTM homolog-1	LOC_Os06g43610.1		formamidopyrimidine-D glycosylase, putative, expressed
Sobic.010G204900	Sb10g025220	Sobic.010G204900	similar to Putative uncharacterized protein	PF06831	PTHR22993,PTHR22993:SF17		4.2.99.18,3.2.2.23		GO:GO:0016799,GO:GO:0008270,GO:GO:0006289,GO:GO:0003906,GO:GO:0003684	AT1G52500.2	ATFPG-1,ATFPG-2,ATMMH-1,ATMMH-2,FPG-1,FPG-2,MMH-1,MMH-2	MUTM homolog-1	LOC_Os06g43610.1		formamidopyrimidine-D glycosylase, putative, expressed
Sobic.010G204700	Sb10g025210	Sobic.010G204700	similar to Putative cell wall protein	PF14547	PTHR31731,PTHR31731:SF1					AT3G22142.1		Bifunctiol inhibitor/lipid-transfer protein/seed storage 2S albumin superfamily protein	LOC_Os06g07220.1		LTPL128 - Protease inhibitor/seed storage/LTP family protein precursor, expressed
Sobic.010G204600	Sb10g025200	Sobic.010G204600	similar to Superal1	PF03357	PTHR10476,PTHR10476:SF11	KOG3232		K12197	GO:GO:0007034	AT1G17730.1	CHMP1B,VPS46.1	vacuolar protein sorting 46.1	LOC_Os06g43590.3		SNF7 domain containing protein, putative, expressed
Sobic.010G204500	Sb10g025190	Sobic.010G204500	similar to Proteasome subunit beta type-3	PF00227	PTHR11599,PTHR11599:SF62	KOG0180	3.4.25.1	K02735	GO:GO:0051603,GO:GO:0005839,GO:GO:0004298	AT1G21720.1	PBC1	proteasome beta subunit C1	LOC_Os06g43570.1		peptidase, T1 family, putative, expressed
Sobic.010G204400	Sb10g025180	Sobic.010G204400	similar to Phox (PX) domain-containing protein-like	PF00787	PTHR10555,PTHR10555:SF154				GO:GO:0035091	AT4G32160.1		Phox (PX) domain-containing protein	LOC_Os06g43560.1		phox domain-containing protein, putative, expressed
Sobic.010G204300	Sb10g025170	Sobic.010G204300	similar to Putative uncharacterized protein P0416A11.21	PF02845	PTHR31245,PTHR31245:SF5				GO:GO:0005515	AT5G32440.1		Ubiquitin system component Cue protein	LOC_Os06g43550.1		expressed protein
Sobic.010G204100	Sb10g025150	Sobic.010G204100	weakly similar to Putative uncharacterized protein P0416A11.15		PTHR31245,PTHR31245:SF2					AT5G32440.3		Ubiquitin system component Cue protein	LOC_Os06g43520.1		cytochrome P450 71D7, putative, expressed
Sobic.010G203600	Sb10g025110	Sobic.010G203600	similar to Putative cytochrome P450	PF00067	PTHR24298,PTHR24298:SF181	KOG0156	1.14.13.121		GO:GO:0055114,GO:GO:0020037,GO:GO:0016705,GO:GO:0005506	AT1G13110.1	CYP71B7	cytochrome P450, family 71 subfamily B, polypeptide 7	LOC_Os06g43420.1		cytochrome P450, putative, expressed
Sobic.010G203500	Sb10g025100	Sobic.010G203500	similar to Putative uncharacterized protein	PF00067	PTHR24298,PTHR24298:SF63	KOG0156	1.14.13.121		GO:GO:0055114,GO:GO:0020037,GO:GO:0016705,GO:GO:0005506	AT1G13110.1	CYP71B7	cytochrome P450, family 71 subfamily B, polypeptide 7	LOC_Os06g43384.1		cytochrome P450, putative, expressed
Sobic.010G203300	Sb10g025080	Sobic.010G203300	similar to Paxneb protein-like	PF05625	PTHR12896,PTHR12896:SF1	KOG3949		K11375	GO:GO:0033588	AT3G11220.1	ELO1	Paxneb protein-related	LOC_Os06g43280.1		paxneb-related protein, putative, expressed
Sobic.010G203200	Sb10g025070	Sobic.010G203200	similar to Protein kise-like	PF00069	PTHR22967,PTHR22967:SF60		2.7.11.1		GO:GO:0006468,GO:GO:0005524,GO:GO:0004672	AT4G32250.1		Protein kise superfamily protein	LOC_Os06g43270.1		protein kise domain containing protein, expressed
Sobic.010G203200	Sb10g025070	Sobic.010G203200	similar to Protein kise-like	PF00069	PTHR22967,PTHR22967:SF60	KOG0198	2.7.11.1		GO:GO:0006468,GO:GO:0005524,GO:GO:0004672	AT4G32250.2		Protein kise superfamily protein	LOC_Os06g43270.1		protein kise domain containing protein, expressed
Sobic.010G203100	v1.4_None	Sobic.010G203100
Sobic.010G202900	Sb10g025060	Sobic.010G202900		PF10294	PTHR23108,PTHR23108:SF0	KOG2793				AT1G79915.1		Putative methyltransferase family protein	LOC_Os06g43250.1		expressed protein
Sobic.010G202600	Sb10g025050	Sobic.010G202600		PF12906	PTHR13145		6.3.2.19	K10661	GO:GO:0008270	AT4G34100.2		RING/U-box superfamily protein	LOC_Os06g43210.1		zinc finger, C3HC4 type domain containing protein, expressed
Sobic.010G202500	Sb10g025040	Sobic.010G202500		PF00168	PTHR10024	KOG1030			GO:GO:0005515	AT4G34150.1		Calcium-dependent lipid-binding (CaLB domain) family protein	LOC_Os06g43190.1		retrotransposon protein, putative, unclassified, expressed
Sobic.010G202500	v1.4_None	Sobic.010G202500		PF00168	PTHR10024	KOG1030			GO:GO:0005515	AT4G34150.1		Calcium-dependent lipid-binding (CaLB domain) family protein	LOC_Os06g43190.1		retrotransposon protein, putative, unclassified, expressed
Sobic.010G202400	Sb10g025030	Sobic.010G202400		PF00657	PTHR22835,PTHR22835:SF263		3.1.1.49		GO:GO:0016788	AT1G28600.1		GDSL-like Lipase/Acylhydrolase superfamily protein	LOC_Os01g46080.1		GDSL-like lipase/acylhydrolase, putative, expressed
Sobic.010G202300	Sb10g025020	Sobic.010G202300		PF00657	PTHR22835,PTHR22835:SF263		3.1.1.49		GO:GO:0016788	AT1G28600.1		GDSL-like Lipase/Acylhydrolase superfamily protein	LOC_Os01g46080.1		GDSL-like lipase/acylhydrolase, putative, expressed
Sobic.010G202200	v1.4_None	Sobic.010G202200
Sobic.010G202100	Sb10g025010	Sobic.010G202100	similar to Putative uncharacterized protein	PF00560,PF08263,PF13855,PF07714,PF00069	PTHR27008,PTHR27008:SF42	KOG1187	2.7.11.1		GO:GO:0005515,GO:GO:0006468,GO:GO:0004672,GO:GO:0005524	AT4G37250.1		Leucine-rich repeat protein kise family protein	LOC_Os06g43170.1		transposon protein, putative, unclassified, expressed
Sobic.010G202000	Sb10g025000	Sobic.010G202000	similar to Glycerophosphoryl diester phosphodiesterase 2-like protein	PF03009	PTHR23344,PTHR23344:SF5	KOG2258	3.1.4.46		GO:GO:0008081,GO:GO:0006629,GO:GO:0008889	AT5G58170.1	SVL5	SHV3-like 5	LOC_Os02g09450.1		glycerophosphoryl diester phosphodiesterase family protein, putative, expressed
Sobic.010G201900	Sb10g024990	Sobic.010G201900	similar to Putative uncharacterized protein	PF02536	PTHR13068,PTHR13068:SF34	KOG1267		K15032	GO:GO:0006355,GO:GO:0005739,GO:GO:0003690	AT5G07900.1		Mitochondrial transcription termition factor family protein	LOC_Os05g33460.2		mTERF domain containing protein, expressed
Sobic.010G201700	Sb10g024980	Sobic.010G201700	similar to Putative uncharacterized protein	PF01894	PTHR30615,PTHR30615:SF1	KOG3267	2.5.1.3			AT1G21065.1			LOC_Os06g43140.1		GA16396-PA, putative, expressed
Sobic.010G201600	Sb10g024970	Sobic.010G201600	similar to Putative uncharacterized protein P0523F01.19	PF12263	PTHR34548,PTHR34548:SF3					AT2G15290.1	ATTIC21,CIA5,PIC1,TIC21	translocon at inner membrane of chloroplasts 21	LOC_Os06g43130.1		tic21, putative, expressed
Sobic.010G201500	v1.4_None	Sobic.010G201500			PTHR23102,PTHR23102:SF13					AT1G21580.1		Zinc finger C-x8-C-x5-C-x3-H type family protein	LOC_Os06g43120.1		zinc finger C-x8-C-x5-C-x3-H type family protein, expressed
Sobic.010G201500	Sb10g024960	Sobic.010G201500			PTHR23102,PTHR23102:SF13					AT1G21580.1		Zinc finger C-x8-C-x5-C-x3-H type family protein	LOC_Os06g43120.1		zinc finger C-x8-C-x5-C-x3-H type family protein, expressed
Sobic.010G201388	Sb10g024950	Sobic.010G201400	similar to Putative uncharacterized protein	PF00249	PTHR10641,PTHR10641:SF483	KOG0048				AT4G37260.1	ATMYB73,MYB73	myb domain protein 73	LOC_Os06g43090.1		MYB transcription factor TaMYB1, putative, expressed
Sobic.010G201266	v1.4_None	v2.1_None		PF00361	PTHR22773,PTHR22773:SF86			K02992,K05573		ATCG00890.1		DH-Ubiquinone/plastoquinone (complex I) protein	LOC_Os08g15248.1		DPH-dependent oxidoreductase, putative, expressed
Sobic.010G201100	Sb10g024920	Sobic.010G201100	weakly similar to Putative uncharacterized protein										LOC_Os06g43060.1		expressed protein
Sobic.010G200900	Sb10g024910	Sobic.010G200900	similar to Anter-specific proline-rich protein APG-like	PF00657	PTHR22835,PTHR22835:SF193		3.1.1.3		GO:GO:0016788	AT4G26790.2		GDSL-like Lipase/Acylhydrolase superfamily protein	LOC_Os06g43044.1		GDSL-like lipase/acylhydrolase, putative, expressed
Sobic.010G200800	Sb10g024900	Sobic.010G200800		PF14531	PTHR23257,PTHR23257:SF475	KOG0192	2.7.11.1			AT1G62400.1	HT1	Protein kise superfamily protein	LOC_Os06g43030.1		protein kise domain containing protein, expressed
Sobic.010G200700	Sb10g024890	Sobic.010G200700			PTHR33709,PTHR33709:SF2					AT1G78880.1		Ubiquitin-specific protease family C19-related protein	LOC_Os06g43020.1		expressed protein
Sobic.010G200700	Sb10g024890	Sobic.010G200700			PTHR33709,PTHR33709:SF2					AT1G16860.1		Ubiquitin-specific protease family C19-related protein	LOC_Os06g43020.1		expressed protein
Sobic.010G200600	Sb10g024880	Sobic.010G200600		PF05627	PTHR33159,PTHR33159:SF5					AT3G07195.1		RPM1-interacting protein 4 (RIN4) family protein	LOC_Os06g43000.1		nitrate-induced NOI protein, expressed
Sobic.010G199900	Sb10g024850	Sobic.010G199900	similar to Putative uncharacterized protein OSJNBa0019I19.14	PF12056	PTHR31963,PTHR31963:SF6					AT3G20300.1		Protein of unknown function (DUF3537)	LOC_Os06g42850.1		extracellular ligand-gated ion channel, putative, expressed
Sobic.010G199800	Sb10g024840	Sobic.010G199800	similar to Phosphatase-like	PF14555,PF00789,PF08059	PTHR23333,PTHR23333:SF25	KOG2086		K14012	GO:GO:0005515	AT4G04210.1	PUX4	plant UBX domain containing protein 4	LOC_Os06g42810.1		UBA and UBX domain-containing protein, putative, expressed
Sobic.010G199700	Sb10g024830	Sobic.010G199700	similar to Putative leucine-rich repeat transmembrane protein kise	PF08263,PF00560,PF00069	PTHR27001,PTHR27001:SF94	KOG1187	2.7.10.2		GO:GO:0005515,GO:GO:0006468,GO:GO:0005524,GO:GO:0004672	AT4G22130.1	SRF8	STRUBBELIG-receptor family 8	LOC_Os02g09740.1		STRUBBELIG-RECEPTOR FAMILY 7 precursor, putative, expressed
Sobic.010G199700	Sb10g024830	Sobic.010G199700	similar to Putative leucine-rich repeat transmembrane protein kise	PF08263,PF00560,PF00069	PTHR27001,PTHR27001:SF94	KOG0581	2.7.11.1		GO:GO:0005515,GO:GO:0006468,GO:GO:0005524,GO:GO:0004672	AT4G22130.1	SRF8	STRUBBELIG-receptor family 8	LOC_Os02g09740.1		STRUBBELIG-RECEPTOR FAMILY 7 precursor, putative, expressed
Sobic.010G199600	Sb10g024820	Sobic.010G199600		PF00293	PTHR13994,PTHR13994:SF14	KOG0648	3.6.1.22,3.6.1.13		GO:GO:0016787	AT4G25434.1	ATNUDT10,NUDT10	nudix hydrolase homolog 10	LOC_Os06g42790.1		hydrolase, NUDIX family, domain containing protein, expressed
Sobic.010G199600	Sb10g024820	Sobic.010G199600		PF00293	PTHR13994,PTHR13994:SF14	KOG0648	3.6.1.22,3.6.1.53,3.6.1.13		GO:GO:0016787	AT5G47650.1	ATNUDT2,ATNUDX2,NUDT2	nudix hydrolase homolog 2	LOC_Os06g42790.2		hydrolase, NUDIX family, domain containing protein, expressed
Sobic.010G199300	v1.4_None	Sobic.010G199300		PF12695	PTHR12277,PTHR12277:SF70	KOG1552				AT3G30380.2		alpha/beta-Hydrolases superfamily protein	LOC_Os06g42730.1		OsPOP14 - Putative Prolyl Oligopeptidase homologue, expressed
Sobic.010G199300	Sb10g024800	Sobic.010G199300		PF12695	PTHR12277,PTHR12277:SF70	KOG1552				AT3G30380.2		alpha/beta-Hydrolases superfamily protein	LOC_Os06g42730.1		OsPOP14 - Putative Prolyl Oligopeptidase homologue, expressed
Sobic.010G199200	Sb10g024790	Sobic.010G199200	similar to Putative uncharacterized protein	PF03222	PTHR22950,PTHR22950:SF292	KOG1305		K14207	GO:GO:0003333	AT3G30390.1		Transmembrane amino acid transporter family protein	LOC_Os06g42720.1		amino acid transporter, putative, expressed
Sobic.010G199100	Sb10g024780	Sobic.010G199100	similar to Putative uncharacterized protein	PF13639	PTHR22763,PTHR22763:SF5		6.3.2.19		GO:GO:0008270,GO:GO:0005515	AT5G08139.1		RING/U-box superfamily protein	LOC_Os06g42700.1		zinc finger, C3HC4 type domain containing protein, expressed
Sobic.010G198900	Sb10g024760	Sobic.010G198900	weakly similar to Phytosulfokines 1 precursor										LOC_Os06g42680.1		phytosulfokines 1 precursor, putative, expressed
Sobic.010G198400	v1.4_None	Sobic.010G198400											LOC_Os04g01940.1		expressed protein
Sobic.010G198100	Sb10g024690	Sobic.010G198100	similar to Putative uncharacterized protein		PTHR33511,PTHR33511:SF3								LOC_Os06g42620.1		expressed protein
Sobic.010G198000	Sb10g024680	Sobic.010G198000	similar to Chromosome chr14 scaffold_9, whole genome shotgun sequence	PF00291	PTHR10314,PTHR10314:SF21		4.2.1.20	K06001	GO:GO:0030170,GO:GO:0004834,GO:GO:0000162	AT5G38530.1	TSBtype2	tryptophan synthase beta type 2	LOC_Os06g42560.1		tryptophan synthase beta chain 2, putative, expressed
Sobic.010G198000	Sb10g024680	Sobic.010G198000	similar to Chromosome chr14 scaffold_9, whole genome shotgun sequence	PF00291	PTHR10314,PTHR10314:SF21		4.2.1.20	K06001	GO:GO:0030170,GO:GO:0004834,GO:GO:0000162	AT5G38530.1	TSBtype2	tryptophan synthase beta type 2	LOC_Os06g42560.2		tryptophan synthase beta chain 2, putative, expressed
Sobic.010G197900	v1.4_None	Sobic.010G197900		PF09187	PTHR36366,PTHR36366:SF1				GO:GO:0044030,GO:GO:0005634	AT3G22680.1	RDM1	R-DIRECTED D METHYLATION 1	LOC_Os06g42430.3		expressed protein
Sobic.010G197500	Sb10g024660	Sobic.010G197500	similar to Potassium transporter 10	PF02705	PTHR30540,PTHR30540:SF10			K03549	GO:GO:0071805,GO:GO:0016020,GO:GO:0015079	AT5G14880.1		Potassium transporter family protein	LOC_Os06g42030.1		potassium transporter, putative, expressed
Sobic.010G197300	Sb10g024640	Sobic.010G197300		PF13641	PTHR32044		2.4.1.32			AT5G03760.1	ATCSLA09,ATCSLA9,CSLA09,CSLA9,RAT4	Nucleotide-diphospho-sugar transferases superfamily protein	LOC_Os06g42020.1		CSLA9 - cellulose synthase-like family A, expressed
Sobic.010G197300	Sb10g024640	Sobic.010G197300		PF13632	PTHR32044		2.4.1.32	K13680		AT5G03760.1	ATCSLA09,ATCSLA9,CSLA09,CSLA9,RAT4	Nucleotide-diphospho-sugar transferases superfamily protein	LOC_Os06g42020.1		CSLA9 - cellulose synthase-like family A, expressed
Sobic.010G197200	v1.4_None	Sobic.010G197200		PF00578	PTHR10430,PTHR10430:SF15	KOG0541	1.11.1.15		GO:GO:0055114,GO:GO:0016491,GO:GO:0016209	AT3G52960.1		Thioredoxin superfamily protein	LOC_Os06g42000.1		peroxiredoxin, putative, expressed
Sobic.010G197000	Sb10g024620	Sobic.010G197000	similar to Putative uncharacterized protein	PF00675,PF05193	PTHR11851,PTHR11851:SF152	KOG0959	3.4.21.102			AT5G42390.1		Insulise (Peptidase family M16) family protein	LOC_Os06g41990.1		M16 domain containing zinc peptidase, putative, expressed
Sobic.010G197000	Sb10g024620	Sobic.010G197000	similar to Putative uncharacterized protein	PF00675,PF05193	PTHR11851,PTHR11851:SF152	KOG0959	3.4.21.102			AT5G42390.1		Insulise (Peptidase family M16) family protein	LOC_Os06g41990.2		M16 domain containing zinc peptidase, putative, expressed
Sobic.010G196500	v1.4_None	Sobic.010G196500		PF04640	PTHR31065,PTHR31065:SF12					AT1G21000.1		PLATZ transcription factor family protein	LOC_Os06g41930.1		zinc-binding protein, putative, expressed
Sobic.010G196466	v1.4_None	v2.1_None
Sobic.010G196400	Sb10g024570	Sobic.010G196400	similar to Putative uncharacterized protein	PF13704	PTHR21461,PTHR21461:SF11					AT2G33570.1		Domain of unknown function (DUF23)	LOC_Os06g41910.1		expressed protein
Sobic.010G196300	v1.4_None	Sobic.010G196300		PF13632,PF14569	PTHR13301,PTHR13301:SF27		2.4.1.12	K10999		AT5G09870.1	CESA5	cellulose synthase 5	LOC_Os07g24190.1		CESA3 - cellulose synthase, expressed
Sobic.010G196200	Sb10g024550	Sobic.010G196200	similar to Putative uncharacterized protein	PF02225,PF05922,PF00082	PTHR10795,PTHR10795:SF381		3.4.21.25		GO:GO:0006508,GO:GO:0004252	AT2G04160.1	AIR3	Subtilisin-like serine endopeptidase family protein	LOC_Os06g41880.1		OsSub51 - Putative Subtilisin homologue, expressed
Sobic.010G195800	Sb10g024520	Sobic.010G195800		PF01370	PTHR10366,PTHR10366:SF354	KOG1502	1.2.1.44		GO:GO:0050662,GO:GO:0003824	AT2G33590.1		D(P)-binding Rossmann-fold superfamily protein	LOC_Os06g41810.1		reductase, putative, expressed
Sobic.010G195701	v1.4_None	v2.1_None		PF01370	PTHR10366,PTHR10366:SF354		1.2.1.44		GO:GO:0050662,GO:GO:0003824	AT2G33590.1		D(P)-binding Rossmann-fold superfamily protein	LOC_Os06g41810.1		reductase, putative, expressed
Sobic.010G195500	Sb10g024490	Sobic.010G195500	similar to Putative cinmoyl-CoA reductase	PF01370	PTHR10366,PTHR10366:SF383	KOG1502			GO:GO:0050662,GO:GO:0003824	AT2G33590.1		D(P)-binding Rossmann-fold superfamily protein	LOC_Os06g41840.1		reductase, putative, expressed
Sobic.010G195500	Sb10g024490	Sobic.010G195500	similar to Putative cinmoyl-CoA reductase	PF01370	PTHR10366,PTHR10366:SF383	KOG1502	1.2.1.44		GO:GO:0050662,GO:GO:0003824	AT2G33590.1		D(P)-binding Rossmann-fold superfamily protein	LOC_Os06g41840.1		reductase, putative, expressed
Sobic.010G195500	Sb10g024490	Sobic.010G195500	similar to Putative cinmoyl-CoA reductase	PF01370	PTHR10366,PTHR10366:SF383				GO:GO:0050662,GO:GO:0003824	AT2G33590.1		D(P)-binding Rossmann-fold superfamily protein	LOC_Os06g41840.1		reductase, putative, expressed
Sobic.010G195400	v1.4_None	Sobic.010G195400			PTHR10366,PTHR10366:SF392		1.2.1.44			AT2G33590.1		D(P)-binding Rossmann-fold superfamily protein	LOC_Os06g41800.1		dihydroflavonol-4-reductase, putative, expressed
Sobic.010G195301	Sb10g024470	Sobic.010G195300	similar to Putative uncharacterized protein	PF01073	PTHR10366,PTHR10366:SF392	KOG1502	1.2.1.44		GO:GO:0055114,GO:GO:0016616,GO:GO:0006694,GO:GO:0003854	AT2G33590.1		D(P)-binding Rossmann-fold superfamily protein	LOC_Os06g41810.1		reductase, putative, expressed
Sobic.010G195200	Sb10g024460	Sobic.010G195200	Predicted protein	PF10539	PTHR10857,PTHR10857:SF32					AT2G35140.2		DCD (Development and Cell Death) domain protein	LOC_Os09g39020.1		N-rich protein, putative, expressed
Sobic.010G195200	Sb10g024460	Sobic.010G195200	Predicted protein	PF10539	PTHR10857,PTHR10857:SF32					AT2G35140.3		DCD (Development and Cell Death) domain protein	LOC_Os09g39020.1		N-rich protein, putative, expressed
Sobic.010G195100	Sb10g024450	Sobic.010G195100	similar to Putative SEB4D	PF14259	PTHR24012,PTHR24012:SF421	KOG0149				AT1G76460.1		R-binding (RRM/RBD/RNP motifs) family protein	LOC_Os06g41790.1		R recognition motif containing protein, putative, expressed
Sobic.010G195000	Sb10g024440	Sobic.010G195000	similar to Putative uncharacterized protein	PF16213,PF09324,PF12783,PF01369	PTHR10663,PTHR10663:SF108			K18442	GO:GO:0032012,GO:GO:0005086	AT4G38200.1		SEC7-like guanine nucleotide exchange family protein	LOC_Os03g14260.2		guanine nucleotide exchange family protein, putative, expressed
Sobic.010G194900	Sb10g024430	Sobic.010G194900		PF00170	PTHR22952,PTHR22952:SF117				GO:GO:0043565,GO:GO:0006355,GO:GO:0003700	AT1G42990.1	ATBZIP60,BZIP60	basic region/leucine zipper motif 60	LOC_Os06g41770.1		bZIP transcription factor domain containing protein, expressed
Sobic.010G194900	v1.4_None	Sobic.010G194900		PF00170	PTHR22952,PTHR22952:SF117				GO:GO:0043565,GO:GO:0006355,GO:GO:0003700	AT1G42990.1	ATBZIP60,BZIP60	basic region/leucine zipper motif 60	LOC_Os06g41770.1		bZIP transcription factor domain containing protein, expressed
Sobic.010G194700	Sb10g024400	Sobic.010G194700	similar to D-binding protein-like	PF00011,PF01388	PTHR15348,PTHR15348:SF4	KOG2744			GO:GO:0003677	AT2G17410.1		ARID/BRIGHT D-binding domain-containing protein	LOC_Os06g41730.1		ARID/BRIGHT D-binding domain-containing protein, putative, expressed
Sobic.010G194600	Sb10g024390	Sobic.010G194600	similar to Putative uncharacterized protein	PF07496,PF13589	PTHR23336,PTHR23336:SF11				GO:GO:0008270	AT1G19100.1		Histidine kise-, D gyrase B-, and HSP90-like ATPase family protein	LOC_Os06g41710.1		CW-type Zinc Finger, putative, expressed
Sobic.010G194300	Sb10g024370	Sobic.010G194300	similar to Putative uncharacterized protein	PF05678	PTHR33143,PTHR33143:SF10					AT3G58000.1		VQ motif-containing protein	LOC_Os06g41450.1		VQ domain containing protein, putative, expressed
Sobic.010G194200	Sb10g024360	Sobic.010G194200	similar to Putative uncharacterized protein							AT3G18510.1			LOC_Os06g41410.1		expressed protein
Sobic.010G193900	Sb10g024340	Sobic.010G193900	similar to Putative uncharacterized protein	PF14736	PTHR12498,PTHR12498:SF0			K14662	GO:GO:0008418	AT2G44420.1		protein N-termil asparagine amidohydrolase family protein	LOC_Os06g41390.1		N-termil asparagine amidohydrolase, putative, expressed
Sobic.010G193800	Sb10g024330	Sobic.010G193800	similar to KH domain-containing protein / zinc finger protein-like	PF00013,PF00642	PTHR10288,PTHR10288:SF147				GO:GO:0003723,GO:GO:0046872	AT3G12130.1		KH domain-containing protein / zinc finger (CCCH type) family protein	LOC_Os06g41384.2		zinc finger C-x8-C-x5-C-x3-H type family protein, expressed
Sobic.010G193800	Sb10g024330	Sobic.010G193800	similar to KH domain-containing protein / zinc finger protein-like	PF00642,PF00013	PTHR10288,PTHR10288:SF147				GO:GO:0046872,GO:GO:0003723	AT3G12130.1		KH domain-containing protein / zinc finger (CCCH type) family protein	LOC_Os06g41384.2		zinc finger C-x8-C-x5-C-x3-H type family protein, expressed
Sobic.010G193700	Sb10g024320	Sobic.010G193700	similar to Putative uncharacterized protein P0012B02.6	PF08743	PTHR16140,PTHR16140:SF4	KOG2866			GO:GO:0030915,GO:GO:0006281,GO:GO:0005634	AT1G51130.1		Nse4, component of Smc5/6 D repair complex	LOC_Os06g41380.1		expressed protein
Sobic.010G193600	Sb10g024310	Sobic.010G193600	similar to Ribose-phosphate pyrophosphokise 2	PF14572,PF13793	PTHR10210,PTHR10210:SF52	KOG1448	2.7.6.1	K00948	GO:GO:0009165,GO:GO:0004749,GO:GO:0000287	AT2G35390.2		Phosphoribosyltransferase family protein	LOC_Os06g41360.1		phosphoribosyl transferase, putative, expressed
Sobic.010G193600	Sb10g024310	Sobic.010G193600	similar to Ribose-phosphate pyrophosphokise 2	PF00156,PF13793	PTHR10210,PTHR10210:SF52	KOG1448	2.7.6.1		GO:GO:0009116	AT2G44530.1		Phosphoribosyltransferase family protein	LOC_Os06g41360.2		phosphoribosyl transferase, putative, expressed
Sobic.010G193501	v1.4_None	v2.1_None
Sobic.010G193300	Sb10g024290	Sobic.010G193300	similar to Phosphatidic acid phosphatase beta-like	PF01569	PTHR10165,PTHR10165:SF99	KOG3030	3.1.3.4			AT3G02600.1	ATLPP3,LPP3	lipid phosphate phosphatase 3	LOC_Os05g47660.1		lipid phosphatase protein, putative, expressed
Sobic.010G193200	Sb10g024280	Sobic.010G193200	Predicted protein		PTHR34483,PTHR34483:SF2								LOC_Os09g04430.1		expressed protein
Sobic.010G193000	Sb10g024260	Sobic.010G193000	similar to Putative uncharacterized protein		PTHR34483,PTHR34483:SF3					AT2G18680.1			LOC_Os09g04339.1		expressed protein			Sobic.001G088800
Sobic.010G192800	Sb10g024240	Sobic.010G192800	weakly similar to Putative uncharacterized protein		PTHR34483,PTHR34483:SF1								LOC_Os09g04310.1		expressed protein
Sobic.010G192600	Sb10g024210	Sobic.010G192600	similar to Tubulin-specific chaperone C-like	PF07986	PTHR16052,PTHR16052:SF1	KOG4416		K16810		AT3G57890.1		Tubulin binding cofactor C domain-containing protein	LOC_Os06g41110.1		tubulin binding cofactor C, putative, expressed
Sobic.010G192600	Sb10g024210	Sobic.010G192600	similar to Tubulin-specific chaperone C-like	PF07986	PTHR16052,PTHR16052:SF1					AT3G57890.1		Tubulin binding cofactor C domain-containing protein	LOC_Os06g41110.1		tubulin binding cofactor C, putative, expressed
Sobic.010G192500	Sb10g024200	Sobic.010G192500	similar to Putative uncharacterized protein	PF06398,PF00168	PTHR10024,PTHR10024:SF243				GO:GO:0005515	AT3G57880.1		Calcium-dependent lipid-binding (CaLB domain) plant phosphoribosyltransferase family protein	LOC_Os05g30750.4		anthranilate phosphoribosyltransferase, putative, expressed
Sobic.010G192432	v1.4_None	v2.1_None		PF00170,PF14144	PTHR22952,PTHR22952:SF207			K14431	GO:GO:0043565,GO:GO:0006355,GO:GO:0003700,GO:GO:0006351	AT5G06839.3	bZIP65,TGA10	bZIP transcription factor family protein	LOC_Os06g41100.1		transcription factor, putative, expressed
Sobic.010G192432	v1.4_None	v2.1_None		PF00170,PF14144	PTHR22952,PTHR22952:SF207				GO:GO:0043565,GO:GO:0006355,GO:GO:0003700,GO:GO:0006351	AT5G06839.3	bZIP65,TGA10	bZIP transcription factor family protein	LOC_Os06g41100.1		transcription factor, putative, expressed
Sobic.010G191900	v1.4_None	Sobic.010G191900		PF00072	PTHR26402,PTHR26402:SF529	KOG1601			GO:GO:0000160	AT2G25180.1	ARR12,RR12	response regulator 12	LOC_Os02g08500.1		two-component response regulator, putative, expressed
Sobic.010G191900	v1.4_None	Sobic.010G191900		PF00249	PTHR26402,PTHR26402:SF529					AT4G16110.1	ARR2,RR2	response regulator 2	LOC_Os02g08500.1		two-component response regulator, putative, expressed
Sobic.010G191800	v1.4_None	Sobic.010G191800		PF00168,PF08372	PTHR10024,PTHR10024:SF256				GO:GO:0005515	AT5G06850.1		C2 calcium/lipid-binding plant phosphoribosyltransferase family protein	LOC_Os06g41090.1		anthranilate phosphoribosyltransferase, putative, expressed
Sobic.010G191100	v1.4_None	Sobic.010G191100		PF00010	PTHR12565,PTHR12565:SF112				GO:GO:0046983	AT2G42300.1		basic helix-loop-helix (bHLH) D-binding superfamily protein	LOC_Os06g41060.1		helix-loop-helix D-binding, putative, expressed
Sobic.010G191000	Sb10g024100	Sobic.010G191000			PTHR15107					AT3G52115.1	ATCOM1,ATGR1,COM1,GR1	gamma response gene 1	LOC_Os06g41050.1		expressed protein
Sobic.010G190900	Sb10g024090	Sobic.010G190900	similar to Selenium-binding protein-like	PF14432,PF13041,PF01535	PTHR24015,PTHR24015:SF76					AT3G13770.1		Pentatricopeptide repeat (PPR) superfamily protein	LOC_Os06g41040.1		pentatricopeptide, putative, expressed
Sobic.010G190800	Sb10g024080	Sobic.010G190800	similar to Putative uncharacterized protein	PF07944	PTHR31151,PTHR31151:SF5			K09955		AT5G12960.1		Putative glycosyl hydrolase of unknown function (DUF1680)	LOC_Os06g41030.1		DUF1680 domain containing protein, putative, expressed
Sobic.010G190700	Sb10g024070	Sobic.010G190700	similar to Putative uncharacterized protein P0417G12.12	PF07944	PTHR31151,PTHR31151:SF3			K09955		AT5G12950.1		Putative glycosyl hydrolase of unknown function (DUF1680)	LOC_Os06g41020.1		DUF1680 domain containing protein, putative, expressed
Sobic.010G190600	Sb10g024060	Sobic.010G190600	similar to Zinc finger protein	PF01428,PF01754	PTHR10634,PTHR10634:SF30	KOG3173			GO:GO:0008270,GO:GO:0003677	AT1G51200.2		A20/AN1-like zinc finger family protein	LOC_Os06g41010.3		zinc finger A20 and AN1 domain-containing stress-associated protein, putative, expressed
Sobic.010G190600	Sb10g024060	Sobic.010G190600	similar to Zinc finger protein	PF01428,PF01754	PTHR10634,PTHR10634:SF30	KOG3173			GO:GO:0008270,GO:GO:0003677	AT1G51200.2		A20/AN1-like zinc finger family protein	LOC_Os06g41010.4		zinc finger A20 and AN1 domain-containing stress-associated protein, putative, expressed
Sobic.010G190400	Sb10g024040	Sobic.010G190400	similar to Putative WIP1 protein		PTHR10593,PTHR10593:SF27					AT3G57670.1	NTT,WIP2	C2H2-type zinc finger family protein	LOC_Os06g40960.1		ZOS6-05 - C2H2 zinc finger protein, expressed
Sobic.010G190100	Sb10g024010	Sobic.010G190100	similar to Exopolygalacturose precursor	PF00295	PTHR31375,PTHR31375:SF48		3.2.1.15,3.2.1.67	K01213	GO:GO:0005975,GO:GO:0004650	AT3G07840.1		Pectin lyase-like superfamily protein	LOC_Os06g35320.1		polygalacturose, putative, expressed
Sobic.010G190001	v1.4_None	v2.1_None		PF00295	PTHR31375,PTHR31375:SF48		3.2.1.15,3.2.1.67	K01213	GO:GO:0005975,GO:GO:0004650	AT3G07840.1		Pectin lyase-like superfamily protein	LOC_Os06g35320.1		polygalacturose, putative, expressed
Sobic.010G189900	Sb10g023990	Sobic.010G189900	similar to Putative uncharacterized protein	PF00612	PTHR32295,PTHR32295:SF15				GO:GO:0005515	AT5G35670.1	iqd33	IQ-domain 33	LOC_Os06g40850.1		IQ calmodulin-binding motif family protein, putative, expressed
Sobic.010G189800	Sb10g023980	Sobic.010G189800	similar to Putative uncharacterized protein	PF03999	PTHR19321,PTHR19321:SF11				GO:GO:0008017,GO:GO:0000910,GO:GO:0000226	AT5G55230.1	ATMAP65-1,MAP65-1	microtubule-associated proteins 65-1	LOC_Os06g40840.1		microtubule associated protein, putative, expressed
Sobic.010G189800	Sb10g023980	Sobic.010G189800	similar to Putative uncharacterized protein	PF03999	PTHR19321,PTHR19321:SF11			K16732	GO:GO:0008017,GO:GO:0000910,GO:GO:0000226	AT5G55230.1	ATMAP65-1,MAP65-1	microtubule-associated proteins 65-1	LOC_Os06g40840.1		microtubule associated protein, putative, expressed
Sobic.010G189700	Sb10g023970	Sobic.010G189700	similar to Putative nucleoid D-binding protein cnd41, chloroplast	PF14541,PF14543	PTHR13683,PTHR13683:SF246	KOG1339	3.4.23.12		GO:GO:0006508,GO:GO:0004190	AT5G10770.1		Eukaryotic aspartyl protease family protein	LOC_Os06g40818.1		aspartic proteise, putative, expressed
Sobic.010G189600	Sb10g023955	Sobic.010G189600	similar to Seven transmembrane protein Mlo7	PF03094	PTHR31942,PTHR31942:SF21				GO:GO:0016021,GO:GO:0006952	AT4G24250.1	ATMLO13,MLO13	Seven transmembrane MLO family protein	LOC_Os02g10350.1		MLO domain containing protein, putative, expressed
Sobic.010G189600	Sb10g023955	Sobic.010G189600	similar to Seven transmembrane protein Mlo7	PF03094	PTHR31942,PTHR31942:SF21			K08472	GO:GO:0016021,GO:GO:0006952	AT4G24250.1	ATMLO13,MLO13	Seven transmembrane MLO family protein	LOC_Os02g10350.1		MLO domain containing protein, putative, expressed
Sobic.010G189300	Sb10g023930	Sobic.010G189300	similar to Type III chlorophyll a/b-binding protein	PF00504	PTHR21649,PTHR21649:SF14			K08909	GO:GO:0016020,GO:GO:0009765	AT1G61520.1	LHCA3	photosystem I light harvesting complex gene 3	LOC_Os02g10390.1		chlorophyll A-B binding protein, putative, expressed
Sobic.010G189300	Sb10g023930	Sobic.010G189300	similar to Type III chlorophyll a/b-binding protein	PF00504	PTHR21649,PTHR21649:SF14			K08909	GO:GO:0016020,GO:GO:0009765	AT1G61520.3	LHCA3	photosystem I light harvesting complex gene 3	LOC_Os02g10390.1		chlorophyll A-B binding protein, putative, expressed
Sobic.010G189200	Sb10g023920	Sobic.010G189200	similar to Pentatricopeptide (PPR) repeat-containing protein-like	PF13041,PF01535	PTHR24015,PTHR24015:SF328					AT1G03540.1		Pentatricopeptide repeat (PPR-like) superfamily protein	LOC_Os06g40860.1		pentatricopeptide, putative, expressed
Sobic.010G189100	Sb10g023910	Sobic.010G189100	similar to Putative uncharacterized protein		PTHR34466,PTHR34466:SF2					AT5G50350.1			LOC_Os06g40740.1		expressed protein
Sobic.010G189000	Sb10g023905	Sobic.010G189000	similar to Putative uncharacterized protein P0490F09.8	PF12695	PTHR12277,PTHR12277:SF58	KOG1552	3.1.1.73			AT4G17150.1		alpha/beta-Hydrolases superfamily protein	LOC_Os06g40730.1		protein with a conserved N-termil region, putative, expressed
Sobic.010G188900	Sb10g023900	Sobic.010G188900		PF13041	PTHR24015					AT2G15630.1		Pentatricopeptide repeat (PPR) superfamily protein	LOC_Os08g31110.1		PPR repeat domain containing protein, putative, expressed
Sobic.010G188800	Sb10g023890	Sobic.010G188800	similar to Calcium-binding EF hand-like protein	PF13499	PTHR10891,PTHR10891:SF574	KOG0027		K13448		AT4G26470.1		Calcium-binding EF-hand family protein	LOC_Os06g40720.1		EF hand family protein, putative, expressed
Sobic.010G188700	v1.4_None	Sobic.010G188700		PF12274									LOC_Os04g48730.1		expressed protein
Sobic.010G188600	Sb10g023880	Sobic.010G188600	similar to Putative uncharacterized protein	PF01412,PF00168	PTHR23180,PTHR23180:SF245	KOG1030			GO:GO:0005096,GO:GO:0005515	AT4G21160.1	AGD12,ZAC	Calcium-dependent ARF-type GTPase activating protein family	LOC_Os06g40704.2		stromal membrane-associated protein, putative, expressed
Sobic.010G188600	Sb10g023880	Sobic.010G188600	similar to Putative uncharacterized protein	PF00168,PF01412	PTHR23180,PTHR23180:SF245				GO:GO:0005515,GO:GO:0005096	AT4G21160.1	AGD12,ZAC	Calcium-dependent ARF-type GTPase activating protein family	LOC_Os06g40704.1		stromal membrane-associated protein, putative, expressed
Sobic.010G188600	Sb10g023880	Sobic.010G188600	similar to Putative uncharacterized protein	PF00168,PF01412	PTHR23180,PTHR23180:SF245	KOG1030		K12486	GO:GO:0005515,GO:GO:0005096	AT4G21160.4	AGD12,ZAC	Calcium-dependent ARF-type GTPase activating protein family	LOC_Os06g40704.3		stromal membrane-associated protein, putative, expressed
Sobic.010G188500	Sb10g023870	Sobic.010G188500	similar to Chromosome chr12 scaffold_47, whole genome shotgun sequence	PF05922,PF02225,PF00082	PTHR10795,PTHR10795:SF328		3.4.14.10		GO:GO:0006508,GO:GO:0004252	AT2G04160.1	AIR3	Subtilisin-like serine endopeptidase family protein	LOC_Os06g40700.1		OsSub50 - Putative Subtilisin homologue, expressed
Sobic.010G188400	Sb10g023860	Sobic.010G188400	similar to Putative copine I	PF13920,PF07002	PTHR10857,PTHR10857:SF37	KOG4172		K16280		AT5G14420.4	RGLG2	RING domain ligase2	LOC_Os06g40650.2		copine-1, putative, expressed
Sobic.010G188400	Sb10g023860	Sobic.010G188400	similar to Putative copine I	PF07002	PTHR10857,PTHR10857:SF37					AT5G14420.3	RGLG2	RING domain ligase2	LOC_Os06g40650.4		copine-1, putative, expressed
Sobic.010G188400	Sb10g023860	Sobic.010G188400	similar to Putative copine I	PF13920,PF07002	PTHR10857,PTHR10857:SF37	KOG4172		K16280		AT5G14420.4	RGLG2	RING domain ligase2	LOC_Os06g40650.1		copine-1, putative, expressed
Sobic.010G188300	Sb10g023850	Sobic.010G188300	similar to Fructose-bisphosphate aldolase	PF00274	PTHR11627,PTHR11627:SF19		4.1.2.13	K01623	GO:GO:0006096,GO:GO:0004332	AT4G26530.1		Aldolase superfamily protein	LOC_Os06g40640.3		fructose-bisphospate aldolase isozyme, putative, expressed
Sobic.010G188200	Sb10g023840	Sobic.010G188200	similar to Putative uncharacterized protein P0556B08.17	PF04178	PTHR23137,PTHR23137:SF10	KOG2887			GO:GO:0016192,GO:GO:0016021,GO:GO:0006810	AT4G26550.1		Got1/Sft2-like vescicle transport protein family	LOC_Os06g40630.1		SFT2, putative, expressed
Sobic.010G188100	Sb10g023830	Sobic.010G188100	similar to SNF7 protein-like	PF03357	PTHR22761,PTHR22761:SF15	KOG1656		K12194	GO:GO:0007034	AT4G29160.1	SNF7.1	SNF7 family protein	LOC_Os06g40620.2		SNF7 domain containing protein, putative, expressed
Sobic.010G188000	Sb10g023820	Sobic.010G188000	similar to Putative elongation factor 2	PF03144,PF00679,PF03764,PF16004,PF00009	PTHR23115,PTHR23115:SF5		3.6.5.3	K12852	GO:GO:0005525	AT1G06220.1	CLO,GFA1,MEE5	Ribosomal protein S5/Elongation factor G/III/V family protein	LOC_Os06g40600.1		elongation factor, putative, expressed
Sobic.010G187900	Sb10g023800	Sobic.010G187900			PTHR35707,PTHR35707:SF1					AT2G04235.1			LOC_Os06g40590.1		expressed protein
Sobic.010G187900	v1.4_None	Sobic.010G187900			PTHR35707,PTHR35707:SF1					AT2G04235.1			LOC_Os06g40590.1		expressed protein			Sobic.001G093800
Sobic.010G187800	Sb10g023790	Sobic.010G187800	Predicted protein		PTHR33132,PTHR33132:SF6		3.6.4.13			AT5G55980.1		serine-rich protein-related	LOC_Os04g42530.1		expressed protein
Sobic.010G187700	Sb10g023780	Sobic.010G187700	similar to No pollen	PF02893,PF00168,PF16016	PTHR10774,PTHR10774:SF64	KOG1032			GO:GO:0005515	AT1G03370.1		C2 calcium/lipid-binding and GRAM domain containing protein	LOC_Os06g40570.1		GRAM and C2 domains containing protein, putative, expressed
Sobic.010G187600	Sb10g023770	Sobic.010G187600	similar to Putative uncharacterized protein	PF05496	PTHR23073,PTHR23073:SF34		3.4.25.1	K03064	GO:GO:0009378,GO:GO:0006310,GO:GO:0006281	AT1G45000.1		AAA-type ATPase family protein	LOC_Os06g40560.1		26S protease regulatory subunit S10B, putative, expressed
Sobic.010G187500	Sb10g023760	Sobic.010G187500	similar to Os06g0607200 protein	PF03765,PF00650	PTHR23324,PTHR23324:SF79					AT1G55840.1		Sec14p-like phosphatidylinositol transfer family protein	LOC_Os02g10650.1		CRAL/TRIO domain containing protein, expressed
Sobic.010G187100	Sb10g023720	Sobic.010G187100	similar to Phosphatidic acid phosphatase-like	PF14378	PTHR34674					AT3G15820.1	ROD1	phosphatidic acid phosphatase-related / PAP2-related	LOC_Os06g40500.1		expressed protein
Sobic.010G187000	v1.4_None	Sobic.010G187000
Sobic.010G186900	v1.4_None	Sobic.010G186900
Sobic.010G186700	Sb10g023710	Sobic.010G186700	similar to Putative elicitor inducible beta-1,3-glucase	PF00332	PTHR32227,PTHR32227:SF129		3.2.1.39		GO:GO:0005975,GO:GO:0004553	AT2G26600.1		Glycosyl hydrolase superfamily protein	LOC_Os06g40490.1		glycosyl hydrolases family 17, putative, expressed
Sobic.010G186600	Sb10g023705	Sobic.010G186600	weakly similar to Putative uncharacterized protein		PTHR33416,PTHR33416:SF4					AT5G20200.1		nucleoporin-related	LOC_Os06g40460.1		expressed protein
Sobic.010G186500	Sb10g023700	Sobic.010G186500	similar to Putative uncharacterized protein	PF06886	PTHR31358					AT4G32330.1		TPX2 (targeting protein for Xklp2) protein family	LOC_Os06g40450.2		targeting protein for Xklp2, putative, expressed
Sobic.010G186400	Sb10g023690	Sobic.010G186400	similar to Putative uncharacterized protein		PTHR26312,PTHR26312:SF86					AT1G80130.1		Tetratricopeptide repeat (TPR)-like superfamily protein	LOC_Os06g40440.1		expressed protein
Sobic.010G186300	Sb10g023680	Sobic.010G186300	similar to Serine/threonine kise	PF14531,PF03822	PTHR24343,PTHR24343:SF157	KOG0583	2.7.11.1		GO:GO:0007165	AT5G35410.1	ATSOS2,CIPK24,SNRK3.11,SOS2	Protein kise superfamily protein	LOC_Os06g40370.1		CAMK_KIN1/SNF1/Nim1_like.27 - CAMK includes calcium/calmodulin depedent protein kises, expressed
Sobic.010G186200	v1.4_None	Sobic.010G186200			PTHR24006,PTHR24006:SF501	KOG1947		K14515		AT2G25490.1	EBF1,FBL6	EIN3-binding F box protein 1	LOC_Os06g40360.1		OsFBL30 - F-box domain and LRR containing protein, expressed
Sobic.010G186100	v1.4_None	Sobic.010G186100		PF00249	PTHR10641,PTHR10641:SF540	KOG0048		K09422		AT2G32460.1	ATM1,ATMYB101,MYB101	myb domain protein 101	LOC_Os06g40330.1		MYB family transcription factor, putative, expressed
Sobic.010G186000	Sb10g023660	Sobic.010G186000		PF13259	PTHR33373,PTHR33373:SF1					AT5G25360.2			LOC_Os02g10720.1		expressed protein
Sobic.010G185800	Sb10g023650	Sobic.010G185800	similar to Putative uncharacterized protein		PTHR33564,PTHR33564:SF4					AT3G15760.1			LOC_Os06g40210.1		expressed protein
Sobic.010G185700	Sb10g023640	Sobic.010G185700	similar to Putative small calcium-binding mitochondrial carrier 2	PF13833,PF00153	PTHR24089,PTHR24089:SF400			K14684		AT5G51050.1		Mitochondrial substrate carrier family protein	LOC_Os06g40200.2		calcium-binding mitochondrial carrier CBG00135, putative, expressed
Sobic.010G185600	Sb10g023630	Sobic.010G185600	similar to Phospholipase D alpha 2	PF00168,PF00614,PF12357	PTHR18896,PTHR18896:SF59		3.1.4.4	K01115	GO:GO:0005515,GO:GO:0003824	AT3G15730.1	PLD,PLDALPHA1	phospholipase D alpha 1	LOC_Os06g40190.1		phospholipase D, putative, expressed
Sobic.010G185500	Sb10g023620	Sobic.010G185500	similar to Putative uncharacterized protein	PF04414	PTHR34667,PTHR34667:SF1		3.1.1.96	K09716	GO:GO:0051499,GO:GO:0016788	AT2G03800.1	GEK1	D-aminoacyl-tR deacylases	LOC_Os08g25140.1		ethanol tolerance protein GEKO1, putative, expressed
Sobic.010G185400	Sb10g023610	Sobic.010G185400	similar to Protein phosphatase 2A A subunit	PF12755,PF13646	PTHR10648,PTHR10648:SF11					AT3G25800.1	PDF1,PP2AA2,PR 65	protein phosphatase 2A subunit A2	LOC_Os09g07510.2		HEAT repeat family protein, putative, expressed
Sobic.010G185400	Sb10g023610	Sobic.010G185400	similar to Protein phosphatase 2A A subunit	PF12755,PF13646	PTHR10648,PTHR10648:SF11			K03456		AT3G25800.1	PDF1,PP2AA2,PR 65	protein phosphatase 2A subunit A2	LOC_Os09g07510.1		HEAT repeat family protein, putative, expressed
Sobic.010G185300	Sb10g023600	Sobic.010G185300	similar to Putative uncharacterized protein	PF00847	PTHR31194,PTHR31194:SF10				GO:GO:0006355,GO:GO:0003700	AT1G15360.1	SHN1,WIN1	Integrase-type D-binding superfamily protein	LOC_Os02g10760.1		AP2 domain containing protein, expressed
Sobic.010G185250	v1.4_None	v2.1_None
Sobic.010G185200	Sb10g023590	Sobic.010G185200	similar to Putative uncharacterized protein	PF03105	PTHR10783,PTHR10783:SF44	KOG1161				AT5G20150.1	ATSPX1,SPX1	SPX domain gene 1	LOC_Os06g40120.1		SPX domain containing protein, putative, expressed
Sobic.010G185100	R polymerase Rpc34 subunit family protein, expressed	Sb10g023580	similar to Putative uncharacterized protein P0486H12.36-1	PF05158	PTHR12780,PTHR12780:SF1	KOG3233		K03025	GO:GO:0006351,GO:GO:0003899,GO:GO:0003677	AT5G23710.1		D binding	D-directed R polymerases	LOC_Os06g40110.1
Sobic.010G184600	Sb10g023510	Sobic.010G184600	similar to Putative heme oxygese 1	PF01126	PTHR35703,PTHR35703:SF2	KOG4480	1.14.99.3	K00510	GO:GO:0055114,GO:GO:0006788,GO:GO:0004392	AT2G26670.1	ATHO1,GUN2,HO1,HY1,HY6,TED4	Plant haem oxygese (decyclizing) family protein	LOC_Os06g40080.1		heme oxygese 1, putative, expressed
Sobic.010G184300	Sb10g023480	Sobic.010G184300	similar to Chromosome chr11 scaffold_13, whole genome shotgun sequence	PF02485	PTHR19297,PTHR19297:SF98	KOG0799		K00771	GO:GO:0016020,GO:GO:0008375	AT5G39990.1		Core-2/I-branching beta-1,6-N-acetylglucosaminyltransferase family protein	LOC_Os06g40060.1		glycosyltransferase family protein, putative, expressed
Sobic.010G184100	Sb10g023470	Sobic.010G184100	similar to Putative uncharacterized protein	PF00153	PTHR24089,PTHR24089:SF358	KOG0752				AT4G32400.1	ATBT1,EMB104,EMB42,SHS1	Mitochondrial substrate carrier family protein	LOC_Os06g40050.1		mitochondrial carrier protein, putative, expressed
Sobic.010G184000	Sb10g023460	Sobic.010G184000	similar to Putative uncharacterized protein	PF01918	PTHR31947,PTHR31947:SF2				GO:GO:0003676	AT2G34160.1		Alba D/R-binding protein	LOC_Os06g40040.1		protein of unknown function domain containing protein, expressed
Sobic.010G183900	Sb10g023450	Sobic.010G183900			PTHR34537,PTHR34537:SF2					AT1G02180.1		ferredoxin-related	LOC_Os02g58740.1		expressed protein
Sobic.010G183800	Sb10g023440	Sobic.010G183800	similar to DEAD-box ATP-dependent R helicase 52A	PF00271,PF00270	PTHR24031,PTHR24031:SF306		3.6.4.13	K11594	GO:GO:0005524,GO:GO:0003676	AT2G42520.1		P-loop containing nucleoside triphosphate hydrolases superfamily protein	LOC_Os06g40020.1		DEAD-box ATP-dependent R helicase 52A, putative, expressed
Sobic.010G183600	v1.4_None	Sobic.010G183600		PF00170	PTHR13301,PTHR13301:SF68			K16241	GO:GO:0043565,GO:GO:0006355,GO:GO:0003700	AT5G11260.1	HY5,TED 5	Basic-leucine zipper (bZIP) transcription factor family protein	LOC_Os02g10860.1		bZIP transcription factor domain containing protein, expressed
Sobic.010G183600	Sb10g023420	Sobic.010G183600		PF00170	PTHR13301,PTHR13301:SF68			K16241	GO:GO:0043565,GO:GO:0006355,GO:GO:0003700	AT5G11260.1	HY5,TED 5	Basic-leucine zipper (bZIP) transcription factor family protein	LOC_Os02g10860.1		bZIP transcription factor domain containing protein, expressed
Sobic.010G183400	Sb10g023400	Sobic.010G183400	similar to Putative uncharacterized protein	PF00046	PTHR15467				GO:GO:0003677	AT5G11270.1	OCP3	overexpressor of cationic peroxidase 3	LOC_Os06g39906.1		homeobox domain containing protein, expressed			Sb01g008760	Sobic.001G098100
Sobic.010G183350	v1.4_None	v2.1_None
Sobic.010G183300	v1.4_None	Sobic.010G183300
Sobic.010G183201	v1.4_None	v2.1_None			PTHR34189,PTHR34189:SF2
Sobic.010G183100	Sb10g023390	Sobic.010G183100	similar to Agenet domain-containing protein-like	PF03735,PF05641	PTHR31917,PTHR31917:SF5					AT5G20030.1		Plant Tudor-like R-binding protein	LOC_Os06g39900.1		agenet domain containing protein, putative, expressed
Sobic.010G182966	Sb10g023380	v2.1_None	similar to Putative cytochrome P-450 protein	PF00067	PTHR24282,PTHR24282:SF43	KOG0157		K15639	GO:GO:0055114,GO:GO:0020037,GO:GO:0016705,GO:GO:0005506	AT2G26710.1	BAS1,CYP72B1,CYP734A1	Cytochrome P450 superfamily protein	LOC_Os06g39880.1		cytochrome P450 72A1, putative, expressed
Sobic.010G182800	Sb10g023375	Sobic.010G182800		PF00069,PF00139	PTHR27007,PTHR27007:SF19	KOG1187	2.7.11.1		GO:GO:0006468,GO:GO:0005524,GO:GO:0004672,GO:GO:0030246	AT5G10530.1		Concavalin A-like lectin protein kise family protein	LOC_Os08g03020.1		lectin-like receptor kise 1, putative, expressed
Sobic.010G182700	Sb10g023370	Sobic.010G182700	similar to Putative small GTP-binding protein Ran	PF00025	PTHR24071,PTHR24071:SF5	KOG0096	4.2.1.17	K07936	GO:GO:0005525	AT5G55190.1	ATRAN3,RAN3	RAN GTPase 3	LOC_Os06g39875.1		ras-related protein, putative, expressed
Sobic.010G182600	Sb10g023360	Sobic.010G182600	similar to Elongation factor 1-alpha	PF03144,PF03143,PF00009	PTHR23115,PTHR23115:SF144		3.6.5.3	K03231	GO:GO:0005525	AT1G07920.1		GTP binding Elongation factor Tu family protein	LOC_Os03g08010.1		elongation factor Tu, putative, expressed
Sobic.010G182600	Sb10g023360	Sobic.010G182600	similar to Elongation factor 1-alpha	PF03144,PF03143,PF00009	PTHR23115,PTHR23115:SF144		3.6.5.3	K03231	GO:GO:0005525	AT1G07920.1		GTP binding Elongation factor Tu family protein	LOC_Os03g08050.1		elongation factor Tu, putative, expressed
Sobic.010G182500	v1.4_None	Sobic.010G182500		PF00071	PTHR24071,PTHR24071:SF5		4.2.1.17	K07936	GO:GO:0007264,GO:GO:0005525	AT5G55190.1	ATRAN3,RAN3	RAN GTPase 3	LOC_Os06g39875.1		ras-related protein, putative, expressed
Sobic.010G182500	Sb10g023355	Sobic.010G182500		PF00071	PTHR24071,PTHR24071:SF5		4.2.1.17	K07936	GO:GO:0007264,GO:GO:0005525	AT5G55190.1	ATRAN3,RAN3	RAN GTPase 3	LOC_Os06g39875.1		ras-related protein, putative, expressed
Sobic.010G182300	Sb10g023350	Sobic.010G182300	similar to Elongation factor 1-alpha	PF03144,PF03143,PF00009	PTHR23115,PTHR23115:SF144		3.6.5.3	K03231	GO:GO:0005525	AT1G07920.1		GTP binding Elongation factor Tu family protein	LOC_Os03g08010.1		elongation factor Tu, putative, expressed
Sobic.010G182200	Sb10g023340	Sobic.010G182200	similar to Elongation factor 1-alpha	PF03144,PF03143,PF00009	PTHR23115,PTHR23115:SF144		3.6.5.3	K03231	GO:GO:0005525	AT1G07920.1		GTP binding Elongation factor Tu family protein	LOC_Os03g08010.1		elongation factor Tu, putative, expressed
Sobic.010G182100	Sb10g023330	Sobic.010G182100	similar to Elongation factor 1-alpha	PF03144,PF03143,PF00009	PTHR23115,PTHR23115:SF144		3.6.5.3	K03231	GO:GO:0005525	AT1G07920.1		GTP binding Elongation factor Tu family protein	LOC_Os03g08010.1		elongation factor Tu, putative, expressed
Sobic.010G182000	Sb10g023320	Sobic.010G182000	similar to 26S proteasome ATPase subunit Rpt6	PF07724	PTHR23073,PTHR23073:SF12		3.4.25.1	K03066	GO:GO:0005524	AT5G19990.1	ATSUG1,RPT6A	regulatory particle triple-A ATPase 6A	LOC_Os02g11050.1		26S protease regulatory subunit, putative, expressed
Sobic.010G181701	v1.4_None	v2.1_None
Sobic.010G181600	Sb10g023300	Sobic.010G181600	similar to Os06g0598900 protein	PF00400	PTHR19877			K13137	GO:GO:0005515	AT1G52730.2		Transducin/WD40 repeat-like superfamily protein	LOC_Os06g39760.1		WD domain, G-beta repeat domain containing protein, expressed
Sobic.010G181500	Sb10g023290	Sobic.010G181500	similar to Putative fatty acid elongase	PF08541,PF08392	PTHR31561,PTHR31561:SF8		2.3.1.199,2.3.1.119	K15397	GO:GO:0016747,GO:GO:0008610,GO:GO:0016020,GO:GO:0006633	AT2G26640.1	KCS11	3-ketoacyl-CoA synthase 11	LOC_Os06g39750.2		3-ketoacyl-CoA synthase, putative, expressed
Sobic.010G181300	Sb10g023280	Sobic.010G181300	similar to SOUL heme-binding protein-like	PF10184,PF04832	PTHR11220,PTHR11220:SF35					AT5G20140.1		SOUL heme-binding family protein	LOC_Os06g39690.1		SOUL heme-binding protein, putative, expressed
Sobic.010G181200	Sb10g023270	Sobic.010G181200	similar to Os06g0597800 protein	PF04434,PF03101,PF10551	PTHR31669,PTHR31669:SF37				GO:GO:0008270,GO:GO:0006355	AT4G38180.1	FRS5	FAR1-related sequence 5	LOC_Os06g39680.1		transposon protein, putative, unclassified, expressed
Sobic.010G181150	v1.4_None	v2.1_None			PTHR27001,PTHR27001:SF214		2.7.11.1			AT1G26970.1		Protein kise superfamily protein	LOC_Os06g50100.1		tyrosine protein kise domain containing protein, putative, expressed
Sobic.010G181100	Sb10g023250	Sobic.010G181100	similar to Monooxygese-like	PF01494	PTHR13789,PTHR13789:SF213	KOG2614			GO:GO:0071949	AT5G11330.1		FAD/D(P)-binding oxidoreductase family protein	LOC_Os06g39660.1		FAD binding domain containing protein, expressed			Sobic.001G100400
Sobic.010G181000	Sb10g023240	Sobic.010G181000	similar to PPR-repeat protein-like	PF13812,PF01535,PF13041	PTHR24015,PTHR24015:SF311					AT1G31430.1		Pentatricopeptide repeat (PPR-like) superfamily protein	LOC_Os06g39650.1		pentatricopeptide, putative, expressed			Sobic.001G100400
Sobic.010G180800	Sb10g023230	Sobic.010G180800	similar to ZLL/PNH homologous protein	PF16487,PF16488,PF08699,PF16486,PF02170,PF02171	PTHR22891,PTHR22891:SF25			K11593	GO:GO:0005515,GO:GO:0003676	AT5G43810.2	AGO10,PNH,ZLL	Stabilizer of iron transporter SufD / Polynucleotidyl transferase	LOC_Os06g39640.1		PINHEAD, putative, expressed
Sobic.010G180800	Sb10g023230	Sobic.010G180800	similar to ZLL/PNH homologous protein	PF16487,PF16488,PF08699,PF16486,PF02170,PF02171	PTHR22891,PTHR22891:SF25			K11593	GO:GO:0005515,GO:GO:0003676	AT5G43810.1	AGO10,PNH,ZLL	Stabilizer of iron transporter SufD / Polynucleotidyl transferase	LOC_Os06g39640.1		PINHEAD, putative, expressed
Sobic.010G180700	Sb10g023220	Sobic.010G180700	similar to Putative uncharacterized protein	PF00481	PTHR13832,PTHR13832:SF346	KOG0699	3.1.3.16		GO:GO:0003824,GO:GO:0006470,GO:GO:0004722	AT2G25620.1	AtDBP1,DBP1	D-binding protein phosphatase 1	LOC_Os06g39600.1		protein phosphatase 2C, putative, expressed
Sobic.010G180700	Sb10g023220	Sobic.010G180700	similar to Putative uncharacterized protein	PF00481	PTHR13832,PTHR13832:SF346	KOG0698	3.1.3.16	K14803	GO:GO:0003824,GO:GO:0006470,GO:GO:0004722	AT2G25620.1	AtDBP1,DBP1	D-binding protein phosphatase 1	LOC_Os06g39600.1		protein phosphatase 2C, putative, expressed
Sobic.010G180600	v1.4_None	Sobic.010G180600		PF02309	PTHR31734,PTHR31734:SF27			K14484	GO:GO:0006355,GO:GO:0005634	AT4G14550.1	IAA14,SLR	indole-3-acetic acid inducible 14	LOC_Os06g39590.1		OsIAA23 - Auxin-responsive Aux/IAA gene family member, expressed
Sobic.010G180400	Sb10g023190	Sobic.010G180400	similar to Os06g0596300 protein	PF12590,PF01643	PTHR31727,PTHR31727:SF3		3.1.2.14	K10781	GO:GO:0016790,GO:GO:0006633	AT1G08510.1	FATB	fatty acyl-ACP thioesterases B	LOC_Os06g39520.2		myristoyl-acyl carrier protein thioesterase, chloroplast precursor, putative, expressed
Sobic.010G180200	v1.4_None	Sobic.010G180200		PF07744,PF07500	PTHR11477,PTHR11477:SF8				GO:GO:0006351	AT5G11430.1		SPOC domain / Transcription elongation factor S-II protein	LOC_Os02g11780.1		transcription factor S-II, central domain containing protein, expressed
Sobic.010G180100	Sb10g023160	Sobic.010G180100	similar to Putative uncharacterized protein	PF02458	PTHR31147,PTHR31147:SF12				GO:GO:0016747	AT3G62160.1		HXXXD-type acyl-transferase family protein	LOC_Os06g39470.1		transferase family protein, putative, expressed
Sobic.010G179900	Sb10g023150	Sobic.010G179900	similar to Putative uncharacterized protein	PF02458	PTHR31147,PTHR31147:SF11		2.3.1.232,2.3.1.196		GO:GO:0016747	AT3G62160.1		HXXXD-type acyl-transferase family protein	LOC_Os06g39390.1		transferase family protein, putative, expressed
Sobic.010G179800	Sb10g023140	Sobic.010G179800	similar to Kelch repeat-containing F-box-like	PF00646,PF01344	PTHR24413,PTHR24413:SF93				GO:GO:0005515	AT1G80440.1		Galactose oxidase/kelch repeat superfamily protein	LOC_Os06g39370.1		OsFBK16 - F-box domain and kelch repeat containing protein, expressed
Sobic.010G179700	Sb10g023130	Sobic.010G179700	similar to Putative 3-hydroxyisobutyryl-coenzyme A hydrolase	PF00378	PTHR11941,PTHR11941:SF47	KOG1684	3.1.2.4	K05605	GO:GO:0008152,GO:GO:0003824	AT4G13360.1		ATP-dependent caseinolytic (Clp) protease/crotose family protein	LOC_Os06g39344.2		enoyl-CoA hydratase/isomerase family protein, putative, expressed
Sobic.010G179700	Sb10g023130	Sobic.010G179700	similar to Putative 3-hydroxyisobutyryl-coenzyme A hydrolase	PF00378	PTHR11941,PTHR11941:SF47	KOG1684	3.1.2.4	K05605	GO:GO:0008152,GO:GO:0003824	AT4G13360.1		ATP-dependent caseinolytic (Clp) protease/crotose family protein	LOC_Os06g39344.1		enoyl-CoA hydratase/isomerase family protein, putative, expressed
Sobic.010G179700	Sb10g023130	Sobic.010G179700	similar to Putative 3-hydroxyisobutyryl-coenzyme A hydrolase	PF00378	PTHR11941,PTHR11941:SF47	KOG1684	3.1.2.4		GO:GO:0008152,GO:GO:0003824	AT4G13360.1		ATP-dependent caseinolytic (Clp) protease/crotose family protein	LOC_Os06g39344.1		enoyl-CoA hydratase/isomerase family protein, putative, expressed
Sobic.010G179300	v1.4_None	Sobic.010G179300																Sobic.001G102700
Sobic.010G179150	v1.4_None	v2.1_None		PF00201	PTHR11926,PTHR11926:SF309		2.4.1.271		GO:GO:0016758,GO:GO:0008152	AT4G15550.1	IAGLU	indole-3-acetate beta-D-glucosyltransferase	LOC_Os06g39330.1		UDP-glucoronosyl and UDP-glucosyl transferase domain containing protein, expressed
Sobic.010G178800	Sb10g023040	Sobic.010G178800	similar to Putative UDP-galactose/UDP-glucose transporter	PF08449	PTHR10778,PTHR10778:SF10	KOG1581		K15275	GO:GO:0055085	AT1G14360.1	ATUTR3,UTR3	UDP-galactose transporter 3	LOC_Os06g39260.1		solute carrier family 35 member B1, putative, expressed
Sobic.010G178600	Sb10g023020	Sobic.010G178600		PF00400,PF04053	PTHR19876,PTHR19876:SF6			K17302	GO:GO:0005515,GO:GO:0030117,GO:GO:0016192,GO:GO:0006886,GO:GO:0005198	AT1G52360.1		Coatomer, beta\' subunit	LOC_Os02g11830.2		coatomer subunit beta, putative, expressed
Sobic.010G178600	Sb10g023020	Sobic.010G178600		PF00400,PF04053	PTHR19876,PTHR19876:SF6				GO:GO:0005515,GO:GO:0030117,GO:GO:0016192,GO:GO:0006886,GO:GO:0005198	AT1G52360.1		Coatomer, beta\' subunit	LOC_Os02g11830.2		coatomer subunit beta, putative, expressed
Sobic.010G178500	Sb10g023010	Sobic.010G178500	similar to Putative uncharacterized protein	PF01381,PF08523	PTHR10245	KOG3398		K03627	GO:GO:0043565	AT3G24500.1	ATMBF1C,MBF1C	multiprotein bridging factor 1C	LOC_Os06g39240.1		endothelial differentiation-related factor 1, putative, expressed
Sobic.010G178300	Sb10g023000	Sobic.010G178300	similar to Putative cytosolic aldehyde dehydrogese	PF00171	PTHR11699,PTHR11699:SF157		1.2.1.5	K12355	GO:GO:0055114,GO:GO:0016491,GO:GO:0008152	AT3G24503.1	ALDH1A,ALDH2C4,REF1	aldehyde dehydrogese 2C4	LOC_Os01g40870.1		aldehyde dehydrogese, putative, expressed
Sobic.010G178200	Sb10g022990	Sobic.010G178200	similar to Hemoglobin Hb2	PF01152	PTHR10681				GO:GO:0019825	AT4G32690.1	ATGLB3,GLB3	hemoglobin 3	LOC_Os06g39140.1		hemoglobin-like protein HbO, putative, expressed
Sobic.010G178100	Sb10g022980	Sobic.010G178100		PF00201	PTHR11926,PTHR11926:SF334		2.4.1.91		GO:GO:0016758,GO:GO:0008152	AT5G14860.1		UDP-Glycosyltransferase superfamily protein	LOC_Os06g39080.1		UDP-glucoronosyl and UDP-glucosyl transferase domain containing protein, expressed
Sobic.010G178100	v1.4_None	Sobic.010G178100		PF00201	PTHR11926,PTHR11926:SF334		2.4.1.91		GO:GO:0016758,GO:GO:0008152	AT5G14860.1		UDP-Glycosyltransferase superfamily protein	LOC_Os06g39080.1		UDP-glucoronosyl and UDP-glucosyl transferase domain containing protein, expressed
Sobic.010G178000	v1.4_None	Sobic.010G178000					2.7.11.1
Sobic.010G177900	v1.4_None	Sobic.010G177900
Sobic.010G177800	v1.4_None	Sobic.010G177800											LOC_Os06g29730.1		RALFL28 - Rapid ALkalinization Factor RALF family protein precursor, expressed
Sobic.010G177600	Sb10g022940	Sobic.010G177600	similar to Putative uncharacterized protein	PF07983,PF00332	PTHR32227,PTHR32227:SF76		3.2.1.39		GO:GO:0005975,GO:GO:0004553	AT5G64790.1		O-Glycosyl hydrolases family 17 protein	LOC_Os06g39060.1		glucan endo-1,3-beta-glucosidase precursor, putative, expressed
Sobic.010G177500	Sb10g022930	Sobic.010G177500	similar to Putative uncharacterized protein	PF05739,PF00804	PTHR19957,PTHR19957:SF80	KOG0810		K08486	GO:GO:0005515,GO:GO:0016020	AT1G61290.1	ATSYP124,SYP124	syntaxin of plants 124	LOC_Os06g39050.1		syntaxin, putative, expressed
Sobic.010G177400	Sb10g022920	Sobic.010G177400	similar to Putative short chain dehydrogese/reductase	PF00106	PTHR24320,PTHR24320:SF70	KOG1208	1.1.1.105,1.1.1.300	K11168	GO:GO:0016491,GO:GO:0008152	AT4G09750.1		D(P)-binding Rossmann-fold superfamily protein	LOC_Os06g39040.1		dehydrogese/reductase SDR family member 12, putative, expressed
Sobic.010G177300	Sb10g022910	Sobic.010G177300	similar to Chromosome undetermined scaffold_151, whole genome shotgun sequence	PF08263,PF00069,PF13855	PTHR27000,PTHR27000:SF33	KOG1187	2.7.11.1		GO:GO:0006468,GO:GO:0005524,GO:GO:0004672,GO:GO:0005515	AT1G34110.1		Leucine-rich receptor-like protein kise family protein	LOC_Os06g38990.1		receptor-like protein kise 2 precursor, putative, expressed
Sobic.010G177200	Sb10g022900	Sobic.010G177200	weakly similar to Chromosome undetermined scaffold_151, whole genome shotgun sequence	PF00658,PF00076	PTHR24012,PTHR24012:SF366	KOG0123		K13126	GO:GO:0003723,GO:GO:0003676	AT1G71770.1	PAB5	poly(A)-binding protein 5	LOC_Os06g38980.1		polyadenylate-binding protein, putative, expressed
Sobic.010G177200	Sb10g022900	Sobic.010G177200	weakly similar to Chromosome undetermined scaffold_151, whole genome shotgun sequence	PF00658,PF00076	PTHR24012,PTHR24012:SF365	KOG0123			GO:GO:0003723,GO:GO:0003676	AT1G22760.1	PAB3	poly(A) binding protein 3	LOC_Os06g38980.1		polyadenylate-binding protein, putative, expressed
Sobic.010G177100	Sb10g022890	Sobic.010G177100	weakly similar to Chromosome chr1 scaffold_46, whole genome shotgun sequence	PF13855,PF07714	PTHR27003,PTHR27003:SF43	KOG1187	2.7.11.1		GO:GO:0005515,GO:GO:0006468,GO:GO:0004672	AT1G14390.1		Leucine-rich repeat protein kise family protein	LOC_Os06g38970.1		expressed protein
Sobic.010G176900	Sb10g022880	Sobic.010G176900	similar to Putative uncharacterized protein P0633E08.7		PTHR34468,PTHR34468:SF1					AT5G62550.1			LOC_Os06g38960.2		expressed protein
Sobic.010G176800	Sb10g022870	Sobic.010G176800	similar to Putative uncharacterized protein	PF00005,PF12698	PTHR19229,PTHR19229:SF123	KOG0059	3.6.3.32		GO:GO:0016887,GO:GO:0005524,GO:GO:0016021,GO:GO:0006810,GO:GO:0005215	AT3G47740.1	ATATH2,ATH2	ABC2 homolog 2	LOC_Os06g38950.1		ABC transporter, ATP-binding protein, putative, expressed
Sobic.010G176800	Sb10g022870	Sobic.010G176800	similar to Putative uncharacterized protein	PF12698,PF00005	PTHR19229,PTHR19229:SF123		3.6.3.32		GO:GO:0016887,GO:GO:0005524,GO:GO:0016021,GO:GO:0006810,GO:GO:0005215	AT3G47740.1	ATATH2,ATH2	ABC2 homolog 2	LOC_Os06g38950.1		ABC transporter, ATP-binding protein, putative, expressed
Sobic.010G176700	Sb10g022860	Sobic.010G176700	similar to Putative uncharacterized protein B1047H05.14	PF13855,PF00069	PTHR27000,PTHR27000:SF139	KOG1187	2.7.11.1		GO:GO:0005515,GO:GO:0006468,GO:GO:0005524,GO:GO:0004672	AT3G47570.1		Leucine-rich repeat protein kise family protein	LOC_Os06g38670.1		receptor-like protein kise precursor, putative, expressed
Sobic.010G176700	Sb10g022860	Sobic.010G176700	similar to Putative uncharacterized protein B1047H05.14	PF08263,PF00069,PF13855	PTHR27000,PTHR27000:SF139	KOG1187	2.7.11.1		GO:GO:0006468,GO:GO:0005524,GO:GO:0004672,GO:GO:0005515	AT3G47570.1		Leucine-rich repeat protein kise family protein	LOC_Os06g38670.1		receptor-like protein kise precursor, putative, expressed
Sobic.010G176600	v1.4_None	Sobic.010G176600
Sobic.010G176550	v1.4_None	v2.1_None
Sobic.010G176500	Sb10g022840	Sobic.010G176500	similar to Putative uncharacterized protein		PTHR31515,PTHR31515:SF3					AT3G28720.1			LOC_Os06g38550.1		expressed protein
Sobic.010G176400	Sb10g022830	Sobic.010G176400	similar to Putative uncharacterized protein	PF04431,PF00544	PTHR31683,PTHR31683:SF27		4.2.2.2	K01728	GO:GO:0030570	AT5G15110.1		Pectate lyase family protein	LOC_Os06g38510.1		pectate lyase precursor, putative, expressed
Sobic.010G176300	Sb10g022820	Sobic.010G176300	similar to Histone deacetylase HDAC1	PF00850	PTHR10625,PTHR10625:SF127		3.5.1.98	K06067		AT4G38130.1	ATHD1,ATHDA19,HD1,HDA1,HDA19,RPD3A	histone deacetylase 1	LOC_Os06g38470.1		histone deacetylase 19, putative, expressed
Sobic.010G176200	Sb10g022810	Sobic.010G176200	similar to Putative uncharacterized protein P0566A10.33-1	PF07343	PTHR36318,PTHR36318:SF2					AT1G22750.4			LOC_Os06g38320.2		expressed protein
Sobic.010G176200	Sb10g022810	Sobic.010G176200	similar to Putative uncharacterized protein P0566A10.33-1	PF07343	PTHR36318,PTHR36318:SF2					AT1G22750.2			LOC_Os06g38320.3		expressed protein
Sobic.010G176101	v1.4_None	v2.1_None
Sobic.010G175900	Sb10g022800	Sobic.010G175900	similar to Putative nitrate transporter NTL1	PF00854	PTHR11654,PTHR11654:SF98	KOG1237			GO:GO:0016020,GO:GO:0006810,GO:GO:0005215	AT1G69850.1	ATNRT1:2,NRT1:2,NTL1	nitrate transporter 1:2	LOC_Os06g38294.1		peptide transporter PTR2, putative, expressed
Sobic.010G175800	Sb10g022780	Sobic.010G175800	similar to Glutathione S-transferase GST 19	PF13410,PF13417	PTHR11260,PTHR11260:SF234	KOG0406	2.5.1.18	K00799	GO:GO:0005515	AT1G17180.1	ATGSTU25,GSTU25	glutathione S-transferase TAU 25	LOC_Os07g28480.1		glutathione S-transferase, putative, expressed
Sobic.010G175500	Sb10g022750	Sobic.010G175500	similar to Putative uncharacterized protein P0566A10.17		PTHR33120,PTHR33120:SF7								LOC_Os06g38210.1		expressed protein
Sobic.010G175400	v1.4_None	Sobic.010G175400
Sobic.010G175350	v1.4_None	v2.1_None											LOC_Os06g38120.1		low-affinity cation transporter, putative, expressed
Sobic.010G175000	Sb10g022740	Sobic.010G175000	weakly similar to Putative uncharacterized protein		PTHR34194,PTHR34194:SF2					AT1G77270.1			LOC_Os05g34920.1		expressed protein
Sobic.010G174900	Sb10g022720	Sobic.010G174900	similar to Putative uncharacterized protein	PF08276,PF00954,PF01453,PF00069	PTHR27002,PTHR27002:SF78	KOG1187	2.7.11.1		GO:GO:0048544,GO:GO:0006468,GO:GO:0005524,GO:GO:0004672	AT2G19130.1		S-locus lectin protein kise family protein	LOC_Os06g37670.1		S-locus-like receptor protein kise, putative, expressed
Sobic.010G174800	Sb10g022710	Sobic.010G174800	similar to Serine/threonine-protein phosphatase PP2A-5 catalytic subunit	PF00149	PTHR11668,PTHR11668:SF248		3.1.3.16	K04382	GO:GO:0016787	AT1G10430.1	PP2A-2	protein phosphatase 2A-2	LOC_Os06g37660.1		OsPP2Ac-1 - Phosphatase 2A isoform 1 belonging to family 1, expressed
Sobic.010G174700	Sb10g022700	Sobic.010G174700	similar to Os06g0574400 protein	PF08621,PF08620	PTHR21483,PTHR21483:SF18	KOG4732				AT4G38440.1			LOC_Os06g37640.1		expressed protein			Sobic.001G106800
Sobic.010G174500	Sb10g022690	Sobic.010G174500	similar to S-receptor kise-like	PF00582,PF04564,PF00069	PTHR27003,PTHR27003:SF114	KOG1187	2.7.11.1,2.7.10.2		GO:GO:0006950,GO:GO:0016567,GO:GO:0004842,GO:GO:0006468,GO:GO:0005524,GO:GO:0004672	AT5G57035.1		U-box domain-containing protein kise family protein	LOC_Os06g37620.1		protein kise family protein, putative, expressed			Sobic.001G106800
Sobic.010G174400	Sb10g022680	Sobic.010G174400		PF13847	PTHR10108,PTHR10108:SF791					AT4G33110.1		S-adenosyl-L-methionine-dependent methyltransferases superfamily protein	LOC_Os06g37610.1		Cyclopropane-fatty-acyl-phospholipid synthase, putative, expressed
Sobic.010G174300	Sb10g022670	Sobic.010G174300	weakly similar to Putative uncharacterized protein B1008E06.27	PF03140	PTHR31549,PTHR31549:SF11					AT3G50180.1		Plant protein of unknown function (DUF247)	LOC_Os09g09550.1		plant protein of unknown function domain containing protein, expressed
Sobic.010G173900	Sb10g022630	Sobic.010G173900		PF11510	PTHR32094					AT4G29560.1			LOC_Os06g37570.1		expressed protein
Sobic.010G173800	Sb10g022620	Sobic.010G173800	similar to Beta-galactosidase 9 precursor	PF01301	PTHR23421,PTHR23421:SF70		3.2.1.23		GO:GO:0005975,GO:GO:0004553	AT3G13750.1	BGAL1	beta galactosidase 1	LOC_Os06g37560.1		beta-galactosidase precursor, putative, expressed
Sobic.010G173700	Sb10g022610	Sobic.010G173700	similar to Putative uncharacterized protein	PF00335	PTHR32191,PTHR32191:SF0				GO:GO:0016021	AT2G19580.1	TET2	tetraspanin2	LOC_Os06g37510.1		tetraspanin family protein, putative, expressed
Sobic.010G173400	Sb10g022580	Sobic.010G173400	weakly similar to Putative uncharacterized protein	PF00320	PTHR10071,PTHR10071:SF204				GO:GO:0043565,GO:GO:0008270,GO:GO:0006355,GO:GO:0003700	AT4G26150.1	CGA1,GATA22	cytokinin-responsive gata factor 1	LOC_Os06g37450.1		GATA zinc finger domain containing protein, expressed
Sobic.010G173300	v1.4_None	Sobic.010G173300
Sobic.010G173201	v1.4_None	v2.1_None
Sobic.010G173100	Sb10g022570	Sobic.010G173100	similar to Elongation factor 1-gamma 3	PF14497,PF02798,PF00647	PTHR11260,PTHR11260:SF194	KOG1627		K03233	GO:GO:0005515,GO:GO:0006414,GO:GO:0003746	AT1G09640.1		Translation elongation factor EF1B, gamma chain	LOC_Os06g37440.1		elongation factor 1-gamma, putative, expressed
Sobic.010G173000	Sb10g022560	Sobic.010G173000	similar to Os06g0571300 protein		PTHR35723,PTHR35723:SF1					AT2G45320.1			LOC_Os06g37430.2		expressed protein
Sobic.010G172900	Sb10g022550	Sobic.010G172900	similar to Putative uncharacterized protein	PF00850	PTHR10625,PTHR10625:SF112	KOG1344	3.5.1.98	K11418		AT5G26040.2	HDA2	histone deacetylase 2	LOC_Os06g37420.1		histone deacetylase, putative, expressed
Sobic.010G172700	Sb10g022520	Sobic.010G172700	similar to Ent-kaurene oxidase	PF00067	PTHR24279,PTHR24279:SF57	KOG0156	1.14.13.78		GO:GO:0055114,GO:GO:0020037,GO:GO:0016705,GO:GO:0005506	AT5G25900.1	ATKO1,CYP701A3,GA3	GA requiring 3	LOC_Os06g37364.2		cytochrome P450, putative, expressed
Sobic.010G172700	Sb10g022520	Sobic.010G172700	similar to Ent-kaurene oxidase	PF00067	PTHR24279,PTHR24279:SF57	KOG0156	1.14.13.78	K04122	GO:GO:0055114,GO:GO:0020037,GO:GO:0016705,GO:GO:0005506	AT5G25900.1	ATKO1,CYP701A3,GA3	GA requiring 3	LOC_Os06g37364.2		cytochrome P450, putative, expressed			Sb01g009600	Sobic.001G107500
Sobic.010G172500	Sb10g022500	Sobic.010G172500	similar to Vacuolar ATP synthase subunit B	PF02874,PF00306,PF00006	PTHR15184,PTHR15184:SF52		3.6.3.6	K02147	GO:GO:0046034,GO:GO:0015992,GO:GO:0033178,GO:GO:0016820,GO:GO:0015991,GO:GO:0005524	AT4G38510.5		ATPase, V1 complex, subunit B protein	LOC_Os06g37180.1		ATP synthase, putative, expressed
Sobic.010G172400	Sb10g022490	Sobic.010G172400	similar to Putative uncharacterized protein	PF02990	PTHR10766,PTHR10766:SF1			K17086	GO:GO:0016021	AT3G13772.1	AtTMN7,TMN7	transmembrane nine 7	LOC_Os06g37160.1		transmembrane 9 superfamily member, putative, expressed
Sobic.010G172200	Sb10g022470	Sobic.010G172200	similar to Cytochrome P450 79A1	PF00067	PTHR24298,PTHR24298:SF1	KOG0156	1.14.13.41		GO:GO:0055114,GO:GO:0020037,GO:GO:0016705,GO:GO:0005506	AT4G39950.1	CYP79B2	cytochrome P450, family 79, subfamily B, polypeptide 2	LOC_Os03g37290.1		cytochrome P450, putative, expressed
Sobic.010G172000	v1.4_None	Sobic.010G172000											LOC_Os02g19990.2		reticulon domain containing protein, putative, expressed
Sobic.010G171900	Sb10g022440	Sobic.010G171900	similar to Putative uncharacterized protein	PF07732,PF07731,PF00394	PTHR11709,PTHR11709:SF110	KOG1263	1.10.3.2,1.10.3.3		GO:GO:0005507,GO:GO:0055114,GO:GO:0016491	AT5G21100.1		Plant L-ascorbate oxidase	LOC_Os06g37150.1		L-ascorbate oxidase precursor, putative, expressed
Sobic.010G171900	Sb10g022440	Sobic.010G171900	similar to Putative uncharacterized protein	PF07732,PF07731	PTHR11709,PTHR11709:SF110	KOG1263	1.10.3.2,1.10.3.3		GO:GO:0005507,GO:GO:0055114,GO:GO:0016491	AT5G21100.1		Plant L-ascorbate oxidase	LOC_Os06g37150.1		L-ascorbate oxidase precursor, putative, expressed
Sobic.010G171800	Sb10g022430	Sobic.010G171800	similar to Putative uncharacterized protein	PF07732,PF07731,PF00394	PTHR11709,PTHR11709:SF97	KOG1263	1.10.3.3	K00423	GO:GO:0005507,GO:GO:0055114,GO:GO:0016491	AT5G21105.1		Plant L-ascorbate oxidase	LOC_Os06g37080.1		L-ascorbate oxidase precursor, putative, expressed
Sobic.010G171800	Sb10g022430	Sobic.010G171800	similar to Putative uncharacterized protein	PF07731,PF00394	PTHR11709,PTHR11709:SF97		1.10.3.3		GO:GO:0055114,GO:GO:0016491,GO:GO:0005507	AT5G21105.2		Plant L-ascorbate oxidase	LOC_Os06g37080.1		L-ascorbate oxidase precursor, putative, expressed
Sobic.010G171600	Sb10g022420	Sobic.010G171600	similar to Protein kise domain containing protein, expressed	PF14531,PF00069	PTHR24361,PTHR24361:SF318	KOG0198	2.7.11.25	K04733	GO:GO:0006468,GO:GO:0005524,GO:GO:0004672	AT4G08500.1	ARAKIN,ATMEKK1,MAPKKK8,MEKK1	MAPK/ERK kise kise 1	LOC_Os03g15570.1		STE_MEKK_ste11_MAP3K.12 - STE kises include homologs to sterile 7, sterile 11 and sterile 20 from yeast, expressed
Sobic.010G171600	kises	carbohydrate binding	similar to Protein kise domain containing protein, expressed	PF14531,PF00069	PTHR24361,PTHR24361:SF318	KOG1187	2.7.11.25	K04733	GO:GO:0006468,GO:GO:0005524,GO:GO:0004672	AT1G11300.1		protein serine/threonine kises	protein kises	ATP binding	sugar binding
Sobic.010G171501	v1.4_None	v2.1_None		PF05251	PTHR13636	KOG4452				AT4G29735.1			LOC_Os06g37070.1		expressed protein
Sobic.010G171400	v1.4_None	Sobic.010G171400		PF14364,PF05553	PTHR33098,PTHR33098:SF1					AT5G56980.1			LOC_Os06g37020.1		expressed protein
Sobic.010G171400	Sb10g022400	Sobic.010G171400		PF14364,PF05553	PTHR33098,PTHR33098:SF1					AT5G56980.1			LOC_Os06g37020.1		expressed protein
Sobic.010G171300	Sb10g022390	Sobic.010G171300	similar to Putative uncharacterized protein	PF02535	PTHR11040,PTHR11040:SF52	KOG1558			GO:GO:0055085,GO:GO:0046873,GO:GO:0030001,GO:GO:0016020	AT1G10970.1	ATZIP4,ZIP4	zinc transporter 4 precursor	LOC_Os06g37010.1		metal cation transporter, putative, expressed
Sobic.010G171300	Sb10g022390	Sobic.010G171300	similar to Putative uncharacterized protein	PF02535	PTHR11040,PTHR11040:SF52	KOG1558			GO:GO:0055085,GO:GO:0046873,GO:GO:0030001,GO:GO:0016020	AT1G10970.1	ATZIP4,ZIP4	zinc transporter 4 precursor	LOC_Os05g10940.1		metal cation transporter, putative, expressed
Sobic.010G171300	Sb10g022390	Sobic.010G171300	similar to Putative uncharacterized protein	PF02535	PTHR11040,PTHR11040:SF52			K14709	GO:GO:0055085,GO:GO:0046873,GO:GO:0030001,GO:GO:0016020	AT1G10970.1	ATZIP4,ZIP4	zinc transporter 4 precursor	LOC_Os05g10940.1		metal cation transporter, putative, expressed
Sobic.010G171200	v1.4_None	Sobic.010G171200
Sobic.010G171100	Sb10g022380	Sobic.010G171100	similar to Os06g0566100 protein	PF00076	PTHR24012,PTHR24012:SF318	KOG0106,KOG0131		K12741	GO:GO:0003676	AT3G13224.2		R-binding (RRM/RBD/RNP motifs) family protein	LOC_Os02g12850.1		R recognition motif containing protein, expressed
Sobic.010G171000	Sb10g022370	Sobic.010G171000	similar to Putative uncharacterized protein	PF00122,PF12710,PF16209,PF16212	PTHR24092,PTHR24092:SF55		3.6.3.1	K01530	GO:GO:0046872,GO:GO:0000166,GO:GO:0016021,GO:GO:0015914,GO:GO:0005524,GO:GO:0004012,GO:GO:0000287	AT1G17500.1		ATPase E1-E2 type family protein / haloacid dehalogese-like hydrolase family protein	LOC_Os06g36990.1		phospholipid-transporting ATPase 4, putative, expressed
Sobic.010G170900	Sb10g022360	Sobic.010G170900	similar to Putative uncharacterized protein		PTHR37733,PTHR37733:SF1					AT3G13780.1		SMAD/FHA domain-containing protein	LOC_Os06g36940.1		expressed protein
Sobic.010G170600	Sb10g022340	Sobic.010G170600	similar to Putative uncharacterized protein	PF00447	PTHR10015,PTHR10015:SF181			K09419	GO:GO:0043565,GO:GO:0006355,GO:GO:0005634,GO:GO:0003700	AT3G51910.1	AT-HSFA7A,HSFA7A	heat shock transcription factor A7A	LOC_Os06g36930.1		HSF-type D-binding domain containing protein, expressed
Sobic.010G170400	Sb10g022310	Sobic.010G170400	similar to Putative thromboxane-A synthase	PF00067	PTHR24301,PTHR24301:SF4	KOG0158	5.3.99.5		GO:GO:0055114,GO:GO:0020037,GO:GO:0016705,GO:GO:0005506	AT2G26170.1	CYP711A1,MAX1	cytochrome P450, family 711, subfamily A, polypeptide 1	LOC_Os06g36920.1		cytochrome P450, putative, expressed
Sobic.010G170300	Sb10g022300	Sobic.010G170300	similar to Os09g0511600 protein	PF00232	PTHR10353,PTHR10353:SF78		3.2.1.21	K01188	GO:GO:0005975,GO:GO:0004553	AT1G02850.2	BGLU11	beta glucosidase 11	LOC_Os09g33680.1		Os9bglu31 - beta-glucosidase, dhurrise, similar to G. max hydroxyisourate hydrolase, expressed
Sobic.010G170000	Sb10g022270	Sobic.010G170000	similar to Putative acyl-CoA:diacylglycerol acyltransferase	PF03062	PTHR10408,PTHR10408:SF12	KOG0380	2.3.1.20	K11155	GO:GO:0008374	AT2G19450.1	ABX45,AS11,ATDGAT,DGAT1,RDS1,TAG1	membrane bound O-acyl transferase (MBOAT) family protein	LOC_Os06g36800.1		O-acyltransferase, putative, expressed
Sobic.010G169900	Sb10g022260	Sobic.010G169900	similar to Serine/threonine protein phosphatase 2A 55 kDa regulatory subunit B alpha isoform		PTHR11871,PTHR11871:SF11			K04354	GO:GO:0008601,GO:GO:0000159	AT1G17720.2	ATB BETA	Protein phosphatase 2A, regulatory subunit PR55	LOC_Os06g36770.2		serine/threonine protein phosphatase 2A 55 kDa regulatory subunit B, putative, expressed
Sobic.010G169700	Sb10g022250	Sobic.010G169700		PF03096	PTHR11034,PTHR11034:SF25	KOG2931				AT5G56750.1	NDL1	N-MYC downregulated-like 1	LOC_Os06g36740.1		pollen-specific protein SF21, putative, expressed
Sobic.010G169600	v1.4_None	Sobic.010G169600		PF14443	PTHR14304,PTHR14304:SF11	KOG4246			GO:GO:0006355	AT2G03150.1	emb1579	ATP/GTP-binding protein family
Sobic.010G169300	Sb10g022220	Sobic.010G169300	similar to T-complex protein 1 subunit epsilon	PF00118	PTHR11353			K09497	GO:GO:0005524	AT1G24510.1		TCP-1/cpn60 chaperonin family protein	LOC_Os06g36700.1		T-complex protein, putative, expressed
Sobic.010G169200	Sb10g022210	Sobic.010G169200	Predicted protein	PF05920,PF07526	PTHR11850,PTHR11850:SF119				GO:GO:0006355,GO:GO:0003677	AT4G32980.1	ATH1	homeobox gene 1	LOC_Os02g13310.1		homeobox domain containing protein, expressed
Sobic.010G169000	Sb10g022190	Sobic.010G169000	similar to Multidrug resistance associated protein 1	PF00664,PF00005	PTHR24223,PTHR24223:SF211		3.6.3.44		GO:GO:0055085,GO:GO:0042626,GO:GO:0016021,GO:GO:0006810,GO:GO:0005524,GO:GO:0016887	AT3G21250.2	ATMRP6,MRP6	multidrug resistance-associated protein 6	LOC_Os05g10730.1		ABC transporter, ATP-binding protein, putative, expressed
Sobic.010G168900	Sb10g022170	Sobic.010G168900	similar to Putative Potassium-efflux system protein	PF00999	PTHR16254,PTHR16254:SF30				GO:GO:0055085,GO:GO:0016021,GO:GO:0015299,GO:GO:0006812	AT2G19600.1	ATKEA4,KEA4	K+ efflux antiporter 4	LOC_Os06g36590.1		transporter, monovalent cation:proton antiporter-2 family, putative, expressed
Sobic.010G168800	Sb10g022160	Sobic.010G168800	similar to Probable inositol oxygese	PF05153	PTHR12588,PTHR12588:SF1	KOG1573	1.13.99.1	K00469	GO:GO:0055114,GO:GO:0050113,GO:GO:0019310,GO:GO:0005737,GO:GO:0005506	AT1G14520.2	MIOX1	myo-inositol oxygese 1	LOC_Os06g36560.1		inositol oxygese, putative, expressed
Sobic.010G168700	Sb10g022150	Sobic.010G168700	similar to Putative uncharacterized protein	PF00657	PTHR22835,PTHR22835:SF230		3.1.1.3		GO:GO:0016788	AT1G29670.1		GDSL-like Lipase/Acylhydrolase superfamily protein	LOC_Os06g36520.1		GDSL-like lipase/acylhydrolase, putative, expressed
Sobic.010G168600	Sb10g022140	Sobic.010G168600	similar to EREBP-4 like protein	PF05903	PTHR12378,PTHR12378:SF15	KOG0324				AT4G17486.1		PPPDE putative thiol peptidase family protein	LOC_Os06g36490.1		ethylene-responsive element-binding protein, putative, expressed
Sobic.010G168600	Sb10g022140	Sobic.010G168600	similar to EREBP-4 like protein	PF05903	PTHR12378,PTHR12378:SF15	KOG0324				AT5G47310.1		PPPDE putative thiol peptidase family protein	LOC_Os06g36490.1		ethylene-responsive element-binding protein, putative, expressed
Sobic.010G168500	Sb10g022130	Sobic.010G168500	similar to Putative uncharacterized protein	PF02365	PTHR31079,PTHR31079:SF3				GO:GO:0006355,GO:GO:0003677	AT4G29230.1	ac075,C075	C domain containing protein 75	LOC_Os06g36480.1		no apical meristem protein, putative, expressed
Sobic.010G168400	Sb10g022120	Sobic.010G168400	similar to Putative uncharacterized protein	PF06963	PTHR11660,PTHR11660:SF57	KOG2601		K14685	GO:GO:0034755,GO:GO:0016021,GO:GO:0005381	AT5G03570.1	ATIREG2,FPN2,IREG2	iron regulated 2	LOC_Os06g36450.1		ferroportin1 domain containing protein, expressed
Sobic.010G168301	v1.4_None	v2.1_None
Sobic.010G168200	Sb10g022110	Sobic.010G168200	similar to Putative uncharacterized protein	PF03767	PTHR31284,PTHR31284:SF14		3.1.3.2		GO:GO:0003993	AT4G25150.1		HAD superfamily, subfamily IIIB acid phosphatase	LOC_Os06g36400.1		HAD superfamily phosphatase, putative, expressed
Sobic.010G168100	Sb10g022105	Sobic.010G168100			PTHR33172,PTHR33172:SF9					AT4G26288.1			LOC_Os06g36390.2		expressed protein
Sobic.010G168000	v1.4_None	Sobic.010G168000
Sobic.010G167900	Sb10g022090	Sobic.010G167900	similar to Chromosome chr9 scaffold_7, whole genome shotgun sequence	PF01909,PF04926,PF04928	PTHR10682,PTHR10682:SF22		2.7.7.19	K14376	GO:GO:0016779,GO:GO:0043631,GO:GO:0003723,GO:GO:0004652,GO:GO:0005634	AT4G32850.9	nPAP,PAP(IV)	nuclear poly(a) polymerase	LOC_Os06g36360.3		expressed protein
Sobic.010G167900	Sb10g022090	Sobic.010G167900	similar to Chromosome chr9 scaffold_7, whole genome shotgun sequence	PF01909,PF04926,PF04928	PTHR10682,PTHR10682:SF22		2.7.7.19	K14376	GO:GO:0016779,GO:GO:0043631,GO:GO:0003723,GO:GO:0004652,GO:GO:0005634	AT4G32850.5	nPAP,PAP(IV)	nuclear poly(a) polymerase	LOC_Os06g36360.3		expressed protein
Sobic.010G167601	v1.4_None	v2.1_None
Sobic.010G167500	Sb10g022060	Sobic.010G167500	similar to Putative uncharacterized protein	PF08263,PF13855,PF00069	PTHR27000,PTHR27000:SF124	KOG1187	2.7.11.1,2.7.10.2,2.7.10.1		GO:GO:0005515,GO:GO:0006468,GO:GO:0005524,GO:GO:0004672	AT5G25930.1		Protein kise family protein with leucine-rich repeat domain	LOC_Os06g36270.1		receptor-like protein kise 5 precursor, putative, expressed
Sobic.010G166800	Sb10g022010	Sobic.010G166800	similar to Putative uncharacterized protein	PF01490	PTHR22950,PTHR22950:SF302	KOG1303				AT1G58360.1	AAP1,T2	amino acid permease 1	LOC_Os06g36210.1		amino acid transporter, putative, expressed
Sobic.010G166700	Sb10g022000	Sobic.010G166700	similar to Thaumatin-like protein 1, putative, expressed	PF00314	PTHR31048,PTHR31048:SF3					AT1G20030.2		Pathogenesis-related thaumatin superfamily protein	LOC_Os10g05660.1		thaumatin, putative, expressed
Sobic.010G166600	Sb10g021990	Sobic.010G166600		PF01490	PTHR22950,PTHR22950:SF302	KOG1303				AT1G10010.1	AAP8,ATAAP8	amino acid permease 8	LOC_Os06g36210.1		amino acid transporter, putative, expressed
Sobic.010G166500	Sb10g021980	Sobic.010G166500	similar to Putative uncharacterized protein	PF01490	PTHR22950,PTHR22950:SF208	KOG1303				AT1G58360.1	AAP1,T2	amino acid permease 1	LOC_Os06g36180.1		amino acid transporter, putative, expressed
Sobic.010G166400	Sb10g021970	Sobic.010G166400	similar to Putative uncharacterized protein	PF04179	PTHR31811,PTHR31811:SF0	KOG2634			GO:GO:0043399,GO:GO:0019988	AT2G40570.1		initiator tR phosphoribosyl transferase family protein	LOC_Os06g36170.1		initiator tR phosphoribosyl transferase family protein, putative, expressed
Sobic.010G166400	Sb10g021970	Sobic.010G166400	similar to Putative uncharacterized protein	PF04179	PTHR31811,PTHR31811:SF0	KOG2634		K15463	GO:GO:0043399,GO:GO:0019988	AT2G40570.1		initiator tR phosphoribosyl transferase family protein	LOC_Os06g36170.1		initiator tR phosphoribosyl transferase family protein, putative, expressed
Sobic.010G166100	Sb10g021950	Sobic.010G166100	similar to 40S ribosomal protein S24	PF01282	PTHR10496	KOG3424		K02974	GO:GO:0006412,GO:GO:0005840,GO:GO:0005622,GO:GO:0003735	AT5G28060.1		Ribosomal protein S24e family protein	LOC_Os01g52490.1		40S ribosomal protein S24, putative, expressed
Sobic.010G166000	Sb10g021940	Sobic.010G166000	similar to Os05g0513300 protein	PF14327	PTHR23139,PTHR23139:SF54					AT1G73840.1	ESP1	hydroxyproline-rich glycoprotein family protein	LOC_Os05g43780.1		ESP1, putative, expressed
Sobic.010G166000	Sb10g021940	Sobic.010G166000	similar to Os05g0513300 protein	PF14304,PF14327	PTHR23139,PTHR23139:SF54				GO:GO:0031124	AT1G71800.1	CSTF64	cleavage stimulating factor 64	LOC_Os05g43780.1		ESP1, putative, expressed
Sobic.010G165950	v1.4_None	v2.1_None
Sobic.010G165900	v1.4_None	Sobic.010G165900
Sobic.010G165700	Sb10g021935	Sobic.010G165700		PF16900,PF08646	PTHR23273,PTHR23273:SF5			K07466		AT1G52950.1		Nucleic acid-binding, OB-fold-like protein	LOC_Os07g02230.1		retrotransposon protein, putative, unclassified, expressed
Sobic.010G165500	v1.4_None	Sobic.010G165500		PF08370,PF00005,PF01061	PTHR19241,PTHR19241:SF270		3.6.3.44		GO:GO:0016887,GO:GO:0005524,GO:GO:0016020	AT3G16340.1	ATPDR1,PDR1	pleiotropic drug resistance 1	LOC_Os06g36090.1		ABC-2 type transporter, putative, expressed
Sobic.010G165300	v1.4_None	Sobic.010G165300		PF00225	PTHR24115,PTHR24115:SF455	KOG0239	3.6.4.5	K10406	GO:GO:0008017,GO:GO:0007018,GO:GO:0005524,GO:GO:0003777,GO:GO:0005871	AT1G73860.1		P-loop containing nucleoside triphosphate hydrolases superfamily protein	LOC_Os06g36080.1		kinesin motor domain containing protein, expressed
Sobic.010G165200	Sb10g021910	Sobic.010G165200	similar to Putative uncharacterized protein	PF05553	PTHR33265,PTHR33265:SF8					AT1G52140.1			LOC_Os06g36070.1		expressed protein
Sobic.010G165100	Sb10g021900	Sobic.010G165100	similar to Dentin sialophosphoprotein-like		PTHR33700,PTHR33700:SF3					AT2G22795.1			LOC_Os06g36050.1		expressed protein
Sobic.010G165000	Sb10g021890	Sobic.010G165000	similar to Putative uncharacterized protein	PF07911	PTHR33108,PTHR33108:SF14					AT5G25840.1		Protein of unknown function (DUF1677)	LOC_Os06g36040.1		expressed protein
Sobic.010G164500	Sb10g021810	Sobic.010G164500	similar to Protodermal factor-like		PTHR33210,PTHR33210:SF4					AT2G42840.1	PDF1	protodermal factor 1	LOC_Os06g35970.1		meiosis 5, putative, expressed
Sobic.010G164400	Sb10g021800	Sobic.010G164400	similar to Os06g0553100 protein	PF00447	PTHR10015,PTHR10015:SF152			K09419	GO:GO:0043565,GO:GO:0006355,GO:GO:0005634,GO:GO:0003700	AT3G24520.1	AT-HSFC1,HSFC1	heat shock transcription factor C1	LOC_Os06g35960.1		HSF-type D-binding domain containing protein, expressed
Sobic.010G164350	v1.4_None	v2.1_None
Sobic.010G164200	contains Pfam profile PF01161: Phosphatidylethanolamine-binding protein, expressed	Sb10g021790	similar to Putative uncharacterized protein	PF01161	PTHR11362,PTHR11362:SF33	KOG3346		K16223		AT1G65480.1	FT	PEBP (phosphatidylethanolamine-binding protein) family protein	LOC_Os06g35940.1		osFTL12 FT-Like12 homologous to Flowering Locus T gene
Sobic.010G164000	Sb10g021760	Sobic.010G164000	similar to LAs17 Binding protein-like	PF01363	PTHR15629,PTHR15629:SF9				GO:GO:0046872	AT1G29800.1		RING/FYVE/PHD-type zinc finger family protein	LOC_Os06g35910.1		FYVE zinc finger domain containing protein, expressed
Sobic.010G164000	Sb10g021760	Sobic.010G164000	similar to LAs17 Binding protein-like	PF01363,PF04366	PTHR15629,PTHR15629:SF9	KOG1843			GO:GO:0046872	AT1G29800.2		RING/FYVE/PHD-type zinc finger family protein	LOC_Os06g35910.1		FYVE zinc finger domain containing protein, expressed
Sobic.010G164000	Sb10g021760	Sobic.010G164000	similar to LAs17 Binding protein-like	PF04366,PF01363	PTHR15629,PTHR15629:SF9	KOG1843			GO:GO:0046872	AT1G29800.1		RING/FYVE/PHD-type zinc finger family protein	LOC_Os06g35910.1		FYVE zinc finger domain containing protein, expressed
Sobic.010G163900	Sb10g021750	Sobic.010G163900	similar to Putative uncharacterized protein	PF05687	PTHR31506,PTHR31506:SF2					AT1G78700.1	BEH4	BES1/BZR1 homolog 4	LOC_Os06g35900.1		BES1/BZR1 homolog protein, putative, expressed
Sobic.010G163800	Sb10g021740	Sobic.010G163800	similar to Putative uncharacterized protein	PF01453,PF00069	PTHR27002,PTHR27002:SF149	KOG1187	2.7.11.1		GO:GO:0006468,GO:GO:0005524,GO:GO:0004672	AT4G32300.1	SD2-5	S-domain-2 5	LOC_Os06g35850.1		lectin protein kise family protein, putative, expressed
Sobic.010G163666	v1.4_None	v2.1_None
Sobic.010G163600	Sb10g021730	Sobic.010G163600	similar to Ras-related protein RIC2	PF00025	PTHR24073,PTHR24073:SF432	KOG0087		K07904	GO:GO:0005525	AT4G18800.1	ATHSGBP,ATRAB11B,ATRABA1D,RABA1d	RAB GTPase homolog A1D	LOC_Os06g35814.1		ras-related protein, putative, expressed
Sobic.010G163400	v1.4_None	Sobic.010G163400					5.2.1.8			AT3G01480.1	ATCYP38,CYP38	cyclophilin 38	LOC_Os08g29370.1		peptidyl-prolyl cis-trans isomerase, chloroplast precursor, putative, expressed
Sobic.010G163150	v1.4_None	v2.1_None			PTHR33785,PTHR33785:SF3					AT2G42760.1			LOC_Os06g35770.1		expressed protein
Sobic.010G163100	Sb10g021710	Sobic.010G163100	similar to 60S ribosomal protein L11-1	PF00281,PF00673	PTHR11994,PTHR11994:SF14	KOG0397		K02868		AT5G45775.2		Ribosomal L5P family protein	LOC_Os05g11710.1		ribosomal protein L5, putative, expressed
Sobic.010G163000	Sb10g021700	Sobic.010G163000	similar to Os06g0549900 protein	PF02159,PF08031,PF01565	PTHR32448,PTHR32448:SF20		1.3.3.8		GO:GO:0043401,GO:GO:0030284,GO:GO:0006355,GO:GO:0005634,GO:GO:0005496,GO:GO:0003677,GO:GO:0055114,GO:GO:0050660,GO:GO:0016491	AT5G44400.1		FAD-binding Berberine family protein	LOC_Os06g35700.1		reticuline oxidase-like protein precursor, putative, expressed
Sobic.010G162900	Sb10g021690	Sobic.010G162900	similar to Os06g0549900 protein	PF08031,PF01565	PTHR32448		1.3.3.8		GO:GO:0055114,GO:GO:0050660,GO:GO:0016491	AT5G44390.1		FAD-binding Berberine family protein	LOC_Os06g35700.1		reticuline oxidase-like protein precursor, putative, expressed
Sobic.010G162700	Sb10g021680	Sobic.010G162700	similar to FAD-linked oxidoreductase BG60	PF08031,PF01565	PTHR32448,PTHR32448:SF28		1.3.3.8		GO:GO:0055114,GO:GO:0050660,GO:GO:0016491	AT5G44410.1		FAD-binding Berberine family protein	LOC_Os06g35590.1		reticuline oxidase-like protein precursor, putative, expressed
Sobic.010G162500	Sb10g021670	Sobic.010G162500	similar to Putative CPRD2	PF08031,PF01565	PTHR32448,PTHR32448:SF24		1.3.3.8		GO:GO:0055114,GO:GO:0050660,GO:GO:0016491	AT4G20820.1		FAD-binding Berberine family protein	LOC_Os06g35560.1		reticuline oxidase-like protein precursor, putative, expressed
Sobic.010G162400	v1.4_None	Sobic.010G162400		PF08031,PF01565	PTHR32448,PTHR32448:SF19		1.3.3.8		GO:GO:0055114,GO:GO:0050660,GO:GO:0016491	AT4G20820.1		FAD-binding Berberine family protein	LOC_Os06g35560.1		reticuline oxidase-like protein precursor, putative, expressed
Sobic.010G162200	Sb10g021660	Sobic.010G162200	similar to Os07g0458800 protein	PF10494	PTHR15243,PTHR15243:SF0		2.7.11.1	K08880		AT2G20495.1			LOC_Os07g27460.2		serine/threonine-protein kise 19, putative, expressed
Sobic.010G162200	Sb10g021660	Sobic.010G162200	similar to Os07g0458800 protein	PF10494	PTHR15243,PTHR15243:SF0		2.7.11.1			AT2G20495.1			LOC_Os07g27460.1		serine/threonine-protein kise 19, putative, expressed
Sobic.010G162000	Sb10g021650	Sobic.010G162000	similar to Putative uncharacterized protein	PF00141	PTHR31388,PTHR31388:SF18		1.11.1.7	K00430	GO:GO:0055114,GO:GO:0020037,GO:GO:0006979,GO:GO:0004601	AT5G05340.1		Peroxidase superfamily protein	LOC_Os06g35520.1		peroxidase precursor, putative, expressed
Sobic.010G161900	Sb10g021640	Sobic.010G161900	similar to Putative uncharacterized protein	PF00141	PTHR31388,PTHR31388:SF23		1.11.1.7	K00430	GO:GO:0055114,GO:GO:0020037,GO:GO:0006979,GO:GO:0004601	AT5G05340.1		Peroxidase superfamily protein	LOC_Os06g35490.1		peroxidase precursor, putative, expressed
Sobic.010G161600	Sb10g021610	Sobic.010G161600	similar to Peroxidase precursor	PF00141	PTHR31388,PTHR31388:SF32		1.11.1.7	K00430	GO:GO:0055114,GO:GO:0020037,GO:GO:0006979,GO:GO:0004601	AT5G05340.1		Peroxidase superfamily protein	LOC_Os06g35520.1		peroxidase precursor, putative, expressed
Sobic.010G161525	v1.4_None	Sobic.010G161500		PF00687	PTHR23105,PTHR23105:SF51	KOG1570				AT2G42710.1		Ribosomal protein L1p/L10e family	LOC_Os06g35470.1		L1P family of ribosomal proteins domain containing protein, expressed
Sobic.010G161450	Sb0344s002010	Sobic.K030900		PF10250	PTHR31933,PTHR31933:SF2					AT1G29200.2		O-fucosyltransferase family protein	LOC_Os06g35410.1		growth regulator related protein, putative, expressed
Sobic.010G161400	Sb10g021590	Sobic.010G161400	similar to Putative uncharacterized protein	PF12708	PTHR31375,PTHR31375:SF48		3.2.1.15,3.2.1.67	K01213		AT2G15450.1		Pectin lyase-like superfamily protein	LOC_Os06g35320.1		polygalacturose, putative, expressed
Sobic.010G161300	Sb10g021580	Sobic.010G161300	similar to Os06g0544100 protein	PF07714,PF13855	PTHR27000	KOG1187	2.7.11.1		GO:GO:0006468,GO:GO:0004672,GO:GO:0005515	AT5G45800.1	MEE62	Leucine-rich repeat protein kise family protein	LOC_Os06g35200.1		receptor-like kise, putative, expressed
Sobic.010G161201	v1.4_None	v2.1_None
Sobic.010G160900	Sb10g021360	Sobic.010G160900	similar to MYB transcription factor-like	PF00249	PTHR31314,PTHR31314:SF20					AT2G38300.1		myb-like HTH transcriptiol regulator family protein	LOC_Os06g35140.1		MYB family transcription factor, putative, expressed
Sobic.010G160700	Sb10g021330	Sobic.010G160700	similar to Phosphoenolpyruvate carboxylase 1	PF00311	PTHR30523,PTHR30523:SF5		4.1.1.31	K01595	GO:GO:0015977,GO:GO:0008964,GO:GO:0006099	AT2G42600.1	ATPPC2,PPC2	phosphoenolpyruvate carboxylase 2	LOC_Os02g14770.3		phosphoenolpyruvate carboxylase, putative, expressed
Sobic.010G160500	Sb10g021310	Sobic.010G160500	similar to DEAD-box ATP-dependent R helicase 27	PF04851,PF13959,PF00271	PTHR24031,PTHR24031:SF305		3.6.4.13	K13179	GO:GO:0016787,GO:GO:0005524,GO:GO:0003677	AT3G18600.1		P-loop containing nucleoside triphosphate hydrolases superfamily protein	LOC_Os03g58810.1		DEAD-box ATP-dependent R helicase, putative, expressed
Sobic.010G160500	Sb10g021310	Sobic.010G160500	similar to DEAD-box ATP-dependent R helicase 27	PF04851,PF13959,PF00271	PTHR24031,PTHR24031:SF305		3.6.4.13		GO:GO:0016787,GO:GO:0005524,GO:GO:0003677	AT3G18600.1		P-loop containing nucleoside triphosphate hydrolases superfamily protein	LOC_Os03g58810.1		DEAD-box ATP-dependent R helicase, putative, expressed
Sobic.010G160400	Sb10g021300	Sobic.010G160400	similar to Putative arogete dehydrogese isoform 2	PF02153	PTHR11811,PTHR11811:SF38		1.3.1.78	K15227	GO:GO:0055114,GO:GO:0008977,GO:GO:0006571,GO:GO:0004665	AT1G15710.1		prephete dehydrogese family protein	LOC_Os06g35050.1		arogete dehydrogese 1, chloroplast precursor, putative, expressed
Sobic.010G160300	Sb10g021290	Sobic.010G160300	similar to Putative uncharacterized protein	PF07145,PF00076	PTHR24012	KOG0148,KOG0131			GO:GO:0003676	AT1G32790.1	CID11	CTC-interacting domain 11	LOC_Os06g35030.3		R recognition motif containing protein, putative, expressed
Sobic.010G160100	v1.4_None	Sobic.010G160100
Sobic.010G160066	v1.4_None	v2.1_None
Sobic.010G159700	Sb10g021250	Sobic.010G159700	similar to Putative uncharacterized protein	PF01764	PTHR31828,PTHR31828:SF4	KOG4569	3.1.1.32		GO:GO:0006629	AT4G18550.1		alpha/beta-Hydrolases superfamily protein	LOC_Os05g49840.1		phospholipase, putative, expressed
Sobic.010G159400	Sb10g021160	Sobic.010G159400	similar to Putative uncharacterized protein	PF13906,PF00324	PTHR11785,PTHR11785:SF273	KOG1286		K03294	GO:GO:0055085,GO:GO:0016020,GO:GO:0006810,GO:GO:0015171,GO:GO:0003333	AT1G17120.1	CAT8	cationic amino acid transporter 8	LOC_Os06g34830.1		amino acid permease family protein, putative, expressed
Sobic.010G159100	Sb10g021150	Sobic.010G159100	similar to Susceptibility homeodomain transciption factor	PF04398	PTHR31676,PTHR31676:SF24					AT1G09310.1		Protein of unknown function, DUF538	LOC_Os06g34790.1		DUF538 domain containing protein, putative, expressed
Sobic.010G159000	Sb10g021140	Sobic.010G159000	weakly similar to Putative uncharacterized protein P0551A03.34-1										LOC_Os06g34730.1		expressed protein
Sobic.010G158900	v1.4_None	Sobic.010G158900
Sobic.010G158832	Sb10g021130	v2.1_None	similar to Elicitor inducible beta-1,3-glucase-like	PF07983	PTHR32227,PTHR32227:SF91					AT3G58100.1	PDCB5	plasmodesmata callose-binding protein 5	LOC_Os06g34660.1		X8 domain containing protein, expressed
Sobic.010G158766	Sb10g021120	v2.1_None	similar to Putative uncharacterized protein	PF13639	PTHR14155,PTHR14155:SF171				GO:GO:0008270,GO:GO:0005515	AT5G57750.1		RING/U-box superfamily protein	LOC_Os06g34650.1		zinc finger, C3HC4 type domain containing protein, expressed
Sobic.010G158200	Sb10g021060	Sobic.010G158200	similar to Putative uncharacterized protein	PF05078	PTHR31621,PTHR31621:SF3					AT4G18425.1		Protein of unknown function (DUF679)	LOC_Os06g24490.1		expressed protein
Sobic.010G158100	Sb10g021050	Sobic.010G158100		PF13639	PTHR14155,PTHR14155:SF111				GO:GO:0008270,GO:GO:0005515	AT4G17905.1	ATL4H	RING/U-box superfamily protein	LOC_Os06g34450.1		zinc finger, C3HC4 type domain containing protein, expressed
Sobic.010G158100	v1.4_None	Sobic.010G158100		PF13639	PTHR14155,PTHR14155:SF111				GO:GO:0008270,GO:GO:0005515	AT4G17905.1	ATL4H	RING/U-box superfamily protein	LOC_Os06g34450.1		zinc finger, C3HC4 type domain containing protein, expressed
Sobic.010G158050	v1.4_None	v2.1_None
Sobic.010G158000	v1.4_None	Sobic.010G158000											LOC_Os03g60700.1		dolichyl-phosphate beta-glycosyltransferase, putative, expressed
Sobic.010G158000	v1.4_None	Sobic.010G158000			PTHR10859,PTHR10859:SF91		2.4.1.117			AT2G39630.1		Nucleotide-diphospho-sugar transferases superfamily protein	LOC_Os03g60700.1		dolichyl-phosphate beta-glycosyltransferase, putative, expressed
Sobic.010G157900	v1.4_None	Sobic.010G157900
Sobic.010G157800	v1.4_None	Sobic.010G157800
Sobic.010G157700	Sb10g021040	Sobic.010G157700	similar to Endoribonuclease E-like protein		PTHR31755,PTHR31755:SF2					AT4G37920.1			LOC_Os01g20110.1		expressed protein
Sobic.010G157300	Sb10g020990	Sobic.010G157300	weakly similar to RING finger-like	PF13639	PTHR14155,PTHR14155:SF146				GO:GO:0008270,GO:GO:0005515	AT4G40070.1		RING/U-box superfamily protein	LOC_Os06g34400.1		zinc finger, C3HC4 type domain containing protein, expressed
Sobic.010G157000	v1.4_None	Sobic.010G157000
Sobic.010G156800	Sb10g020970	Sobic.010G156800	weakly similar to EL5-like	PF13639	PTHR14155,PTHR14155:SF167				GO:GO:0008270,GO:GO:0005515	AT5G27420.1	ATL31,CNI1	carbon/nitrogen insensitive 1	LOC_Os06g34390.1		zinc finger, C3HC4 type domain containing protein, expressed
Sobic.010G156100	Sb10g020950	Sobic.010G156100	similar to Putative lipase	PF00657	PTHR22835,PTHR22835:SF285		3.1.1.49		GO:GO:0016788	AT5G45910.1		GDSL-like Lipase/Acylhydrolase superfamily protein	LOC_Os06g34120.1		GDSL-like lipase/acylhydrolase, putative, expressed
Sobic.010G156000	Sb10g020940	Sobic.010G156000	similar to Putative uncharacterized protein	PF00657	PTHR22835,PTHR22835:SF233		3.1.1.1		GO:GO:0016788	AT5G45910.1		GDSL-like Lipase/Acylhydrolase superfamily protein	LOC_Os06g34070.1		GDSL-like lipase/acylhydrolase, putative, expressed
Sobic.010G155600	Sb10g020910	Sobic.010G155600	similar to Os06g0531200 protein	PF01965	PTHR11019,PTHR11019:SF102	KOG2764		K03152		AT1G53280.1		Class I glutamine amidotransferase-like superfamily protein	LOC_Os06g34040.1		DJ-1 family protein, putative, expressed
Sobic.010G155300	Sb10g020870	Sobic.010G155300	Predicted protein	PF05678	PTHR34777,PTHR34777:SF2								LOC_Os06g33970.1		VQ domain containing protein, putative, expressed
Sobic.010G154900	v1.4_None	Sobic.010G154900		PF02681	PTHR31446,PTHR31446:SF2					AT3G12685.1		Acid phosphatase/vadium-dependent haloperoxidase-related protein	LOC_Os06g33930.1		Divergent PAP2 family domain containing protein, expressed
Sobic.010G154801	v1.4_None	v2.1_None
Sobic.010G154700	Sb10g020830	Sobic.010G154700	similar to Putative uncharacterized protein P0438E12.23		PTHR35751,PTHR35751:SF1					AT5G24165.1
Sobic.010G154600	v1.4_None	Sobic.010G154600		PF00450	PTHR11802,PTHR11802:SF65	KOG1283	3.4.16.5	K09646	GO:GO:0006508,GO:GO:0004185	AT2G27920.1	SCPL51	serine carboxypeptidase-like 51	LOC_Os03g27590.1		OsSCP18 - Putative Serine Carboxypeptidase homologue, expressed
Sobic.010G154500	v1.4_None	Sobic.010G154500
Sobic.010G154150	Sb10g020590	v2.1_None	Predicted protein		PTHR35704,PTHR35704:SF1								LOC_Os06g33880.1		expressed protein
Sobic.010G154000	Sb10g020580	Sobic.010G154000	similar to Putative mlo2 protein	PF02207	PTHR13513	KOG2752		K11979	GO:GO:0008270	AT4G23860.1		PHD finger protein-related	LOC_Os06g33810.1		zinc finger protein, putative, expressed
Sobic.010G153900	Sb10g020570	Sobic.010G153900	similar to Spermidine synthase 2	PF01564	PTHR11558,PTHR11558:SF29	KOG1562	2.5.1.16	K00797		AT5G53120.3	ATSPDS3,SPDS3,SPMS	spermidine synthase 3	LOC_Os02g15550.2		spermidine synthase, putative, expressed
Sobic.010G153900	Sb10g020570	Sobic.010G153900	similar to Spermidine synthase 2	PF01564	PTHR11558,PTHR11558:SF29	KOG1562	2.5.1.16	K00797		AT5G53120.4	ATSPDS3,SPDS3,SPMS	spermidine synthase 3	LOC_Os02g15550.2		spermidine synthase, putative, expressed
Sobic.010G153700	Sb10g020550	Sobic.010G153700	similar to Putative calmodulin binding transporter protein	PF00520	PTHR10217,PTHR10217:SF524			K05391	GO:GO:0055085,GO:GO:0016020,GO:GO:0006811,GO:GO:0005216	AT5G53130.1	ATCNGC1,CNGC1	cyclic nucleotide gated channel 1	LOC_Os06g33570.1		cyclic nucleotide-gated ion channel 1, putative, expressed
Sobic.010G153600	Sb10g020540	Sobic.010G153600	similar to H0613H07.7 protein	PF14432,PF13041,PF01535	PTHR24015,PTHR24015:SF96					AT3G57430.1	OTP84	Tetratricopeptide repeat (TPR)-like superfamily protein	LOC_Os04g02850.1		pentatricopeptide, putative, expressed
Sobic.010G153466	v1.4_None	v2.1_None			PTHR10799,PTHR10799:SF350		3.6.4.12			AT1G08600.4	ATRX,CHR20	P-loop containing nucleoside triphosphate hydrolases superfamily protein	LOC_Os10g31970.1		SNF2 family N-termil domain containing protein, expressed
Sobic.010G153400	Sb10g020530	Sobic.010G153400	similar to Putative uncharacterized protein OSJNBa0052K15.14	PF13672	PTHR13832,PTHR13832:SF364	KOG0698	3.1.3.16	K17506	GO:GO:0006470,GO:GO:0004722	AT5G53140.1		Protein phosphatase 2C family protein	LOC_Os06g33549.1		protein phosphatase 2C, putative, expressed
Sobic.010G153300	Sb10g020525	Sobic.010G153300		PF04851,PF00271	PTHR24031,PTHR24031:SF265		3.6.4.13	K17679	GO:GO:0016787,GO:GO:0005524,GO:GO:0003677	AT5G63630.1		P-loop containing nucleoside triphosphate hydrolases superfamily protein	LOC_Os06g33520.1		DEAD/DEAH box helicase, putative, expressed
Sobic.010G153300	v1.4_None	Sobic.010G153300		PF04851,PF00271	PTHR24031,PTHR24031:SF265		3.6.4.13	K17679	GO:GO:0016787,GO:GO:0005524,GO:GO:0003677	AT5G63630.1		P-loop containing nucleoside triphosphate hydrolases superfamily protein	LOC_Os06g33520.1		DEAD/DEAH box helicase, putative, expressed
Sobic.010G153300	Sb10g020525	Sobic.010G153300		PF04851,PF00271	PTHR24031,PTHR24031:SF265		3.6.4.13		GO:GO:0016787,GO:GO:0005524,GO:GO:0003677	AT5G63630.1		P-loop containing nucleoside triphosphate hydrolases superfamily protein	LOC_Os06g33520.1		DEAD/DEAH box helicase, putative, expressed
Sobic.010G153300	v1.4_None	Sobic.010G153300		PF04851,PF00271	PTHR24031,PTHR24031:SF265		3.6.4.13		GO:GO:0016787,GO:GO:0005524,GO:GO:0003677	AT5G63630.1		P-loop containing nucleoside triphosphate hydrolases superfamily protein	LOC_Os06g33520.1		DEAD/DEAH box helicase, putative, expressed
Sobic.010G153201	v1.4_None	v2.1_None
Sobic.010G153100	Sb10g020520	Sobic.010G153100	similar to Os06g0367500 protein		PTHR12701,PTHR12701:SF17	KOG1962		K14009	GO:GO:0016021,GO:GO:0006886,GO:GO:0005783	AT5G42570.1		B-cell receptor-associated 31-like	LOC_Os06g26270.1		prefoldin, putative, expressed
Sobic.010G153000	Sb10g020510	Sobic.010G153000	weakly similar to Putative uncharacterized protein		PTHR38353					AT1G33500.1			LOC_Os08g23140.1		expressed protein
Sobic.010G152850	v1.4_None	v2.1_None								AT3G05510.1		Phospholipid/glycerol acyltransferase family protein	LOC_Os01g70570.1		acyltransferase, putative, expressed
Sobic.010G152800	v1.4_None	Sobic.010G152800
Sobic.010G152600	v1.4_None	Sobic.010G152600
Sobic.010G152100	Sb10g020430	Sobic.010G152100	similar to Os06g0524500 protein		PTHR37186,PTHR37186:SF1					AT1G28540.1			LOC_Os06g33340.3		expressed protein
Sobic.010G152100	Sb10g020430	Sobic.010G152100	similar to Os06g0524500 protein		PTHR37186,PTHR37186:SF1					AT1G28540.1			LOC_Os06g33340.2		expressed protein
Sobic.010G152000	Sb10g020420	Sobic.010G152000	similar to Leaf senescence protein-like	PF14416,PF13839	PTHR32285,PTHR32285:SF9					AT4G23790.1	TBL24	TRICHOME BIREFRINGENCE-LIKE 24	LOC_Os06g33330.1		powdery mildew resistant protein 5, putative, expressed
Sobic.010G151900	Sb10g020410	Sobic.010G151900	similar to Putative uncharacterized protein	PF01868	PTHR13348		3.1.26.5		GO:GO:0030677,GO:GO:0008033,GO:GO:0006379,GO:GO:0006364,GO:GO:0004540,GO:GO:0003723,GO:GO:0000172	AT2G43190.1		ribonuclease P family protein	LOC_Os05g39530.1		ribonuclease P family protein, putative, expressed
Sobic.010G151900	Sb10g020410	Sobic.010G151900	similar to Putative uncharacterized protein	PF01868	PTHR13348		3.1.26.5	K03538	GO:GO:0030677,GO:GO:0008033,GO:GO:0006379,GO:GO:0006364,GO:GO:0004540,GO:GO:0003723,GO:GO:0000172	AT2G43190.1		ribonuclease P family protein	LOC_Os05g39530.1		ribonuclease P family protein, putative, expressed
Sobic.010G151801	v1.4_None	v2.1_None
Sobic.010G151700	Sb10g020400	Sobic.010G151700	similar to Extra-large G-protein-like	PF11331	PTHR31105,PTHR31105:SF7					AT2G46380.1		Protein of unknown function (DUF3133)	LOC_Os06g33320.1		extra-large G-protein-related, putative, expressed
Sobic.010G151575	v1.4_None	v2.1_None			PTHR19241,PTHR19241:SF254	KOG0065				AT5G60740.1		ABC transporter family protein	LOC_Os06g51460.1		white-brown complex homolog protein, putative, expressed
Sobic.010G151200	v1.4_None	Sobic.010G151200											LOC_Os11g32670.1		GRF zinc finger family protein, expressed
Sobic.010G151000	Sb10g020190	Sobic.010G151000	similar to Putative CMP-sialic acid transporter	PF08449	PTHR10231,PTHR10231:SF48	KOG2234		K15272	GO:GO:0055085,GO:GO:0016021,GO:GO:0008643,GO:GO:0005351,GO:GO:0000139	AT5G41760.1		Nucleotide-sugar transporter family protein	LOC_Os06g33210.1		UAA transporter family domain containing protein, expressed
Sobic.010G150800	Sb10g020170	Sobic.010G150800	similar to Os06g0523300 protein		PTHR33513,PTHR33513:SF3					AT5G41761.1			LOC_Os06g33200.1		expressed protein
Sobic.010G150700	v1.4_None	Sobic.010G150700		PF00658					GO:GO:0003723	AT1G49760.2	PAB8,PABP8	poly(A) binding protein 8	LOC_Os09g02700.1		polyadenylate-binding protein, putative, expressed
Sobic.010G150575	v1.4_None	v2.1_None		PF03719	PTHR13718,PTHR13718:SF69	KOG0877			GO:GO:0006412,GO:GO:0005840,GO:GO:0003735	AT2G41840.1		Ribosomal protein S5 family protein	LOC_Os03g59310.1		ribosomal protein, putative, expressed
Sobic.010G150450	v1.4_None	v2.1_None
Sobic.010G150200	v1.4_None	Sobic.010G150200			PTHR32133,PTHR32133:SF134								LOC_Os07g02890.1		OsFBX209 - F-box domain containing protein, expressed
Sobic.010G150100	Sb10g020110	Sobic.010G150100	similar to Os06g0523100 protein		PTHR31827,PTHR31827:SF21					AT1G64140.1			LOC_Os06g33180.2		expressed protein
Sobic.010G150000	v1.4_None	Sobic.010G150000
Sobic.010G149600	Sb10g020070	Sobic.010G149600	similar to Os06g0507900 protein		PTHR31071,PTHR31071:SF4					AT5G41620.1			LOC_Os06g31190.1		intracellular protein transport protein USO1-related, putative, expressed
Sobic.010G149500	Sb10g020060	Sobic.010G149500	similar to Os06g0507400 protein	PF07707,PF00651	PTHR24412,PTHR24412:SF194				GO:GO:0005515	AT3G61600.1	ATPOB1,POB1	POZ/BTB containin G-protein 1	LOC_Os06g31100.1		E1-BTB2 - Bric-a-Brac, Tramtrack, and Broad Complex domain with E1 subfamily conserved sequence, expressed
Sobic.010G149300	Sb10g020030	Sobic.010G149300	similar to SUMO-conjugating enzyme UBC9	PF00179	PTHR24068	KOG0417	6.3.2.19	K06689		AT1G64230.2	UBC28	ubiquitin-conjugating enzyme 28	LOC_Os06g30970.1		ubiquitin-conjugating enzyme, putative, expressed
Sobic.010G149200	Sb10g020020	Sobic.010G149200	similar to Metal-dependent membrane protease-like	PF02517	PTHR10794,PTHR10794:SF58			K07052	GO:GO:0016020	AT5G60750.1		CAAX amino termil protease family protein	LOC_Os06g30910.1		CAAX amino termil protease family protein, putative, expressed
Sobic.010G148932	v1.4_None	v2.1_None			PTHR21663	KOG1822				AT1G67140.1	SWEETIE	HEAT repeat-containing protein	LOC_Os06g30901.1		HEAT repeat family protein, putative, expressed
Sobic.010G148501	v1.4_None	v2.1_None
Sobic.010G148400	Sb10g019790	Sobic.010G148400	Predicted protein	PF00319	PTHR11945,PTHR11945:SF232				GO:GO:0046983,GO:GO:0003677	AT5G60440.1	AGL62	AGAMOUS-like 62	LOC_Os06g30810.1		OsMADS75 - MADS-box family gene with M-alpha type-box, expressed
Sobic.010G147833	v1.4_None	v2.1_None			PTHR22844,PTHR22844:SF185					AT4G11270.1		Transducin/WD40 repeat-like superfamily protein	LOC_Os06g22550.1		transducin family protein, putative, expressed
Sobic.010G147700	Sb10g019730	Sobic.010G147700	similar to Putative uncharacterized protein	PF00400,PF12341	PTHR19932,PTHR19932:SF10			K11274	GO:GO:0005515	AT3G42660.1		transducin family protein / WD-40 repeat family protein	LOC_Os09g06560.1		WD domain, G-beta repeat domain containing protein, expressed
Sobic.010G147600	Sb10g019720	Sobic.010G147600	similar to Putative uncharacterized protein	PF02453	PTHR10994,PTHR10994:SF73	KOG1792				AT4G11220.1	BTI2,RTNLB2	VIRB2-interacting protein 2	LOC_Os06g30750.1		reticulon domain containing protein, putative, expressed
Sobic.010G147500	Sb10g019710	Sobic.010G147500	similar to N-(5'-phosphoribosyl)anthranilate isomerase	PF00697	PTHR22854,PTHR22854:SF12	KOG4202	5.3.1.24	K01817	GO:GO:0006568,GO:GO:0004640	AT1G07780.1	PAI1,TRP6	phosphoribosylanthranilate isomerase 1	LOC_Os02g16630.1		tryptophan biosynthesis protein trpCF, putative, expressed
Sobic.010G147100	Sb10g019670	Sobic.010G147100	similar to Putative VHS domain-containing protein	PF03127,PF00790	PTHR13856,PTHR13856:SF88	KOG1087			GO:GO:0006886,GO:GO:0005622	AT4G32760.2		ENTH/VHS/GAT family protein	LOC_Os06g22650.1		VHS and GAT domain containing protein, expressed
Sobic.010G147100	Sb10g019670	Sobic.010G147100	similar to Putative VHS domain-containing protein	PF03127	PTHR13856,PTHR13856:SF88				GO:GO:0006886,GO:GO:0005622	AT4G32760.2		ENTH/VHS/GAT family protein	LOC_Os06g22650.1		VHS and GAT domain containing protein, expressed
Sobic.010G147000	Sb10g019660	Sobic.010G147000	similar to Os06g0332700 protein	PF03638	PTHR12446,PTHR12446:SF29					AT4G29000.1		Tesmin/TSO1-like CXC domain-containing protein	LOC_Os06g22670.1		tesmin/TSO1-like CXC domain containing protein, expressed
Sobic.010G146700	Sb10g019640	Sobic.010G146700	similar to Putative amino acid transport protein	PF03222	PTHR22950,PTHR22950:SF240	KOG1303		K15015	GO:GO:0003333	AT2G39130.1		Transmembrane amino acid transporter family protein	LOC_Os02g01100.2		transmembrane amino acid transporter protein, putative, expressed
Sobic.010G146600	cyclin-dependent kise F-1, putative, expressed	Sb10g019630	similar to Cyclin-dependent kise F-1	PF00069	PTHR24056,PTHR24056:SF171	KOG0659	2.7.11.22,2.7.11.23		GO:GO:0006468,GO:GO:0005524,GO:GO:0004672	AT4G28980.1	CAK1AT,CDKF	1	CDK-activating kise 1AT	LOC_Os06g22820.1
Sobic.010G146600	cyclin-dependent kise F-1, putative, expressed	Sb10g019630	similar to Cyclin-dependent kise F-1	PF00069	PTHR24056,PTHR24056:SF171	KOG0594,KOG0659	2.7.11.22,2.7.11.23		GO:GO:0006468,GO:GO:0005524,GO:GO:0004672	AT4G28980.2	CAK1AT,CDKF	1	CDK-activating kise 1AT	LOC_Os06g22820.1
Sobic.010G146500	Sb10g019620	Sobic.010G146500	weakly similar to Putative uncharacterized protein	PF00931	PTHR23155,PTHR23155:SF484	KOG4658			GO:GO:0043531	AT3G46730.1		NB-ARC domain-containing disease resistance protein	LOC_Os11g43700.1		RGH1A, putative, expressed
Sobic.010G146400	Sb10g019590	Sobic.010G146400	similar to Auxin-responsive protein IAA21	PF02309	PTHR31734,PTHR31734:SF40			K14484	GO:GO:0006355,GO:GO:0005634	AT4G29080.1	IAA27,PAP2	phytochrome-associated protein 2	LOC_Os06g22870.1		OsIAA21 - Auxin-responsive Aux/IAA gene family member, expressed
Sobic.010G146200	Sb10g019380	Sobic.010G146200	similar to Homeodomain leucine zipper protein							AT4G16780.1	ATHB-2,ATHB2,HAT4,HB-2	homeobox protein 2	LOC_Os06g04870.1		homeobox associated leucine zipper, putative, expressed
Sobic.010G146100		aquaporin protein, putative, expressed	similar to Probable aquaporin TIP2-2	PF00230	PTHR19139,PTHR19139:SF99	KOG0223		K09873	GO:GO:0016020,GO:GO:0006810,GO:GO:0005215	AT3G16240.1	AQP1,ATTIP2	1,DELTA-TIP,DELTA-TIP1,TIP2	1	delta tonoplast integral protein	LOC_Os06g22960.1
Sobic.010G146000	Sb10g019350	Sobic.010G146000	similar to Putative uncharacterized protein	PF03552	PTHR13301,PTHR13301:SF40		2.4.2.24		GO:GO:0030244,GO:GO:0016760,GO:GO:0016020	AT2G33100.1	ATCSLD1,CSLD1	cellulose synthase-like D1	LOC_Os06g22980.1		CSLD5 - cellulose synthase-like family D, expressed
Sobic.010G145900	Sb10g019340	Sobic.010G145900	similar to Phosphatidylinositol 3-and 4-kise-like	PF00240,PF00454	PTHR10666,PTHR10666:SF163	KOG2381	2.7.1.67		GO:GO:0005515,GO:GO:0016773	AT2G46500.2	ATPI4K GAMMA 4,PI4K GAMMA 4,UBDK GAMMA 4	phosphoinositide 4-kise gamma 4	LOC_Os06g23290.4		phosphatidylinositol 3- and 4-kise family protein, putative, expressed
Sobic.010G145800	v1.4_None	Sobic.010G145800		PF00013	PTHR10288,PTHR10288:SF134	KOG2190		K13162	GO:GO:0003723	AT5G53060.1		R-binding KH domain-containing protein	LOC_Os06g23460.1		KH domain containing protein, putative, expressed
Sobic.010G145500	v1.4_None	Sobic.010G145500		PF03004	PTHR33063								LOC_Os02g14500.1		expressed protein
Sobic.010G145500	v1.4_None	Sobic.010G145500		PF03004	PTHR33063								LOC_Os08g17020.1		expressed protein
Sobic.010G145500	v1.4_None	Sobic.010G145500			PTHR33063								LOC_Os02g14500.1		expressed protein
Sobic.010G144900	Sb10g018720	Sobic.010G144900	similar to Putative fiber protein Fb34	PF06749	PTHR31769,PTHR31769:SF5					AT1G13380.1		Protein of unknown function (DUF1218)	LOC_Os09g10910.3		fiber protein Fb34, putative, expressed
Sobic.010G144700	v1.4_None	Sobic.010G144700		PF03140	PTHR31549,PTHR31549:SF31					AT3G50180.1		Plant protein of unknown function (DUF247)	LOC_Os05g10900.1		plant protein of unknown function domain containing protein, expressed
Sobic.010G144600	v1.4_None	Sobic.010G144600
Sobic.010G144400	Sb10g018300	Sobic.010G144400	similar to Glycosyltransferase	PF04577	PTHR20961,PTHR20961:SF5	KOG4698	2.4.1.255		GO:GO:0016757	AT3G18170.1		Glycosyltransferase family 61 protein	LOC_Os03g37010.3		glycosyltransferase, putative, expressed
Sobic.010G144100	v1.4_None	Sobic.010G144100
Sobic.010G144000	Sb10g018280	Sobic.010G144000		PF01602	PTHR22781			K12396	GO:GO:0030117,GO:GO:0016192,GO:GO:0006886	AT1G48760.2	delta-ADR	delta-adaptin	LOC_Os01g32880.1		AP-3 complex subunit delta, putative, expressed
Sobic.010G143900	Sb10g018270	Sobic.010G143900	similar to Os06g0470000 protein	PF04577	PTHR20961,PTHR20961:SF19	KOG4698	2.4.1.255		GO:GO:0016757	AT3G18180.1		Glycosyltransferase family 61 protein	LOC_Os06g27560.1		glycosyltransferase protein, putative, expressed
Sobic.010G143800	Sb10g018040	Sobic.010G143800	similar to Os06g0468400 protein		PTHR38530,PTHR38530:SF1								LOC_Os06g27370.1		expressed protein
Sobic.010G143600	v1.4_None	Sobic.010G143600		PF13589	PTHR23336					AT1G19100.1		Histidine kise-, D gyrase B-, and HSP90-like ATPase family protein	LOC_Os06g28060.1		ATP-binding region, ATPase-like domain containing protein, expressed
Sobic.010G143500	Sb10g017820	Sobic.010G143500	similar to Os06g0498400 protein	PF01326	PTHR22931,PTHR22931:SF1		2.7.9.4	K08244	GO:GO:0016310,GO:GO:0016301,GO:GO:0005524	AT1G10760.1	GWD,GWD1,SEX1,SOP,SOP1	Pyruvate phosphate dikise, PEP/pyruvate binding domain	LOC_Os06g30310.1		alpha-glucan water dikise, chloroplast precursor, putative, expressed
Sobic.010G143400	Sb10g017810	Sobic.010G143400	similar to Putative uncharacterized protein	PF13370,PF00226						AT5G23240.1		DJ heat shock N-termil domain-containing protein	LOC_Os06g28050.3		expressed protein
Sobic.010G143300	Sb10g017800	Sobic.010G143300	similar to Putative uncharacterized protein	PF14365,PF03080	PTHR31589,PTHR31589:SF3					AT5G50150.1		Protein of Unknown Function (DUF239)	LOC_Os06g28000.1		carboxyl-termil peptidase, putative, expressed
Sobic.010G143300	Sb10g017800	Sobic.010G143300	similar to Putative uncharacterized protein	PF03080,PF14365	PTHR31589,PTHR31589:SF3					AT1G23340.2		Protein of Unknown Function (DUF239)	LOC_Os06g28000.1		carboxyl-termil peptidase, putative, expressed
Sobic.010G143200	v1.4_None	Sobic.010G143200
Sobic.010G143100	v1.4_None	Sobic.010G143100
Sobic.010G143000	v1.4_None	Sobic.010G143000
Sobic.010G142900	Sb10g017780	Sobic.010G142900	similar to Os06g0473800 protein	PF01277	PTHR33203,PTHR33203:SF5				GO:GO:0016021,GO:GO:0012511	AT2G25890.1		Oleosin family protein	LOC_Os06g27910.1		oleosin, putative, expressed
Sobic.010G142700	v1.4_None	Sobic.010G142700
Sobic.010G142501	v1.4_None	v2.1_None
Sobic.010G142401	v1.4_None	v2.1_None
Sobic.010G141800	Sb10g016955	Sobic.010G141800		PF02902	PTHR12606,PTHR12606:SF31				GO:GO:0008234,GO:GO:0006508				LOC_Os11g17290.1		expressed protein
Sobic.010G141800	Sb10g016955	Sobic.010G141800		PF02902	PTHR12606,PTHR12606:SF31				GO:GO:0008234,GO:GO:0006508				LOC_Os11g17290.2		expressed protein
Sobic.010G141600	Sb10g016920	Sobic.010G141600	similar to Formate dehydrogese, mitochondrial precursor	PF00389,PF02826	PTHR10996,PTHR10996:SF171	KOG0069	1.2.1.2	K00122	GO:GO:0055114,GO:GO:0051287,GO:GO:0016616,GO:GO:0008152	AT5G14780.1	FDH	formate dehydrogese	LOC_Os06g29180.1		erythrote-4-phosphate dehydrogese domain containing protein, expressed
Sobic.010G141500	v1.4_None	Sobic.010G141500		PF02902	PTHR12606,PTHR12606:SF28	KOG0778	3.4.22.68	K16287	GO:GO:0008234,GO:GO:0006508	AT1G60220.1	OTS1,ULP1D	UB-like protease 1D	LOC_Os06g29310.1		ulp1 protease family protein, putative, expressed
Sobic.010G141500	v1.4_None	Sobic.010G141500		PF02902	PTHR12606,PTHR12606:SF28	KOG3246	3.4.22.68		GO:GO:0008234,GO:GO:0006508	AT1G60220.1	OTS1,ULP1D	UB-like protease 1D	LOC_Os06g29310.1		ulp1 protease family protein, putative, expressed
Sobic.010G140800	v1.4_None	Sobic.010G140800
Sobic.010G140700	Sb10g016100	Sobic.010G140700	similar to Class III peroxidase 79 precursor	PF00141	PTHR31235,PTHR31235:SF64		1.11.1.7		GO:GO:0055114,GO:GO:0020037,GO:GO:0006979,GO:GO:0004601	AT5G15180.1		Peroxidase superfamily protein	LOC_Os06g27850.1		peroxidase precursor, putative, expressed
Sobic.010G140600	Sb10g015890	Sobic.010G140600	similar to BolA-like	PF01722	PTHR12735,PTHR12735:SF6	KOG2313				AT5G17560.1		BolA-like family protein	LOC_Os06g28970.1		bolA, putative, expressed
Sobic.010G140500	Sb10g015690	Sobic.010G140500	similar to Armadillo repeat containing protein-like	PF04564	PTHR22849,PTHR22849:SF27		6.3.2.19		GO:GO:0016567,GO:GO:0004842	AT1G24330.1		ARM repeat superfamily protein	LOC_Os06g28590.1		bg55, putative, expressed
Sobic.010G140400	Sb10g015270	Sobic.010G140400	similar to Poor homologous sypsis 1 protein							AT1G10710.2	PHS1	poor homologous sypsis 1	LOC_Os06g27860.1		poor homologous sypsis 1 protein, putative, expressed
Sobic.010G140100	v1.4_None	Sobic.010G140100
Sobic.010G139600	Sb10g014850	Sobic.010G139600	similar to Putative oxidative-stress responsive	PF00069	PTHR24361,PTHR24361:SF276		2.7.11.1	K08835	GO:GO:0006468,GO:GO:0005524,GO:GO:0004672	AT5G14720.1		Protein kise superfamily protein	LOC_Os06g29120.1		STE_PAK_Ste20_STLK.5 - STE kises include homologs to sterile 7, sterile 11 and sterile 20 from yeast, expressed
Sobic.010G139500	Sb10g014640	Sobic.010G139500	similar to Putative phospholipid-transporting ATPase 9	PF12710,PF16212	PTHR24092,PTHR24092:SF41		3.6.3.1		GO:GO:0016021,GO:GO:0015914,GO:GO:0005524,GO:GO:0004012,GO:GO:0000287	AT1G68710.1		ATPase E1-E2 type family protein / haloacid dehalogese-like hydrolase family protein	LOC_Os06g29380.1		phospholipid-transporting ATPase, putative, expressed
Sobic.010G139500	Sb10g014640	Sobic.010G139500	similar to Putative phospholipid-transporting ATPase 9	PF00122,PF12710,PF16209,PF16212	PTHR24092,PTHR24092:SF41		3.6.3.1	K01530	GO:GO:0046872,GO:GO:0000166,GO:GO:0016021,GO:GO:0015914,GO:GO:0005524,GO:GO:0004012,GO:GO:0000287	AT1G68710.1		ATPase E1-E2 type family protein / haloacid dehalogese-like hydrolase family protein	LOC_Os06g29380.1		phospholipid-transporting ATPase, putative, expressed
Sobic.010G139301	v1.4_None	v2.1_None
Sobic.010G139000	Sb10g014430	Sobic.010G139000	similar to Putative SWAP (Suppressor-of-White-APricot)/surp domain-containing protein	PF01805,PF07713	PTHR13384,PTHR13384:SF19	KOG2138		K13123	GO:GO:0006396,GO:GO:0003723	AT5G23080.1	TGH	SWAP (Suppressor-of-White-APricot)/surp domain-containing protein	LOC_Os06g29400.1		surp module family protein, putative, expressed
Sobic.010G138900	Sb10g014230	Sobic.010G138900	similar to Putative uncharacterized protein	PF00383	PTHR11079,PTHR11079:SF72	KOG1018	3.5.4.33	K11991	GO:GO:0008270	AT1G68720.1	ATTADA,TADA	tR arginine adenosine deamise	LOC_Os06g29430.1		cytidine and deoxycytidylate deamise zinc-binding region family protein, expressed
Sobic.010G138800	phosphate transporter 1, putative, expressed	Sb10g014220	similar to Putative uncharacterized protein	PF03105,PF03124	PTHR10783,PTHR10783:SF49				GO:GO:0016021	AT1G68740.1	PHO1	H1	EXS (ERD1/XPR1/SYG1) family protein	LOC_Os06g29790.1
Sobic.010G138800	phosphate transporter 1, putative, expressed	Sb10g014220	similar to Putative uncharacterized protein	PF03105,PF03124	PTHR10783,PTHR10783:SF49	KOG1162			GO:GO:0016021	AT1G68740.1	PHO1	H1	EXS (ERD1/XPR1/SYG1) family protein	LOC_Os06g29790.1
Sobic.010G138700	Sb10g014210	Sobic.010G138700	similar to Os06g0493800 protein	PF13812,PF13041,PF01535	PTHR24015,PTHR24015:SF837					AT4G13650.1		Pentatricopeptide repeat (PPR) superfamily protein	LOC_Os06g29800.1		pentatricopeptide, putative, expressed
Sobic.010G138600	Sb10g014205	Sobic.010G138600			PTHR12346,PTHR12346:SF3					AT1G24200.1		Paired amphipathic helix (PAH2) superfamily protein	LOC_Os06g29804.1		expressed protein
Sobic.010G138500	Sb10g014200	Sobic.010G138500		PF01453,PF00069	PTHR27002,PTHR27002:SF31	KOG1187	2.7.11.1		GO:GO:0006468,GO:GO:0005524,GO:GO:0004672	AT4G32300.1	SD2-5	S-domain-2 5	LOC_Os06g29810.3		lectin protein kise family protein, putative, expressed
Sobic.010G138500	Sb10g014200	Sobic.010G138500		PF01453,PF00069	PTHR27002,PTHR27002:SF31	KOG1187	2.7.11.1		GO:GO:0006468,GO:GO:0005524,GO:GO:0004672	AT4G32300.1	SD2-5	S-domain-2 5	LOC_Os06g29810.2		lectin protein kise family protein, putative, expressed
Sobic.010G138400	Sb10g014190	Sobic.010G138400	similar to Putative ripening regulated protein	PF01554	PTHR11206,PTHR11206:SF162	KOG1347			GO:GO:0055085,GO:GO:0016020,GO:GO:0015297,GO:GO:0015238,GO:GO:0006855	AT5G52450.1		MATE efflux family protein	LOC_Os06g29844.1		MATE efflux family protein, putative, expressed
Sobic.010G138400	Sb10g014190	Sobic.010G138400	similar to Putative ripening regulated protein	PF01554	PTHR11206,PTHR11206:SF162	KOG1347		K03327	GO:GO:0055085,GO:GO:0016020,GO:GO:0015297,GO:GO:0015238,GO:GO:0006855	AT5G52450.1		MATE efflux family protein	LOC_Os06g29844.1		MATE efflux family protein, putative, expressed
Sobic.010G138350	v1.4_None	v2.1_None
Sobic.010G138200	Sb10g013950	Sobic.010G138200	similar to AlphaSNBP(B)-like	PF14438,PF09532	PTHR13586,PTHR13586:SF0			K18749		AT1G26110.1	DCP5	decapping 5	LOC_Os06g30060.1		expressed protein
Sobic.010G138000	Sb10g013750	Sobic.010G138000	similar to Cryptochrome 2	PF00875,PF03441	PTHR11455,PTHR11455:SF18	KOG0133	4.1.99.3	K12119		AT1G04400.1	AT-PHH1,ATCRY2,CRY2,FHA,PHH1	cryptochrome 2	LOC_Os02g41550.3		FAD binding domain of D photolyase domain containing protein, expressed
Sobic.010G137400	Sb10g013720	Sobic.010G137400	similar to Putative uncharacterized protein	PF07714	PTHR27002,PTHR27002:SF21	KOG1187	2.7.11.1		GO:GO:0006468,GO:GO:0004672	AT4G23180.1	CRK10,RLK4	cysteine-rich RLK (RECEPTOR-like protein kise) 10	LOC_Os06g30130.1		cysteine-rich receptor-like protein kise 10 precursor, putative, expressed
Sobic.010G137100	v1.4_None	Sobic.010G137100
Sobic.010G136900	Sb10g013313	Sobic.010G136900	similar to Putative uncharacterized protein	PF00005,PF01061	PTHR19241,PTHR19241:SF251	KOG0061	3.6.3.44		GO:GO:0016887,GO:GO:0005524,GO:GO:0016020	AT1G17840.1	ABCG11,ATWBC11,COF1,DSO,WBC11	white-brown complex homolog protein 11	LOC_Os09g03939.1		white-brown complex homolog protein 11, putative, expressed
Sobic.010G136700	v1.4_None	Sobic.010G136700
Sobic.010G136600	v1.4_None	Sobic.010G136600
Sobic.010G136500	Sb10g013280	Sobic.010G136500	weakly similar to Putative uncharacterized protein		PTHR34056,PTHR34056:SF2					AT3G18050.1			LOC_Os06g30210.1		expressed protein
Sobic.010G136400	v1.4_None	Sobic.010G136400
Sobic.010G136300	contains Pfam profile PF01161: Phosphatidylethanolamine-binding protein, expressed	Sb10g013070	similar to Putative uncharacterized protein	PF01161	PTHR11362,PTHR11362:SF38	KOG3346				AT1G18100.1	E12A11,MFT	PEBP (phosphatidylethanolamine-binding protein) family protein	LOC_Os06g30370.1		osMFT1 MFT-Like1 homologous to Mother of FT and TFL1 gene
Sobic.010G136250	Sb10g013065	v2.1_None		PF03360	PTHR10896,PTHR10896:SF16		2.4.2.24		GO:GO:0016020,GO:GO:0015018	AT1G27600.1	I9H,IRX9-L	Nucleotide-diphospho-sugar transferases superfamily protein	LOC_Os03g17850.1		glycosyltransferase family 43 protein, putative, expressed
Sobic.010G136200	v1.4_None	Sobic.010G136200			PTHR33740,PTHR33740:SF1					AT3G25680.1			LOC_Os06g30390.1		oxidoreductase/ transition metal ion binding protein, putative, expressed
Sobic.010G136100	Sb10g013050	Sobic.010G136100
Sobic.010G136100	v1.4_None	Sobic.010G136100
Sobic.010G136000	Sb10g013040	Sobic.010G136000	similar to Putative uncharacterized protein P0596H06.16		PTHR33237,PTHR33237:SF5					AT1G49000.1			LOC_Os12g04870.1		expressed protein
Sobic.010G135600	Sb10g013030	Sobic.010G135600	similar to Putative uncharacterized protein OJ1230_H04.6										LOC_Os06g22390.1		expressed protein
Sobic.010G135300	Sb10g013010	Sobic.010G135300	similar to Putative uncharacterized protein P0019A05.33	PF13704	PTHR21461,PTHR21461:SF12	KOG4735				AT2G33570.1		Domain of unknown function (DUF23)	LOC_Os06g22330.1		expressed protein
Sobic.010G135300	Sb10g013010	Sobic.010G135300	similar to Putative uncharacterized protein P0019A05.33	PF13704	PTHR21461,PTHR21461:SF12					AT2G33570.1		Domain of unknown function (DUF23)	LOC_Os06g22330.1		expressed protein
Sobic.010G135250	v1.4_None	v2.1_None											LOC_Os04g47240.1		STE_MEKK_ste11_MAP3K.17 - STE kises include homologs to sterile 7, sterile 11 and sterile 20 from yeast, expressed
Sobic.010G135000	Sb10g012990	Sobic.010G135000	similar to Thioredoxin reductase	PF00070	PTHR22912,PTHR22912:SF183		1.8.1.9	K00384	GO:GO:0055114,GO:GO:0016491	AT2G17420.1	ATNTRA,NTR2,NTRA	DPH-dependent thioredoxin reductase A	LOC_Os06g22140.1		thioredoxin reductase 2, putative, expressed
Sobic.010G134900	Sb10g012980	Sobic.010G134900	similar to D-binding protein-like	PF03479	PTHR31100,PTHR31100:SF5					AT1G76500.1	AHL29,SOB3	Predicted AT-hook D-binding family protein	LOC_Os02g48320.3		D binding protein, putative, expressed
Sobic.010G134900	Sb10g012980	Sobic.010G134900	similar to D-binding protein-like	PF03479	PTHR31100,PTHR31100:SF5					AT1G76500.1	AHL29,SOB3	Predicted AT-hook D-binding family protein	LOC_Os02g48320.1		D binding protein, putative, expressed
Sobic.010G134700	Sb10g012970	Sobic.010G134700	similar to FK506-binding protein	PF07719,PF13414,PF00254	PTHR10516,PTHR10516:SF324	KOG0543	5.2.1.8	K09571	GO:GO:0006457	AT5G48570.1	ATFKBP65,FKBP65,ROF2	FKBP-type peptidyl-prolyl cis-trans isomerase family protein	LOC_Os04g28420.1		peptidyl-prolyl isomerase, putative, expressed
Sobic.010G134650	v1.4_None	v2.1_None
Sobic.010G134600	Sb10g012871	Sobic.010G134600		PF01535,PF13041	PTHR24015,PTHR24015:SF904					AT2G13600.1		Pentatricopeptide repeat (PPR) superfamily protein	LOC_Os12g36620.1		pentatricopeptide, putative, expressed
Sobic.010G134500	v1.4_None	Sobic.010G134500		PF00929	PTHR23044	KOG0542				AT3G15140.1		Polynucleotidyl transferase, ribonuclease H-like superfamily protein	LOC_Os06g24594.5		exonuclease, putative, expressed
Sobic.010G134400	Sb10g012770	Sobic.010G134400	similar to Putative mono-or diacylglycerol acyltransferase	PF01553	PTHR12317,PTHR12317:SF22	KOG0831	2.3.1.20		GO:GO:0016746,GO:GO:0008152,GO:GO:0016747	AT3G51520.1		diacylglycerol acyltransferase family	LOC_Os06g22080.1		diacylglycerol O-acyltransferase, putative, expressed
Sobic.010G134400	Sb10g012770	Sobic.010G134400	similar to Putative mono-or diacylglycerol acyltransferase	PF03982	PTHR12317,PTHR12317:SF22	KOG0831	2.3.1.20	K14457	GO:GO:0016747	AT3G51520.1		diacylglycerol acyltransferase family	LOC_Os06g22080.1		diacylglycerol O-acyltransferase, putative, expressed
Sobic.010G134300	v1.4_None	Sobic.010G134300
Sobic.010G134200	v1.4_None	Sobic.010G134200			PTHR10430,PTHR10430:SF15		1.11.1.15			AT3G52960.1		Thioredoxin superfamily protein	LOC_Os06g42000.1		peroxiredoxin, putative, expressed
Sobic.010G134100	Sb10g012760	Sobic.010G134100	similar to Mitochondrial glycoprotein-like	PF02330	PTHR10826,PTHR10826:SF11	KOG2536		K15414	GO:GO:0005759	AT5G02050.1		Mitochondrial glycoprotein family protein	LOC_Os06g22070.1		mitochondrial glycoprotein, putative, expressed
Sobic.010G134000	Sb10g012750	Sobic.010G134000	similar to Os06g0326400 protein	PF00365	PTHR13697,PTHR13697:SF24	KOG2440	2.7.1.90	K00895	GO:GO:0006096,GO:GO:0003872	AT1G76550.1		Phosphofructokise family protein	LOC_Os06g22060.1		pyrophosphate--fructose 6-phosphate 1-phosphotransferase subunit alpha, putative, expressed
Sobic.010G133866	v1.4_None	v2.1_None
Sobic.010G133500	Sb10g012730	Sobic.010G133500	weakly similar to Putative AT-hook D-binding protein	PF03479	PTHR31500,PTHR31500:SF11					AT2G33620.4		AT hook motif D-binding family protein	LOC_Os06g22030.1		AT hook motif domain containing protein, expressed
Sobic.010G133500	Sb10g012730	Sobic.010G133500	weakly similar to Putative AT-hook D-binding protein	PF03479	PTHR31500,PTHR31500:SF11					AT2G33620.3		AT hook motif D-binding family protein	LOC_Os06g22030.1		AT hook motif domain containing protein, expressed
Sobic.010G133450	v1.4_None	v2.1_None
Sobic.010G133400	Sb10g012720	Sobic.010G133400	similar to Pantothete kise-like	PF01937	PTHR12280,PTHR12280:SF31					AT4G35360.1		Uncharacterised conserved protein (UCP030210)	LOC_Os06g21980.1		pantothete kise 4, putative, expressed			Sobic.001G137000
Sobic.010G133200	v1.4_None	Sobic.010G133200
Sobic.010G133000	Sb10g012265	Sobic.010G133000	similar to Putative uncharacterized protein	PF03760	PTHR33493,PTHR33493:SF4				GO:GO:0009790	AT5G06760.1	LEA4-5	Late Embryogenesis Abundant 4-5	LOC_Os06g21910.1		late embryogenesis abundant group 1, putative, expressed
Sobic.010G132900	v1.4_None	Sobic.010G132900											LOC_Os09g01970.1		expressed protein
Sobic.010G132800	v1.4_None	Sobic.010G132800
Sobic.010G132700	v1.4_None	Sobic.010G132700
Sobic.010G132600	v1.4_None	Sobic.010G132600		PF02696	PTHR32057	KOG2542				AT5G13030.1			LOC_Os06g21600.1		selenoprotein O, putative, expressed
Sobic.010G132500	Sb10g012230	Sobic.010G132500	similar to Putative uncharacterized protein		PTHR34055,PTHR34055:SF3					AT3G57930.2			LOC_Os06g21580.1		expressed protein
Sobic.010G132400	Sb10g012220	Sobic.010G132400		PF00232	PTHR10353,PTHR10353:SF57		3.2.1.21		GO:GO:0005975,GO:GO:0004553	AT2G44480.1	BGLU17	beta glucosidase 17	LOC_Os06g21570.1		Os6bglu24 - beta-glucosidase homologue, similar to G. max isohydroxyurate hydrolase, expressed
Sobic.010G132400	Sb10g012220	Sobic.010G132400		PF00232	PTHR10353,PTHR10353:SF57		3.2.1.21	K01188	GO:GO:0005975,GO:GO:0004553	AT2G44480.1	BGLU17	beta glucosidase 17	LOC_Os06g21570.1		Os6bglu24 - beta-glucosidase homologue, similar to G. max isohydroxyurate hydrolase, expressed
Sobic.010G132300	Sb10g012210	Sobic.010G132300	similar to CDK5 activator-binding protein-like	PF05600	PTHR14894	KOG2607				AT5G06830.1			LOC_Os06g21560.1		CDK5RAP3, putative, expressed
Sobic.010G132200	v1.4_None	Sobic.010G132200		PF00280	PTHR33091,PTHR33091:SF5				GO:GO:0009611,GO:GO:0004867	AT3G46860.1		Serine protease inhibitor, potato inhibitor I-type family protein	LOC_Os06g21540.1		inhibitor I family protein, putative, expressed
Sobic.010G132100	Sb10g012200	Sobic.010G132100	similar to Putative uncharacterized protein	PF06110	PTHR12452	KOG3425				AT5G42850.2		Thioredoxin superfamily protein	LOC_Os06g21550.1		thioredoxin domain-containing protein 17, putative, expressed
Sobic.010G132000	Sb10g012190	Sobic.010G132000	similar to Putative uncharacterized protein		PTHR34672					AT2G41905.1			LOC_Os06g21410.1		arabinogalactan peptide 23 precursor, putative, expressed
Sobic.010G131950	v1.4_None	v2.1_None
Sobic.010G131900	Sb10g012170	Sobic.010G131900	similar to Putative makorin RING finger protein	PF13639,PF00642	PTHR11224,PTHR11224:SF10	KOG1039		K15687	GO:GO:0008270,GO:GO:0005515,GO:GO:0046872	AT3G08505.1		zinc finger (CCCH-type/C3HC4-type RING finger) family protein	LOC_Os06g21390.2		Zinc finger C-x8-C-x5-C-x3-H type domain containing protein, expressed
Sobic.010G131900	Sb10g012170	Sobic.010G131900	similar to Putative makorin RING finger protein	PF13639,PF00642	PTHR11224,PTHR11224:SF10	KOG1039		K15687	GO:GO:0008270,GO:GO:0005515,GO:GO:0046872	AT3G08505.1		zinc finger (CCCH-type/C3HC4-type RING finger) family protein	LOC_Os06g21390.1		Zinc finger C-x8-C-x5-C-x3-H type domain containing protein, expressed
Sobic.010G131700	Sb10g012160	Sobic.010G131700	similar to Putative protease	PF13180,PF03572	PTHR32060,PTHR32060:SF5		3.4.21.102		GO:GO:0005515,GO:GO:0008236,GO:GO:0006508	AT3G57680.1		Peptidase S41 family protein	LOC_Os06g21380.1		OsCttP3 - Putative C-termil processing peptidase homologue, expressed
Sobic.010G131500	Sb10g012140	Sobic.010G131500	similar to Sodium/hydrogen exchanger	PF00999	PTHR10110,PTHR10110:SF101	KOG1965			GO:GO:0055085,GO:GO:0016021,GO:GO:0015299,GO:GO:0006812,GO:GO:0055075,GO:GO:0009651,GO:GO:0006814,GO:GO:0005886,GO:GO:0005774	AT5G55470.1	ATNHX3,NHX3	+/H+ (sodium hydrogen) exchanger 3	LOC_Os06g21360.1		transporter, monovalent cation:proton antiporter-2 family, putative, expressed
Sobic.010G131400	v1.4_None	Sobic.010G131400		PF02115	PTHR10980,PTHR10980:SF18	KOG3205		K12462	GO:GO:0005737,GO:GO:0005094	AT3G07880.1	SCN1	Immunoglobulin E-set superfamily protein	LOC_Os06g21340.1		rho GDP-dissociation inhibitor 1, putative, expressed
Sobic.010G131300	Sb10g012120	Sobic.010G131300	similar to Putative elongation factor 1A binding protein	PF00651	PTHR24413,PTHR24413:SF107				GO:GO:0005515	AT2G04740.1		ankyrin repeat family protein	LOC_Os06g21330.1		ABB1 - Ankyrin repeat region with 2 Bric-a-Brac, Tramtrack, Broad Complex BTB domains, expressed			Sobic.001G140000
Sobic.010G131300	Sb10g012120	Sobic.010G131300	similar to Putative elongation factor 1A binding protein	PF13857,PF00651	PTHR24413,PTHR24413:SF107	KOG0511		K10520	GO:GO:0005515	AT2G04740.1		ankyrin repeat family protein	LOC_Os06g21330.1		ABB1 - Ankyrin repeat region with 2 Bric-a-Brac, Tramtrack, Broad Complex BTB domains, expressed
Sobic.010G131300	Sb10g012120	Sobic.010G131300	similar to Putative elongation factor 1A binding protein	PF13857,PF00651	PTHR24413,PTHR24413:SF107	KOG0511			GO:GO:0005515	AT2G04740.1		ankyrin repeat family protein	LOC_Os06g21330.1		ABB1 - Ankyrin repeat region with 2 Bric-a-Brac, Tramtrack, Broad Complex BTB domains, expressed
Sobic.010G131200	Sb10g012110	Sobic.010G131200	similar to Putative glycine rich protein		PTHR37372								LOC_Os06g21210.1		glycine rich protein family protein, putative, expressed
Sobic.010G131000	v1.4_None	Sobic.010G131000		PF04782						AT1G67180.1		zinc finger (C3HC4-type RING finger) family protein / BRCT domain-containing protein	LOC_Os08g31930.1		BRCA1 C Terminus domain containing protein, expressed
Sobic.010G130900	Sb10g012090	Sobic.010G130900	similar to Glycine-rich protein GRP5	PF07172	PTHR37372,PTHR37372:SF1								LOC_Os06g21210.1		glycine rich protein family protein, putative, expressed
Sobic.010G130800	Sb10g012080	Sobic.010G130800	similar to Putative adenosine monophosphate binding protein 1 AMPBP1	PF13193,PF00501	PTHR24095,PTHR24095:SF166	KOG1176		K00666	GO:GO:0008152,GO:GO:0003824	AT1G20560.1	AAE1	acyl activating enzyme 1	LOC_Os01g24030.1		AMP-binding enzyme, putative, expressed
Sobic.010G130700	Sb10g012050	Sobic.010G130700	weakly similar to Predicted leucine rich repeat protein	PF08263,PF13855	PTHR27004,PTHR27004:SF12	KOG0472	2.7.11.1		GO:GO:0005515	AT2G34930.1		disease resistance family protein / LRR family protein	LOC_Os11g35450.1		leucine-rich repeat receptor protein kise EXS precursor, putative, expressed
Sobic.010G130601	v1.4_None	v2.1_None
Sobic.010G130300	Sb10g011830	Sobic.010G130300	similar to Mann endo-1,4-beta-mannosidase 6 precursor	PF00150	PTHR31451,PTHR31451:SF16		3.2.1.78	K19355	GO:GO:0005975,GO:GO:0004553	AT4G28320.1		Glycosyl hydrolase superfamily protein	LOC_Os06g20620.1		OsMan07 - Endo-Beta-Manse, expressed
Sobic.010G130200	Sb10g011820	Sobic.010G130200	similar to Os06g0309200 protein	PF01273,PF02886	PTHR10504,PTHR10504:SF73	KOG4160		K05399	GO:GO:0008289	AT1G04970.1		lipid-binding serum glycoprotein family protein	LOC_Os06g20430.1		BPI/LBP family protein At3g20270 precursor, putative, expressed
Sobic.010G130100	Sb10g011813	Sobic.010G130100		PF01426,PF00628	PTHR22880,PTHR22880:SF151				GO:GO:0003682,GO:GO:0005515	AT3G20280.1		RING/FYVE/PHD zinc finger superfamily protein	LOC_Os06g20410.1		BAH domain containing protein, expressed
Sobic.010G130100	Sb10g011813	Sobic.010G130100		PF01426,PF00628	PTHR12321,PTHR12321:SF44				GO:GO:0003682,GO:GO:0005515	AT3G20280.1		RING/FYVE/PHD zinc finger superfamily protein	LOC_Os06g20410.1		BAH domain containing protein, expressed
Sobic.010G130000	Sb10g011810	Sobic.010G130000	similar to Putative LYST-interacting protein LIP5	PF04652	PTHR12741	KOG0917		K12199		AT4G26750.1		hydroxyproline-rich glycoprotein family protein	LOC_Os06g20390.1		expressed protein
Sobic.010G129700	Sb10g011790	Sobic.010G129700	similar to Putative uncharacterized protein	PF03999	PTHR19321,PTHR19321:SF11			K16732	GO:GO:0008017,GO:GO:0000910,GO:GO:0000226	AT4G26760.1	MAP65-2	microtubule-associated protein 65-2	LOC_Os06g20370.1		microtubule associated protein, putative, expressed
Sobic.010G129600	Sb10g011780	Sobic.010G129600	similar to Os06g0308100 protein	PF00782	PTHR10159,PTHR10159:SF331	KOG1716	3.1.3.48	K04459	GO:GO:0008138,GO:GO:0006470	AT2G04550.1	DSPTP1E,IBR5	indole-3-butyric acid response 5	LOC_Os06g20340.1		dual specificity protein phosphatase, putative, expressed
Sobic.010G129300	Sb10g011760	Sobic.010G129300	similar to Putative uncharacterized protein	PF00026,PF14541	PTHR13683,PTHR13683:SF367	KOG1339	3.4.23.12		GO:GO:0006508,GO:GO:0004190	AT5G10770.1		Eukaryotic aspartyl protease family protein	LOC_Os06g20190.1		aspartic proteise nepenthesin-2 precursor, putative, expressed
Sobic.010G129200	v1.4_None	Sobic.010G129200
Sobic.010G128900	Sb10g011733	Sobic.010G128900		PF02140	PTHR23421,PTHR23421:SF58		3.2.1.23		GO:GO:0030246,GO:GO:0005975,GO:GO:0004553	AT2G28470.1	BGAL8	beta-galactosidase 8	LOC_Os03g15020.1		beta-galactosidase precursor, putative, expressed
Sobic.010G128900	v1.4_None	Sobic.010G128900		PF02140	PTHR23421,PTHR23421:SF58		3.2.1.23		GO:GO:0030246,GO:GO:0005975,GO:GO:0004553	AT2G28470.1	BGAL8	beta-galactosidase 8	LOC_Os03g15020.1		beta-galactosidase precursor, putative, expressed
Sobic.010G128500	v1.4_None	Sobic.010G128500
Sobic.010G128101	v1.4_None	v2.1_None											LOC_Os12g08740.1		exonuclease, putative, expressed
Sobic.010G128000	Sb10g011210	Sobic.010G128000	similar to Putative uncharacterized protein	PF14541	PTHR13683,PTHR13683:SF290	KOG1339	3.4.23.12		GO:GO:0006508,GO:GO:0004190	AT5G10770.1		Eukaryotic aspartyl protease family protein	LOC_Os02g48870.1		aspartic proteise nepenthesin-2 precursor, putative, expressed
Sobic.010G127700	v1.4_None	Sobic.010G127700
Sobic.010G127300	v1.4_None	Sobic.010G127300		PF00069,PF00139	PTHR27007,PTHR27007:SF28	KOG1187	2.7.11.1		GO:GO:0006468,GO:GO:0005524,GO:GO:0004672,GO:GO:0030246	AT2G37710.1	RLK	receptor lectin kise	LOC_Os07g03830.1		lectin-like receptor kise, putative, expressed
Sobic.010G127200	v1.4_None	Sobic.010G127200		PF00069,PF00139	PTHR27007,PTHR27007:SF22	KOG1187	2.7.11.1		GO:GO:0006468,GO:GO:0005524,GO:GO:0004672,GO:GO:0030246	AT2G37710.1	RLK	receptor lectin kise	LOC_Os07g03860.1		lectin-like receptor kise 7, putative, expressed
Sobic.010G127100	v1.4_None	Sobic.010G127100
Sobic.010G126300	v1.4_None	Sobic.010G126300
Sobic.010G126100	Sb10g011110	Sobic.010G126100	similar to Putative uncharacterized protein	PF00026	PTHR13683,PTHR13683:SF371	KOG1339	3.4.23.12		GO:GO:0006508,GO:GO:0004190	AT5G10770.1		Eukaryotic aspartyl protease family protein	LOC_Os06g20040.1		aspartic proteise nepenthesin-2 precursor, putative, expressed
Sobic.010G126000	Sb10g011100	Sobic.010G126000	similar to Putative WD-40 repeat protein		PTHR22847,PTHR22847:SF489					AT5G56190.2		Transducin/WD40 repeat-like superfamily protein	LOC_Os02g48964.1		WD-40 repeat family protein, putative, expressed
Sobic.010G126000	Sb10g011100	Sobic.010G126000	similar to Putative WD-40 repeat protein	PF10313,PF00400	PTHR22847,PTHR22847:SF489	KOG4532			GO:GO:0005515	AT5G56190.2		Transducin/WD40 repeat-like superfamily protein	LOC_Os02g48964.1		WD-40 repeat family protein, putative, expressed
Sobic.010G125866	v1.4_None	v2.1_None
Sobic.010G125833	v1.4_None	v2.1_None
Sobic.010G125700	v1.4_None	Sobic.010G125700		PF11919,PF16507	PTHR32170,PTHR32170:SF0			K06699		AT3G13330.1	PA200	proteasome activating protein 200	LOC_Os06g19730.1		HEAT repeat family protein, putative, expressed
Sobic.010G125500	Sb10g011070	Sobic.010G125500	similar to Putative Synoviolin 1	PF13639	PTHR22763,PTHR22763:SF25	KOG0802		K10601	GO:GO:0008270,GO:GO:0005515	AT3G16090.1		RING/U-box superfamily protein	LOC_Os06g19680.1		zinc finger, C3HC4 type domain containing protein, expressed
Sobic.010G125400	Sb10g011060	Sobic.010G125400	similar to Chromosome chr19 scaffold_66, whole genome shotgun sequence	PF00226	PTHR24078					AT3G13310.1		Chaperone DJ-domain superfamily protein	LOC_Os08g43490.1		heat shock protein DJ, putative, expressed
Sobic.010G125200	Sb10g011050	Sobic.010G125200	similar to Putative uncharacterized protein	PF09184	PTHR16487					AT5G17070.1			LOC_Os06g19650.1		expressed protein
Sobic.010G125200	Sb10g011050	Sobic.010G125200	similar to Putative uncharacterized protein	PF09184	PTHR16487			K15425		AT5G17070.1			LOC_Os06g19650.1		expressed protein
Sobic.010G125000	Sb10g011030	Sobic.010G125000			PTHR31133,PTHR31133:SF2					AT4G12680.1			LOC_Os06g19630.2		steroid nuclear receptor, ligand-binding, putative, expressed
Sobic.010G124900	Sb10g011020	Sobic.010G124900	similar to H0207B04.1 protein	PF13561	PTHR24322,PTHR24322:SF436	KOG1014	1.1.1.330	K10251		AT1G67730.1	ATKCR1,KCR1,YBR159	beta-ketoacyl reductase 1	LOC_Os04g02620.1		oxidoreductase, short chain dehydrogese/reductase family, putative, expressed
Sobic.010G124800	Sb10g011010	Sobic.010G124800	similar to Putative uncharacterized protein	PF00069,PF00139	PTHR27007,PTHR27007:SF36	KOG1187	2.7.11.1		GO:GO:0006468,GO:GO:0005524,GO:GO:0004672,GO:GO:0030246	AT2G37710.1	RLK	receptor lectin kise	LOC_Os07g03810.1		lectin-like receptor kise 7, putative, expressed
Sobic.010G124700	Sb10g011000	Sobic.010G124700	similar to Os07g0130200 protein	PF00069,PF00139	PTHR27007,PTHR27007:SF41	KOG1187	2.7.11.1		GO:GO:0006468,GO:GO:0005524,GO:GO:0004672,GO:GO:0030246	AT3G53810.1		Concavalin A-like lectin protein kise family protein	LOC_Os07g03820.1		lectin-like receptor kise, putative, expressed
Sobic.010G124600	Sb10g010990	Sobic.010G124600	similar to Putative uncharacterized protein	PF00106	PTHR24322,PTHR24322:SF436	KOG1014	1.1.1.330	K10251	GO:GO:0016491,GO:GO:0008152	AT1G67730.1	ATKCR1,KCR1,YBR159	beta-ketoacyl reductase 1	LOC_Os04g02620.1		oxidoreductase, short chain dehydrogese/reductase family, putative, expressed
Sobic.010G124500	Sb10g010960	Sobic.010G124500	similar to Putative uncharacterized protein	PF13561	PTHR24322,PTHR24322:SF436	KOG1014	1.1.1.330	K10251		AT1G67730.1	ATKCR1,KCR1,YBR159	beta-ketoacyl reductase 1	LOC_Os06g19610.1		oxidoreductase, short chain dehydrogese/reductase family, putative, expressed
Sobic.010G124133	Sb10g010900	v2.1_None	similar to Os08g0518300 protein	PF12937,PF08268	PTHR31790,PTHR31790:SF15				GO:GO:0005515	AT3G07870.1		F-box and associated interaction domains-containing protein	LOC_Os09g27570.1		OsFBA3 - F-box and FBA domain containing protein, expressed
Sobic.010G124001	v1.4_None	v2.1_None
Sobic.010G123700	Sb10g010880	Sobic.010G123700	similar to Putative uncharacterized protein P0501G08.4	PF02810	PTHR36750					AT3G04950.1			LOC_Os06g19480.1		expressed protein
Sobic.010G123600	Sb10g010870	Sobic.010G123600	similar to WW domain-containing protein-like	PF00397					GO:GO:0005515	AT3G13225.2		WW domain-containing protein	LOC_Os06g19470.2		WW domain containing protein, expressed
Sobic.010G123500	Sb10g010860	Sobic.010G123500	similar to Os06g0298200 protein	PF00643,PF06203	PTHR31717,PTHR31717:SF6				GO:GO:0008270,GO:GO:0005622,GO:GO:0005515	AT3G07650.3	COL9	CONSTANS-like 9	LOC_Os06g19444.1		CCT/B-box zinc finger protein, putative, expressed
Sobic.010G123500	Sb10g010860	Sobic.010G123500	similar to Os06g0298200 protein	PF00643	PTHR31717,PTHR31717:SF6				GO:GO:0008270,GO:GO:0005622	AT5G48250.1		B-box type zinc finger protein with CCT domain	LOC_Os06g19444.1		CCT/B-box zinc finger protein, putative, expressed
Sobic.010G123500	Sb10g010860	Sobic.010G123500	similar to Os06g0298200 protein	PF00643,PF06203	PTHR31717,PTHR31717:SF6				GO:GO:0008270,GO:GO:0005622,GO:GO:0005515	AT3G07650.1	COL9	CONSTANS-like 9	LOC_Os06g19444.1		CCT/B-box zinc finger protein, putative, expressed
Sobic.010G123400	Sb10g010850	Sobic.010G123400	similar to Putative Osnop	PF02893,PF00168,PF16016	PTHR10774,PTHR10774:SF90	KOG1032			GO:GO:0005515	AT1G03370.1		C2 calcium/lipid-binding and GRAM domain containing protein	LOC_Os06g19400.1		GRAM and C2 domains containing protein, putative, expressed
Sobic.010G123300	Sb10g010840	Sobic.010G123300	similar to Putative uncharacterized protein OSJNBa0055N24.35	PF01594	PTHR21716,PTHR21716:SF4					AT5G55960.1			LOC_Os06g19390.1		expressed protein
Sobic.010G123100	Sb10g010830	Sobic.010G123100	similar to Glucose-6-phosphate/phosphate-tranlocator-like	PF03151	PTHR11132,PTHR11132:SF38					AT5G55950.1		Nucleotide/sugar transporter family protein	LOC_Os02g49260.1		transporter-related, putative, expressed
Sobic.010G123100	Sb10g010830	Sobic.010G123100	similar to Glucose-6-phosphate/phosphate-tranlocator-like	PF03151	PTHR11132,PTHR11132:SF38	KOG1441				AT5G55950.1		Nucleotide/sugar transporter family protein	LOC_Os02g49260.1		transporter-related, putative, expressed
Sobic.010G122800	Sb10g010810	Sobic.010G122800		PF13962	PTHR24177,PTHR24177:SF62					AT4G11000.1		Ankyrin repeat family protein	LOC_Os06g19370.2		cadmium tolerance factor, putative, expressed
Sobic.010G122800	v1.4_None	Sobic.010G122800		PF13962	PTHR24177,PTHR24177:SF62					AT4G11000.1		Ankyrin repeat family protein	LOC_Os06g19370.2		cadmium tolerance factor, putative, expressed
Sobic.010G122400	Sb10g010780	Sobic.010G122400	similar to Embryogenesis transmembrane protein	PF13962	PTHR24177,PTHR24177:SF43					AT4G11000.1		Ankyrin repeat family protein	LOC_Os06g18900.1		cadmium tolerance factor, putative, expressed
Sobic.010G122200	Sb10g010770	Sobic.010G122200	weakly similar to Os06g0292400 protein	PF13962	PTHR24177,PTHR24177:SF43					AT4G11000.1		Ankyrin repeat family protein	LOC_Os06g18900.1		cadmium tolerance factor, putative, expressed
Sobic.010G122100	Sb10g010760	Sobic.010G122100	similar to Protein kise G11A	PF07714,PF00069	PTHR24351,PTHR24351:SF77		2.7.11.1		GO:GO:0006468,GO:GO:0004672,GO:GO:0005524	AT5G47750.1	D6PKL2,PK5	D6 protein kise like 2	LOC_Os06g18830.1		AGC_PVPK_like_kin82y.13 - ACG kises include homologs to PKA, PKG and PKC, expressed
Sobic.010G122000	Sb10g010750	Sobic.010G122000	similar to Putative uncharacterized protein B1066D09.23	PF00582	PTHR31964,PTHR31964:SF10		6.3.2.19		GO:GO:0006950	AT5G47740.1		Adenine nucleotide alpha hydrolases-like superfamily protein	LOC_Os06g18820.1		serine threonine kise, putative, expressed
Sobic.010G121800	Sb10g010740	Sobic.010G121800	similar to Putative expansin-B14 precursor	PF03330,PF01357	PTHR31692,PTHR31692:SF3					AT1G65680.1	ATEXPB2,ATHEXP BETA 1.4,EXPB2	expansin B2	LOC_Os02g44106.1		expansin precursor, putative, expressed
Sobic.010G121700	Sb10g010730	Sobic.010G121700	weakly similar to Phytocyanin protein-like	PF02298	PTHR33021,PTHR33021:SF15				GO:GO:0009055	AT4G30590.1	AtENODL12,ENODL12	early nodulin-like protein 12	LOC_Os06g17730.1		plastocyanin-like domain containing protein, putative, expressed
Sobic.010G121600	Sb10g010720	Sobic.010G121600	similar to Oxidoreductase-like protein	PF13532	PTHR31573,PTHR31573:SF1		1.14.11.33			AT2G22260.1		oxidoreductase, 2OG-Fe(II) oxygese family protein	LOC_Os06g17830.1		oxidoreductase, 2OG-Fe oxygese family protein, putative, expressed
Sobic.010G121500	Sb10g010710	Sobic.010G121500			PTHR12663,PTHR12663:SF0	KOG1525		K11267		AT5G47690.3		binding	LOC_Os06g17840.1		expressed protein
Sobic.010G121300	Sb10g010690	Sobic.010G121300	similar to Nitrate-induced NOI protein	PF05627	PTHR33159					AT2G04410.1		RPM1-interacting protein 4 (RIN4) family protein	LOC_Os06g17870.1		nitrate-induced NOI protein, putative, expressed
Sobic.010G121100	Sb10g010680	Sobic.010G121100		PF00931	PTHR23155,PTHR23155:SF556	KOG4658			GO:GO:0043531	AT3G07040.1	RPM1,RPS3	NB-ARC domain-containing disease resistance protein	LOC_Os06g17880.1		NBS-LRR disease resistance protein, putative, expressed
Sobic.010G121100	v1.4_None	Sobic.010G121100		PF00931	PTHR23155,PTHR23155:SF556	KOG4658			GO:GO:0043531	AT3G07040.1	RPM1,RPS3	NB-ARC domain-containing disease resistance protein	LOC_Os06g17880.1		NBS-LRR disease resistance protein, putative, expressed
Sobic.010G121000	Sb10g010670	Sobic.010G121000	similar to Putative uncharacterized protein	PF00931	PTHR23155,PTHR23155:SF556	KOG4658		K13457	GO:GO:0043531	AT3G07040.1	RPM1,RPS3	NB-ARC domain-containing disease resistance protein	LOC_Os06g17880.1		NBS-LRR disease resistance protein, putative, expressed
Sobic.010G120900	Sb10g010666	Sobic.010G120900			PTHR32246,PTHR32246:SF31								LOC_Os01g47040.1		C2 domain containing protein, putative, expressed
Sobic.010G120800	Sb10g010660	Sobic.010G120800	similar to Protein kise-like protein	PF00069	PTHR27000,PTHR27000:SF150	KOG1187	2.7.11.1,2.7.10.1		GO:GO:0006468,GO:GO:0005524,GO:GO:0004672	AT2G31880.1	EVR,SOBIR1	Leucine-rich repeat protein kise family protein	LOC_Os06g18000.1		protein kise domain containing protein, expressed
Sobic.010G120700	Sb10g010650	Sobic.010G120700	weakly similar to NBS-LRR type R protein, Nbs1-Pi2	PF00931	PTHR23155,PTHR23155:SF556	KOG4658		K13457	GO:GO:0043531	AT3G07040.1	RPM1,RPS3	NB-ARC domain-containing disease resistance protein	LOC_Os06g17880.1		NBS-LRR disease resistance protein, putative, expressed
Sobic.010G120600	Sb10g010640	Sobic.010G120600	similar to Os06g0288300 protein	PF00201	PTHR11926,PTHR11926:SF352				GO:GO:0016758,GO:GO:0008152	AT4G01070.1	GT72B1,UGT72B1	UDP-Glycosyltransferase superfamily protein	LOC_Os06g18010.1		UDP-glucoronosyl and UDP-glucosyl transferase domain containing protein, expressed
Sobic.010G120400	Sb10g010610	Sobic.010G120400	similar to UTP-glucose glucosyltransferase-like protein	PF00201	PTHR11926,PTHR11926:SF352				GO:GO:0016758,GO:GO:0008152	AT4G01070.1	GT72B1,UGT72B1	UDP-Glycosyltransferase superfamily protein	LOC_Os06g18140.1		UDP-glucoronosyl and UDP-glucosyl transferase domain containing protein, expressed
Sobic.010G120300	Sb10g010600	Sobic.010G120300	similar to Putative uncharacterized protein	PF09370,PF06792	PTHR31862					AT5G66420.2			LOC_Os06g27800.1		tm-1GCR237 protein, putative, expressed
Sobic.010G120200	Sb10g010590	Sobic.010G120200	similar to Putative uncharacterized protein	PF00201	PTHR11926,PTHR11926:SF295				GO:GO:0016758,GO:GO:0008152	AT1G07250.1	UGT71C4	UDP-glucosyl transferase 71C4	LOC_Os06g18670.1		anthocyanidin 3-O-glucosyltransferase, putative, expressed
Sobic.010G120100	Sb10g010580	Sobic.010G120100	similar to Putative expansin-B14 precursor	PF03330,PF01357	PTHR31692,PTHR31692:SF3					AT1G65680.1	ATEXPB2,ATHEXP BETA 1.4,EXPB2	expansin B2	LOC_Os02g44106.1		expansin precursor, putative, expressed
Sobic.010G120000	Sb10g010570	Sobic.010G120000	similar to Embryogenesis transmembrane protein-like	PF13962	PTHR24177,PTHR24177:SF53					AT4G11000.1		Ankyrin repeat family protein	LOC_Os06g17700.1		embryogenesis transmembrane protein, putative, expressed
Sobic.010G119800	v1.4_None	Sobic.010G119800
Sobic.010G119500	Sb10g010540	Sobic.010G119500	similar to Embryogenesis transmembrane protein-like	PF13962	PTHR24177,PTHR24177:SF16			K11267		AT4G11000.1		Ankyrin repeat family protein	LOC_Os06g17560.1		cadmium tolerance factor, putative, expressed
Sobic.010G119400	v1.4_None	Sobic.010G119400
Sobic.010G119300	Sb10g010530	Sobic.010G119300	similar to Putative uncharacterized protein	PF00069,PF00139	PTHR27007,PTHR27007:SF21	KOG1187	2.7.11.1		GO:GO:0006468,GO:GO:0005524,GO:GO:0004672,GO:GO:0030246	AT5G55830.1		Concavalin A-like lectin protein kise family protein	LOC_Os06g17490.1		expressed protein
Sobic.010G118950	v1.4_None	v2.1_None
Sobic.010G118900	Sb10g010500	Sobic.010G118900	similar to Endosperm specific protein	PF02469	PTHR32382,PTHR32382:SF11					AT4G12730.1	FLA2	FASCICLIN-like arabinogalactan 2	LOC_Os09g07350.1		fasciclin-like arabinogalactan protein 8 precursor, putative, expressed
Sobic.010G118800	Sb10g010490	Sobic.010G118800	weakly similar to Putative uncharacterized protein
Sobic.010G118700	Sb10g010480	Sobic.010G118700	similar to Putative uncharacterized protein		PTHR35502,PTHR35502:SF2					AT5G08120.1	MPB2C	movement protein binding protein 2C	LOC_Os06g17440.1		microtubule-associated protein, putative, expressed
Sobic.010G118600	v1.4_None	Sobic.010G118600											LOC_Os03g01330.1		sodium/potassium/calcium exchanger 1, putative, expressed
Sobic.010G118550	v1.4_None	v2.1_None
Sobic.010G118500	v1.4_None	Sobic.010G118500
Sobic.010G118401	Sb10g010470	v2.1_None			PTHR34537					AT1G02180.1		ferredoxin-related	LOC_Os02g58740.1		expressed protein
Sobic.010G118300	Sb10g010460	Sobic.010G118300	similar to Putative auxin-independent growth promoter	PF10250	PTHR31741,PTHR31741:SF9					AT5G15740.1		O-fucosyltransferase family protein	LOC_Os06g17390.1		auxin-independent growth promoter protein, putative, expressed
Sobic.010G118200	Sb10g010450	Sobic.010G118200	similar to Phosphatidylinositol 3-and 4-kise family-like	PF00454	PTHR15245,PTHR15245:SF21	KOG2381	2.7.1.67		GO:GO:0016773	AT2G03890.1	ATPI4K GAMMA 7,PI4K GAMMA 7,UBDK GAMMA 7	phosphoinositide 4-kise gamma 7	LOC_Os06g17290.1		phosphatidylinositol 3- and 4-kise family protein, putative, expressed
Sobic.010G118100	Sb10g010440	Sobic.010G118100	similar to Os06g0283300 protein	PF07714	PTHR27003,PTHR27003:SF16	KOG1187	2.7.11.1		GO:GO:0006468,GO:GO:0004672	AT5G15730.2		Protein kise superfamily protein	LOC_Os06g17285.2		protein kise, putative, expressed
Sobic.010G118100	Sb10g010440	Sobic.010G118100	similar to Os06g0283300 protein	PF07714	PTHR27003,PTHR27003:SF16	KOG1187	2.7.11.1		GO:GO:0006468,GO:GO:0004672	AT5G15730.2		Protein kise superfamily protein	LOC_Os06g17285.1		protein kise, putative, expressed
Sobic.010G118000	Sb10g010430	Sobic.010G118000	weakly similar to 2x PHD domain containing protein-like	PF00628				K17586	GO:GO:0005515	AT3G05670.1		RING/U-box protein	LOC_Os06g17280.1		PHD-finger family protein, expressed
Sobic.010G117900	Sb10g010420	Sobic.010G117900	similar to H0813E03.4 protein	PF00248	PTHR11732,PTHR11732:SF12	KOG1575	1.1.1.317			AT1G60690.1		D(P)-linked oxidoreductase superfamily protein	LOC_Os04g27060.1		oxidoreductase, aldo/keto reductase family protein, putative, expressed
Sobic.010G117850	v1.4_None	v2.1_None
Sobic.010G117300	Sb10g010370	Sobic.010G117300		PF04398	PTHR31676,PTHR31676:SF26					AT1G09310.1		Protein of unknown function, DUF538	LOC_Os11g38220.1		DUF538 domain containing protein, putative, expressed
Sobic.010G117200	Sb10g010360	Sobic.010G117200		PF04398	PTHR31676,PTHR31676:SF26					AT1G09310.1		Protein of unknown function, DUF538	LOC_Os11g38220.1		DUF538 domain containing protein, putative, expressed			Sobic.001G153300
Sobic.010G117100	Sb10g010350	Sobic.010G117100	similar to Putative uncharacterized protein	PF04398	PTHR31676,PTHR31676:SF26					AT1G09310.1		Protein of unknown function, DUF538	LOC_Os11g38220.1		DUF538 domain containing protein, putative, expressed
Sobic.010G117050	v1.4_None	v2.1_None
Sobic.010G116800	v1.4_None	Sobic.010G116800		PF01396,PF01131	PTHR11390,PTHR11390:SF27		5.99.1.2		GO:GO:0006265,GO:GO:0005694,GO:GO:0003916,GO:GO:0003677,GO:GO:0003917	AT4G31210.1		D topoisomerase, type IA, core	LOC_Os06g16980.1		D topoisomerase I family protein, expressed
Sobic.010G116800	v1.4_None	Sobic.010G116800		PF01396,PF13368,PF01131	PTHR11390,PTHR11390:SF27		5.99.1.2		GO:GO:0006265,GO:GO:0005694,GO:GO:0003916,GO:GO:0003677,GO:GO:0003917	AT4G31210.1		D topoisomerase, type IA, core	LOC_Os06g16980.1		D topoisomerase I family protein, expressed
Sobic.010G116700	v1.4_None	Sobic.010G116700
Sobic.010G116600	v1.4_None	Sobic.010G116600		PF00498	PTHR23308,PTHR23308:SF2	KOG1881	5.2.1.8		GO:GO:0005515	AT5G38840.1		SMAD/FHA domain-containing protein	LOC_Os06g16430.1		FHA domain containing protein, putative, expressed
Sobic.010G116550	v1.4_None	v2.1_None
Sobic.010G116500	Sb10g010300	Sobic.010G116500	similar to Putative uncharacterized protein	PF05421	PTHR36049,PTHR36049:SF3					AT4G16410.1			LOC_Os07g41630.1		expressed protein
Sobic.010G116400	Sb10g010290	Sobic.010G116400	similar to Putative +-dependent neutral amino acid transporter	PF01490	PTHR22950,PTHR22950:SF237	KOG1305		K14207		AT3G30390.1		Transmembrane amino acid transporter family protein	LOC_Os06g16420.1		amino acid transporter, putative, expressed
Sobic.010G116300	Sb10g010280	Sobic.010G116300	similar to Armadillo/beta-catenin repeat protein-related-like	PF04564	PTHR22849,PTHR22849:SF47		6.3.2.19		GO:GO:0016567,GO:GO:0004842	AT1G68940.1		Armadillo/beta-catenin-like repeat family protein	LOC_Os06g16410.1		armadillo/beta-catenin repeat family protein, putative, expressed
Sobic.010G116200	v1.4_None	Sobic.010G116200		PF00170	PTHR22952,PTHR22952:SF191				GO:GO:0043565,GO:GO:0006355,GO:GO:0003700	AT1G13600.1	AtbZIP58,bZIP58	basic leucine-zipper 58	LOC_Os02g49560.1		bZIP transcription factor domain containing protein, expressed
Sobic.010G115900	v1.4_None	Sobic.010G115900		PF07168	PTHR31081				GO:GO:0071705	AT2G03590.1	ATUPS1,UPS1	ureide permease 1	LOC_Os12g31890.1		ureide permease, putative, expressed
Sobic.010G115700	Sb10g010040	Sobic.010G115700	similar to Putative Peroxidase 49	PF00141	PTHR31388,PTHR31388:SF9		1.11.1.7	K00430	GO:GO:0055114,GO:GO:0020037,GO:GO:0006979,GO:GO:0004601	AT1G68850.1		Peroxidase superfamily protein	LOC_Os06g16350.1		peroxidase precursor, putative, expressed
Sobic.010G115600	Sb10g010030	Sobic.010G115600		PF08263,PF00560	PTHR27001,PTHR27001:SF217		2.7.11.1		GO:GO:0005515	AT5G16000.1	NIK1	NSP-interacting kise 1	LOC_Os06g16330.1		BRASSINOSTEROID INSENSITIVE 1-associated receptor kise 1 precursor, putative, expressed
Sobic.010G115500	Sb10g010020	Sobic.010G115500	similar to Putative uncharacterized protein	PF13855,PF08263	PTHR27001,PTHR27001:SF217		2.7.11.1		GO:GO:0005515	AT5G16000.1	NIK1	NSP-interacting kise 1	LOC_Os02g49600.1		BRASSINOSTEROID INSENSITIVE 1-associated receptor kise 1 precursor, putative, expressed
Sobic.010G115400	v1.4_None	Sobic.010G115400		PF01535,PF13041	PTHR24015,PTHR24015:SF148					AT1G43980.1		Tetratricopeptide repeat (TPR)-like superfamily protein	LOC_Os03g32090.1		pentatricopeptide, putative, expressed
Sobic.010G115400	Sb10g010013	Sobic.010G115400		PF01535,PF13041	PTHR24015,PTHR24015:SF148					AT1G43980.1		Tetratricopeptide repeat (TPR)-like superfamily protein	LOC_Os03g32090.1		pentatricopeptide, putative, expressed
Sobic.010G115300	Sb10g010010	Sobic.010G115300	similar to Putative uncharacterized protein	PF12799,PF08263,PF00069	PTHR27001,PTHR27001:SF217	KOG1187	2.7.11.1		GO:GO:0006468,GO:GO:0005524,GO:GO:0004672	AT5G16000.1	NIK1	NSP-interacting kise 1	LOC_Os06g16330.1		BRASSINOSTEROID INSENSITIVE 1-associated receptor kise 1 precursor, putative, expressed
Sobic.010G115200	Sb10g010000	Sobic.010G115200	similar to Putative high mobility group-like nuclear protein 2	PF01248	PTHR23105,PTHR23105:SF61	KOG3167		K11129		AT5G08180.1		Ribosomal protein L7Ae/L30e/S12e/Gadd45 family protein	LOC_Os06g16290.1		ribosomal protein L7Ae, putative, expressed
Sobic.010G114900	Sb10g009980	Sobic.010G114900		PF08389,PF03810	PTHR10997,PTHR10997:SF9				GO:GO:0008536,GO:GO:0006886	AT1G26170.1		ARM repeat superfamily protein	LOC_Os06g16280.1		expressed protein
Sobic.010G114800	Sb10g009970	Sobic.010G114800	weakly similar to Os10g0154500 protein	PF07714	PTHR24056,PTHR24056:SF183	KOG0663	2.7.11.22,2.7.11.23		GO:GO:0006468,GO:GO:0004672	AT1G67580.1		Protein kise superfamily protein	LOC_Os10g06510.1		cyclin-dependent kise G-1, putative, expressed
Sobic.010G114800	Sb10g009970	Sobic.010G114800	weakly similar to Os10g0154500 protein	PF00069	PTHR24056,PTHR24056:SF183	KOG0663	2.7.11.22,2.7.11.23	K08818	GO:GO:0006468,GO:GO:0005524,GO:GO:0004672	AT1G67580.2		Protein kise superfamily protein	LOC_Os10g06510.1		cyclin-dependent kise G-1, putative, expressed
Sobic.010G114700	Sb10g009960	Sobic.010G114700	similar to Heat shock factor binding protein 2	PF06825	PTHR19424,PTHR19424:SF0	KOG4117				AT4G15802.1	AtHSBP,HSBP	heat shock factor binding protein	LOC_Os09g20830.5		heat shock factor-binding protein 1, putative, expressed
Sobic.010G114600	Sb10g009950	Sobic.010G114600	similar to Expressed protein	PF13637,PF12796	PTHR24177,PTHR24177:SF38	KOG0502,KOG4412				AT4G03500.1		Ankyrin repeat family protein	LOC_Os11g14570.2		expressed protein
Sobic.010G114500	Sb10g009940	Sobic.010G114500	similar to Putative uncharacterized protein	PF00335	PTHR32191,PTHR32191:SF21				GO:GO:0016021	AT2G23810.1	TET8	tetraspanin8	LOC_Os09g25760.1		tetraspanin family protein, putative, expressed
Sobic.010G114200	v1.4_None	Sobic.010G114200		PF05496,PF09336	PTHR23074,PTHR23074:SF19		3.6.4.3		GO:GO:0009378,GO:GO:0006310,GO:GO:0006281	AT1G80350.1	AAA1,ATKTN1,BOT1,ERH3,FRA2,FRC2,FTR,KTN1,LUE1	P-loop containing nucleoside triphosphate hydrolases superfamily protein	LOC_Os01g49000.1		katanin p60 ATPase-containing subunit, putative, expressed
Sobic.010G114100	Sb10g009890	Sobic.010G114100		PF03715	PTHR12687,PTHR12687:SF8					AT2G18220.1		Noc2p family	LOC_Os12g06610.1		nucleolar complex protein 2, putative, expressed
Sobic.010G114000	inorganic H+ pyrophosphatase, putative, expressed	Sb10g009880		PF03030	PTHR31998,PTHR31998:SF13		3.6.1.1	K01507	GO:GO:0016020,GO:GO:0015992,GO:GO:0009678,GO:GO:0004427	AT1G15690.1	ATAVP3,AtVHP1	1,AVP-3,AVP1	Inorganic H pyrophosphatase family protein	LOC_Os06g08080.1
Sobic.010G113900	Sb10g009870	Sobic.010G113900		PF12854,PF13041	PTHR24015,PTHR24015:SF302					AT1G62670.1	RPF2	r processing factor 2	LOC_Os10g35240.2		Rf1, mitochondrial precursor, putative, expressed
Sobic.010G113200	Sb10g009810	Sobic.010G113200	similar to Putative uncharacterized protein	PF00201	PTHR11926,PTHR11926:SF273		2.4.1.91		GO:GO:0016758,GO:GO:0008152	AT2G16890.2		UDP-Glycosyltransferase superfamily protein	LOC_Os06g16000.1		UDP-glucoronosyl and UDP-glucosyl transferase, putative, expressed
Sobic.010G113000	Sb10g009790	Sobic.010G113000	similar to RF2	PF00171	PTHR11699,PTHR11699:SF180		1.2.1.3,1.2.1.5	K00128	GO:GO:0055114,GO:GO:0016491,GO:GO:0008152	AT1G23800.1	ALDH2B,ALDH2B7	aldehyde dehydrogese 2B7	LOC_Os06g15990.1		aldehyde dehydrogese, putative, expressed
Sobic.010G112800	Sb10g009770	Sobic.010G112800	similar to Putative potassium transporter	PF02705	PTHR30540,PTHR30540:SF37			K03549	GO:GO:0071805,GO:GO:0016020,GO:GO:0015079	AT1G70300.1	KUP6	K+ uptake permease 6	LOC_Os02g49760.2		potassium transporter, putative, expressed
Sobic.010G112700	Sb10g009760	Sobic.010G112700	similar to NHL repeat-containing protein-like		PTHR13833,PTHR13833:SF42					AT1G70280.2		NHL domain-containing protein	LOC_Os06g15820.1		NHL repeat-containing protein, putative, expressed
Sobic.010G112600	Sb10g009750	Sobic.010G112600		PF00892	PTHR12715,PTHR12715:SF19				GO:GO:0016021,GO:GO:0016020				LOC_Os03g49940.1		integral membrane protein, putative, expressed
Sobic.010G112300	Sb10g009730	Sobic.010G112300	similar to Putative uncharacterized protein	PF11744	PTHR31086,PTHR31086:SF11	KOG4711			GO:GO:0015743	AT3G18440.1	ALMT9,AtALMT9	aluminum-activated malate transporter 9	LOC_Os02g49790.1		aluminum-activated malate transporter, putative, expressed
Sobic.010G112200	Sb10g009720	Sobic.010G112200	similar to Putative uncharacterized protein	PF14543	PTHR13683,PTHR13683:SF334	KOG1339	3.4.23.12		GO:GO:0006508,GO:GO:0004190	AT1G49050.1		Eukaryotic aspartyl protease family protein	LOC_Os06g15760.1		eukaryotic aspartyl protease domain containing protein, expressed
Sobic.010G112200	Sb10g009720	Sobic.010G112200	similar to Putative uncharacterized protein	PF14543	PTHR13683,PTHR13683:SF334	KOG1339	3.4.23.12		GO:GO:0006508,GO:GO:0004190	AT1G49050.2		Eukaryotic aspartyl protease family protein	LOC_Os06g15760.1		eukaryotic aspartyl protease domain containing protein, expressed
Sobic.010G112100	Sb10g009710	Sobic.010G112100	similar to Putative uncharacterized protein P0617H07.8	PF05964,PF02928,PF02375,PF05965,PF02373	PTHR10694,PTHR10694:SF53	KOG1246		K11446	GO:GO:0005634	AT1G08620.1	PKDM7D	Transcription factor jumonji (jmj) family protein / zinc finger (C5HC2 type) family protein	LOC_Os05g10770.1		transcription factor jumonji, putative, expressed
Sobic.010G112100	Sb10g009710	Sobic.010G112100	similar to Putative uncharacterized protein P0617H07.8	PF05964,PF02928,PF02375,PF05965,PF02373	PTHR10694,PTHR10694:SF53	KOG1246		K11446	GO:GO:0005634	AT1G08620.2	PKDM7D	Transcription factor jumonji (jmj) family protein / zinc finger (C5HC2 type) family protein	LOC_Os05g10770.1		transcription factor jumonji, putative, expressed
Sobic.010G112000	v1.4_None	Sobic.010G112000		PF12624,PF09333	PTHR13190,PTHR13190:SF1	KOG2993		K17906	GO:GO:0006914	AT3G19190.1	ATATG2,ATG2	autophagy 2	LOC_Os06g15700.1		expressed protein
Sobic.010G111800	Sb10g009670	Sobic.010G111800	similar to Putative uncharacterized protein	PF02365	PTHR31079,PTHR31079:SF9				GO:GO:0006355,GO:GO:0003677	AT1G25580.1	AC008,SOG1	C (No Apical Meristem) domain transcriptiol regulator superfamily protein	LOC_Os02g38130.1		no apical meristem protein, putative, expressed
Sobic.010G111700	v1.4_None	Sobic.010G111700
Sobic.010G111500	Sb10g009660	Sobic.010G111500	Predicted protein	PF00249	PTHR12374,PTHR12374:SF26					AT2G38090.1		Duplicated homeodomain-like superfamily protein	LOC_Os06g07650.1		myb-like D-binding domain, SHAQKYF class family protein, expressed
Sobic.010G111200	Sb10g009640	Sobic.010G111200	similar to Gibberellin-stimulated protein	PF02704	PTHR23201,PTHR23201:SF17					AT5G15230.1	GASA4	GAST1 protein homolog 4	LOC_Os06g15620.1		GASR7 - Gibberellin-regulated GASA/GAST/Skin family protein precursor, expressed
Sobic.010G111000	v1.4_None	Sobic.010G111000
Sobic.010G110800	Sb10g009630	Sobic.010G110800	similar to Putative chemocyanin	PF02298	PTHR33021,PTHR33021:SF26				GO:GO:0009055	AT5G26330.1		Cupredoxin superfamily protein	LOC_Os06g15600.1		plastocyanin-like domain containing protein, putative, expressed
Sobic.010G110700	Sb10g009610	Sobic.010G110700	similar to H0103C06.2 protein	PF13193,PF00501	PTHR24095,PTHR24095:SF122				GO:GO:0008152,GO:GO:0003824	AT5G16370.1	AAE5	acyl activating enzyme 5	LOC_Os04g57850.1		AMP-binding enzyme, putative, expressed
Sobic.010G110601	v1.4_None	v2.1_None
Sobic.010G110500	Sb10g009600	Sobic.010G110500		PF13193,PF00501	PTHR24095,PTHR24095:SF122				GO:GO:0008152,GO:GO:0003824	AT5G16370.1	AAE5	acyl activating enzyme 5	LOC_Os04g57850.1		AMP-binding enzyme, putative, expressed
Sobic.010G110332	v1.4_None	v2.1_None
Sobic.010G110266	v1.4_None	v2.1_None
Sobic.010G110200	Sb10g009594	Sobic.010G110200		PF03145	PTHR10315,PTHR10315:SF29				GO:GO:0007275,GO:GO:0006511,GO:GO:0005634	AT5G53360.1		TRAF-like superfamily protein	LOC_Os03g24040.1		seven in absentia protein family domain containing protein, expressed
Sobic.010G110000	Sb10g009590	Sobic.010G110000	similar to Asparagine synthetase [glutamine-hydrolyzing]	PF12481,PF00733	PTHR11772,PTHR11772:SF13		6.3.5.4	K01953	GO:GO:0006529,GO:GO:0004066	AT5G10240.1	ASN3	asparagine synthetase 3	LOC_Os06g15420.1		asparagine synthetase, putative, expressed
Sobic.010G109600	Sb10g009570	Sobic.010G109600	similar to Putative uncharacterized protein	PF03372	PTHR12121,PTHR12121:SF29	KOG2338	3.1.13.4			AT3G18500.2		Dse I-like superfamily protein	LOC_Os06g15410.1		angel, putative, expressed
Sobic.010G109500	Sb10g009560	Sobic.010G109500	similar to Putative uncharacterized protein	PF14159	PTHR33222,PTHR33222:SF4					AT4G01150.1			LOC_Os06g15400.1		expressed protein
Sobic.010G109200	Sb10g009530	Sobic.010G109200	similar to Putative nitrite transporter	PF00854	PTHR11654,PTHR11654:SF178				GO:GO:0016020,GO:GO:0006810,GO:GO:0005215	AT1G68570.1		Major facilitator superfamily protein	LOC_Os06g15370.1		peptide transporter PTR2, putative, expressed
Sobic.010G109200	Sb10g009530	Sobic.010G109200	similar to Putative nitrite transporter	PF00854	PTHR11654,PTHR11654:SF178	KOG1237			GO:GO:0016020,GO:GO:0006810,GO:GO:0005215	AT1G68570.1		Major facilitator superfamily protein	LOC_Os06g15370.1		peptide transporter PTR2, putative, expressed
Sobic.010G109100	v1.4_None	Sobic.010G109100
Sobic.010G109000	v1.4_None	Sobic.010G109000											LOC_Os07g15440.1		alanyl-tR synthetase family protein, expressed
Sobic.010G108900	Sb10g009520	Sobic.010G108900	similar to Putative uncharacterized protein	PF00240,PF09280,PF00627	PTHR10621,PTHR10621:SF8	KOG0011		K10839	GO:GO:0005515,GO:GO:0043161,GO:GO:0006289,GO:GO:0003684	AT5G38470.1	RAD23D	Rad23 UV excision repair protein family	LOC_Os06g15360.1		RAD23 D repair protein, putative, expressed
Sobic.010G108900	Sb10g009520	Sobic.010G108900	similar to Putative uncharacterized protein	PF00240,PF00627,PF09280	PTHR10621,PTHR10621:SF8	KOG0011			GO:GO:0005515,GO:GO:0043161,GO:GO:0006289,GO:GO:0003684	AT3G02540.3	RAD23-3,RAD23C	Rad23 UV excision repair protein family	LOC_Os06g15360.1		RAD23 D repair protein, putative, expressed
Sobic.010G108600	Sb10g009490	Sobic.010G108600	similar to Os02g0731900 protein	PF08541,PF08392	PTHR31561,PTHR31561:SF18		2.3.1.199	K15397	GO:GO:0016747,GO:GO:0008610,GO:GO:0016020,GO:GO:0006633	AT1G68530.1	CER6,CUT1,G2,KCS6,POP1	3-ketoacyl-CoA synthase 6	LOC_Os02g49920.1		3-ketoacyl-CoA synthase, putative, expressed
Sobic.010G108500	Sb10g009480	Sobic.010G108500	similar to Os06g0264200 protein	PF00643,PF06203	PTHR31874,PTHR31874:SF4				GO:GO:0008270,GO:GO:0005622,GO:GO:0005515	AT1G25440.1		B-box type zinc finger protein with CCT domain	LOC_Os06g15330.1		CCT/B-box zinc finger protein, putative, expressed
Sobic.010G108301	v1.4_None	v2.1_None		PF08541,PF08392	PTHR31561,PTHR31561:SF30		2.3.1.199	K15397	GO:GO:0016747,GO:GO:0008610,GO:GO:0016020,GO:GO:0006633	AT1G25450.1	CER60,KCS5	3-ketoacyl-CoA synthase 5	LOC_Os02g49920.1		3-ketoacyl-CoA synthase, putative, expressed
Sobic.010G108200	Sb10g009462	Sobic.010G108200	similar to Putative very-long-chain fatty acid condensing enzyme CUT1	PF08392	PTHR31561,PTHR31561:SF12		2.3.1.199	K15397	GO:GO:0016747,GO:GO:0016020,GO:GO:0006633	AT1G25450.1	CER60,KCS5	3-ketoacyl-CoA synthase 5	LOC_Os06g15170.1		3-ketoacyl-CoA synthase, putative, expressed
Sobic.010G108100	Sb10g009460	Sobic.010G108100	similar to Os02g0731900 protein	PF08541,PF08392	PTHR31561,PTHR31561:SF12		2.3.1.199	K15397	GO:GO:0016747,GO:GO:0008610,GO:GO:0016020,GO:GO:0006633	AT1G68530.1	CER6,CUT1,G2,KCS6,POP1	3-ketoacyl-CoA synthase 6	LOC_Os06g15170.1		3-ketoacyl-CoA synthase, putative, expressed
Sobic.010G108001	Sb10g009450	v2.1_None		PF02797,PF08392	PTHR31561,PTHR31561:SF18		2.3.1.199	K15397	GO:GO:0016747,GO:GO:0016020,GO:GO:0006633	AT1G25450.1	CER60,KCS5	3-ketoacyl-CoA synthase 5	LOC_Os06g14810.1		3-ketoacyl-CoA synthase, putative, expressed
Sobic.010G107800	v1.4_None	Sobic.010G107800
Sobic.010G107400	Sb10g009410	Sobic.010G107400	similar to Putative very-long-chain fatty acid condensing enzyme CUT1	PF08541,PF08392	PTHR31561,PTHR31561:SF18		2.3.1.199	K15397	GO:GO:0016747,GO:GO:0008610,GO:GO:0016020,GO:GO:0006633	AT1G25450.1	CER60,KCS5	3-ketoacyl-CoA synthase 5	LOC_Os06g15170.1		3-ketoacyl-CoA synthase, putative, expressed
Sobic.010G107200	v1.4_None	Sobic.010G107200		PF08541,PF08392	PTHR31561,PTHR31561:SF17		2.3.1.199	K15397	GO:GO:0016747,GO:GO:0008610,GO:GO:0016020,GO:GO:0006633	AT1G68530.1	CER6,CUT1,G2,KCS6,POP1	3-ketoacyl-CoA synthase 6	LOC_Os06g14810.1		3-ketoacyl-CoA synthase, putative, expressed
Sobic.010G107100	Sb10g009380	Sobic.010G107100	similar to Os06g0260000 protein	PF14009	PTHR33148,PTHR33148:SF12					AT5G37840.1			LOC_Os06g14780.2		expressed protein
Sobic.010G107000	Sb10g009370	Sobic.010G107000	similar to Finger-containing phosphoinositide kise-like	PF00118,PF01504	PTHR11353,PTHR11353:SF103		2.7.1.150	K00921	GO:GO:0005524,GO:GO:0046488,GO:GO:0016307	AT1G71010.1	FAB1C	FORMS APLOID AND BINUCLEATE CELLS 1C	LOC_Os06g14750.1		phosphatidylinositol-4-phosphate 5-Kise family protein, putative, expressed
Sobic.010G106900	Sb10g009360	Sobic.010G106900	similar to Fructose-bisphosphate aldolase	PF03807,PF17042,PF14833,PF03446,PF07005,PF01116	PTHR22981,PTHR22981:SF27	KOG0409	4.1.2.40		GO:GO:0051287,GO:GO:0055114,GO:GO:0004616,GO:GO:0016832,GO:GO:0008270,GO:GO:0005975	AT1G18270.1		ketose-bisphosphate aldolase class-II family protein	LOC_Os06g14740.1		D binding domain of 6-phosphoglucote dehydrogese containing protein, expressed
Sobic.010G106601	Sb10g009330	v2.1_None	similar to Putative uncharacterized protein	PF00249	PTHR10641,PTHR10641:SF627			K09422		AT5G16600.1	AtMYB43,MYB43	myb domain protein 43	LOC_Os06g14670.1		ODORANT1, putative, expressed
Sobic.010G106300	Sb10g009290	Sobic.010G106300	similar to Ribonucleoside-diphosphate reductase small chain	PF00268	PTHR23409		1.17.4.1	K10808	GO:GO:0055114,GO:GO:0009186	AT3G27060.1	ATTSO2,TSO2	Ferritin/ribonucleotide reductase-like family protein	LOC_Os06g14620.1		ribonucleoside-diphosphate reductase small chain, putative, expressed
Sobic.010G106200	Sb10g009280	Sobic.010G106200	similar to Sigl recognition particle 9 kDa protein	PF05486	PTHR12834,PTHR12834:SF12	KOG3465		K03109	GO:GO:0048500,GO:GO:0045900,GO:GO:0008312,GO:GO:0006614	AT3G49100.1		Sigl recognition particle, SRP9/SRP14 subunit	LOC_Os06g14550.1		sigl recognition particle 9 kDa protein, putative, expressed
Sobic.010G106000	Sb10g009260	Sobic.010G106000	similar to Putative uncharacterized protein		PTHR33544,PTHR33544:SF5					AT3G17950.1			LOC_Os06g14530.1		expressed protein
Sobic.010G105800	Sb10g009250	Sobic.010G105800	similar to Putative uncharacterized protein	PF03893,PF01764	PTHR21493,PTHR21493:SF128	KOG2088	3.1.1.3		GO:GO:0016042,GO:GO:0006629	AT5G37710.1		alpha/beta-Hydrolases superfamily protein	LOC_Os06g14490.2		calmodulin-binding heat-shock protein, putative, expressed
Sobic.010G105701	v1.4_None	v2.1_None
Sobic.010G105600	Sb10g009240	Sobic.010G105600	similar to Putative DIP2 protein	PF00076	PTHR19965,PTHR19965:SF27	KOG0533		K12881	GO:GO:0003676	AT5G37720.1	ALY4	ALWAYS EARLY 4	LOC_Os06g14470.1		R recognition motif containing protein, putative, expressed
Sobic.010G105500	v1.4_None	Sobic.010G105500
Sobic.010G105400	Sb10g009230	Sobic.010G105400		PF12719	PTHR14418,PTHR14418:SF5			K06678	GO:GO:0007076,GO:GO:0000796	AT5G37630.1	EMB2656	ARM repeat superfamily protein	LOC_Os06g14460.1		chromosome condensation protein like, putative, expressed
Sobic.010G105300	Sb10g009220	Sobic.010G105300	similar to MutT/nudix-like	PF00293	PTHR12629,PTHR12629:SF10	KOG2839	3.6.1.22,3.6.1.13	K07766	GO:GO:0016787	AT1G73540.1	atnudt21,NUDT21	nudix hydrolase homolog 21	LOC_Os06g14420.1		hydrolase, NUDIX family, domain containing protein, expressed
Sobic.010G105200	v1.4_None	Sobic.010G105200		PF04851,PF00271,PF14619	PTHR10799,PTHR10799:SF783		3.6.4.12		GO:GO:0016787,GO:GO:0005524,GO:GO:0003677,GO:GO:0042393	AT2G28290.1	CHR3,SYD	P-loop containing nucleoside triphosphate hydrolases superfamily protein	LOC_Os06g14406.1		SYD, putative, expressed
Sobic.010G105100	Sb10g009180	Sobic.010G105100	similar to Putative uncharacterized protein	PF14226,PF03171	PTHR10209,PTHR10209:SF148	KOG0143	1.14.20.2		GO:GO:0055114,GO:GO:0016491	AT1G06650.2		2-oxoglutarate (2OG) and Fe(II)-dependent oxygese superfamily protein	LOC_Os06g14400.1		1-aminocyclopropane-1-carboxylate oxidase homolog 4, putative, expressed
Sobic.010G105000	Sb10g009170	Sobic.010G105000	similar to Putative ABA-induced protein	PF05042	PTHR31495,PTHR31495:SF1		1.11.2.3	K17991		AT1G70670.1		Caleosin-related family protein	LOC_Os06g14370.2		caleosin related protein, putative, expressed
Sobic.010G104900	v1.4_None	Sobic.010G104900		PF05042	PTHR31495,PTHR31495:SF1		1.11.2.3	K17991		AT1G70670.1		Caleosin-related family protein	LOC_Os06g14370.2		caleosin related protein, putative, expressed
Sobic.010G104900	v1.4_None	Sobic.010G104900		PF05042	PTHR31495		1.11.2.3			AT1G70670.1		Caleosin-related family protein	LOC_Os06g14370.2		caleosin related protein, putative, expressed
Sobic.010G104800	Sb10g009160	Sobic.010G104800	similar to Putative calcium binding protein	PF05042	PTHR31495,PTHR31495:SF4		1.11.2.3	K17991		AT1G70670.1		Caleosin-related family protein	LOC_Os06g14350.1		caleosin related protein, putative, expressed
Sobic.010G104700	Sb10g009150	Sobic.010G104700	similar to Putative calcium binding protein	PF05042	PTHR31495,PTHR31495:SF4		1.11.2.3	K17991		AT1G70670.1		Caleosin-related family protein	LOC_Os06g14324.1		caleosin related protein, putative, expressed
Sobic.010G104600	Sb10g009140	Sobic.010G104600	similar to Putative calcium binding EF-hand protein	PF05042	PTHR31495,PTHR31495:SF4		1.11.2.3	K17991		AT1G70670.1		Caleosin-related family protein	LOC_Os06g14324.1		caleosin related protein, putative, expressed
Sobic.010G104600	Sb10g009140	Sobic.010G104600	similar to Putative calcium binding EF-hand protein	PF05042	PTHR31495,PTHR31495:SF4		1.11.2.3			AT1G70670.1		Caleosin-related family protein	LOC_Os06g14324.1		caleosin related protein, putative, expressed
Sobic.010G104400	Sb10g009120	Sobic.010G104400	similar to 33 kDa secretory protein-like	PF01657	PTHR32080,PTHR32080:SF8					AT5G37660.2	PDLP7	plasmodesmata-located protein 7	LOC_Os06g14280.1		cysteine-rich repeat secretory protein precursor, putative, expressed
Sobic.010G104300	Sb10g009090	Sobic.010G104300	similar to Putative uncharacterized protein	PF00011	PTHR11527,PTHR11527:SF142	KOG3591		K13993		AT5G37670.1		HSP20-like chaperones superfamily protein	LOC_Os06g14240.1		hsp20/alpha crystallin family protein, putative, expressed
Sobic.010G104100	Sb10g009070	Sobic.010G104100	similar to TF-like protein	PF01422	PTHR12360,PTHR12360:SF0			K12236	GO:GO:0008270,GO:GO:0006355,GO:GO:0005634,GO:GO:0003700	AT1G10170.1	ATNFXL1,NFXL1	NF-X-like 1	LOC_Os06g14190.1		NF-X1-type zinc finger protein, putative, expressed
Sobic.010G103900	Sb10g009060	Sobic.010G103900	similar to Putative uncharacterized protein	PF05047	PTHR21396	KOG3445		K17424		AT3G59650.1		mitochondrial ribosomal protein L51/S25/CI-B8 family protein	LOC_Os03g10930.2		ribosomal protein L51, putative, expressed
Sobic.010G103800	v1.4_None	Sobic.010G103800			PTHR33618,PTHR33618:SF1					AT5G39600.1			LOC_Os02g18090.1		expressed protein
Sobic.010G103700	Sb10g009040	Sobic.010G103700	similar to Putative uncharacterized protein	PF08418,PF04042	PTHR23061,PTHR23061:SF12	KOG1625		K02321	GO:GO:0006260,GO:GO:0003887,GO:GO:0003677	AT1G67630.1	POLA2	D polymerase alpha 2	LOC_Os12g13950.1		POLA2 - Putative D polymerase alpha complex subunit, expressed
Sobic.010G103500	Sb10g009020	Sobic.010G103500	similar to Myosin II heavy chain-like	PF07058	PTHR31246,PTHR31246:SF4				GO:GO:0008017,GO:GO:0007010	AT1G24764.1	ATMAP70-2,MAP70-2	microtubule-associated proteins 70-2	LOC_Os06g14080.1		ATMAP70 protein, putative, expressed
Sobic.010G103400	v1.4_None	Sobic.010G103400		PF00651	PTHR26379,PTHR26379:SF178				GO:GO:0005515	AT3G06190.1	ATBPM2,BPM2	BTB-POZ and MATH domain 2	LOC_Os06g14060.2		MBTB10 - Bric-a-Brac, Tramtrack, Broad Complex BTB domain with Meprin and TRAF Homology MATH domain, expressed
Sobic.010G103300	Sb10g009010	Sobic.010G103300	similar to Putative uncharacterized protein	PF01823	PTHR33199,PTHR33199:SF7					AT1G14780.1		MAC/Perforin domain-containing protein	LOC_Os06g14050.1		membrane attack complex component/perforin/complement C9, putative, expressed
Sobic.010G103200	v1.4_None	Sobic.010G103200		PF00899	PTHR10953,PTHR10953:SF135	KOG2018	2.7.7.80,2.8.1.11		GO:GO:0008641	AT5G37530.2		D(P)-binding Rossmann-fold superfamily protein	LOC_Os06g14040.1		ThiF family domain containing protein, putative, expressed
Sobic.010G103000	v1.4_None	Sobic.010G103000			PTHR36886,PTHR36886:SF2					AT3G26850.2		histone-lysine N-methyltransferases	LOC_Os03g11580.1		expressed protein
Sobic.010G102900	Sb10g008970	Sobic.010G102900	weakly similar to Expressed protein	PF16135,PF16136,PF07897	PTHR31413,PTHR31413:SF5				GO:GO:0007165	AT3G29575.3	AFP3	ABI five binding protein 3	LOC_Os03g11550.1		protein of unknown function DUF1675 domain containing protein, expressed
Sobic.010G102800	Sb10g008960	Sobic.010G102800	similar to Potassium outward rectifying channel	PF00027,PF11834,PF12796,PF13637,PF00520	PTHR10217,PTHR10217:SF478	KOG0498			GO:GO:0055085,GO:GO:0016020,GO:GO:0006811,GO:GO:0005216	AT3G02850.1	SKOR	STELAR K+ outward rectifier	LOC_Os06g14030.1		potassium channel SKOR, putative, expressed
Sobic.010G102600	Sb10g008940	Sobic.010G102600	similar to Putative pentatricopeptide repeat-containing protein	PF13041	PTHR24015,PTHR24015:SF734					AT3G61520.1		Pentatricopeptide repeat (PPR) superfamily protein	LOC_Os06g13950.1		pentatricopeptide, putative, expressed
Sobic.010G102366	v1.4_None	v2.1_None
Sobic.010G101900	v1.4_None	Sobic.010G101900		PF00759	PTHR22298,PTHR22298:SF52		3.2.1.4		GO:GO:0005975,GO:GO:0004553	AT2G32990.1	AtGH9B8,GH9B8	glycosyl hydrolase 9B8	LOC_Os02g50490.1		endoglucase, putative, expressed
Sobic.010G101900	Sb10g008880	Sobic.010G101900		PF00759	PTHR22298,PTHR22298:SF52		3.2.1.4		GO:GO:0005975,GO:GO:0004553	AT2G32990.1	AtGH9B8,GH9B8	glycosyl hydrolase 9B8	LOC_Os02g50490.1		endoglucase, putative, expressed
Sobic.010G101800	Sb10g008870	Sobic.010G101800	similar to Os02g0738900 protein	PF01926,PF00169,PF02212,PF01031	PTHR11566,PTHR11566:SF61	KOG0446	3.6.5.5	K01528	GO:GO:0005525,GO:GO:0003924	AT1G59610.1	ADL3,CF1,DL3,DRP2B	dymin-like 3	LOC_Os06g13820.1		dymin, putative, expressed
Sobic.010G101600	Sb10g008850	Sobic.010G101600	similar to Pyrophosphate-dependent phosphofructokise beta subunit	PF00365	PTHR13697,PTHR13697:SF26	KOG2440	2.7.1.90	K00895	GO:GO:0006096,GO:GO:0003872	AT1G12000.1		Phosphofructokise family protein	LOC_Os06g13810.1		pyrophosphate--fructose 6-phosphate 1-phosphotransferase subunit beta, putative, expressed
Sobic.010G101500	Sb10g008840	Sobic.010G101500	similar to Putative uncharacterized protein	PF03931	PTHR20648	KOG3473		K03872	GO:GO:0006511	AT5G59140.1		BTB/POZ domain-containing protein	LOC_Os11g48030.1		skp1 family, tetramerisation domain containing protein, expressed
Sobic.010G101400	Sb10g008830	Sobic.010G101400	similar to Putative uncharacterized protein	PF01501	PTHR13778,PTHR13778:SF11		2.4.1.43		GO:GO:0016757	AT1G70090.2	GATL9,LGT8	glucosyl transferase family 8	LOC_Os06g13760.1		glycosyl transferase 8 domain containing protein, putative, expressed
Sobic.010G101300	Sb10g008820	Sobic.010G101300	similar to Putative uncharacterized protein	PF00676	PTHR11516,PTHR11516:SF38		1.2.4.1	K00161	GO:GO:0016624,GO:GO:0008152	AT1G24180.1	IAR4	Thiamin diphosphate-binding fold (THDP-binding) superfamily protein	LOC_Os06g13720.1		dehydrogese E1 component domain containing protein, expressed
Sobic.010G101200	Sb10g008810	Sobic.010G101200	similar to HvB12D homolog	PF06522	PTHR33417					AT3G48140.1		B12D protein	LOC_Os06g13680.1		B12D protein, putative, expressed
Sobic.010G101100	Sb10g008800	Sobic.010G101100	similar to Transcription regulator of the cell cycle TaE2Fe	PF02319	PTHR12081,PTHR12081:SF46	KOG2578			GO:GO:0006355,GO:GO:0005667,GO:GO:0003700	AT3G48160.2	DEL1,E2FE,E2L3	DP-E2F-like 1	LOC_Os06g13670.1		E2F family transcription factor protein, putative, expressed			Sobic.001G166600
Sobic.010G101000	Sb10g008790	Sobic.010G101000	similar to Os06g0472000 protein	PF01641	PTHR10173,PTHR10173:SF38	KOG0856	1.8.4.12	K07305	GO:GO:0055114,GO:GO:0033743,GO:GO:0030091,GO:GO:0016671,GO:GO:0006979	AT1G53670.1	ATMSRB1,MSRB1	methionine sulfoxide reductase B 1	LOC_Os06g27760.1		peptide methionine sulfoxide reductase msrB, putative, expressed
Sobic.010G100900	Sb10g008780	Sobic.010G100900	similar to Chromosome chr3 scaffold_8, whole genome shotgun sequence	PF02272,PF07973,PF01411	PTHR11777,PTHR11777:SF14		6.1.1.7	K01872	GO:GO:0003676,GO:GO:0043039,GO:GO:0016876,GO:GO:0005524,GO:GO:0006419,GO:GO:0004813,GO:GO:0000166	AT5G22800.1	EMB1030,EMB263,EMB86	Alanyl-tR synthetase, class IIc	LOC_Os06g13660.1		alanyl-tR synthetase, putative, expressed			Sb01g014590	Sobic.001G166800
Sobic.010G100800	Sb10g008770	Sobic.010G100800	similar to Putative uncharacterized protein	PF09261,PF07748,PF01074	PTHR11607,PTHR11607:SF4		3.2.1.24,3.2.1.114	K01231	GO:GO:0008270,GO:GO:0004553,GO:GO:0015923,GO:GO:0006013,GO:GO:0005975,GO:GO:0004559	AT5G14950.1	ATGMII,GMII	golgi alpha-mannosidase II	LOC_Os06g13650.2		alpha-mannosidase 2, putative, expressed			Sb01g014590	Sobic.001G166800
Sobic.010G100700	Sb10g008760	Sobic.010G100700	similar to Os06g0244700 protein		PTHR31355,PTHR31355:SF6					AT5G62580.1		ARM repeat superfamily protein	LOC_Os06g13600.1		HEAT repeat family protein, putative, expressed
Sobic.010G100600	Sb10g008750	Sobic.010G100600			PTHR36001,PTHR36001:SF1					AT3G28370.1			LOC_Os06g13580.1		expressed protein
Sobic.010G100516	Sb10g008740	Sobic.010G100500	similar to Putative uncharacterized protein P0412C04.14-1	PF14929	PTHR36720					AT1G53200.1			LOC_Os06g13570.1		expressed protein
Sobic.010G100366	v1.4_None	v2.1_None
Sobic.010G100300	Sb10g008730	Sobic.010G100300	similar to Os06g0242000 protein	PF03492	PTHR31009,PTHR31009:SF16		2.1.1.277,2.1.1.274		GO:GO:0008168	AT5G04370.2	MT1	S-adenosyl-L-methionine-dependent methyltransferases superfamily protein	LOC_Os06g13350.1		SAM dependent carboxyl methyltransferase, putative, expressed
Sobic.010G100300	Sb10g008730	Sobic.010G100300	similar to Os06g0242000 protein	PF03492	PTHR31009,PTHR31009:SF16		2.1.1.277		GO:GO:0008168	AT5G04370.2	MT1	S-adenosyl-L-methionine-dependent methyltransferases superfamily protein	LOC_Os06g13390.1		SAM dependent carboxyl methyltransferase, putative, expressed
Sobic.010G100200	Sb10g008725	Sobic.010G100200		PF02800	PTHR10836,PTHR10836:SF44		1.2.1.12		GO:GO:0055114,GO:GO:0016620	AT3G04120.1	GAPC,GAPC-1,GAPC1	glyceraldehyde-3-phosphate dehydrogese C subunit 1	LOC_Os08g03290.4		glyceraldehyde-3-phosphate dehydrogese, putative, expressed
Sobic.010G100000	Sb10g008700	Sobic.010G100000	similar to OSJNBa0084K01.7 protein	PF00163,PF01479	PTHR11831,PTHR11831:SF1	KOG4655		K14560	GO:GO:0019843,GO:GO:0005622,GO:GO:0003723	AT5G15750.1		Alpha-L R-binding motif/Ribosomal protein S4 family protein	LOC_Os04g56670.2		S4 domain containing protein, putative, expressed
Sobic.010G099900	Sb10g008690	Sobic.010G099900	similar to Os06g0239700 protein		PTHR36704					AT1G05060.1			LOC_Os06g13220.1		expressed protein
Sobic.010G099800	Sb10g008680	Sobic.010G099800	similar to Putative uncharacterized protein	PF10250	PTHR31933,PTHR31933:SF4					AT1G62330.1		O-fucosyltransferase family protein	LOC_Os06g35410.1		growth regulator related protein, putative, expressed
Sobic.010G099700	Sb10g008670	Sobic.010G099700	similar to Putative oligopeptide transporter	PF00854	PTHR11654,PTHR11654:SF82	KOG1237			GO:GO:0016020,GO:GO:0006810,GO:GO:0005215	AT5G14940.1		Major facilitator superfamily protein	LOC_Os06g13210.1		peptide transporter PTR2, putative, expressed
Sobic.010G099600	Sb10g008660	Sobic.010G099600	similar to Putative uncharacterized protein		PTHR33386,PTHR33386:SF4					AT1G19020.1			LOC_Os02g50710.1		expressed protein
Sobic.010G099300	v1.4_None	Sobic.010G099300		PF02527	PTHR31760,PTHR31760:SF0		2.1.1.170	K03501	GO:GO:0008649,GO:GO:0006364,GO:GO:0005737	AT5G50110.1		S-adenosyl-L-methionine-dependent methyltransferases superfamily protein
Sobic.010G099200	Sb10g008630	Sobic.010G099200	similar to TMV response-related protein-like	PF04819	PTHR16007,PTHR16007:SF9					AT3G01360.2		Family of unknown function (DUF716)	LOC_Os06g13160.1		viral-response family protein, expressed
Sobic.010G099200	Sb10g008630	Sobic.010G099200	similar to TMV response-related protein-like	PF04819	PTHR16007,PTHR16007:SF9					AT3G01360.1		Family of unknown function (DUF716)	LOC_Os06g13160.1		viral-response family protein, expressed
Sobic.010G099100	Sb10g008620	Sobic.010G099100	similar to CREG2-protein-like	PF13883	PTHR13343,PTHR13343:SF17	KOG3374				AT2G04690.1		Pyridoxamine 5\'-phosphate oxidase family protein	LOC_Os06g13100.1		CREG1 precursor, putative, expressed
Sobic.010G098800	v1.4_None	Sobic.010G098800		PF00499	PTHR33269,PTHR33269:SF4		1.6.5.3	K03884	GO:GO:0055114,GO:GO:0008137	ATMG00270.1		DH dehydrogese 6	LOC_Os12g34014.1		DH-ubiquinone oxidoreductase chain 6, putative, expressed
Sobic.010G098800	Sb10g008595	Sobic.010G098800		PF00499	PTHR33269,PTHR33269:SF4		1.6.5.3	K03884	GO:GO:0055114,GO:GO:0008137	ATMG00270.1		DH dehydrogese 6	LOC_Os12g34014.1		DH-ubiquinone oxidoreductase chain 6, putative, expressed
Sobic.010G098700	Sb10g008590	Sobic.010G098700	similar to HhH-GPD base excision D repair protein-related-like	PF00730	PTHR10359,PTHR10359:SF31	KOG1918	4.2.99.18	K10773	GO:GO:0006284	AT3G47830.1		D glycosylase superfamily protein	LOC_Os06g13070.1		hhH-GPD superfamily base excision D repair protein, putative, expressed
Sobic.010G098600	Sb10g008580	Sobic.010G098600	similar to ARG1-like protein	PF00226	PTHR24078,PTHR24078:SF303	KOG0713				AT1G24120.1	ARL1	ARG1-like 1	LOC_Os06g13060.1		heat shock protein DJ, putative, expressed
Sobic.010G098400	Sb10g008570	Sobic.010G098400	similar to Putative EB1-binding protein homolog	PF05890	PTHR13028,PTHR13028:SF0	KOG3080		K14823		AT3G22660.1		rR processing protein-related	LOC_Os07g29320.1		rR-processing protein EBP2, putative, expressed
Sobic.010G098200	Sb10g008560	Sobic.010G098200	similar to DeliriumA-like	PF13516	PTHR24106	KOG4308				AT1G10510.1	emb2004	RNI-like superfamily protein	LOC_Os06g13050.1		peroxidase family protein, expressed			Sobic.001G168900
Sobic.010G098200	Sb10g008560	Sobic.010G098200	similar to DeliriumA-like	PF00560,PF13516	PTHR24106	KOG4308			GO:GO:0005515	AT1G10510.1	emb2004	RNI-like superfamily protein	LOC_Os06g13050.1		peroxidase family protein, expressed
Sobic.010G098100	Sb10g008550	Sobic.010G098100	similar to Os06g0237400 protein	PF06955,PF00722	PTHR31062,PTHR31062:SF43		2.4.1.207	K08235	GO:GO:0048046,GO:GO:0016762,GO:GO:0006073,GO:GO:0005618,GO:GO:0005975,GO:GO:0004553	AT4G13080.1	XTH1	xyloglucan endotransglucosylase/hydrolase 1	LOC_Os06g13040.1		glycosyl hydrolases family 16, putative, expressed
Sobic.010G097800	Sb10g008530	Sobic.010G097800		PF05078	PTHR31621,PTHR31621:SF5					AT3G02430.1		Protein of unknown function (DUF679)	LOC_Os01g29330.1		expressed protein			Sb01g014790	Sobic.001G169100
Sobic.010G097700	Sb10g008520	Sobic.010G097700	similar to Pentatricopeptide, putative, expressed	PF14432,PF01535,PF13041	PTHR24015,PTHR24015:SF694					AT5G13230.1		Tetratricopeptide repeat (TPR)-like superfamily protein	LOC_Os03g32620.1		pentatricopeptide, putative, expressed			Sb01g014790	Sobic.001G169100
Sobic.010G097600	Sb10g008510	Sobic.010G097600	weakly similar to Putative pollen-specific LIM domain protein	PF00412	PTHR24206,PTHR24206:SF23	KOG1700			GO:GO:0008270	AT1G10200.1	WLIM1	GATA type zinc finger transcription factor family protein	LOC_Os06g13030.1		OsLIM - LIM domain protein, putative actin-binding protein and transcription factor, expressed			Sb01g014790	Sobic.001G169100
Sobic.010G097500	Sb10g008500	Sobic.010G097500		PF14716,PF14791,PF10391,PF14792	PTHR11276,PTHR11276:SF1	KOG2534	2.7.7.7	K03512	GO:GO:0034061,GO:GO:0005634,GO:GO:0003677	AT1G10520.1		D polymerase lambda (POLL)	LOC_Os06g13020.2		D polymerase lambda, putative, expressed
Sobic.010G097400	Sb10g008490	Sobic.010G097400	similar to Rse H domain-containing protein-like	PF04134	PTHR33639,PTHR33639:SF1					AT1G24095.1		Putative thiol-disulphide oxidoreductase DCC	LOC_Os06g13010.1		retrotransposon protein, putative, unclassified, expressed
Sobic.010G097300	Sb10g008480	Sobic.010G097300		PF00150	PTHR10551,PTHR10551:SF12		3.2.1.58		GO:GO:0005975,GO:GO:0004553,GO:GO:0051015,GO:GO:0007015				LOC_Os10g22570.1		cellulase, putative, expressed
Sobic.010G097300	v1.4_None	Sobic.010G097300		PF00150	PTHR10551,PTHR10551:SF12		3.2.1.58		GO:GO:0005975,GO:GO:0004553,GO:GO:0051015,GO:GO:0007015				LOC_Os10g22570.1		cellulase, putative, expressed
Sobic.010G097200	Sb10g008470	Sobic.010G097200	similar to Putative uncharacterized protein OSJNBa0080E19.35	PF14009	PTHR33413,PTHR33413:SF6					AT1G60010.1			LOC_Os06g12960.1		expressed protein			Sb01g014850	Sobic.001G169800
Sobic.010G096500	Sb10g008420	Sobic.010G096500	weakly similar to Leaf senescence protein-like	PF14416,PF13839	PTHR32285,PTHR32285:SF6				GO:GO:0016413,GO:GO:0010411,GO:GO:0005794	AT1G70230.1	TBL27	TRICHOME BIREFRINGENCE-LIKE 27	LOC_Os06g12850.1		expressed protein			v1.4_None	Sobic.001G169800
Sobic.010G096300	Sb10g008400	Sobic.010G096300	similar to Golden2-like transcription factor	PF00249	PTHR31312,PTHR31312:SF3					AT2G20570.1	ATGLK1,GLK1,GPRI1	GBF\'s pro-rich region-interacting factor 1	LOC_Os06g24070.1		myb-like D-binding domain containing protein, expressed
Sobic.010G096100	Sb10g008380	Sobic.010G096100	similar to Rac-like GTP-binding protein 4	PF08477	PTHR24072,PTHR24072:SF174	KOG0393		K04392	GO:GO:0007264,GO:GO:0005525	AT3G48040.1	ARAC8,ATRAC8,ATROP10,ROP10	RHO-related protein from plants 10	LOC_Os06g12790.1		ras-related protein, putative, expressed
Sobic.010G096000	Sb10g008370	Sobic.010G096000	similar to Putative DegP2 protease	PF13180,PF13365	PTHR22939,PTHR22939:SF92	KOG1320	3.4.21.107		GO:GO:0005515	AT5G40200.1	DegP9	DegP protease 9	LOC_Os06g12780.1		OsDegp10 - Putative Deg protease homologue, expressed
Sobic.010G095800	Sb10g008360	Sobic.010G095800	similar to Os06g0233800 protein	PF14215	PTHR13902,PTHR13902:SF23					AT1G60060.1		Serine/threonine-protein kise WNK (With No Lysine)-related	LOC_Os06g12740.1		expressed protein
Sobic.010G095700	Sb10g008350	Sobic.010G095700	similar to Putative uncharacterized protein	PF14555,PF03556	PTHR12281	KOG3077		K17822		AT3G12760.1			LOC_Os06g12690.1		DCN1-like protein 2, putative, expressed
Sobic.010G095600	Sb10g008340	Sobic.010G095600		PF13639	PTHR14155,PTHR14155:SF123				GO:GO:0008270,GO:GO:0005515	AT5G40250.1		RING/U-box superfamily protein	LOC_Os06g12680.1		RING-H2 finger protein, putative, expressed
Sobic.010G095600	v1.4_None	Sobic.010G095600		PF13639	PTHR14155,PTHR14155:SF123				GO:GO:0008270,GO:GO:0005515	AT5G40250.1		RING/U-box superfamily protein	LOC_Os06g12680.1		RING-H2 finger protein, putative, expressed
Sobic.010G095550	v1.4_None	v2.1_None
Sobic.010G095500	v1.4_None	Sobic.010G095500			PTHR13833,PTHR13833:SF43					AT3G01430.1			LOC_Os06g12660.1		NHL repeat-containing protein, putative, expressed
Sobic.010G095400	urea active transporter, putative, expressed	Sb10g008320	similar to SSS sodium solute transporter superfamily protein, expressed	PF00474	PTHR11819,PTHR11819:SF94				GO:GO:0055085,GO:GO:0016020,GO:GO:0006810,GO:GO:0005215	AT5G45380.1	ATDUR3,DUR3	solute:sodium symporters	urea transmembrane transporters	LOC_Os10g42960.1
Sobic.010G095200	Sb10g008310	Sobic.010G095200	similar to Putative uncharacterized protein	PF13410,PF13417	PTHR11260,PTHR11260:SF171	KOG1422	1.8.5.1		GO:GO:0005515	AT5G16710.1	DHAR3	dehydroascorbate reductase 1	LOC_Os06g12630.2		glutathione S-transferase, N-termil domain containing protein, expressed
Sobic.010G095200	Sb10g008310	Sobic.010G095200	similar to Putative uncharacterized protein	PF13410,PF13417	PTHR11260,PTHR11260:SF171	KOG1422	1.8.5.1		GO:GO:0005515	AT5G16710.1	DHAR3	dehydroascorbate reductase 1	LOC_Os06g12630.1		glutathione S-transferase, N-termil domain containing protein, expressed
Sobic.010G095100	Sb10g008290	Sobic.010G095100	similar to Probable auxin efflux carrier component 1c	PF03547	PTHR31752,PTHR31752:SF14			K13947	GO:GO:0055085,GO:GO:0016021	AT1G73590.1	ATPIN1,PIN1	Auxin efflux carrier family protein	LOC_Os06g12610.1		auxin efflux carrier component, putative, expressed
Sobic.010G095000	Sb10g008280	Sobic.010G095000	similar to Putative fructokise	PF00294	PTHR10584,PTHR10584:SF181	KOG2855	2.7.1.4	K00847		AT1G66430.1		pfkB-like carbohydrate kise family protein	LOC_Os06g12600.1		kise, pfkB family, putative, expressed
Sobic.010G094900	Sb10g008270	Sobic.010G094900	similar to Putative uncharacterized protein	PF14381	PTHR23257,PTHR23257:SF481		2.7.11.1			AT1G18160.1		Protein kise superfamily protein	LOC_Os06g12590.1		protein kise, putative, expressed
Sobic.010G094900	Sb10g008270	Sobic.010G094900	similar to Putative uncharacterized protein	PF14381,PF07714	PTHR23257,PTHR23257:SF481	KOG0192	2.7.11.1		GO:GO:0006468,GO:GO:0004672	AT1G18160.1		Protein kise superfamily protein	LOC_Os06g12590.1		protein kise, putative, expressed
Sobic.010G094800	Sb10g008260	Sobic.010G094800	similar to Putative uncharacterized protein		PTHR33971,PTHR33971:SF2					AT5G39570.1			LOC_Os06g12580.1		pro-resilin precursor, putative, expressed
Sobic.010G094700	v1.4_None	Sobic.010G094700		PF08568	PTHR15430,PTHR15430:SF1					AT5G11030.2	ALF4	aberrant lateral root formation 4	LOC_Os08g19320.1		aberrant root formation protein 4, putative, expressed
Sobic.010G094600	Sb10g008240	Sobic.010G094600	similar to Putative NEP1-interacting protein	PF13639	PTHR14155,PTHR14155:SF102				GO:GO:0008270,GO:GO:0005515	AT1G74410.1		RING/U-box superfamily protein	LOC_Os06g12560.1		zinc finger, C3HC4 type, domain containing protein, expressed
Sobic.010G094500	Sb10g008230	Sobic.010G094500	similar to Putative uncharacterized protein	PF04969	PTHR12356,PTHR12356:SF3	KOG2265				AT5G53400.1	BOB1	HSP20-like chaperones superfamily protein	LOC_Os06g12530.1		CS domain containing protein, putative, expressed
Sobic.010G094400	Sb10g008220	Sobic.010G094400		PF04535	PTHR11615,PTHR11615:SF141					AT5G15290.1		Uncharacterised protein family (UPF0497)	LOC_Os06g12500.1		membrane associated DUF588 domain containing protein, putative, expressed
Sobic.010G094301	v1.4_None	v2.1_None											LOC_Os04g28590.1		expressed protein
Sobic.010G094200	v1.4_None	Sobic.010G094200
Sobic.010G094000	v1.4_None	Sobic.010G094000
Sobic.010G093800	v1.4_None	Sobic.010G093800					3.6.3.44			AT1G30420.1	ATMRP12,MRP12	multidrug resistance-associated protein 12	LOC_Os04g52900.2		ABC transporter family protein, putative, expressed
Sobic.010G093800	v1.4_None	Sobic.010G093800					3.6.3.44			AT1G30420.1	ATMRP12,MRP12	multidrug resistance-associated protein 12	LOC_Os04g52900.1		ABC transporter family protein, putative, expressed
Sobic.010G093600	Sb10g008210	Sobic.010G093600		PF02736,PF00612,PF01843,PF00063	PTHR13140,PTHR13140:SF390		3.6.4.1	K10357	GO:GO:0016459,GO:GO:0005524,GO:GO:0003774,GO:GO:0005515	AT1G54560.1	ATXIE,XIE	Myosin family protein with Dil domain	LOC_Os06g29350.1		myosin, putative, expressed
Sobic.010G093600	v1.4_None	Sobic.010G093600		PF02736,PF00612,PF01843,PF00063	PTHR13140,PTHR13140:SF390		3.6.4.1	K10357	GO:GO:0016459,GO:GO:0005524,GO:GO:0003774,GO:GO:0005515	AT1G54560.1	ATXIE,XIE	Myosin family protein with Dil domain	LOC_Os06g29350.1		myosin, putative, expressed
Sobic.010G093500	mann synthase, expressed	v1.4_None		PF13632	PTHR32044		2.4.1.32			AT5G03760.1	ATCSLA09,ATCSLA9,CSLA09,CSLA9,RAT4	Nucleotide-diphospho-sugar transferases superfamily protein	LOC_Os06g12460.1		CSLA3 - cellulose synthase-like family A
Sobic.010G093500	mann synthase, expressed	v1.4_None		PF13632	PTHR32044		2.4.1.32	K13680		AT5G03760.1	ATCSLA09,ATCSLA9,CSLA09,CSLA9,RAT4	Nucleotide-diphospho-sugar transferases superfamily protein	LOC_Os06g12460.1		CSLA3 - cellulose synthase-like family A
Sobic.010G093400	Sb10g008200	Sobic.010G093400	similar to Starch synthase isoform zSTSII-1	PF00534,PF08323	PTHR12526,PTHR12526:SF371		2.4.1.21	K00703		AT3G01180.1	AtSS2,SS2	starch synthase 2	LOC_Os06g12450.1		soluble starch synthase 2-3, chloroplast precursor, putative, expressed
Sobic.010G093100	Sb10g008170	Sobic.010G093100	similar to Putative beta-1,3-galactosyltransferase	PF00337,PF01762	PTHR11214,PTHR11214:SF129	KOG2287	2.4.1.62	K14413	GO:GO:0030246,GO:GO:0016020,GO:GO:0008378,GO:GO:0006486	AT1G26810.1	GALT1	galactosyltransferase1	LOC_Os06g12390.1		galactosyltransferase family protein, putative, expressed
Sobic.010G093100	Sb10g008170	Sobic.010G093100	similar to Putative beta-1,3-galactosyltransferase	PF00337,PF01762	PTHR11214,PTHR11214:SF129	KOG2287	2.4.1.62	K14413	GO:GO:0030246,GO:GO:0016020,GO:GO:0008378,GO:GO:0006486	AT1G26810.1	GALT1	galactosyltransferase1	LOC_Os06g12390.2		galactosyltransferase family protein, putative, expressed
Sobic.010G092900	Sb10g008130	Sobic.010G092900	similar to Putative uncharacterized protein	PF00004,PF01434	PTHR23076,PTHR23076:SF54			K03798	GO:GO:0005524,GO:GO:0006508,GO:GO:0004222	AT5G15250.1	ATFTSH6,FTSH6	FTSH protease 6	LOC_Os06g12370.1		OsFtsH6 FtsH protease, homologue of AtFtsH6, expressed
Sobic.010G092801	Sb10g008110	v2.1_None		PF02042,PF13041,PF01535	PTHR24015,PTHR24015:SF529					AT1G62260.1	MEF9	mitochondrial editing factor 9	LOC_Os06g12360.1		pentatricopeptide, putative, expressed
Sobic.010G092700	Sb10g008100	Sobic.010G092700	similar to Putative amino acid transport protein	PF01490	PTHR22950,PTHR22950:SF246					AT3G28960.1		Transmembrane amino acid transporter family protein	LOC_Os06g12320.1		transmembrane amino acid transporter protein, putative, expressed
Sobic.010G092700	Sb10g008100	Sobic.010G092700	similar to Putative amino acid transport protein	PF01490	PTHR22950,PTHR22950:SF246	KOG1303		K15015		AT5G15240.1		Transmembrane amino acid transporter family protein	LOC_Os06g12320.1		transmembrane amino acid transporter protein, putative, expressed
Sobic.010G092700	Sb10g008100	Sobic.010G092700	similar to Putative amino acid transport protein	PF03222	PTHR22950,PTHR22950:SF246				GO:GO:0003333	AT3G28960.1		Transmembrane amino acid transporter family protein	LOC_Os06g12320.1		transmembrane amino acid transporter protein, putative, expressed
Sobic.010G092700	Sb10g008100	Sobic.010G092700	similar to Putative amino acid transport protein	PF03222	PTHR22950,PTHR22950:SF246			K15015	GO:GO:0003333	AT3G28960.1		Transmembrane amino acid transporter family protein	LOC_Os06g12320.1		transmembrane amino acid transporter protein, putative, expressed
Sobic.010G092600		aquaporin protein, putative, expressed	similar to Aquaporin NIP2-3	PF00230	PTHR19139,PTHR19139:SF142	KOG0223		K09874	GO:GO:0016020,GO:GO:0006810,GO:GO:0005215	AT5G37820.1	NIP4	2,NLM5	NOD26-like intrinsic protein 4	2	LOC_Os06g12310.1
Sobic.010G092400	Sb10g008060	Sobic.010G092400	similar to Glycosyl transferase protein A-like	PF01501	PTHR32116,PTHR32116:SF29		2.4.1.43		GO:GO:0016757,GO:GO:0047262	AT3G25140.1	GAUT8,QUA1	Nucleotide-diphospho-sugar transferases superfamily protein	LOC_Os06g12280.1		glycosyl transferase 8 domain containing protein, putative, expressed
Sobic.010G092300	Sb10g008050	Sobic.010G092300	Predicted protein	PF10539	PTHR10857,PTHR10857:SF39					AT5G61910.3		DCD (Development and Cell Death) domain protein	LOC_Os06g12260.2		N-rich protein, putative, expressed
Sobic.010G092200	Sb10g008040	Sobic.010G092200	similar to Acid phosphatase-like	PF04116	PTHR11863,PTHR11863:SF52	KOG0874	1.14.13.169	K04713	GO:GO:0055114,GO:GO:0016491,GO:GO:0006633,GO:GO:0005506	AT1G14290.1	SBH2	sphingoid base hydroxylase 2	LOC_Os06g12250.1		sphingolipid C4-hydroxylase SUR2, putative, expressed
Sobic.010G092100	Sb10g008030	Sobic.010G092100	similar to Os06g0226700 protein	PF03634	PTHR31072,PTHR31072:SF30					AT3G47620.1	AtTCP14,TCP14	TEOSINTE BRANCHED, cycloidea and PCF (TCP) 14	LOC_Os02g51280.1		TCP-domain protein, putative, expressed
Sobic.010G091900	Sb10g008020	Sobic.010G091900	similar to Putative uncharacterized protein	PF03134	PTHR12300,PTHR12300:SF52	KOG1725				AT1G74520.1	ATHVA22A,HVA22A	HVA22 homologue A	LOC_Os06g12220.1		HVA22, putative, expressed
Sobic.010G091800	Sb10g008010	Sobic.010G091800	Predicted protein		PTHR11439,PTHR11439:SF161					AT4G00980.1		zinc knuckle (CCHC-type) family protein	LOC_Os08g32560.1		expressed protein
Sobic.010G091700	Sb10g008000	Sobic.010G091700	similar to D binding protein-like	PF00010	PTHR12565,PTHR12565:SF179				GO:GO:0046983	AT1G26945.1	KDR	basic helix-loop-helix (bHLH) D-binding superfamily protein	LOC_Os02g51320.1		helix-loop-helix D-binding domain containing protein, expressed
Sobic.010G091600	Sb10g007980	Sobic.010G091600	weakly similar to Os06g0226100 protein	PF00462	PTHR10168,PTHR10168:SF82			K17479	GO:GO:0045454,GO:GO:0015035,GO:GO:0009055	AT5G39865.1		Glutaredoxin family protein	LOC_Os02g51370.1		glutaredoxin, putative, expressed
Sobic.010G091500	Sb10g007970	Sobic.010G091500	similar to Pentatricopeptide, putative, expressed	PF13812,PF13041,PF01535,PF14432	PTHR24015,PTHR24015:SF717					AT1G34160.1		Tetratricopeptide repeat (TPR)-like superfamily protein	LOC_Os12g17080.1		pentatricopeptide, putative, expressed
Sobic.010G091400	v1.4_None	Sobic.010G091400		PF00004	PTHR23074,PTHR23074:SF87	KOG0737	3.6.1.3		GO:GO:0005524	AT3G19740.1		P-loop containing nucleoside triphosphate hydrolases superfamily protein	LOC_Os06g12160.1		AAA-type ATPase family protein, putative, expressed
Sobic.010G091400	v1.4_None	Sobic.010G091400		PF05496	PTHR23074,PTHR23074:SF87		3.6.1.3		GO:GO:0009378,GO:GO:0006310,GO:GO:0006281	AT3G19740.1		P-loop containing nucleoside triphosphate hydrolases superfamily protein	LOC_Os06g12160.1		AAA-type ATPase family protein, putative, expressed
Sobic.010G091400	v1.4_None	Sobic.010G091400		PF05496	PTHR23074,PTHR23074:SF87	KOG0737	3.6.1.3		GO:GO:0009378,GO:GO:0006310,GO:GO:0006281	AT3G19740.1		P-loop containing nucleoside triphosphate hydrolases superfamily protein	LOC_Os06g12160.1		AAA-type ATPase family protein, putative, expressed
Sobic.010G091333	v1.4_None	v2.1_None
Sobic.010G091300	Sb10g007940	Sobic.010G091300	similar to C2 domain-containing protein-like	PF00168	PTHR10774,PTHR10774:SF84	KOG1030			GO:GO:0005515	AT1G53590.1	NTMC2T6.1,NTMC2TYPE6.1	Calcium-dependent lipid-binding (CaLB domain) family protein	LOC_Os02g20970.1		C2 domain containing protein, putative, expressed
Sobic.010G091300	Sb10g007940	Sobic.010G091300	similar to C2 domain-containing protein-like	PF00168	PTHR10774,PTHR10774:SF84	KOG1030			GO:GO:0005515	AT3G14590.2	NTMC2T6.2,NTMC2TYPE6.2	Calcium-dependent lipid-binding (CaLB domain) family protein	LOC_Os02g20970.1		C2 domain containing protein, putative, expressed
Sobic.010G091200	Sb10g007930	Sobic.010G091200		PF02536	PTHR13068,PTHR13068:SF37				GO:GO:0006355,GO:GO:0005739,GO:GO:0003690	AT5G07900.1		Mitochondrial transcription termition factor family protein	LOC_Os06g12100.1		mTERF family protein, expressed
Sobic.010G091200	Sb10g007930	Sobic.010G091200		PF02536	PTHR13068,PTHR13068:SF37	KOG1267		K15032	GO:GO:0006355,GO:GO:0005739,GO:GO:0003690	AT5G07900.1		Mitochondrial transcription termition factor family protein	LOC_Os06g12100.1		mTERF family protein, expressed
Sobic.010G091100	Sb10g007920	Sobic.010G091100	similar to Flavonol-3-O-glycoside-7-O-glucosyltransferase 1, putative	PF00201	PTHR11926,PTHR11926:SF246				GO:GO:0016758,GO:GO:0008152	AT2G36800.1	DOGT1,UGT73C5	don-glucosyltransferase 1	LOC_Os03g24430.1		cytokinin-O-glucosyltransferase 3, putative, expressed
Sobic.010G091000	Sb10g007910	Sobic.010G091000	similar to Glutaredoxin-related-like protein	PF00462,PF00610,PF04784	PTHR23054,PTHR23054:SF27	KOG1752			GO:GO:0045454,GO:GO:0015035,GO:GO:0009055,GO:GO:0035556	AT3G11920.1		glutaredoxin-related	LOC_Os06g12030.1		glutaredoxin domain containing protein, putative, expressed
Sobic.010G091000	Sb10g007910	Sobic.010G091000	similar to Glutaredoxin-related-like protein	PF00462,PF00610,PF04784	PTHR23054,PTHR23054:SF27	KOG1752			GO:GO:0045454,GO:GO:0015035,GO:GO:0009055,GO:GO:0035556	AT3G11920.1		glutaredoxin-related	LOC_Os06g12030.2		glutaredoxin domain containing protein, putative, expressed
Sobic.010G090900	Sb10g007900	Sobic.010G090900	similar to Membrane-anchored ubiquitin-fold protein 3 precursor	PF13881	PTHR13169					AT1G22050.1	MUB6	membrane-anchored ubiquitin-fold protein 6 precursor	LOC_Os02g51500.3		membrane-anchored ubiquitin-fold protein, putative, expressed
Sobic.010G090700	Sb10g007880	Sobic.010G090700	Predicted protein										LOC_Os02g51510.1		expressed protein
Sobic.010G090700	Sb10g007880	Sobic.010G090700	Predicted protein										LOC_Os06g12000.1		expressed protein
Sobic.010G090500	Sb10g007850	Sobic.010G090500	similar to Putative uncharacterized protein	PF00168,PF13646,PF00514	PTHR23315,PTHR23315:SF66	KOG0166,KOG4224			GO:GO:0005515	AT2G22125.1	CSI1	binding	LOC_Os06g11990.1		expressed protein
Sobic.010G090301	v1.4_None	v2.1_None		PF04570	PTHR33059,PTHR33059:SF8					AT1G78020.1		Protein of unknown function (DUF581)	LOC_Os06g11980.1		DUF581 domain containing protein, expressed
Sobic.010G090200	Sb10g007810	Sobic.010G090200	similar to Putative uncharacterized protein	PF00319	PTHR11945,PTHR11945:SF200	KOG0014			GO:GO:0046983,GO:GO:0003677	AT1G77980.1	AGL66	AGAMOUS-like 66	LOC_Os06g11970.1		OsMADS63 - MADS-box family gene with MIKC* type-box, expressed
Sobic.010G090100	Sb10g007800	Sobic.010G090100	similar to Putative uncharacterized protein	PF00300	PTHR11931,PTHR11931:SF6	KOG0235	5.4.2.11	K01834	GO:GO:0016868,GO:GO:0006096,GO:GO:0004619	AT1G22170.1		Phosphoglycerate mutase family protein	LOC_Os02g51590.1		phosphoglycerate mutase, putative, expressed
Sobic.010G089900	v1.4_None	Sobic.010G089900		PF03372	PTHR11200,PTHR11200:SF149	KOG0565				AT5G65090.1	BST1,DER4,MRH3	Dse I-like superfamily protein	LOC_Os06g11920.1		endonuclease/exonuclease/phosphatase family domain containing protein, expressed
Sobic.010G089800	v1.4_None	Sobic.010G089800			PTHR13315,PTHR13315:SF3								LOC_Os06g11910.1		expressed protein
Sobic.010G089700	Sb10g007780	Sobic.010G089700	similar to Putative uncharacterized protein	PF00847	PTHR31657,PTHR31657:SF6			K09286	GO:GO:0006355,GO:GO:0003700	AT1G78080.1	RAP2.4	related to AP2 4	LOC_Os06g11860.1		ethylene-responsive transcription factor, putative, expressed
Sobic.010G089600	Sb10g007770	Sobic.010G089600		PF02358	PTHR10788,PTHR10788:SF23		3.1.3.12	K01087	GO:GO:0005992,GO:GO:0003824	AT5G10100.1		Haloacid dehalogese-like hydrolase (HAD) superfamily protein	LOC_Os06g11840.1		trehalose phosphatase, putative, expressed
Sobic.010G089500	Sb10g007760	Sobic.010G089500	similar to Annexin p33	PF00191	PTHR10502,PTHR10502:SF116	KOG0819			GO:GO:0005544,GO:GO:0005509	AT5G10230.1	ANN7,ANT7	annexin 7	LOC_Os06g11800.1		annexin, putative, expressed
Sobic.010G089400	Sb10g007750	Sobic.010G089400	similar to Nucleolar protein-like	PF07534	PTHR23354,PTHR23354:SF76	KOG2372				AT4G39870.1		TLD-domain containing nucleolar protein	LOC_Os06g11790.1		TLD family protein, putative, expressed
Sobic.010G089400	Sb10g007750	Sobic.010G089400	similar to Nucleolar protein-like	PF07534	PTHR23354,PTHR23354:SF76					AT4G39870.2		TLD-domain containing nucleolar protein	LOC_Os06g11790.2		TLD family protein, putative, expressed
Sobic.010G089400	Sb10g007750	Sobic.010G089400	similar to Nucleolar protein-like	PF07534	PTHR23354,PTHR23354:SF76	KOG2372				AT4G39870.1		TLD-domain containing nucleolar protein	LOC_Os06g11790.2		TLD family protein, putative, expressed
Sobic.010G089300	v1.4_None	Sobic.010G089300			PTHR33065,PTHR33065:SF10								LOC_Os04g54759.1		expressed protein
Sobic.010G089200	Sb10g007730	Sobic.010G089200	weakly similar to Putative uncharacterized protein P0516A04.9										LOC_Os06g11760.1		expressed protein
Sobic.010G089100	v1.4_None	Sobic.010G089100			PTHR11702,PTHR11702:SF28					AT1G80770.1	PDE318	P-loop containing nucleoside triphosphate hydrolases superfamily protein	LOC_Os08g06230.1		nucleolar GTP-binding protein 1, putative, expressed
Sobic.010G088950	v1.4_None	v2.1_None		PF00076	PTHR24012,PTHR24012:SF421	KOG0149			GO:GO:0003676	AT1G76460.1		R-binding (RRM/RBD/RNP motifs) family protein	LOC_Os06g11730.1		R recognition motif containing protein, putative, expressed
Sobic.010G088700	Sb10g007690	Sobic.010G088700	similar to Os02g0756800 protein	PF04674	PTHR31279,PTHR31279:SF15					AT4G08950.1	EXO	Phosphate-responsive 1 family protein	LOC_Os02g52010.1		phosphate-induced protein 1 conserved region domain containing protein, expressed
Sobic.010G088600	Sb10g007680	Sobic.010G088600	similar to Chromosome chr5 scaffold_2, whole genome shotgun sequence	PF00085	PTHR12052,PTHR12052:SF6	KOG3414		K12859	GO:GO:0045454,GO:GO:0005681,GO:GO:0000398	AT5G08290.1	YLS8	mR splicing factor, thioredoxin-like U5 snRNP	LOC_Os07g10256.1		mitosis protein dim1, putative, expressed
Sobic.010G088600	Sb10g007680	Sobic.010G088600	similar to Chromosome chr5 scaffold_2, whole genome shotgun sequence	PF02966	PTHR12052	KOG3414		K12859	GO:GO:0005681,GO:GO:0000398	AT5G08290.1	YLS8	mR splicing factor, thioredoxin-like U5 snRNP	LOC_Os07g10256.1		mitosis protein dim1, putative, expressed
Sobic.010G088500	Sb10g007670	Sobic.010G088500	similar to Os06g0220000 protein	PF04674	PTHR31279,PTHR31279:SF15					AT4G08950.1	EXO	Phosphate-responsive 1 family protein	LOC_Os06g11660.1		phosphate-induced protein 1 conserved region domain containing protein, expressed
Sobic.010G088300	Sb10g007650	Sobic.010G088300	similar to Putative uncharacterized protein	PF03095	PTHR10012,PTHR10012:SF0	KOG2867	5.2.1.8	K17605	GO:GO:0019211	AT4G08960.1		phosphotyrosyl phosphatase activator (PTPA) family protein	LOC_Os06g11640.1		serine/threonine-protein phosphatase 2A activator 2, putative, expressed
Sobic.010G088200	Sb10g007640	Sobic.010G088200	similar to OSJNBa0089N06.5 protein	PF01535,PF13041	PTHR24015,PTHR24015:SF660					AT3G20730.1		Tetratricopeptide repeat (TPR)-like superfamily protein	LOC_Os04g53630.1		pentatricopeptide, putative, expressed
Sobic.010G088000	Sb10g007620	Sobic.010G088000	similar to Putative poly(A) binding protein II	PF00076	PTHR24012,PTHR24012:SF436	KOG4209		K14396	GO:GO:0003676	AT5G65260.1		R-binding (RRM/RBD/RNP motifs) family protein	LOC_Os06g11620.1		R recognition motif containing protein, putative, expressed
Sobic.010G087800	Sb10g007600	Sobic.010G087800		PF00011	PTHR11527,PTHR11527:SF166			K13993		AT5G51440.1		HSP20-like chaperones superfamily protein	LOC_Os06g11610.1		heat shock 22 kDa protein, mitochondrial precursor, putative, expressed
Sobic.010G087700	Sb10g007590	Sobic.010G087700	weakly similar to Putative uncharacterized protein	PF00011	PTHR11527,PTHR11527:SF166			K13993		AT5G51440.1		HSP20-like chaperones superfamily protein	LOC_Os06g11610.1		heat shock 22 kDa protein, mitochondrial precursor, putative, expressed
Sobic.010G087600	Sb10g007580	Sobic.010G087600	Predicted protein	PF00011	PTHR11527,PTHR11527:SF166	KOG3591		K13993		AT5G51440.1		HSP20-like chaperones superfamily protein	LOC_Os06g11610.1		heat shock 22 kDa protein, mitochondrial precursor, putative, expressed
Sobic.010G087500	Sb10g007570	Sobic.010G087500	weakly similar to Putative uncharacterized protein	PF00011	PTHR11527,PTHR11527:SF166			K13993		AT5G51440.1		HSP20-like chaperones superfamily protein	LOC_Os06g11610.1		heat shock 22 kDa protein, mitochondrial precursor, putative, expressed
Sobic.010G087400	Sb10g007565	Sobic.010G087400	similar to Putative auxin-independent growth promoter	PF10250	PTHR31741,PTHR31741:SF1					AT1G22460.1		O-fucosyltransferase family protein	LOC_Os06g11600.3		growth regulator related protein, putative, expressed
Sobic.010G087100	Sb10g007540	Sobic.010G087100	similar to Putative D replication licensing factor MCM2	PF00493	PTHR11630,PTHR11630:SF48		3.6.4.12	K10738	GO:GO:0006260,GO:GO:0005524,GO:GO:0003677	AT2G14050.1	MCM9	minichromosome maintence 9	LOC_Os06g11500.1		MCM9 - Putative minichromosome maintence MCM family subunit 9, expressed
Sobic.010G087100	Sb10g007540	Sobic.010G087100	similar to Putative D replication licensing factor MCM2	PF00493	PTHR11630,PTHR11630:SF48		3.6.4.12		GO:GO:0006260,GO:GO:0005524,GO:GO:0003677	AT2G14050.1	MCM9	minichromosome maintence 9	LOC_Os06g11500.1		MCM9 - Putative minichromosome maintence MCM family subunit 9, expressed			Sobic.001G181300
Sobic.010G086900	Sb10g007530	Sobic.010G086900	Predicted protein	PF08387,PF00646	PTHR31639,PTHR31639:SF4				GO:GO:0005515	AT5G03100.1		F-box/RNI-like superfamily protein	LOC_Os06g06600.1		OsFBX187 - F-box domain containing protein, expressed
Sobic.010G086800	Sb10g007520	Sobic.010G086800	similar to Putative uncharacterized protein	PF02298	PTHR33021,PTHR33021:SF64				GO:GO:0009055	AT2G32300.1	UCC1	uclacyanin 1	LOC_Os06g11490.1		plastocyanin-like domain containing protein, putative, expressed
Sobic.010G086600	Sb10g007510	Sobic.010G086600	similar to Cyclin-T1-3	PF00134	PTHR10026,PTHR10026:SF74	KOG0834		K15188	GO:GO:0019901,GO:GO:0006355,GO:GO:0000079	AT5G45190.1		Cyclin family protein	LOC_Os12g30020.1		cyclin-T1-4, putative, expressed
Sobic.010G086600	Sb10g007510	Sobic.010G086600	similar to Cyclin-T1-3	PF00134	PTHR10026,PTHR10026:SF75	KOG0794			GO:GO:0019901,GO:GO:0006355,GO:GO:0000079	AT5G45190.1		Cyclin family protein	LOC_Os12g30020.2		cyclin-T1-4, putative, expressed
Sobic.010G086600	Sb10g007510	Sobic.010G086600	similar to Cyclin-T1-3	PF00134	PTHR10026,PTHR10026:SF74	KOG0834		K15188	GO:GO:0019901,GO:GO:0006355,GO:GO:0000079	AT5G45190.1		Cyclin family protein	LOC_Os12g30020.2		cyclin-T1-4, putative, expressed
Sobic.010G086600	Sb10g007510	Sobic.010G086600	similar to Cyclin-T1-3		PTHR10026,PTHR10026:SF74				GO:GO:0019901,GO:GO:0006355,GO:GO:0000079	AT5G45190.2		Cyclin family protein	LOC_Os12g30020.2		cyclin-T1-4, putative, expressed
Sobic.010G086500	Sb10g007500	Sobic.010G086500	similar to Chromosome undetermined scaffold_309, whole genome shotgun sequence	PF00150	PTHR10551,PTHR10551:SF9		3.2.1.58		GO:GO:0005975,GO:GO:0004553,GO:GO:0051015,GO:GO:0007015				LOC_Os08g37750.1		cellulase, putative, expressed
Sobic.010G086400	Sb10g007490	Sobic.010G086400		PF13639	PTHR14155			K10664	GO:GO:0008270,GO:GO:0005515	AT3G05200.1	ATL6	RING/U-box superfamily protein	LOC_Os06g11450.1		zinc finger, C3HC4 type domain containing protein, expressed
Sobic.010G086400	v1.4_None	Sobic.010G086400		PF13639	PTHR14155			K10664	GO:GO:0008270,GO:GO:0005515	AT3G05200.1	ATL6	RING/U-box superfamily protein	LOC_Os06g11450.1		zinc finger, C3HC4 type domain containing protein, expressed
Sobic.010G086300	Sb10g007480	Sobic.010G086300	similar to Putative chaperone protein DJ	PF00684,PF00226,PF01556	PTHR24078,PTHR24078:SF247	KOG0715		K03686	GO:GO:0051082,GO:GO:0031072	AT1G28210.2	ATJ1	DJ heat shock family protein	LOC_Os12g07060.1		chaperone protein dJ, putative, expressed
Sobic.010G086300	Sb10g007480	Sobic.010G086300	similar to Putative chaperone protein DJ	PF00684,PF00226,PF01556	PTHR24078,PTHR24078:SF247	KOG0715			GO:GO:0051082,GO:GO:0031072	AT1G28210.1	ATJ1	DJ heat shock family protein	LOC_Os12g07060.1		chaperone protein dJ, putative, expressed
Sobic.010G086200	v1.4_None	Sobic.010G086200		PF02893	PTHR31969,PTHR31969:SF4					AT2G22475.1	GEM	GRAM domain family protein	LOC_Os06g11430.1		GRAM domain containing protein, expressed
Sobic.010G086200	Sb10g007470	Sobic.010G086200		PF02893	PTHR31969,PTHR31969:SF4					AT2G22475.1	GEM	GRAM domain family protein	LOC_Os06g11430.1		GRAM domain containing protein, expressed
Sobic.010G086000		cyclin, putative, expressed	similar to Putative uncharacterized protein	PF02984,PF00134	PTHR10177,PTHR10177:SF219	KOG0656		K18810	GO:GO:0005634	AT5G65420.1	CYCD4	1	CYCLIN D4	1	LOC_Os06g11410.1
Sobic.010G085900	Sb10g007440	Sobic.010G085900	similar to Fertility restorer homologue A-like	PF13041	PTHR24015,PTHR24015:SF609					AT5G18475.1		Pentatricopeptide repeat (PPR) superfamily protein	LOC_Os02g26890.1		PPR repeat containing protein, expressed
[truncated: 27,755 more rows]
[truncated: 5 more columns]
