# Supplementary material for: The Road to Sorghum Domestication: Evidence From Nucleotide Diversity and Gene Expression Patterns
Source: Front Plant Sci. 2021 Aug 30;12:666075. doi: 10.3389/fpls.2021.666075 (PMC8435843; doi:10.3389/fpls.2021.666075)
Supplement: Supplementary file 1 [file Data_Sheet_1.zip › TableS9.xlsx]

## Sheet: Feuil1
Table S9: Membership of the 24646 genes to the 21 modules identified through the WGCNA analysis
Gene ID V3.1	Module_name
ARCAD_BFF.10017	brown
ARCAD_BFF.10087	brown
ARCAD_BFF.10126	turquoise
ARCAD_BFF.10185	turquoise
ARCAD_BFF.10187	turquoise
ARCAD_BFF.10288	turquoise
ARCAD_BFF.10432	magenta
ARCAD_BFF.10506	turquoise
ARCAD_BFF.1056	green
ARCAD_BFF.10740	blue
ARCAD_BFF.10741	blue
ARCAD_BFF.10786	brown
ARCAD_BFF.10954	turquoise
ARCAD_BFF.11003	NA
ARCAD_BFF.11015	blue
ARCAD_BFF.11020	turquoise
ARCAD_BFF.1109	turquoise
ARCAD_BFF.11090	green
ARCAD_BFF.11091	magenta
ARCAD_BFF.1115	blue
ARCAD_BFF.1116	NA
ARCAD_BFF.11163	blue
ARCAD_BFF.11167	turquoise
ARCAD_BFF.11204	brown
ARCAD_BFF.11210	black
ARCAD_BFF.11223	lightgreen
ARCAD_BFF.11253	blue
ARCAD_BFF.11298	green
ARCAD_BFF.11313	brown
ARCAD_BFF.11334	turquoise
ARCAD_BFF.11379	turquoise
ARCAD_BFF.11400	greenyellow
ARCAD_BFF.11433	turquoise
ARCAD_BFF.11494	cyan
ARCAD_BFF.11502	red
ARCAD_BFF.11503	red
ARCAD_BFF.11507	yellow
ARCAD_BFF.11514	brown
ARCAD_BFF.11530	brown
ARCAD_BFF.11569	brown
ARCAD_BFF.11571	brown
ARCAD_BFF.11617	turquoise
ARCAD_BFF.11624	yellow
ARCAD_BFF.11625	yellow
ARCAD_BFF.11646	brown
ARCAD_BFF.11680	turquoise
ARCAD_BFF.11698	green
ARCAD_BFF.11712	green
ARCAD_BFF.11772	magenta
ARCAD_BFF.11773	magenta
ARCAD_BFF.11809	NA
ARCAD_BFF.11843	purple
ARCAD_BFF.11882	NA
ARCAD_BFF.11883	NA
ARCAD_BFF.1190	green
ARCAD_BFF.11928	brown
ARCAD_BFF.12099	blue
ARCAD_BFF.1211	yellow
ARCAD_BFF.12143	blue
ARCAD_BFF.12144	blue
ARCAD_BFF.12218	green
ARCAD_BFF.12219	yellow
ARCAD_BFF.12222	brown
ARCAD_BFF.12224	brown
ARCAD_BFF.12329	green
ARCAD_BFF.12409	tan
ARCAD_BFF.12423	NA
ARCAD_BFF.12426	yellow
ARCAD_BFF.12434	blue
ARCAD_BFF.12501	brown
ARCAD_BFF.12516	turquoise
ARCAD_BFF.12575	blue
ARCAD_BFF.1259	NA
ARCAD_BFF.12605	blue
ARCAD_BFF.12657	NA
ARCAD_BFF.12667	blue
ARCAD_BFF.12702	green
ARCAD_BFF.12730	brown
ARCAD_BFF.12757	turquoise
ARCAD_BFF.12766	turquoise
ARCAD_BFF.12806	black
ARCAD_BFF.12807	green
ARCAD_BFF.12843	green
ARCAD_BFF.12863	turquoise
ARCAD_BFF.12890	brown
ARCAD_BFF.12912	black
ARCAD_BFF.12919	turquoise
ARCAD_BFF.12928	yellow
ARCAD_BFF.12971	blue
ARCAD_BFF.13	green
ARCAD_BFF.13010	green
ARCAD_BFF.13014	yellow
ARCAD_BFF.13015	turquoise
ARCAD_BFF.13040	green
ARCAD_BFF.13056	turquoise
ARCAD_BFF.13068	brown
ARCAD_BFF.13080	NA
ARCAD_BFF.13088	yellow
ARCAD_BFF.13099	magenta
ARCAD_BFF.13102	blue
ARCAD_BFF.13107	turquoise
ARCAD_BFF.13113	purple
ARCAD_BFF.13130	purple
ARCAD_BFF.13142	brown
ARCAD_BFF.13151	magenta
ARCAD_BFF.13176	brown
ARCAD_BFF.13191	turquoise
ARCAD_BFF.13195	turquoise
ARCAD_BFF.13209	brown
ARCAD_BFF.1322	green
ARCAD_BFF.13227	NA
ARCAD_BFF.13235	turquoise
ARCAD_BFF.13241	turquoise
ARCAD_BFF.13243	green
ARCAD_BFF.13244	green
ARCAD_BFF.13260	magenta
ARCAD_BFF.13267	magenta
ARCAD_BFF.13273	purple
ARCAD_BFF.13281	turquoise
ARCAD_BFF.13289	black
ARCAD_BFF.13306	turquoise
ARCAD_BFF.13311	turquoise
ARCAD_BFF.13334	red
ARCAD_BFF.13336	NA
ARCAD_BFF.13340	NA
ARCAD_BFF.13354	yellow
ARCAD_BFF.13363	green
ARCAD_BFF.13392	turquoise
ARCAD_BFF.13402	brown
ARCAD_BFF.13419	green
ARCAD_BFF.13420	green
ARCAD_BFF.13444	grey60
ARCAD_BFF.13452	turquoise
ARCAD_BFF.13453	turquoise
ARCAD_BFF.1348	turquoise
ARCAD_BFF.13516	brown
ARCAD_BFF.13545	blue
ARCAD_BFF.13546	blue
ARCAD_BFF.13550	turquoise
ARCAD_BFF.13594	turquoise
ARCAD_BFF.13634	green
ARCAD_BFF.13635	green
ARCAD_BFF.13741	turquoise
ARCAD_BFF.13754	turquoise
ARCAD_BFF.13771	turquoise
ARCAD_BFF.13772	magenta
ARCAD_BFF.13791	brown
ARCAD_BFF.13822	blue
ARCAD_BFF.13858	turquoise
ARCAD_BFF.13898	brown
ARCAD_BFF.13954	brown
ARCAD_BFF.13967	yellow
ARCAD_BFF.14015	green
ARCAD_BFF.14037	NA
ARCAD_BFF.14144	NA
ARCAD_BFF.1425	turquoise
ARCAD_BFF.14254	green
ARCAD_BFF.14318	turquoise
ARCAD_BFF.14335	brown
ARCAD_BFF.14354	brown
ARCAD_BFF.14357	brown
ARCAD_BFF.14409	yellow
ARCAD_BFF.1444	brown
ARCAD_BFF.14450	turquoise
ARCAD_BFF.14481	brown
ARCAD_BFF.14484	brown
ARCAD_BFF.14526	green
ARCAD_BFF.14571	brown
ARCAD_BFF.14642	yellow
ARCAD_BFF.14656	turquoise
ARCAD_BFF.1470	yellow
ARCAD_BFF.14736	turquoise
ARCAD_BFF.14780	green
ARCAD_BFF.14840	turquoise
ARCAD_BFF.14887	yellow
ARCAD_BFF.14916	turquoise
ARCAD_BFF.14926	NA
ARCAD_BFF.14994	brown
ARCAD_BFF.15024	brown
ARCAD_BFF.15047	turquoise
ARCAD_BFF.15089	yellow
ARCAD_BFF.15136	turquoise
ARCAD_BFF.15297	green
ARCAD_BFF.15323	black
ARCAD_BFF.15324	green
ARCAD_BFF.15326	turquoise
ARCAD_BFF.15354	green
ARCAD_BFF.15411	turquoise
ARCAD_BFF.15523	NA
ARCAD_BFF.15550	royalblue
ARCAD_BFF.15581	turquoise
ARCAD_BFF.15613	brown
ARCAD_BFF.15675	yellow
ARCAD_BFF.15781	brown
ARCAD_BFF.15783	turquoise
ARCAD_BFF.15920	turquoise
ARCAD_BFF.15929	turquoise
ARCAD_BFF.15937	magenta
ARCAD_BFF.15969	magenta
ARCAD_BFF.16039	turquoise
ARCAD_BFF.1615	red
ARCAD_BFF.16215	brown
ARCAD_BFF.16220	brown
ARCAD_BFF.16246	turquoise
ARCAD_BFF.16319	turquoise
ARCAD_BFF.1636	NA
ARCAD_BFF.16369	brown
ARCAD_BFF.16378	blue
ARCAD_BFF.16487	turquoise
ARCAD_BFF.16513	blue
ARCAD_BFF.16621	NA
ARCAD_BFF.16697	green
ARCAD_BFF.16728	green
ARCAD_BFF.1676	NA
ARCAD_BFF.16765	turquoise
ARCAD_BFF.1677	brown
ARCAD_BFF.16779	turquoise
ARCAD_BFF.16858	turquoise
ARCAD_BFF.16882	black
ARCAD_BFF.16914	yellow
ARCAD_BFF.16915	NA
ARCAD_BFF.16939	green
ARCAD_BFF.16964	purple
ARCAD_BFF.16965	black
ARCAD_BFF.17017	brown
ARCAD_BFF.17023	red
ARCAD_BFF.17039	turquoise
ARCAD_BFF.1707	brown
ARCAD_BFF.17111	red
ARCAD_BFF.17165	NA
ARCAD_BFF.17177	brown
ARCAD_BFF.17182	turquoise
ARCAD_BFF.17199	turquoise
ARCAD_BFF.17213	black
ARCAD_BFF.17288	turquoise
ARCAD_BFF.17296	red
ARCAD_BFF.17312	red
ARCAD_BFF.17320	blue
ARCAD_BFF.17321	blue
ARCAD_BFF.17402	green
ARCAD_BFF.17438	turquoise
ARCAD_BFF.17495	turquoise
ARCAD_BFF.17496	NA
ARCAD_BFF.17507	green
ARCAD_BFF.17592	black
ARCAD_BFF.17608	magenta
ARCAD_BFF.17609	turquoise
ARCAD_BFF.17619	brown
ARCAD_BFF.17638	brown
ARCAD_BFF.17699	red
ARCAD_BFF.17702	brown
ARCAD_BFF.17716	green
ARCAD_BFF.17770	turquoise
ARCAD_BFF.17798	blue
ARCAD_BFF.17833	blue
ARCAD_BFF.17836	NA
ARCAD_BFF.17855	magenta
ARCAD_BFF.17858	magenta
ARCAD_BFF.17901	tan
ARCAD_BFF.17912	red
ARCAD_BFF.17913	green
ARCAD_BFF.17935	NA
ARCAD_BFF.17940	brown
ARCAD_BFF.17952	NA
ARCAD_BFF.17956	turquoise
ARCAD_BFF.17958	green
ARCAD_BFF.17965	magenta
ARCAD_BFF.17966	magenta
ARCAD_BFF.17967	blue
ARCAD_BFF.17975	turquoise
ARCAD_BFF.17992	yellow
ARCAD_BFF.17993	turquoise
ARCAD_BFF.17997	yellow
ARCAD_BFF.18010	brown
ARCAD_BFF.18016	turquoise
ARCAD_BFF.18025	yellow
ARCAD_BFF.18028	brown
ARCAD_BFF.18042	turquoise
ARCAD_BFF.18046	black
ARCAD_BFF.18055	magenta
ARCAD_BFF.18056	magenta
ARCAD_BFF.1807	turquoise
ARCAD_BFF.18084	turquoise
ARCAD_BFF.18086	turquoise
ARCAD_BFF.18088	green
ARCAD_BFF.18089	yellow
ARCAD_BFF.18091	yellow
ARCAD_BFF.18097	turquoise
ARCAD_BFF.18098	yellow
ARCAD_BFF.18109	green
ARCAD_BFF.18112	green
ARCAD_BFF.18113	NA
ARCAD_BFF.18127	NA
ARCAD_BFF.18159	blue
ARCAD_BFF.18163	NA
ARCAD_BFF.18172	turquoise
ARCAD_BFF.18175	NA
ARCAD_BFF.18179	green
ARCAD_BFF.18197	brown
ARCAD_BFF.18206	blue
ARCAD_BFF.18232	turquoise
ARCAD_BFF.18271	magenta
ARCAD_BFF.18282	lightyellow
ARCAD_BFF.18442	turquoise
ARCAD_BFF.18447	green
ARCAD_BFF.18482	turquoise
ARCAD_BFF.18490	green
ARCAD_BFF.18492	brown
ARCAD_BFF.18525	turquoise
ARCAD_BFF.18541	blue
ARCAD_BFF.18582	magenta
ARCAD_BFF.18585	yellow
ARCAD_BFF.18620	turquoise
ARCAD_BFF.18678	magenta
ARCAD_BFF.1874	blue
ARCAD_BFF.18740	NA
ARCAD_BFF.18775	cyan
ARCAD_BFF.18811	NA
ARCAD_BFF.18891	NA
ARCAD_BFF.19045	brown
ARCAD_BFF.1905	turquoise
ARCAD_BFF.19056	brown
ARCAD_BFF.1908	NA
ARCAD_BFF.19117	turquoise
ARCAD_BFF.19142	turquoise
ARCAD_BFF.19164	turquoise
ARCAD_BFF.19235	turquoise
ARCAD_BFF.19304	turquoise
ARCAD_BFF.19368	magenta
ARCAD_BFF.19609	brown
ARCAD_BFF.19646	turquoise
ARCAD_BFF.19656	purple
ARCAD_BFF.19712	yellow
ARCAD_BFF.19916	turquoise
ARCAD_BFF.20040	turquoise
ARCAD_BFF.20041	turquoise
ARCAD_BFF.20053	black
ARCAD_BFF.20101	yellow
ARCAD_BFF.20122	red
ARCAD_BFF.2021	blue
ARCAD_BFF.20303	yellow
ARCAD_BFF.20307	turquoise
ARCAD_BFF.20453	green
ARCAD_BFF.2051	red
ARCAD_BFF.20522	green
ARCAD_BFF.20560	blue
ARCAD_BFF.20630	blue
ARCAD_BFF.20632	green
ARCAD_BFF.2065	turquoise
ARCAD_BFF.20657	brown
ARCAD_BFF.20685	blue
ARCAD_BFF.20721	blue
ARCAD_BFF.20802	yellow
ARCAD_BFF.20814	turquoise
ARCAD_BFF.20840	NA
ARCAD_BFF.20845	turquoise
ARCAD_BFF.20852	pink
ARCAD_BFF.20854	NA
ARCAD_BFF.20865	yellow
ARCAD_BFF.20897	NA
ARCAD_BFF.20902	turquoise
ARCAD_BFF.2094	brown
ARCAD_BFF.20942	red
ARCAD_BFF.21080	turquoise
ARCAD_BFF.21090	brown
ARCAD_BFF.21110	brown
ARCAD_BFF.21113	green
ARCAD_BFF.21118	brown
ARCAD_BFF.21120	black
ARCAD_BFF.21123	green
ARCAD_BFF.21152	purple
ARCAD_BFF.21174	NA
ARCAD_BFF.21184	magenta
ARCAD_BFF.21187	turquoise
ARCAD_BFF.21200	turquoise
ARCAD_BFF.21251	turquoise
ARCAD_BFF.21290	grey60
ARCAD_BFF.21293	black
ARCAD_BFF.21298	yellow
ARCAD_BFF.21306	yellow
ARCAD_BFF.21309	red
ARCAD_BFF.21350	brown
ARCAD_BFF.21352	NA
ARCAD_BFF.21353	blue
ARCAD_BFF.21357	NA
ARCAD_BFF.21373	black
ARCAD_BFF.21394	purple
ARCAD_BFF.2141	red
ARCAD_BFF.21427	green
ARCAD_BFF.21437	green
ARCAD_BFF.21480	NA
ARCAD_BFF.21486	green
ARCAD_BFF.21490	turquoise
ARCAD_BFF.21491	turquoise
ARCAD_BFF.21493	turquoise
ARCAD_BFF.21514	brown
ARCAD_BFF.21520	NA
ARCAD_BFF.2155	green
ARCAD_BFF.21557	lightyellow
ARCAD_BFF.21570	turquoise
ARCAD_BFF.21571	NA
ARCAD_BFF.21628	yellow
ARCAD_BFF.21629	turquoise
ARCAD_BFF.21645	red
ARCAD_BFF.21674	yellow
ARCAD_BFF.21680	green
ARCAD_BFF.21682	green
ARCAD_BFF.21714	red
ARCAD_BFF.21750	red
ARCAD_BFF.21754	turquoise
ARCAD_BFF.21768	NA
ARCAD_BFF.21770	red
ARCAD_BFF.21779	turquoise
ARCAD_BFF.21793	turquoise
ARCAD_BFF.21794	turquoise
ARCAD_BFF.21796	blue
ARCAD_BFF.21803	turquoise
ARCAD_BFF.21804	turquoise
ARCAD_BFF.21825	turquoise
ARCAD_BFF.21846	turquoise
ARCAD_BFF.21857	turquoise
ARCAD_BFF.21860	turquoise
ARCAD_BFF.21867	NA
ARCAD_BFF.21884	purple
ARCAD_BFF.21901	blue
ARCAD_BFF.21907	turquoise
ARCAD_BFF.21926	green
ARCAD_BFF.21949	purple
ARCAD_BFF.21968	green
ARCAD_BFF.21970	NA
ARCAD_BFF.21984	green
ARCAD_BFF.21985	green
ARCAD_BFF.22002	green
ARCAD_BFF.22006	green
ARCAD_BFF.22010	blue
ARCAD_BFF.22020	turquoise
ARCAD_BFF.22065	purple
ARCAD_BFF.22072	yellow
ARCAD_BFF.22073	pink
ARCAD_BFF.22075	turquoise
ARCAD_BFF.22082	brown
ARCAD_BFF.22084	green
ARCAD_BFF.22108	yellow
ARCAD_BFF.22119	cyan
ARCAD_BFF.22120	cyan
ARCAD_BFF.22125	blue
ARCAD_BFF.22140	pink
ARCAD_BFF.22158	blue
ARCAD_BFF.22163	pink
ARCAD_BFF.22220	turquoise
ARCAD_BFF.22243	NA
ARCAD_BFF.22244	NA
ARCAD_BFF.22245	NA
ARCAD_BFF.22247	magenta
ARCAD_BFF.22263	cyan
ARCAD_BFF.22266	magenta
ARCAD_BFF.22280	red
ARCAD_BFF.22283	brown
ARCAD_BFF.22314	green
ARCAD_BFF.22323	turquoise
ARCAD_BFF.22325	brown
ARCAD_BFF.22332	black
ARCAD_BFF.22334	NA
ARCAD_BFF.22335	yellow
ARCAD_BFF.22337	turquoise
ARCAD_BFF.22365	black
ARCAD_BFF.22369	yellow
ARCAD_BFF.2238	tan
ARCAD_BFF.22409	magenta
ARCAD_BFF.22439	NA
ARCAD_BFF.22440	magenta
ARCAD_BFF.22451	blue
ARCAD_BFF.22461	blue
ARCAD_BFF.22462	turquoise
ARCAD_BFF.22487	brown
ARCAD_BFF.22494	turquoise
ARCAD_BFF.22514	greenyellow
ARCAD_BFF.22519	brown
ARCAD_BFF.22534	turquoise
ARCAD_BFF.22535	turquoise
ARCAD_BFF.22546	brown
ARCAD_BFF.22547	blue
ARCAD_BFF.22569	turquoise
ARCAD_BFF.22580	brown
ARCAD_BFF.22592	red
ARCAD_BFF.22600	turquoise
ARCAD_BFF.22601	turquoise
ARCAD_BFF.22623	blue
ARCAD_BFF.22637	brown
ARCAD_BFF.2264	green
ARCAD_BFF.22649	green
ARCAD_BFF.22674	brown
ARCAD_BFF.22684	NA
ARCAD_BFF.22722	blue
ARCAD_BFF.22748	brown
ARCAD_BFF.22836	NA
ARCAD_BFF.22860	brown
ARCAD_BFF.22867	turquoise
ARCAD_BFF.22912	grey60
ARCAD_BFF.22964	blue
ARCAD_BFF.2297	turquoise
ARCAD_BFF.22983	brown
ARCAD_BFF.23020	red
ARCAD_BFF.23044	red
ARCAD_BFF.23095	brown
ARCAD_BFF.23102	turquoise
ARCAD_BFF.23106	brown
ARCAD_BFF.23107	brown
ARCAD_BFF.23150	tan
ARCAD_BFF.23168	blue
ARCAD_BFF.23201	red
ARCAD_BFF.23216	green
ARCAD_BFF.23343	green
ARCAD_BFF.23367	turquoise
ARCAD_BFF.23371	black
ARCAD_BFF.23386	NA
ARCAD_BFF.23389	turquoise
ARCAD_BFF.23444	green
ARCAD_BFF.23469	turquoise
ARCAD_BFF.23538	turquoise
ARCAD_BFF.2356	blue
ARCAD_BFF.23602	turquoise
ARCAD_BFF.23607	blue
ARCAD_BFF.23634	blue
ARCAD_BFF.23636	magenta
ARCAD_BFF.23639	NA
ARCAD_BFF.23641	brown
ARCAD_BFF.23656	NA
ARCAD_BFF.23675	turquoise
ARCAD_BFF.23679	black
ARCAD_BFF.23706	red
ARCAD_BFF.23711	green
ARCAD_BFF.23715	turquoise
ARCAD_BFF.23720	turquoise
ARCAD_BFF.23754	NA
ARCAD_BFF.23764	NA
ARCAD_BFF.23770	turquoise
ARCAD_BFF.23773	brown
ARCAD_BFF.23799	yellow
ARCAD_BFF.23837	blue
ARCAD_BFF.2386	blue
ARCAD_BFF.23878	yellow
ARCAD_BFF.23901	brown
ARCAD_BFF.23907	green
ARCAD_BFF.23911	brown
ARCAD_BFF.23919	NA
ARCAD_BFF.23935	blue
ARCAD_BFF.23943	blue
ARCAD_BFF.23944	turquoise
ARCAD_BFF.23947	blue
ARCAD_BFF.23960	brown
ARCAD_BFF.23961	blue
ARCAD_BFF.23962	turquoise
ARCAD_BFF.23963	blue
ARCAD_BFF.23967	turquoise
ARCAD_BFF.23968	turquoise
ARCAD_BFF.23974	brown
ARCAD_BFF.2399	turquoise
ARCAD_BFF.23998	blue
ARCAD_BFF.24012	blue
ARCAD_BFF.24013	blue
ARCAD_BFF.24017	red
ARCAD_BFF.24028	blue
ARCAD_BFF.24037	black
ARCAD_BFF.24045	black
ARCAD_BFF.24047	purple
ARCAD_BFF.24049	midnightblue
ARCAD_BFF.24050	lightcyan
ARCAD_BFF.24051	green
ARCAD_BFF.24066	brown
ARCAD_BFF.24083	red
ARCAD_BFF.24094	red
ARCAD_BFF.24104	lightyellow
ARCAD_BFF.24107	yellow
ARCAD_BFF.24108	yellow
ARCAD_BFF.24113	turquoise
ARCAD_BFF.24118	magenta
ARCAD_BFF.24127	NA
ARCAD_BFF.24128	turquoise
ARCAD_BFF.24129	turquoise
ARCAD_BFF.24133	turquoise
ARCAD_BFF.24134	blue
ARCAD_BFF.24137	blue
ARCAD_BFF.24141	brown
ARCAD_BFF.24143	purple
ARCAD_BFF.24146	yellow
ARCAD_BFF.24151	red
ARCAD_BFF.24158	NA
ARCAD_BFF.24170	NA
ARCAD_BFF.24178	turquoise
ARCAD_BFF.24192	brown
ARCAD_BFF.24193	green
ARCAD_BFF.24197	turquoise
ARCAD_BFF.24199	blue
ARCAD_BFF.24211	NA
ARCAD_BFF.24221	yellow
ARCAD_BFF.24234	NA
ARCAD_BFF.24314	NA
ARCAD_BFF.24333	blue
ARCAD_BFF.24342	yellow
ARCAD_BFF.24350	brown
ARCAD_BFF.24384	blue
ARCAD_BFF.24394	grey60
ARCAD_BFF.24404	turquoise
ARCAD_BFF.24428	brown
ARCAD_BFF.24497	NA
ARCAD_BFF.24506	magenta
ARCAD_BFF.2452	brown
ARCAD_BFF.24529	NA
ARCAD_BFF.24537	blue
ARCAD_BFF.24541	blue
ARCAD_BFF.24547	turquoise
ARCAD_BFF.2458	turquoise
ARCAD_BFF.24582	turquoise
ARCAD_BFF.2460	turquoise
ARCAD_BFF.24620	turquoise
ARCAD_BFF.24622	turquoise
ARCAD_BFF.24623	turquoise
ARCAD_BFF.24664	yellow
ARCAD_BFF.2471	blue
ARCAD_BFF.24774	green
ARCAD_BFF.24778	magenta
ARCAD_BFF.24832	brown
ARCAD_BFF.24850	red
ARCAD_BFF.24893	turquoise
ARCAD_BFF.24930	NA
ARCAD_BFF.24960	turquoise
ARCAD_BFF.24966	magenta
ARCAD_BFF.2497	yellow
ARCAD_BFF.25131	blue
ARCAD_BFF.25144	brown
ARCAD_BFF.25178	turquoise
ARCAD_BFF.2521	magenta
ARCAD_BFF.25287	NA
ARCAD_BFF.25288	turquoise
ARCAD_BFF.25310	pink
ARCAD_BFF.25358	turquoise
ARCAD_BFF.25368	blue
ARCAD_BFF.25401	NA
ARCAD_BFF.25419	yellow
ARCAD_BFF.25534	turquoise
ARCAD_BFF.25537	green
ARCAD_BFF.25575	green
ARCAD_BFF.25607	NA
ARCAD_BFF.25690	purple
ARCAD_BFF.2590	turquoise
ARCAD_BFF.25904	turquoise
ARCAD_BFF.25905	turquoise
ARCAD_BFF.2591	turquoise
ARCAD_BFF.25918	green
ARCAD_BFF.2596	brown
ARCAD_BFF.2597	turquoise
ARCAD_BFF.26	purple
ARCAD_BFF.26038	blue
ARCAD_BFF.26058	brown
ARCAD_BFF.26109	green
ARCAD_BFF.26114	turquoise
ARCAD_BFF.26140	yellow
ARCAD_BFF.26183	turquoise
ARCAD_BFF.26243	green
ARCAD_BFF.26247	greenyellow
ARCAD_BFF.26261	blue
ARCAD_BFF.26289	greenyellow
ARCAD_BFF.26302	yellow
ARCAD_BFF.2647	turquoise
ARCAD_BFF.26534	greenyellow
ARCAD_BFF.26581	green
ARCAD_BFF.26674	blue
ARCAD_BFF.26740	red
ARCAD_BFF.26774	brown
ARCAD_BFF.26785	brown
ARCAD_BFF.26816	pink
ARCAD_BFF.26823	red
ARCAD_BFF.26831	yellow
ARCAD_BFF.26857	turquoise
ARCAD_BFF.26867	turquoise
ARCAD_BFF.26868	turquoise
ARCAD_BFF.26964	turquoise
ARCAD_BFF.26998	blue
ARCAD_BFF.27045	brown
ARCAD_BFF.27118	green
ARCAD_BFF.27223	turquoise
ARCAD_BFF.27227	turquoise
ARCAD_BFF.27306	lightyellow
ARCAD_BFF.27326	turquoise
ARCAD_BFF.27335	brown
ARCAD_BFF.27382	blue
ARCAD_BFF.2741	turquoise
ARCAD_BFF.27448	NA
ARCAD_BFF.27468	yellow
ARCAD_BFF.27472	red
ARCAD_BFF.27486	turquoise
ARCAD_BFF.27488	blue
ARCAD_BFF.27499	brown
ARCAD_BFF.27532	green
ARCAD_BFF.27554	NA
ARCAD_BFF.27557	turquoise
ARCAD_BFF.27571	brown
ARCAD_BFF.27572	brown
ARCAD_BFF.27613	blue
ARCAD_BFF.27633	yellow
ARCAD_BFF.27635	green
ARCAD_BFF.27690	black
ARCAD_BFF.27698	brown
ARCAD_BFF.27713	brown
ARCAD_BFF.27718	turquoise
ARCAD_BFF.27739	purple
ARCAD_BFF.27740	purple
ARCAD_BFF.27743	brown
ARCAD_BFF.2776	NA
ARCAD_BFF.27765	blue
ARCAD_BFF.27778	turquoise
ARCAD_BFF.27801	turquoise
ARCAD_BFF.27830	brown
ARCAD_BFF.27831	brown
ARCAD_BFF.27832	brown
ARCAD_BFF.27836	turquoise
ARCAD_BFF.27848	magenta
ARCAD_BFF.27875	red
ARCAD_BFF.27889	NA
ARCAD_BFF.27908	turquoise
ARCAD_BFF.27910	yellow
ARCAD_BFF.27912	yellow
ARCAD_BFF.27960	turquoise
ARCAD_BFF.27968	turquoise
ARCAD_BFF.27969	turquoise
ARCAD_BFF.27979	red
ARCAD_BFF.2798	blue
ARCAD_BFF.27980	red
ARCAD_BFF.27998	NA
ARCAD_BFF.28004	turquoise
ARCAD_BFF.28023	turquoise
ARCAD_BFF.28055	turquoise
ARCAD_BFF.28056	turquoise
ARCAD_BFF.2806	red
ARCAD_BFF.28061	turquoise
ARCAD_BFF.28065	yellow
ARCAD_BFF.28069	turquoise
ARCAD_BFF.28073	turquoise
ARCAD_BFF.28094	grey
ARCAD_BFF.28095	green
ARCAD_BFF.28120	NA
ARCAD_BFF.28125	blue
ARCAD_BFF.28132	red
ARCAD_BFF.28148	turquoise
ARCAD_BFF.28179	purple
ARCAD_BFF.28189	blue
ARCAD_BFF.2819	green
ARCAD_BFF.28190	blue
ARCAD_BFF.28202	blue
ARCAD_BFF.28204	turquoise
ARCAD_BFF.28217	NA
ARCAD_BFF.28236	turquoise
ARCAD_BFF.28260	brown
ARCAD_BFF.28262	brown
ARCAD_BFF.28264	black
ARCAD_BFF.2827	blue
ARCAD_BFF.28278	turquoise
ARCAD_BFF.28300	turquoise
ARCAD_BFF.28332	turquoise
ARCAD_BFF.28346	brown
ARCAD_BFF.28358	magenta
ARCAD_BFF.28361	turquoise
ARCAD_BFF.28377	blue
ARCAD_BFF.28390	blue
ARCAD_BFF.2840	red
ARCAD_BFF.28411	red
ARCAD_BFF.28421	brown
ARCAD_BFF.28468	blue
ARCAD_BFF.28476	blue
ARCAD_BFF.28477	blue
ARCAD_BFF.28486	turquoise
ARCAD_BFF.28489	turquoise
ARCAD_BFF.28490	blue
ARCAD_BFF.28560	blue
ARCAD_BFF.28561	turquoise
ARCAD_BFF.28576	brown
ARCAD_BFF.2864	magenta
ARCAD_BFF.28686	brown
ARCAD_BFF.28708	NA
ARCAD_BFF.28728	blue
ARCAD_BFF.28770	magenta
ARCAD_BFF.28790	magenta
ARCAD_BFF.28796	yellow
ARCAD_BFF.28797	yellow
ARCAD_BFF.28837	green
ARCAD_BFF.28847	turquoise
ARCAD_BFF.28871	magenta
ARCAD_BFF.28902	brown
ARCAD_BFF.28953	pink
ARCAD_BFF.28954	yellow
ARCAD_BFF.29016	brown
ARCAD_BFF.29039	turquoise
ARCAD_BFF.2910	turquoise
ARCAD_BFF.29192	brown
ARCAD_BFF.29193	red
ARCAD_BFF.29198	yellow
ARCAD_BFF.2922	NA
ARCAD_BFF.29226	turquoise
ARCAD_BFF.29243	turquoise
ARCAD_BFF.29265	brown
ARCAD_BFF.29272	green
ARCAD_BFF.29351	magenta
ARCAD_BFF.2936	turquoise
ARCAD_BFF.29373	NA
ARCAD_BFF.2946	blue
ARCAD_BFF.2947	green
ARCAD_BFF.2948	turquoise
ARCAD_BFF.29501	turquoise
ARCAD_BFF.29511	turquoise
ARCAD_BFF.29571	brown
ARCAD_BFF.29578	turquoise
ARCAD_BFF.29583	magenta
ARCAD_BFF.29587	green
ARCAD_BFF.2966	red
ARCAD_BFF.29718	red
ARCAD_BFF.2972	grey60
ARCAD_BFF.29747	brown
ARCAD_BFF.29815	turquoise
ARCAD_BFF.29845	green
ARCAD_BFF.29862	green
ARCAD_BFF.2988	brown
ARCAD_BFF.29883	yellow
ARCAD_BFF.2989	NA
ARCAD_BFF.29925	turquoise
ARCAD_BFF.29936	NA
ARCAD_BFF.29992	yellow
ARCAD_BFF.30007	turquoise
ARCAD_BFF.3003	magenta
ARCAD_BFF.30043	NA
ARCAD_BFF.30044	red
ARCAD_BFF.30060	lightyellow
ARCAD_BFF.3012	yellow
ARCAD_BFF.30139	NA
ARCAD_BFF.30148	turquoise
ARCAD_BFF.30166	blue
ARCAD_BFF.3020	blue
ARCAD_BFF.30202	turquoise
ARCAD_BFF.30221	blue
ARCAD_BFF.3026	cyan
ARCAD_BFF.30261	blue
ARCAD_BFF.30277	yellow
ARCAD_BFF.30321	grey
ARCAD_BFF.3035	turquoise
ARCAD_BFF.30388	yellow
ARCAD_BFF.3039	red
ARCAD_BFF.30391	blue
ARCAD_BFF.30403	turquoise
ARCAD_BFF.30404	turquoise
ARCAD_BFF.30420	brown
ARCAD_BFF.30456	turquoise
ARCAD_BFF.30458	green
ARCAD_BFF.30459	turquoise
ARCAD_BFF.30498	magenta
ARCAD_BFF.30500	brown
ARCAD_BFF.30553	turquoise
ARCAD_BFF.30554	turquoise
ARCAD_BFF.30561	turquoise
ARCAD_BFF.30562	turquoise
ARCAD_BFF.30567	brown
ARCAD_BFF.30575	turquoise
ARCAD_BFF.30587	purple
ARCAD_BFF.3059	turquoise
ARCAD_BFF.30621	brown
ARCAD_BFF.30622	blue
ARCAD_BFF.30624	green
ARCAD_BFF.30632	royalblue
ARCAD_BFF.30636	turquoise
ARCAD_BFF.30637	turquoise
ARCAD_BFF.30640	NA
ARCAD_BFF.30645	purple
ARCAD_BFF.30648	turquoise
ARCAD_BFF.30651	magenta
ARCAD_BFF.30711	turquoise
ARCAD_BFF.30719	NA
ARCAD_BFF.30724	turquoise
ARCAD_BFF.30725	turquoise
ARCAD_BFF.3073	NA
ARCAD_BFF.30751	green
ARCAD_BFF.30757	green
ARCAD_BFF.30759	yellow
ARCAD_BFF.3076	blue
ARCAD_BFF.30760	brown
ARCAD_BFF.30763	green
ARCAD_BFF.30777	purple
ARCAD_BFF.30778	turquoise
ARCAD_BFF.30780	yellow
ARCAD_BFF.30794	blue
ARCAD_BFF.30803	red
ARCAD_BFF.30825	turquoise
ARCAD_BFF.30826	yellow
ARCAD_BFF.30863	turquoise
ARCAD_BFF.30880	turquoise
ARCAD_BFF.3092	magenta
ARCAD_BFF.30953	NA
ARCAD_BFF.30957	black
ARCAD_BFF.30965	brown
ARCAD_BFF.30969	turquoise
ARCAD_BFF.30971	turquoise
ARCAD_BFF.30979	black
ARCAD_BFF.30985	turquoise
ARCAD_BFF.31029	brown
ARCAD_BFF.3103	turquoise
ARCAD_BFF.31030	brown
ARCAD_BFF.31042	magenta
ARCAD_BFF.31046	blue
ARCAD_BFF.31087	magenta
ARCAD_BFF.31100	yellow
ARCAD_BFF.31139	green
ARCAD_BFF.31173	magenta
ARCAD_BFF.31175	brown
ARCAD_BFF.31206	midnightblue
ARCAD_BFF.31227	blue
ARCAD_BFF.31228	blue
ARCAD_BFF.31237	green
ARCAD_BFF.31248	turquoise
ARCAD_BFF.31249	red
ARCAD_BFF.31303	turquoise
ARCAD_BFF.31316	NA
ARCAD_BFF.31340	NA
ARCAD_BFF.31425	turquoise
ARCAD_BFF.31427	turquoise
ARCAD_BFF.31430	blue
ARCAD_BFF.31448	blue
ARCAD_BFF.31490	blue
ARCAD_BFF.31493	grey
ARCAD_BFF.31495	brown
ARCAD_BFF.31504	NA
ARCAD_BFF.31563	green
ARCAD_BFF.31564	NA
ARCAD_BFF.3160	green
ARCAD_BFF.31653	green
ARCAD_BFF.31659	turquoise
ARCAD_BFF.31690	green
ARCAD_BFF.31711	turquoise
ARCAD_BFF.31713	NA
ARCAD_BFF.3172	green
ARCAD_BFF.31738	turquoise
ARCAD_BFF.31766	turquoise
ARCAD_BFF.31767	NA
ARCAD_BFF.31801	brown
ARCAD_BFF.31802	turquoise
ARCAD_BFF.31848	brown
ARCAD_BFF.31849	NA
ARCAD_BFF.31878	blue
ARCAD_BFF.31882	brown
ARCAD_BFF.31967	red
ARCAD_BFF.32014	yellow
ARCAD_BFF.32067	turquoise
ARCAD_BFF.32076	brown
ARCAD_BFF.321	turquoise
ARCAD_BFF.32105	NA
ARCAD_BFF.3220	brown
ARCAD_BFF.32231	green
ARCAD_BFF.32244	turquoise
ARCAD_BFF.3228	blue
ARCAD_BFF.3229	lightgreen
ARCAD_BFF.3230	grey
ARCAD_BFF.3231	brown
ARCAD_BFF.32310	turquoise
ARCAD_BFF.32339	magenta
ARCAD_BFF.32349	blue
ARCAD_BFF.3235	NA
ARCAD_BFF.3237	NA
ARCAD_BFF.32384	green
ARCAD_BFF.32510	turquoise
ARCAD_BFF.32511	turquoise
ARCAD_BFF.32512	lightyellow
ARCAD_BFF.3254	blue
ARCAD_BFF.32654	brown
ARCAD_BFF.3267	brown
ARCAD_BFF.32686	yellow
ARCAD_BFF.32731	red
ARCAD_BFF.32750	blue
ARCAD_BFF.32777	NA
ARCAD_BFF.32815	yellow
ARCAD_BFF.32831	green
ARCAD_BFF.32843	green
ARCAD_BFF.32866	NA
ARCAD_BFF.3287	turquoise
ARCAD_BFF.32948	pink
ARCAD_BFF.3296	turquoise
ARCAD_BFF.32966	turquoise
ARCAD_BFF.33005	purple
ARCAD_BFF.33007	blue
ARCAD_BFF.33014	NA
ARCAD_BFF.33015	brown
ARCAD_BFF.3303	brown
ARCAD_BFF.33050	black
ARCAD_BFF.33064	green
ARCAD_BFF.33066	black
ARCAD_BFF.33084	lightyellow
ARCAD_BFF.33085	yellow
ARCAD_BFF.33159	turquoise
ARCAD_BFF.33176	purple
ARCAD_BFF.33180	blue
ARCAD_BFF.33182	yellow
ARCAD_BFF.33186	turquoise
ARCAD_BFF.33187	turquoise
ARCAD_BFF.33188	turquoise
ARCAD_BFF.33193	green
ARCAD_BFF.33201	green
ARCAD_BFF.33213	green
ARCAD_BFF.33225	magenta
ARCAD_BFF.3323	green
ARCAD_BFF.33236	turquoise
ARCAD_BFF.33242	turquoise
ARCAD_BFF.33244	green
ARCAD_BFF.33252	brown
ARCAD_BFF.33263	blue
ARCAD_BFF.33268	brown
ARCAD_BFF.33273	turquoise
ARCAD_BFF.33285	turquoise
ARCAD_BFF.33286	turquoise
ARCAD_BFF.33289	brown
ARCAD_BFF.33295	turquoise
ARCAD_BFF.33304	yellow
ARCAD_BFF.33305	turquoise
ARCAD_BFF.33311	blue
ARCAD_BFF.33313	NA
ARCAD_BFF.33315	green
ARCAD_BFF.33317	green
ARCAD_BFF.33330	red
ARCAD_BFF.33331	red
ARCAD_BFF.3335	pink
ARCAD_BFF.33369	turquoise
ARCAD_BFF.33376	green
ARCAD_BFF.33377	turquoise
ARCAD_BFF.33390	red
ARCAD_BFF.33408	brown
ARCAD_BFF.33409	tan
ARCAD_BFF.33416	yellow
ARCAD_BFF.33421	turquoise
ARCAD_BFF.33445	green
ARCAD_BFF.33448	purple
ARCAD_BFF.33458	brown
ARCAD_BFF.33554	grey60
ARCAD_BFF.33580	green
ARCAD_BFF.33601	turquoise
ARCAD_BFF.33633	green
ARCAD_BFF.33639	turquoise
ARCAD_BFF.33696	turquoise
ARCAD_BFF.33723	greenyellow
ARCAD_BFF.33735	red
ARCAD_BFF.33752	turquoise
ARCAD_BFF.33784	turquoise
ARCAD_BFF.33785	brown
ARCAD_BFF.33797	grey
ARCAD_BFF.3380	royalblue
ARCAD_BFF.33805	turquoise
ARCAD_BFF.33827	blue
ARCAD_BFF.33842	blue
ARCAD_BFF.33846	NA
ARCAD_BFF.33854	turquoise
ARCAD_BFF.33910	yellow
ARCAD_BFF.3394	brown
ARCAD_BFF.34006	brown
ARCAD_BFF.34170	turquoise
ARCAD_BFF.34246	green
ARCAD_BFF.34253	green
ARCAD_BFF.34359	turquoise
ARCAD_BFF.34427	turquoise
ARCAD_BFF.34723	green
ARCAD_BFF.34732	turquoise
ARCAD_BFF.34775	brown
ARCAD_BFF.34871	NA
ARCAD_BFF.3496	turquoise
ARCAD_BFF.34995	NA
ARCAD_BFF.35057	blue
ARCAD_BFF.35110	NA
ARCAD_BFF.35113	pink
ARCAD_BFF.35148	red
ARCAD_BFF.35177	turquoise
ARCAD_BFF.35197	blue
ARCAD_BFF.35198	blue
ARCAD_BFF.3520	NA
ARCAD_BFF.35209	brown
ARCAD_BFF.35295	turquoise
ARCAD_BFF.35305	turquoise
ARCAD_BFF.35317	turquoise
ARCAD_BFF.35339	turquoise
ARCAD_BFF.35356	brown
ARCAD_BFF.35443	black
ARCAD_BFF.35480	turquoise
ARCAD_BFF.35490	cyan
ARCAD_BFF.35514	green
ARCAD_BFF.35573	green
ARCAD_BFF.35640	brown
ARCAD_BFF.3565	blue
ARCAD_BFF.35664	green
ARCAD_BFF.35738	midnightblue
ARCAD_BFF.35740	brown
ARCAD_BFF.35748	black
ARCAD_BFF.35787	brown
ARCAD_BFF.35811	magenta
ARCAD_BFF.35831	green
ARCAD_BFF.35912	magenta
ARCAD_BFF.35986	turquoise
ARCAD_BFF.36037	green
ARCAD_BFF.36047	turquoise
ARCAD_BFF.36053	turquoise
ARCAD_BFF.36104	turquoise
ARCAD_BFF.36177	brown
ARCAD_BFF.36178	brown
ARCAD_BFF.36235	NA
ARCAD_BFF.36327	brown
ARCAD_BFF.36339	turquoise
ARCAD_BFF.36361	brown
ARCAD_BFF.36394	turquoise
ARCAD_BFF.36395	green
ARCAD_BFF.36396	blue
ARCAD_BFF.36403	brown
ARCAD_BFF.36406	brown
ARCAD_BFF.36417	blue
ARCAD_BFF.36422	green
ARCAD_BFF.3645	brown
ARCAD_BFF.36451	blue
ARCAD_BFF.36452	green
ARCAD_BFF.36456	turquoise
ARCAD_BFF.36457	blue
ARCAD_BFF.36482	turquoise
ARCAD_BFF.36496	red
ARCAD_BFF.36515	blue
ARCAD_BFF.36532	NA
ARCAD_BFF.36533	yellow
ARCAD_BFF.36577	turquoise
ARCAD_BFF.36586	yellow
ARCAD_BFF.36600	turquoise
ARCAD_BFF.36625	green
ARCAD_BFF.36626	turquoise
ARCAD_BFF.36640	yellow
ARCAD_BFF.36648	blue
ARCAD_BFF.36667	green
ARCAD_BFF.36684	yellow
ARCAD_BFF.36688	red
ARCAD_BFF.36713	red
ARCAD_BFF.36723	black
ARCAD_BFF.36728	purple
ARCAD_BFF.36748	black
ARCAD_BFF.36764	turquoise
ARCAD_BFF.36769	NA
ARCAD_BFF.36774	NA
ARCAD_BFF.36787	brown
ARCAD_BFF.36794	green
ARCAD_BFF.36797	turquoise
ARCAD_BFF.36812	black
ARCAD_BFF.36813	black
ARCAD_BFF.36814	turquoise
ARCAD_BFF.36827	blue
ARCAD_BFF.36851	NA
ARCAD_BFF.36885	purple
ARCAD_BFF.36901	grey
ARCAD_BFF.36905	green
ARCAD_BFF.3691	blue
ARCAD_BFF.36915	green
ARCAD_BFF.3692	blue
ARCAD_BFF.36942	turquoise
ARCAD_BFF.36945	brown
ARCAD_BFF.36979	magenta
ARCAD_BFF.36981	blue
ARCAD_BFF.36982	blue
ARCAD_BFF.36995	green
ARCAD_BFF.37061	yellow
ARCAD_BFF.37067	turquoise
ARCAD_BFF.37085	purple
ARCAD_BFF.37110	green
ARCAD_BFF.37126	blue
ARCAD_BFF.37144	NA
ARCAD_BFF.37171	green
ARCAD_BFF.37187	blue
ARCAD_BFF.37201	green
ARCAD_BFF.37223	turquoise
ARCAD_BFF.37238	turquoise
ARCAD_BFF.37242	red
ARCAD_BFF.3726	green
ARCAD_BFF.37282	NA
ARCAD_BFF.3733	turquoise
ARCAD_BFF.3736	blue
ARCAD_BFF.37360	NA
ARCAD_BFF.37376	red
ARCAD_BFF.37434	NA
ARCAD_BFF.37435	NA
ARCAD_BFF.37493	brown
ARCAD_BFF.37501	brown
ARCAD_BFF.37606	turquoise
ARCAD_BFF.37607	turquoise
ARCAD_BFF.37619	NA
ARCAD_BFF.3763	turquoise
ARCAD_BFF.37641	turquoise
ARCAD_BFF.37671	cyan
ARCAD_BFF.37675	NA
ARCAD_BFF.37676	yellow
ARCAD_BFF.37704	turquoise
ARCAD_BFF.3772	turquoise
ARCAD_BFF.37800	black
ARCAD_BFF.3782	red
ARCAD_BFF.37875	turquoise
ARCAD_BFF.37983	turquoise
ARCAD_BFF.38019	yellow
ARCAD_BFF.38020	yellow
ARCAD_BFF.38157	blue
ARCAD_BFF.38161	greenyellow
ARCAD_BFF.38198	red
ARCAD_BFF.38250	brown
ARCAD_BFF.3831	yellow
ARCAD_BFF.38361	turquoise
ARCAD_BFF.38373	brown
ARCAD_BFF.3848	turquoise
ARCAD_BFF.38500	green
ARCAD_BFF.3851	green
ARCAD_BFF.38513	brown
ARCAD_BFF.38518	blue
ARCAD_BFF.38520	turquoise
ARCAD_BFF.38528	turquoise
ARCAD_BFF.38536	cyan
ARCAD_BFF.38537	turquoise
ARCAD_BFF.38555	turquoise
ARCAD_BFF.38560	green
ARCAD_BFF.38582	cyan
ARCAD_BFF.38598	green
ARCAD_BFF.38605	turquoise
ARCAD_BFF.38606	yellow
ARCAD_BFF.38609	NA
ARCAD_BFF.38611	green
ARCAD_BFF.38612	purple
ARCAD_BFF.38614	turquoise
ARCAD_BFF.38616	blue
ARCAD_BFF.38618	turquoise
ARCAD_BFF.38621	turquoise
ARCAD_BFF.38623	turquoise
ARCAD_BFF.38624	NA
ARCAD_BFF.38626	turquoise
ARCAD_BFF.38627	turquoise
ARCAD_BFF.38632	turquoise
ARCAD_BFF.38642	magenta
ARCAD_BFF.38647	green
ARCAD_BFF.38650	yellow
ARCAD_BFF.38653	turquoise
ARCAD_BFF.38657	cyan
ARCAD_BFF.38660	blue
ARCAD_BFF.38661	blue
ARCAD_BFF.38662	blue
ARCAD_BFF.38663	cyan
ARCAD_BFF.38664	magenta
ARCAD_BFF.38665	cyan
ARCAD_BFF.38666	green
ARCAD_BFF.38667	cyan
ARCAD_BFF.38668	cyan
ARCAD_BFF.38669	cyan
ARCAD_BFF.38671	cyan
ARCAD_BFF.38672	cyan
ARCAD_BFF.38673	cyan
ARCAD_BFF.38675	cyan
ARCAD_BFF.38690	lightyellow
ARCAD_BFF.38703	turquoise
ARCAD_BFF.38714	magenta
ARCAD_BFF.38715	cyan
ARCAD_BFF.38716	cyan
ARCAD_BFF.38721	cyan
ARCAD_BFF.38723	cyan
ARCAD_BFF.38724	cyan
ARCAD_BFF.38725	cyan
ARCAD_BFF.38726	cyan
ARCAD_BFF.38728	turquoise
ARCAD_BFF.38729	cyan
ARCAD_BFF.38735	cyan
ARCAD_BFF.38736	cyan
ARCAD_BFF.38742	cyan
ARCAD_BFF.38746	cyan
ARCAD_BFF.38750	magenta
ARCAD_BFF.38753	magenta
ARCAD_BFF.38759	cyan
ARCAD_BFF.38760	green
ARCAD_BFF.38761	cyan
ARCAD_BFF.38764	magenta
ARCAD_BFF.38767	turquoise
ARCAD_BFF.38769	cyan
ARCAD_BFF.38775	cyan
ARCAD_BFF.38781	cyan
ARCAD_BFF.38782	cyan
ARCAD_BFF.38785	cyan
ARCAD_BFF.38786	royalblue
ARCAD_BFF.38787	cyan
ARCAD_BFF.38790	cyan
ARCAD_BFF.38795	cyan
ARCAD_BFF.38797	cyan
ARCAD_BFF.38802	cyan
ARCAD_BFF.38803	magenta
ARCAD_BFF.38804	cyan
ARCAD_BFF.38807	cyan
ARCAD_BFF.38808	brown
ARCAD_BFF.38813	cyan
ARCAD_BFF.38815	blue
ARCAD_BFF.38822	green
ARCAD_BFF.38824	yellow
ARCAD_BFF.38844	magenta
ARCAD_BFF.38853	magenta
ARCAD_BFF.38856	magenta
ARCAD_BFF.38857	magenta
ARCAD_BFF.38860	magenta
ARCAD_BFF.38864	magenta
ARCAD_BFF.38865	magenta
ARCAD_BFF.38866	magenta
ARCAD_BFF.38868	magenta
ARCAD_BFF.38869	cyan
ARCAD_BFF.38873	turquoise
ARCAD_BFF.38888	NA
ARCAD_BFF.38898	cyan
ARCAD_BFF.38899	cyan
ARCAD_BFF.38900	cyan
ARCAD_BFF.38902	cyan
ARCAD_BFF.38904	NA
ARCAD_BFF.38905	cyan
ARCAD_BFF.38906	cyan
ARCAD_BFF.38908	cyan
ARCAD_BFF.38912	cyan
ARCAD_BFF.38914	cyan
ARCAD_BFF.38915	cyan
ARCAD_BFF.38916	magenta
ARCAD_BFF.38917	cyan
ARCAD_BFF.38919	lightgreen
ARCAD_BFF.38925	turquoise
ARCAD_BFF.38926	blue
ARCAD_BFF.38927	cyan
ARCAD_BFF.38928	cyan
ARCAD_BFF.38932	cyan
ARCAD_BFF.38933	cyan
ARCAD_BFF.38934	cyan
ARCAD_BFF.38935	cyan
ARCAD_BFF.38936	cyan
ARCAD_BFF.38937	cyan
ARCAD_BFF.38938	blue
ARCAD_BFF.38939	cyan
ARCAD_BFF.38940	cyan
ARCAD_BFF.38942	cyan
ARCAD_BFF.38943	cyan
ARCAD_BFF.38948	magenta
ARCAD_BFF.39	blue
ARCAD_BFF.3921	brown
ARCAD_BFF.3927	purple
ARCAD_BFF.3933	turquoise
ARCAD_BFF.3934	turquoise
ARCAD_BFF.3970	turquoise
ARCAD_BFF.3992	yellow
ARCAD_BFF.4057	turquoise
ARCAD_BFF.4066	NA
ARCAD_BFF.410	turquoise
ARCAD_BFF.4122	blue
ARCAD_BFF.4141	blue
ARCAD_BFF.4171	turquoise
ARCAD_BFF.4178	yellow
ARCAD_BFF.4204	red
ARCAD_BFF.4214	black
ARCAD_BFF.4324	turquoise
ARCAD_BFF.4373	NA
ARCAD_BFF.4412	turquoise
ARCAD_BFF.4418	brown
ARCAD_BFF.4479	yellow
ARCAD_BFF.4489	NA
ARCAD_BFF.4614	blue
ARCAD_BFF.4645	NA
ARCAD_BFF.4706	turquoise
ARCAD_BFF.491	turquoise
ARCAD_BFF.4912	yellow
ARCAD_BFF.5047	brown
ARCAD_BFF.5087	brown
ARCAD_BFF.5185	turquoise
ARCAD_BFF.5186	turquoise
ARCAD_BFF.5190	turquoise
ARCAD_BFF.5197	NA
ARCAD_BFF.5232	NA
ARCAD_BFF.5296	yellow
ARCAD_BFF.5409	turquoise
ARCAD_BFF.5433	green
ARCAD_BFF.5461	turquoise
ARCAD_BFF.5496	yellow
ARCAD_BFF.5508	NA
ARCAD_BFF.5518	green
ARCAD_BFF.5539	blue
ARCAD_BFF.5540	turquoise
ARCAD_BFF.5614	brown
ARCAD_BFF.5705	turquoise
ARCAD_BFF.5731	turquoise
ARCAD_BFF.5748	turquoise
ARCAD_BFF.5801	brown
ARCAD_BFF.5823	green
ARCAD_BFF.593	magenta
ARCAD_BFF.6005	blue
ARCAD_BFF.6043	green
ARCAD_BFF.6069	green
ARCAD_BFF.6192	red
ARCAD_BFF.6217	green
ARCAD_BFF.6227	yellow
ARCAD_BFF.6228	red
ARCAD_BFF.6254	magenta
ARCAD_BFF.6255	magenta
ARCAD_BFF.6256	green
ARCAD_BFF.6257	brown
ARCAD_BFF.6291	purple
ARCAD_BFF.6465	brown
ARCAD_BFF.6500	blue
ARCAD_BFF.6589	turquoise
ARCAD_BFF.6596	purple
ARCAD_BFF.660	magenta
ARCAD_BFF.6603	turquoise
ARCAD_BFF.6610	yellow
ARCAD_BFF.6654	midnightblue
ARCAD_BFF.6660	blue
ARCAD_BFF.6667	NA
ARCAD_BFF.6672	brown
ARCAD_BFF.6687	yellow
ARCAD_BFF.670	blue
ARCAD_BFF.6782	blue
ARCAD_BFF.6783	blue
ARCAD_BFF.6784	grey
ARCAD_BFF.6798	red
ARCAD_BFF.6816	red
ARCAD_BFF.6821	yellow
ARCAD_BFF.6879	red
ARCAD_BFF.688	red
ARCAD_BFF.7047	NA
ARCAD_BFF.7051	turquoise
ARCAD_BFF.7060	midnightblue
ARCAD_BFF.7093	turquoise
ARCAD_BFF.7113	green
ARCAD_BFF.7137	NA
ARCAD_BFF.7142	brown
ARCAD_BFF.7184	brown
ARCAD_BFF.7214	brown
ARCAD_BFF.7221	NA
ARCAD_BFF.7225	yellow
ARCAD_BFF.7229	brown
ARCAD_BFF.7232	yellow
ARCAD_BFF.7238	green
ARCAD_BFF.7243	yellow
ARCAD_BFF.7260	yellow
ARCAD_BFF.7262	green
ARCAD_BFF.7300	magenta
ARCAD_BFF.7315	NA
ARCAD_BFF.7340	NA
ARCAD_BFF.7345	turquoise
ARCAD_BFF.7346	turquoise
ARCAD_BFF.7348	turquoise
ARCAD_BFF.7353	yellow
ARCAD_BFF.7369	blue
ARCAD_BFF.7370	brown
ARCAD_BFF.7376	NA
ARCAD_BFF.7381	blue
ARCAD_BFF.7387	blue
ARCAD_BFF.7393	black
ARCAD_BFF.7405	red
ARCAD_BFF.7407	purple
ARCAD_BFF.7414	green
ARCAD_BFF.7433	blue
ARCAD_BFF.747	purple
ARCAD_BFF.7476	yellow
ARCAD_BFF.7589	turquoise
ARCAD_BFF.7626	blue
ARCAD_BFF.7645	yellow
ARCAD_BFF.7686	brown
ARCAD_BFF.7811	blue
ARCAD_BFF.7812	green
ARCAD_BFF.7813	brown
ARCAD_BFF.7841	NA
ARCAD_BFF.7852	blue
ARCAD_BFF.7870	yellow
ARCAD_BFF.7871	turquoise
ARCAD_BFF.7895	green
ARCAD_BFF.7896	green
ARCAD_BFF.7952	green
ARCAD_BFF.7997	green
ARCAD_BFF.7999	green
ARCAD_BFF.8	magenta
ARCAD_BFF.8000	red
ARCAD_BFF.8010	lightcyan
ARCAD_BFF.8033	purple
ARCAD_BFF.8046	green
ARCAD_BFF.8047	yellow
ARCAD_BFF.8068	black
ARCAD_BFF.8075	NA
ARCAD_BFF.8087	turquoise
ARCAD_BFF.8104	purple
ARCAD_BFF.8106	turquoise
ARCAD_BFF.8109	blue
ARCAD_BFF.8120	turquoise
ARCAD_BFF.8131	blue
ARCAD_BFF.8134	green
ARCAD_BFF.8157	turquoise
ARCAD_BFF.8160	blue
ARCAD_BFF.8163	red
ARCAD_BFF.8183	brown
ARCAD_BFF.8184	cyan
ARCAD_BFF.8212	turquoise
ARCAD_BFF.8213	turquoise
ARCAD_BFF.8214	blue
ARCAD_BFF.8243	blue
ARCAD_BFF.8245	turquoise
ARCAD_BFF.8254	grey
ARCAD_BFF.8263	blue
ARCAD_BFF.8271	pink
ARCAD_BFF.8302	black
ARCAD_BFF.8313	green
ARCAD_BFF.8325	brown
ARCAD_BFF.8332	brown
ARCAD_BFF.8349	turquoise
ARCAD_BFF.8350	brown
ARCAD_BFF.8351	brown
ARCAD_BFF.8421	grey
ARCAD_BFF.8436	blue
ARCAD_BFF.8437	purple
ARCAD_BFF.8489	red
ARCAD_BFF.8494	turquoise
ARCAD_BFF.8538	black
ARCAD_BFF.8545	turquoise
ARCAD_BFF.855	brown
ARCAD_BFF.8550	turquoise
ARCAD_BFF.859	red
ARCAD_BFF.8649	brown
ARCAD_BFF.8650	turquoise
ARCAD_BFF.8654	NA
ARCAD_BFF.8656	brown
ARCAD_BFF.8665	brown
ARCAD_BFF.8702	green
ARCAD_BFF.8704	turquoise
ARCAD_BFF.8731	brown
ARCAD_BFF.8758	yellow
ARCAD_BFF.8797	green
ARCAD_BFF.8806	green
ARCAD_BFF.8845	green
ARCAD_BFF.8930	turquoise
ARCAD_BFF.9022	turquoise
ARCAD_BFF.9103	blue
ARCAD_BFF.9172	brown
ARCAD_BFF.9190	red
ARCAD_BFF.9211	purple
ARCAD_BFF.9226	blue
ARCAD_BFF.9227	blue
ARCAD_BFF.9305	turquoise
ARCAD_BFF.9316	yellow
ARCAD_BFF.9318	black
ARCAD_BFF.9327	NA
ARCAD_BFF.9444	blue
ARCAD_BFF.9446	blue
ARCAD_BFF.9447	turquoise
ARCAD_BFF.9518	turquoise
ARCAD_BFF.969	turquoise
ARCAD_BFF.9697	magenta
ARCAD_BFF.9803	NA
ARCAD_BFF.9891	red
ARCAD_BFF.9946	turquoise
ARCAD_BFF.9983	turquoise
ARCAD_BFF.9999	black
Sobic.001G000200	turquoise
Sobic.001G000400	turquoise
Sobic.001G000501	brown
Sobic.001G000700	turquoise
Sobic.001G000800	yellow
Sobic.001G000900	brown
Sobic.001G001000	turquoise
Sobic.001G001200	turquoise
Sobic.001G001300	turquoise
Sobic.001G001400	turquoise
Sobic.001G001800	brown
Sobic.001G001900	brown
Sobic.001G002000	turquoise
Sobic.001G002050	turquoise
Sobic.001G002200	brown
Sobic.001G002400	brown
Sobic.001G002600	turquoise
Sobic.001G002700	turquoise
Sobic.001G002800	blue
Sobic.001G003000	turquoise
Sobic.001G003100	blue
Sobic.001G003200	yellow
Sobic.001G003300	blue
Sobic.001G003400	brown
Sobic.001G003500	turquoise
Sobic.001G003900	blue
Sobic.001G004100	turquoise
Sobic.001G004200	turquoise
Sobic.001G004300	yellow
Sobic.001G004400	turquoise
Sobic.001G004500	blue
Sobic.001G004600	red
Sobic.001G004700	turquoise
Sobic.001G004800	blue
Sobic.001G005000	blue
Sobic.001G005200	yellow
Sobic.001G005300	turquoise
Sobic.001G005500	yellow
Sobic.001G005600	turquoise
Sobic.001G005700	turquoise
Sobic.001G005800	turquoise
Sobic.001G005900	turquoise
Sobic.001G006000	turquoise
Sobic.001G006201	green
Sobic.001G006400	turquoise
Sobic.001G006500	turquoise
Sobic.001G006600	turquoise
Sobic.001G006700	turquoise
Sobic.001G006800	turquoise
Sobic.001G007000	turquoise
Sobic.001G007100	turquoise
Sobic.001G007200	blue
Sobic.001G007400	turquoise
Sobic.001G007500	turquoise
Sobic.001G007600	blue
Sobic.001G007700	turquoise
Sobic.001G007800	turquoise
Sobic.001G007900	turquoise
Sobic.001G008000	turquoise
Sobic.001G008100	turquoise
Sobic.001G008200	turquoise
Sobic.001G008300	turquoise
Sobic.001G008400	turquoise
Sobic.001G008500	turquoise
Sobic.001G008600	brown
Sobic.001G008700	turquoise
Sobic.001G008800	turquoise
Sobic.001G008900	blue
Sobic.001G009000	yellow
Sobic.001G009200	turquoise
Sobic.001G009300	turquoise
Sobic.001G009400	turquoise
Sobic.001G009500	turquoise
Sobic.001G009600	turquoise
Sobic.001G009700	blue
Sobic.001G009800	turquoise
Sobic.001G009900	turquoise
Sobic.001G010000	brown
Sobic.001G010100	yellow
Sobic.001G010200	turquoise
Sobic.001G010300	turquoise
Sobic.001G010400	turquoise
Sobic.001G010500	brown
Sobic.001G010600	turquoise
Sobic.001G010700	turquoise
Sobic.001G010800	turquoise
Sobic.001G010900	yellow
Sobic.001G011000	turquoise
Sobic.001G011200	turquoise
Sobic.001G011300	turquoise
Sobic.001G011400	green
Sobic.001G011600	turquoise
Sobic.001G011700	yellow
Sobic.001G011800	turquoise
Sobic.001G012000	lightgreen
Sobic.001G012100	turquoise
Sobic.001G012200	blue
Sobic.001G012300	blue
Sobic.001G012400	blue
Sobic.001G012500	blue
Sobic.001G012600	blue
Sobic.001G012700	turquoise
Sobic.001G012800	yellow
Sobic.001G012900	turquoise
Sobic.001G013000	blue
Sobic.001G013100	turquoise
Sobic.001G013200	turquoise
Sobic.001G013300	turquoise
Sobic.001G013400	turquoise
Sobic.001G013500	turquoise
Sobic.001G013600	turquoise
Sobic.001G013800	turquoise
Sobic.001G013900	blue
Sobic.001G014000	blue
Sobic.001G014100	turquoise
Sobic.001G014200	turquoise
Sobic.001G014300	green
Sobic.001G014500	turquoise
Sobic.001G014800	turquoise
Sobic.001G014900	turquoise
Sobic.001G015000	black
Sobic.001G015100	green
Sobic.001G015200	yellow
Sobic.001G015400	turquoise
Sobic.001G015500	turquoise
Sobic.001G015600	turquoise
Sobic.001G015700	blue
Sobic.001G015800	turquoise
Sobic.001G016000	turquoise
Sobic.001G016050	turquoise
Sobic.001G016100	yellow
Sobic.001G016200	blue
Sobic.001G016201	NA
Sobic.001G016300	yellow
Sobic.001G016400	turquoise
Sobic.001G016500	blue
Sobic.001G016600	turquoise
Sobic.001G016700	turquoise
Sobic.001G016800	turquoise
Sobic.001G016900	turquoise
Sobic.001G017000	yellow
Sobic.001G017100	turquoise
Sobic.001G017200	turquoise
Sobic.001G017300	yellow
Sobic.001G017400	turquoise
Sobic.001G017500	greenyellow
Sobic.001G017600	turquoise
Sobic.001G017700	turquoise
Sobic.001G017800	green
Sobic.001G017900	turquoise
Sobic.001G018000	yellow
Sobic.001G018100	green
Sobic.001G018200	turquoise
Sobic.001G018500	turquoise
Sobic.001G018800	turquoise
Sobic.001G018900	blue
Sobic.001G019200	blue
Sobic.001G019300	yellow
Sobic.001G019400	turquoise
Sobic.001G019700	turquoise
Sobic.001G019800	turquoise
Sobic.001G019900	turquoise
Sobic.001G020000	turquoise
Sobic.001G020100	turquoise
Sobic.001G020350	green
Sobic.001G020500	turquoise
Sobic.001G020600	turquoise
Sobic.001G020700	green
Sobic.001G021000	turquoise
Sobic.001G021300	turquoise
Sobic.001G021400	turquoise
Sobic.001G021500	blue
Sobic.001G021700	turquoise
Sobic.001G021800	turquoise
Sobic.001G021900	turquoise
Sobic.001G022000	turquoise
Sobic.001G022100	turquoise
Sobic.001G022300	turquoise
Sobic.001G022400	turquoise
Sobic.001G022500	blue
Sobic.001G022600	blue
Sobic.001G022800	turquoise
Sobic.001G022900	turquoise
Sobic.001G023000	turquoise
Sobic.001G023100	turquoise
Sobic.001G023200	turquoise
Sobic.001G023300	green
Sobic.001G023400	turquoise
Sobic.001G023500	turquoise
Sobic.001G023600	yellow
Sobic.001G023800	turquoise
Sobic.001G023900	turquoise
Sobic.001G024000	turquoise
Sobic.001G024200	turquoise
Sobic.001G024250	brown
Sobic.001G024300	brown
Sobic.001G024400	brown
Sobic.001G024500	yellow
Sobic.001G024700	brown
Sobic.001G024800	brown
Sobic.001G024900	black
Sobic.001G025000	turquoise
Sobic.001G025300	turquoise
Sobic.001G025400	yellow
Sobic.001G025500	red
Sobic.001G025600	turquoise
Sobic.001G025700	turquoise
Sobic.001G025800	turquoise
Sobic.001G025900	turquoise
Sobic.001G026000	turquoise
Sobic.001G026200	turquoise
Sobic.001G026400	turquoise
Sobic.001G026500	turquoise
Sobic.001G026600	blue
Sobic.001G026700	turquoise
Sobic.001G026800	turquoise
Sobic.001G026900	turquoise
Sobic.001G027100	turquoise
Sobic.001G027500	turquoise
Sobic.001G027600	yellow
Sobic.001G027800	green
Sobic.001G028000	turquoise
Sobic.001G028100	turquoise
Sobic.001G028200	brown
Sobic.001G028400	turquoise
Sobic.001G028500	turquoise
Sobic.001G028600	greenyellow
Sobic.001G028700	turquoise
Sobic.001G028800	blue
Sobic.001G028900	blue
Sobic.001G029100	NA
Sobic.001G029200	turquoise
Sobic.001G029300	brown
Sobic.001G029400	turquoise
Sobic.001G029700	red
Sobic.001G029800	blue
Sobic.001G029900	turquoise
Sobic.001G030000	turquoise
Sobic.001G030100	turquoise
Sobic.001G030200	turquoise
Sobic.001G030300	turquoise
Sobic.001G030400	blue
Sobic.001G030500	turquoise
Sobic.001G030600	green
Sobic.001G031100	turquoise
Sobic.001G031200	turquoise
Sobic.001G031300	turquoise
Sobic.001G031400	turquoise
Sobic.001G031600	turquoise
Sobic.001G031700	blue
Sobic.001G031800	red
Sobic.001G031900	turquoise
Sobic.001G032000	yellow
Sobic.001G032100	turquoise
Sobic.001G032200	turquoise
Sobic.001G032400	turquoise
Sobic.001G032550	turquoise
Sobic.001G032700	yellow
Sobic.001G032800	turquoise
Sobic.001G032900	black
Sobic.001G033000	blue
Sobic.001G033100	turquoise
Sobic.001G033200	turquoise
Sobic.001G033300	blue
Sobic.001G033400	turquoise
Sobic.001G033500	turquoise
Sobic.001G033600	turquoise
Sobic.001G033900	turquoise
Sobic.001G034000	turquoise
Sobic.001G034100	turquoise
Sobic.001G034200	green
Sobic.001G034300	turquoise
Sobic.001G034500	turquoise
Sobic.001G034600	turquoise
Sobic.001G034700	turquoise
Sobic.001G034900	pink
Sobic.001G035100	pink
Sobic.001G035200	turquoise
Sobic.001G035400	turquoise
Sobic.001G035500	brown
Sobic.001G035600	turquoise
Sobic.001G035800	yellow
Sobic.001G035900	turquoise
Sobic.001G036050	turquoise
Sobic.001G036200	brown
Sobic.001G036300	turquoise
Sobic.001G036700	turquoise
Sobic.001G036800	green
Sobic.001G036900	turquoise
Sobic.001G037000	turquoise
Sobic.001G037033	turquoise
Sobic.001G037066	brown
Sobic.001G037100	turquoise
Sobic.001G037400	blue
Sobic.001G037500	turquoise
Sobic.001G037900	turquoise
Sobic.001G038000	turquoise
Sobic.001G038100	green
Sobic.001G038200	blue
Sobic.001G038300	blue
Sobic.001G038500	turquoise
Sobic.001G038601	turquoise
Sobic.001G038700	yellow
Sobic.001G038800	turquoise
Sobic.001G038900	blue
Sobic.001G039100	brown
Sobic.001G039300	turquoise
Sobic.001G039400	turquoise
Sobic.001G039500	turquoise
Sobic.001G039600	turquoise
Sobic.001G039700	turquoise
Sobic.001G039800	turquoise
Sobic.001G039900	turquoise
Sobic.001G040000	yellow
Sobic.001G040100	blue
Sobic.001G040200	turquoise
Sobic.001G040300	turquoise
Sobic.001G040500	turquoise
Sobic.001G040600	turquoise
Sobic.001G040701	yellow
Sobic.001G040800	turquoise
Sobic.001G041000	turquoise
Sobic.001G041100	turquoise
Sobic.001G041200	turquoise
Sobic.001G041400	turquoise
Sobic.001G041500	blue
Sobic.001G041600	brown
Sobic.001G041700	yellow
Sobic.001G041800	yellow
Sobic.001G041900	turquoise
Sobic.001G042000	turquoise
Sobic.001G042200	turquoise
Sobic.001G042301	turquoise
Sobic.001G042400	turquoise
Sobic.001G042500	turquoise
Sobic.001G042800	red
Sobic.001G043000	turquoise
Sobic.001G043100	turquoise
Sobic.001G043200	turquoise
Sobic.001G043400	turquoise
Sobic.001G043500	green
Sobic.001G043601	turquoise
Sobic.001G043700	turquoise
Sobic.001G043800	turquoise
Sobic.001G043900	turquoise
Sobic.001G044000	turquoise
Sobic.001G044300	greenyellow
Sobic.001G044500	turquoise
Sobic.001G044600	turquoise
Sobic.001G044800	turquoise
Sobic.001G044900	turquoise
Sobic.001G045000	turquoise
Sobic.001G045400	brown
Sobic.001G045600	turquoise
Sobic.001G045700	turquoise
Sobic.001G045800	lightyellow
Sobic.001G046000	yellow
Sobic.001G046100	blue
Sobic.001G046200	turquoise
Sobic.001G046300	turquoise
Sobic.001G046400	blue
Sobic.001G046500	purple
Sobic.001G046600	yellow
Sobic.001G046700	brown
Sobic.001G046800	blue
Sobic.001G046900	yellow
Sobic.001G047000	turquoise
Sobic.001G047100	turquoise
Sobic.001G047200	turquoise
Sobic.001G047400	turquoise
Sobic.001G047600	turquoise
Sobic.001G047700	turquoise
Sobic.001G047800	turquoise
Sobic.001G047900	turquoise
Sobic.001G048000	yellow
Sobic.001G048100	yellow
Sobic.001G048200	yellow
Sobic.001G048300	brown
Sobic.001G048400	yellow
Sobic.001G048700	turquoise
Sobic.001G048766	yellow
Sobic.001G048832	turquoise
Sobic.001G048900	greenyellow
Sobic.001G049000	NA
Sobic.001G049200	turquoise
Sobic.001G049300	turquoise
Sobic.001G049400	turquoise
Sobic.001G049500	turquoise
Sobic.001G049600	turquoise
Sobic.001G049800	turquoise
Sobic.001G050200	turquoise
Sobic.001G050300	green
Sobic.001G050400	green
Sobic.001G050500	brown
Sobic.001G050600	turquoise
Sobic.001G050700	turquoise
Sobic.001G050800	blue
Sobic.001G050900	red
Sobic.001G051100	turquoise
Sobic.001G051200	turquoise
Sobic.001G051300	blue
Sobic.001G051400	turquoise
Sobic.001G051500	turquoise
Sobic.001G051600	green
Sobic.001G051700	turquoise
Sobic.001G051800	turquoise
Sobic.001G052000	turquoise
Sobic.001G052100	black
Sobic.001G052200	green
Sobic.001G052300	red
Sobic.001G052400	turquoise
Sobic.001G052600	turquoise
Sobic.001G052700	turquoise
Sobic.001G052800	green
Sobic.001G052900	turquoise
Sobic.001G053000	yellow
Sobic.001G053350	NA
Sobic.001G053500	turquoise
Sobic.001G053700	green
Sobic.001G053800	turquoise
Sobic.001G053900	yellow
Sobic.001G054000	yellow
Sobic.001G054100	turquoise
Sobic.001G054200	turquoise
Sobic.001G054600	blue
Sobic.001G054700	turquoise
Sobic.001G054800	blue
Sobic.001G054900	blue
Sobic.001G055600	turquoise
Sobic.001G055700	lightcyan
Sobic.001G055900	turquoise
Sobic.001G056100	turquoise
Sobic.001G056200	turquoise
Sobic.001G056300	turquoise
Sobic.001G056500	NA
Sobic.001G056601	red
Sobic.001G056700	turquoise
Sobic.001G056800	turquoise
Sobic.001G056900	yellow
Sobic.001G057100	green
Sobic.001G057200	turquoise
Sobic.001G057300	blue
Sobic.001G057400	brown
Sobic.001G057600	brown
Sobic.001G057700	turquoise
Sobic.001G057800	turquoise
[truncated: 22,648 more rows]
